# Supplementary material for: Thorium–phosphorus triamidoamine complexes containing Th–P single- and multiple-bond interactions
Source: Nat Commun. 2016 Sep 29;7:12884. doi: 10.1038/ncomms12884 (PMC5056418; doi:10.1038/ncomms12884)
Supplement: Supplementary Data 1 — CIF data for 1 [file ncomms12884-s2.cif]

data_1.DME
_manchester_internal_diff_code    astl37
_manchester_internal_STL_name     THEW11
_manchester_internal_STL_number   74
_manchester_internal_coll_client  EW
_manchester_internal_coll_user    EW
_manchester_internal_coll_date    11/04/2016
_manchester_internal_process_date 20/04/2016
_manchester_internal_process_user AW
_manchester_internal_solution_date 20/04/2016
_manchester_internal_solution_user EW
_manchester_internal_refinement_date 20/04/2016
_manchester_internal_refinement_user AW
_manchester_internal_validation_date 20/04/2016
_manchester_internal_validation_user AW
_manchester_internal_archive_date 20/04/2016
_manchester_internal_archive_user AW
_refine_special_details
;
Refined as  a three component twin:
Twin laws used:
2-axis (   0   0   1 ) [   0   0   1 ], Angle () [] =  1.96 Deg, Freq =    83                                                       
        *************                
(-1.000    0.000    0.000)   (h1)   (h2)                   Nr Overlap =  4696                                                       
( 0.000   -1.000    0.000) * (k1) = (k2)                         BASF =  0.28                                                       
(-0.125   -0.010    1.000)   (l1)   (l2)                        DEL-R =-0.026                                                       2-axis (   0   1   0 ) [   0   1   0 ], Angle () [] =  3.07 Deg, Freq =    29                                                       
        *************                
(-1.000    0.000    0.000)   (h1)   (h2)                   Nr Overlap =  4690                                                       
(-0.133    1.000   -0.005) * (k1) = (k2)                         BASF =  0.22                                                       
( 0.000    0.000   -1.000)   (l1)   (l2)                        DEL-R =-0.013
Due to the poor data obtained extensive restraints were employed.
Global Rigid bond restraints and similarity thermal restraints were employed to
aid refinement.
Chemically equivalent C-C distances within isopropyl groups and aryl 
groups of BPh4 units were restrained to be approximately equal.

C-O and C-C distances within DME molecules were restrained to be 
approximately  1.45 and 1.55 A, respectively. 
C-C distances within the two solvent benzene molecules were restrained to be 
approximately 1.39 A.
The N2-C21 distance was restrained to be approximately 1.50 A.
Antibumping restraints were employed to prevent close H-H contacts
;
_vrf_DIFMN02_1.DME
;
PROBLEM: The minimum difference density is < -0.1*ZMAX*1.00
RESPONSE: Areas of residual density are close to Thorium, and are present
despite applying twin laws and applying the correct absorption correction.
They are not chemically significant.
;
_vrf_DIFMX01_1.DME
;
PROBLEM: The maximum difference density is > 0.1*ZMAX*1.00
RESPONSE: Areas of residual density are close to Thorium, and are present
despite applying twin laws and applying the correct absorption correction.
They are not chemically significant.
;
_vrf_PLAT082_1.DME
;
PROBLEM: High R1 Value ..................................       0.21 Report
RESPONSE: This is a result of the poor quality of data.
;
_vrf_PLAT084_1.DME
;
PROBLEM: High wR2 Value (i.e. > 0.25) ...................       0.50 Report
RESPONSE: This is a result of the poor quality of data.
;
_vrf_PLAT097_1.DME
;
PROBLEM: Large Reported Max.  (Positive) Residual Density      12.92 eA-3  
RESPONSE: Areas of residual density are close to Thorium, and are present
despite applying twin laws and applying the correct absorption correction.
They are not chemically significant.
;
_vrf_PLAT098_1.DME
;
PROBLEM: Large Reported Min.  (Negative) Residual Density     -11.45 eA-3  
RESPONSE: Areas of residual density are close to Thorium, and are present
despite applying twin laws and applying the correct absorption correction.
They are not chemically significant.
;
_vrf_PLAT213_1.DME
;
PROBLEM: Atom Th1             has ADP max/min Ratio .....        4.8 prolat
RESPONSE: The atom type is certain and prolated ADP is present despite
applying harsh restraints.
;
_vrf_PLAT342_1.DME
;
PROBLEM: Low Bond Precision on  C-C Bonds ...............    0.04837 Ang.  
RESPONSE: This is a result of the poor quality of data.
;
_vrf_PLAT910_1.DME
;
PROBLEM: Missing # of FCF Reflection(s) Below Theta(Min)          57 Note  
RESPONSE: Missing reflections are due to blocking by the beam stop at 
low angle.
;
_vrf_RFACG01_1.DME
;
PROBLEM: The value of the R factor is > 0.20
RESPONSE: This is a result of the poor quality of data.
;
_vrf_RFACR01_1.DME
;
PROBLEM: The value of the weighted R factor is > 0.45
RESPONSE: This is a result of the poor quality of data.
;
_audit_creation_date              2016-04-20
_audit_creation_method
;
Olex2 1.2
(compiled 2016.02.19 svn.r3266 for OlexSys, GUI svn.r5155)
;
_shelx_SHELXL_version_number      '2014/7'
_publ_contact_author_address      ?
_publ_contact_author_email        ?
_publ_contact_author_name         ''
_publ_contact_author_phone        ?
_publ_section_references
;
Dolomanov, O.V., Bourhis, L.J., Gildea, R.J, Howard, J.A.K. & Puschmann, H.
 (2009), J. Appl. Cryst. 42, 339-341.

Sheldrick, G.M. (2015). Acta Cryst. C71, 3-8.
;
_chemical_name_common             ?
_chemical_name_systematic         ?
_chemical_formula_moiety          'C37 H85 N4 O2 Si3 Th, C24 H20 B, C6 H6'
_chemical_formula_sum             'C67 H111 B N4 O2 Si3 Th'
_chemical_formula_weight          1331.71
_chemical_melting_point           ?
_chemical_oxdiff_formula          'Th C67 H111 N4 Si3 B O2'
_chemical_oxdiff_usercomment      EW/STL
loop_
  _atom_type_symbol
  _atom_type_description
  _atom_type_scat_dispersion_real
  _atom_type_scat_dispersion_imag
  _atom_type_scat_source
 'C' 'C' 0.0033 0.0016 'International Tables Vol C Tables 4.2.6.8 and 6.1.1.4'
 'H' 'H' 0.0000 0.0000 'International Tables Vol C Tables 4.2.6.8 and 6.1.1.4'
 'B' 'B' 0.0013 0.0007 'International Tables Vol C Tables 4.2.6.8 and 6.1.1.4'
 'N' 'N' 0.0061 0.0033 'International Tables Vol C Tables 4.2.6.8 and 6.1.1.4'
 'O' 'O' 0.0106 0.0060 'International Tables Vol C Tables 4.2.6.8 and 6.1.1.4'
 'Si' 'Si' 0.0817 0.0704 'International Tables Vol C Tables 4.2.6.8 and 6.1.1.4'
 'Th' 'Th' -7.2400 8.8979
 'International Tables Vol C Tables 4.2.6.8 and 6.1.1.4'

_shelx_space_group_comment
;
The symmetry employed for this shelxl refinement is uniquely defined
by the following loop, which should always be used as a source of
symmetry information in preference to the above space-group names.
They are only intended as comments.
;
_space_group_crystal_system       'triclinic'
_space_group_IT_number            2
_space_group_name_H-M_alt         'P -1'
_space_group_name_Hall            '-P 1'
loop_
  _space_group_symop_operation_xyz
 'x, y, z'
 '-x, -y, -z'

_cell_length_a                    14.3496(6)
_cell_length_b                    17.9265(8)
_cell_length_c                    26.5741(12)
_cell_angle_alpha                 89.696(4)
_cell_angle_beta                  88.052(4)
_cell_angle_gamma                 86.937(4)
_cell_volume                      6822.1(5)
_cell_formula_units_Z             4
_cell_measurement_reflns_used     15399
_cell_measurement_temperature     150(2)
_cell_measurement_theta_max       25.8830
_cell_measurement_theta_min       3.4760
_shelx_estimated_absorpt_T_max    ?
_shelx_estimated_absorpt_T_min    ?
_exptl_absorpt_coefficient_mu     2.282
_exptl_absorpt_correction_T_max   0.820
_exptl_absorpt_correction_T_min   0.715
_exptl_absorpt_correction_type    gaussian
_exptl_absorpt_process_details
;
CrysAlisPro 1.171.38.41 (Rigaku Oxford Diffraction, 2015)
Numerical absorption correction based on gaussian integration over
			a multifaceted crystal model
Empirical absorption correction using spherical harmonics,
 implemented in SCALE3 ABSPACK scaling algorithm.
;
_exptl_absorpt_special_details    ?
_exptl_crystal_colour             'clear colourless'
_exptl_crystal_colour_lustre      clear
_exptl_crystal_colour_primary     colourless
_exptl_crystal_density_diffrn     1.297
_exptl_crystal_density_meas       ?
_exptl_crystal_density_method     ?
_exptl_crystal_description        block
_exptl_crystal_F_000              2776
loop_
  _exptl_crystal_face_index_h
  _exptl_crystal_face_index_k
  _exptl_crystal_face_index_l
  _exptl_crystal_face_perp_dist
 2 -17 27 0.0447
 -3 -24 -11 0.0765
 -19 6 -10 0.1004
 -4 17 -26 0.0859
 -18 -1 16 0.0825
 -1 -1 37 0.0270
 18 -6 15 0.0782
 7 -1 -35 0.0765
 -7 21 12 0.0663
 16 16 4 0.0669
 13 -16 -11 0.0962
 -4 2 -37 0.0770
 2 24 11 0.0685
 17 4 -20 0.0992

_exptl_crystal_preparation        ?
_exptl_crystal_size_max           0.207
_exptl_crystal_size_mid           0.161
_exptl_crystal_size_min           0.108
loop_
  _exptl_oxdiff_crystal_face_indexfrac_h
  _exptl_oxdiff_crystal_face_indexfrac_k
  _exptl_oxdiff_crystal_face_indexfrac_l
  _exptl_oxdiff_crystal_face_x
  _exptl_oxdiff_crystal_face_y
  _exptl_oxdiff_crystal_face_z
 1.9999 -16.9993 26.9995 -0.2341 -0.9590 -0.1207
 -2.9999 -24.0007 -11.0024 -0.9644 -0.1806 -0.1735
 -19.0000 5.9994 -10.0005 -0.1722 0.4056 0.9092
 -3.9999 16.9993 -25.9995 0.2181 0.9416 0.2214
 -18.0001 -0.9998 15.9997 -0.0982 -0.3400 0.9359
 -1.0002 -0.9988 37.0010 0.3708 -0.8861 0.2477
 18.0000 -5.9993 15.0006 0.2150 -0.5201 -0.8332
 7.0002 -1.0010 -35.0009 -0.3330 0.7833 -0.5425
 -7.0001 21.0005 12.0019 0.7394 0.1316 0.6226
 16.0000 16.0006 4.0020 0.7963 0.1560 -0.5686
 13.0001 -16.0003 -11.0012 -0.4798 -0.0801 -0.8493
 -3.9998 1.9987 -37.0011 -0.4057 0.9200 0.0004
 1.9999 24.0007 11.0024 0.9508 0.1837 0.2210
 17.0001 3.9997 -19.9997 0.1393 0.4932 -0.8794

_exptl_transmission_factor_max    ?
_exptl_transmission_factor_min    ?
_diffrn_reflns_av_R_equivalents   ?
_diffrn_reflns_av_unetI/netI      0.1125
_diffrn_reflns_Laue_measured_fraction_full 0.998
_diffrn_reflns_Laue_measured_fraction_max 0.998
_diffrn_reflns_limit_h_max        17
_diffrn_reflns_limit_h_min        -17
_diffrn_reflns_limit_k_max        21
_diffrn_reflns_limit_k_min        -21
_diffrn_reflns_limit_l_max        31
_diffrn_reflns_limit_l_min        -31
_diffrn_reflns_number             24033
_diffrn_reflns_point_group_measured_fraction_full 0.998
_diffrn_reflns_point_group_measured_fraction_max 0.998
_diffrn_reflns_theta_full         25.027
_diffrn_reflns_theta_max          25.027
_diffrn_reflns_theta_min          3.235
_diffrn_ambient_environment       N~2~
_diffrn_ambient_temperature       150(2)
_diffrn_detector                  'CCD plate'
_diffrn_detector_area_resol_mean  8.0714
_diffrn_detector_type             Eos
_diffrn_measured_fraction_theta_full 0.998
_diffrn_measured_fraction_theta_max 0.998
_diffrn_measurement_details
;
List of Runs (angles in degrees, time in seconds):

  # Type    Start    End  Width  t~exp~   \w     \q     \k     \f   Frames
--------------------------------------------------------------------------
  1  \w    -26.00  31.00   1.00   18.00    --  -17.77  57.00  60.00   57
  2  \w    -54.00  10.00   1.00   18.00    --   18.86 -19.00-120.00   64
  3  \w    -40.00   5.00   1.00   18.00    --   18.86 -57.00-150.00   45
  4  \w     -7.00  59.00   1.00   18.00    --   18.86 -99.00 150.00   66
  5  \w    -87.00  -4.00   1.00   18.00    --  -17.77 -57.00-120.00   83
  6  \w    -85.00   8.00   1.00   18.00    --  -17.77 -77.00   0.00   93
  7  \w    -72.00  12.00   1.00   18.00    --  -17.77 -77.00 120.00   84
  8  \w    -49.00  40.00   1.00   18.00    --   18.86 -57.00 120.00   89
  9  \w    -20.00  61.00   1.00   18.00    --   18.86 -99.00   0.00   81
 10  \w      9.00  61.00   1.00   18.00    --   18.86 -99.00 -90.00   52
 11  \w     15.00  91.00   1.00   18.00    --   18.86  37.00-150.00   76
;
_diffrn_measurement_device        'four-circle diffractometer'
_diffrn_measurement_device_type   'SuperNova, Single source at offset, Eos'
_diffrn_measurement_method        '\w scans'
_diffrn_orient_matrix_type
'CrysAlisPro convention (1999,Acta A55,543-557)'
_diffrn_orient_matrix_UB_11       0.0136380000
_diffrn_orient_matrix_UB_12       0.0333045000
_diffrn_orient_matrix_UB_13       0.0112881000
_diffrn_orient_matrix_UB_21       -0.0030606000
_diffrn_orient_matrix_UB_22       0.0186931000
_diffrn_orient_matrix_UB_23       -0.0235248000
_diffrn_orient_matrix_UB_31       -0.0475159000
_diffrn_orient_matrix_UB_32       0.0105559000
_diffrn_orient_matrix_UB_33       0.0056948000
_diffrn_radiation_monochromator   mirror
_diffrn_radiation_probe           x-ray
_diffrn_radiation_type            MoK\a
_diffrn_radiation_wavelength      0.71073
_diffrn_source                    'micro-focus sealed X-ray tube'
_diffrn_source_type               'SuperNova (Mo) X-ray Source'
_reflns_Friedel_coverage          0.000
_reflns_Friedel_fraction_full     .
_reflns_Friedel_fraction_max      .
_reflns_number_gt                 19730
_reflns_number_total              24033
_reflns_odcompleteness_completeness 99.79
_reflns_odcompleteness_iscentric  1
_reflns_odcompleteness_theta      26.32
_reflns_special_details
;
 _reflns_Friedel_fraction is defined as the number of unique
 Friedel pairs measured divided by the number that would be
 possible theoretically, ignoring centric projections and
 systematic absences.
;
_reflns_threshold_expression      'I > 2\s(I)'
_computing_cell_refinement        'CrysAlisPro 1.171.38.41 (Rigaku OD, 2015)'
_computing_data_collection        'CrysAlisPro 1.171.38.41 (Rigaku OD, 2015)'
_computing_data_reduction         'CrysAlisPro 1.171.38.41 (Rigaku OD, 2015)'
_computing_molecular_graphics     'Olex2 (Dolomanov et al., 2009)'
_computing_publication_material   'Olex2 (Dolomanov et al., 2009)'
_computing_structure_refinement   'ShelXL (Sheldrick, 2015)'
_computing_structure_solution     'ShelXS (Sheldrick, 2008)'
_refine_diff_density_max          12.923
_refine_diff_density_min          -11.451
_refine_diff_density_rms          0.441
_refine_ls_extinction_coef        .
_refine_ls_extinction_method      none
_refine_ls_goodness_of_fit_ref    1.248
_refine_ls_hydrogen_treatment     constr
_refine_ls_matrix_type            full
_refine_ls_number_parameters      1335
_refine_ls_number_reflns          24033
_refine_ls_number_restraints      3906
_refine_ls_R_factor_all           0.2352
_refine_ls_R_factor_gt            0.2147
_refine_ls_restrained_S_all       1.156
_refine_ls_shift/su_max           0.001
_refine_ls_shift/su_mean          0.000
_refine_ls_structure_factor_coef  Fsqd
_refine_ls_weighting_details
'w=1/[\s^2^(Fo^2^)+(0.0001P)^2^+1052.7897P] where P=(Fo^2^+2Fc^2^)/3'
_refine_ls_weighting_scheme       calc
_refine_ls_wR_factor_gt           0.4880
_refine_ls_wR_factor_ref          0.4980
_olex2_refinement_description
;
1. Twinned data refinement
 Scales: 0.683 0.239 0.078
2. Fixed Uiso
 At 1.2 times of:
  All C(H) groups, All C(H,H) groups
 At 1.5 times of:
  All C(H,H,H) groups
3. Restrained distances
 N2-C21
 1.5 with sigma of 0.01
 C133-C132 = C134-C133 = C134-C129 = C130-C129 = C131-C130 = C132-C131
 1.39 with sigma of 0.02
 C127-C126 = C126-C125 = C125-C124 = C128-C123 = C124-C123 = C128-C127
 1.39 with sigma of 0.02
 C36-C35 = C97-C96
 1.55 with sigma of 0.02
 O1-C36 = O1-C37 = O2-C35 = O2-C34 = O4-C95 = O4-C96 = O3-C97 = O3-C98
 1.45 with sigma of 0.02
 C57-C56 \\sim C61-C56 \\sim C61-C60 \\sim C60-C59 \\sim C58-C57 \\sim C59-C58
\\sim C39-C38 \\sim C40-C39
 \\sim C41-C40 \\sim C42-C41 \\sim C43-C42 \\sim C43-C38 \\sim C55-C54 \\sim
C54-C53 \\sim C53-C52 \\sim C52-
 C51 \\sim C55-C50 \\sim C51-C50 \\sim C46-C45 \\sim C49-C48 \\sim C45-C44
\\sim C49-C44 \\sim C48-C47 ~
 C47-C46 \\sim C101-C100 \\sim C102-C101 \\sim C103-C102 \\sim C104-C103 \\sim
C99-C104 \\sim C99-C100
 \\sim C116-C115 \\sim C116-C111 \\sim C112-C111 \\sim C113-C112 \\sim
C114-C113 \\sim C115-C114 \\sim C110-
 C105 \\sim C107-C106 \\sim C106-C105 \\sim C110-C109 \\sim C108-C107 \\sim
C109-C108 \\sim C118-C117 ~
 C122-C117 \\sim C122-C121 \\sim C121-C120 \\sim C120-C119 \\sim C119-C118
 with sigma of 0.02
 C20-C18 \\sim C19-C18 \\sim C13-C12 \\sim C14-C12 \\sim C17-C15 \\sim C16-C15
\\sim C3-C1 \\sim C2-C1 ~
 C5-C4 \\sim C6-C4 \\sim C9-C7 \\sim C8-C7 \\sim C25-C23 \\sim C24-C23 \\sim
C27-C26 \\sim C28-C26 \\sim C30-
 C29 \\sim C31-C29 \\sim C78-C76 \\sim C77-C76 \\sim C80-C79 \\sim C81-C79
\\sim C74-C73 \\sim C75-C73 ~
 C91-C90 \\sim C92-C90 \\sim C86-C84 \\sim C85-C84 \\sim C89-C87 \\sim C88-C87
\\sim C63-C62 \\sim C64-C62
 \\sim C66-C65 \\sim C67-C65 \\sim C70-C68 \\sim C69-C68
 with sigma of 0.02
4. Uiso/Uaniso restraints and constraints
All non-hydrogen atoms have similar U: within 2A with sigma of 0.001 and sigma
for terminal atoms of 0.002
5. Rigid body (RIGU) restrains
 All non-hydrogen atoms
 with sigma for 1-2 distances of 0.004 and sigma for 1-3 distances of 0.004
6.a Ternary CH refined with riding coordinates:
 C62(H62), C65(H65), C68(H68), C73(H73), C76(H76), C79(H79), C84(H84),
 C87(H87), C90(H90), C1(H1), C4(H4), C7(H7), C12(H12), C15(H15), C18(H18),
 C23(H23), C26(H26), C29(H29)
6.b Secondary CH2 refined with riding coordinates:
 C71(H71A,H71B), C72(H72A,H72B), C82(H82A,H82B), C83(H83A,H83B), C93(H93A,
 H93B), C94(H94A,H94B), C96(H96A,H96B), C97(H97A,H97B), C10(H10A,H10B),
 C11(H11A,H11B), C21(H21A,H21B), C22(H22A,H22B), C32(H32A,H32B), C33(H33A,H33B),
  C35(H35A,H35B), C36(H36A,H36B)
6.c Me refined with riding coordinates:
 C63(H63A,H63B,H63C), C64(H64A,H64B,H64C), C66(H66A,H66B,H66C), C67(H67A,H67B,
 H67C), C69(H69A,H69B,H69C), C70(H70A,H70B,H70C), C74(H74A,H74B,H74C), C75(H75A,
 H75B,H75C), C77(H77A,H77B,H77C), C78(H78A,H78B,H78C), C80(H80A,H80B,H80C),
 C81(H81A,H81B,H81C), C85(H85A,H85B,H85C), C86(H86A,H86B,H86C), C88(H88A,H88B,
 H88C), C89(H89A,H89B,H89C), C91(H91A,H91B,H91C), C92(H92A,H92B,H92C), C95(H95A,
 H95B,H95C), C98(H98A,H98B,H98C), C2(H2A,H2B,H2C), C3(H3A,H3B,H3C), C5(H5A,H5B,
 H5C), C6(H6A,H6B,H6C), C8(H8A,H8B,H8C), C9(H9A,H9B,H9C), C13(H13A,H13B,H13C),
 C14(H14A,H14B,H14C), C16(H16A,H16B,H16C), C17(H17A,H17B,H17C), C19(H19A,H19B,
 H19C), C20(H20A,H20B,H20C), C24(H24A,H24B,H24C), C25(H25A,H25B,H25C), C27(H27A,
 H27B,H27C), C28(H28A,H28B,H28C), C30(H30A,H30B,H30C), C31(H31A,H31B,H31C),
 C34(H34A,H34B,H34C), C37(H37A,H37B,H37C)
6.d Aromatic/amide H refined with riding coordinates:
 C39(H39), C40(H40), C41(H41), C42(H42), C43(H43), C45(H45), C46(H46),
 C47(H47), C48(H48), C49(H49), C51(H51), C52(H52), C53(H53), C54(H54), C55(H55),
  C57(H57), C58(H58), C59(H59), C60(H60), C61(H61), C118(H118), C119(H119),
 C120(H120), C121(H121), C122(H122), C100(H100), C101(H101), C102(H102),
 C103(H103), C104(H104), C106(H106), C107(H107), C108(H108), C109(H109),
 C110(H110), C112(H112), C113(H113), C114(H114), C115(H115), C116(H116),
 C133(H133), C132(H132), C131(H131), C130(H130), C129(H129), C134(H134),
 C126(H126), C125(H125), C124(H124), C123(H123), C128(H128), C127(H127)
6.e Fitted hexagon refined as free rotating group:
 C126(C125,C124,C123,C128,C127)
;
_atom_sites_solution_hydrogens    geom
_atom_sites_solution_primary      direct
_atom_sites_solution_secondary    difmap
loop_
  _atom_site_label
  _atom_site_type_symbol
  _atom_site_fract_x
  _atom_site_fract_y
  _atom_site_fract_z
  _atom_site_U_iso_or_equiv
  _atom_site_adp_type
  _atom_site_occupancy
  _atom_site_site_symmetry_order
  _atom_site_calc_flag
  _atom_site_refinement_flags_posn
  _atom_site_refinement_flags_adp
  _atom_site_refinement_flags_occupancy
  _atom_site_disorder_assembly
  _atom_site_disorder_group
 Th2 Th 0.23534(10) 0.72097(8) 0.10612(5) 0.0317(4) Uani 1 1 d . U . . .
 Si4 Si 0.0326(8) 0.6625(7) 0.1896(5) 0.0374(13) Uani 1 1 d . U . . .
 Si5 Si 0.4168(8) 0.8599(7) 0.1121(5) 0.0389(13) Uani 1 1 d . U . . .
 Si6 Si 0.2965(8) 0.5812(7) 0.0039(5) 0.0382(13) Uani 1 1 d . U . . .
 O3 O 0.129(2) 0.8434(14) 0.1135(9) 0.040(3) Uani 1 1 d D U . . .
 O4 O 0.1707(18) 0.7833(15) 0.0275(9) 0.040(3) Uani 1 1 d D U . . .
 N5 N 0.141(2) 0.6537(19) 0.1615(13) 0.0375(13) Uani 1 1 d . U . . .
 N6 N 0.344(2) 0.798(2) 0.1332(13) 0.0386(13) Uani 1 1 d . U . . .
 N7 N 0.317(2) 0.6251(19) 0.0581(13) 0.0381(13) Uani 1 1 d . U . . .
 N8 N 0.343(2) 0.6402(19) 0.1643(13) 0.0378(12) Uani 1 1 d . U . . .
 C62 C -0.047(2) 0.728(2) 0.1491(13) 0.0376(14) Uani 1 1 d D U . . .
 H62 H -0.0077 0.7650 0.1332 0.045 Uiso 1 1 calc R . . . .
 C63 C -0.088(3) 0.684(2) 0.1069(14) 0.0379(18) Uani 1 1 d D U . . .
 H63A H -0.0388 0.6565 0.0886 0.057 Uiso 1 1 calc R . . . .
 H63B H -0.1311 0.6496 0.1212 0.057 Uiso 1 1 calc R . . . .
 H63C H -0.1205 0.7176 0.0845 0.057 Uiso 1 1 calc R . . . .
 C64 C -0.127(2) 0.771(2) 0.1777(15) 0.0377(18) Uani 1 1 d D U . . .
 H64A H -0.1025 0.7992 0.2044 0.057 Uiso 1 1 calc R . . . .
 H64B H -0.1594 0.8046 0.1551 0.057 Uiso 1 1 calc R . . . .
 H64C H -0.1700 0.7366 0.1917 0.057 Uiso 1 1 calc R . . . .
 C65 C -0.0227(19) 0.566(2) 0.1995(13) 0.0375(14) Uani 1 1 d D U . . .
 H65 H 0.0119 0.5409 0.2265 0.045 Uiso 1 1 calc R . . . .
 C66 C -0.012(3) 0.513(2) 0.1543(13) 0.0376(18) Uani 1 1 d D U . . .
 H66A H 0.0525 0.5084 0.1435 0.056 Uiso 1 1 calc R . . . .
 H66B H -0.0334 0.4654 0.1638 0.056 Uiso 1 1 calc R . . . .
 H66C H -0.0484 0.5337 0.1273 0.056 Uiso 1 1 calc R . . . .
 C67 C -0.124(2) 0.578(2) 0.2199(15) 0.0378(18) Uani 1 1 d D U . . .
 H67A H -0.1258 0.6112 0.2481 0.057 Uiso 1 1 calc R . . . .
 H67B H -0.1621 0.5991 0.1939 0.057 Uiso 1 1 calc R . . . .
 H67C H -0.1470 0.5308 0.2303 0.057 Uiso 1 1 calc R . . . .
 C68 C 0.033(3) 0.7063(18) 0.2542(14) 0.0375(14) Uani 1 1 d D U . . .
 H68 H -0.0330 0.7166 0.2647 0.045 Uiso 1 1 calc R . . . .
 C69 C 0.078(3) 0.7815(19) 0.2530(16) 0.0376(18) Uani 1 1 d D U . . .
 H69A H 0.0516 0.8124 0.2270 0.056 Uiso 1 1 calc R . . . .
 H69B H 0.0677 0.8059 0.2849 0.056 Uiso 1 1 calc R . . . .
 H69C H 0.1442 0.7735 0.2463 0.056 Uiso 1 1 calc R . . . .
 C70 C 0.077(3) 0.659(2) 0.2962(14) 0.0377(18) Uani 1 1 d D U . . .
 H70A H 0.0501 0.6117 0.2980 0.056 Uiso 1 1 calc R . . . .
 H70B H 0.1433 0.6524 0.2891 0.056 Uiso 1 1 calc R . . . .
 H70C H 0.0668 0.6848 0.3277 0.056 Uiso 1 1 calc R . . . .
 C71 C 0.191(2) 0.586(2) 0.1839(16) 0.0376(12) Uani 1 1 d . U . . .
 H71A H 0.2041 0.5482 0.1582 0.045 Uiso 1 1 calc R . . . .
 H71B H 0.1514 0.5647 0.2102 0.045 Uiso 1 1 calc R . . . .
 C72 C 0.282(3) 0.611(2) 0.2060(16) 0.0376(12) Uani 1 1 d . U . . .
 H72A H 0.2683 0.6495 0.2310 0.045 Uiso 1 1 calc R . . . .
 H72B H 0.3145 0.5689 0.2223 0.045 Uiso 1 1 calc R . . . .
 C73 C 0.401(2) 0.870(2) 0.0419(14) 0.0391(14) Uani 1 1 d D U . . .
 H73 H 0.3799 0.8212 0.0326 0.047 Uiso 1 1 calc R . . . .
 C74 C 0.316(2) 0.923(2) 0.0307(16) 0.0392(18) Uani 1 1 d D U . . .
 H74A H 0.2664 0.9142 0.0549 0.059 Uiso 1 1 calc R . . . .
 H74B H 0.3330 0.9735 0.0326 0.059 Uiso 1 1 calc R . . . .
 H74C H 0.2953 0.9128 -0.0025 0.059 Uiso 1 1 calc R . . . .
 C75 C 0.482(2) 0.881(2) 0.0042(13) 0.0393(18) Uani 1 1 d D U . . .
 H75A H 0.5341 0.8478 0.0123 0.059 Uiso 1 1 calc R . . . .
 H75B H 0.4630 0.8712 -0.0292 0.059 Uiso 1 1 calc R . . . .
 H75C H 0.5007 0.9319 0.0059 0.059 Uiso 1 1 calc R . . . .
 C76 C 0.388(3) 0.958(2) 0.1416(12) 0.0390(14) Uani 1 1 d D U . . .
 H76 H 0.3301 0.9759 0.1258 0.047 Uiso 1 1 calc R . . . .
 C77 C 0.461(3) 1.012(2) 0.1236(16) 0.0392(18) Uani 1 1 d D U . . .
 H77A H 0.4724 1.0062 0.0880 0.059 Uiso 1 1 calc R . . . .
 H77B H 0.4378 1.0624 0.1305 0.059 Uiso 1 1 calc R . . . .
 H77C H 0.5176 1.0017 0.1409 0.059 Uiso 1 1 calc R . . . .
 C78 C 0.366(3) 0.964(2) 0.1981(12) 0.0392(18) Uani 1 1 d D U . . .
 H78A H 0.3198 0.9292 0.2077 0.059 Uiso 1 1 calc R . . . .
 H78B H 0.4215 0.9532 0.2162 0.059 Uiso 1 1 calc R . . . .
 H78C H 0.3418 1.0139 0.2058 0.059 Uiso 1 1 calc R . . . .
 C79 C 0.548(3) 0.837(2) 0.1168(12) 0.0391(14) Uani 1 1 d D U . . .
 H79 H 0.5767 0.8779 0.0986 0.047 Uiso 1 1 calc R . . . .
 C80 C 0.581(3) 0.844(2) 0.1708(12) 0.0394(18) Uani 1 1 d D U . . .
 H80A H 0.5518 0.8879 0.1861 0.059 Uiso 1 1 calc R . . . .
 H80B H 0.5644 0.8007 0.1899 0.059 Uiso 1 1 calc R . . . .
 H80C H 0.6476 0.8472 0.1701 0.059 Uiso 1 1 calc R . . . .
 C81 C 0.596(3) 0.7662(17) 0.0935(13) 0.0394(18) Uani 1 1 d D U . . .
 H81A H 0.5758 0.7608 0.0597 0.059 Uiso 1 1 calc R . . . .
 H81B H 0.6621 0.7700 0.0933 0.059 Uiso 1 1 calc R . . . .
 H81C H 0.5790 0.7234 0.1131 0.059 Uiso 1 1 calc R . . . .
 C82 C 0.366(3) 0.769(2) 0.1860(16) 0.0382(12) Uani 1 1 d . U . . .
 H82A H 0.4041 0.8046 0.2017 0.046 Uiso 1 1 calc R . . . .
 H82B H 0.3075 0.7685 0.2056 0.046 Uiso 1 1 calc R . . . .
 C83 C 0.413(3) 0.6955(17) 0.1905(16) 0.0380(12) Uani 1 1 d . U . . .
 H83A H 0.4212 0.6822 0.2255 0.046 Uiso 1 1 calc R . . . .
 H83B H 0.4732 0.6937 0.1729 0.046 Uiso 1 1 calc R . . . .
 C84 C 0.164(3) 0.597(2) -0.0064(11) 0.0384(14) Uani 1 1 d D U . . .
 H84 H 0.1491 0.6504 -0.0011 0.046 Uiso 1 1 calc R . . . .
 C85 C 0.135(3) 0.579(2) -0.0596(12) 0.0386(18) Uani 1 1 d D U . . .
 H85A H 0.1726 0.6058 -0.0836 0.058 Uiso 1 1 calc R . . . .
 H85B H 0.1448 0.5264 -0.0655 0.058 Uiso 1 1 calc R . . . .
 H85C H 0.0707 0.5939 -0.0631 0.058 Uiso 1 1 calc R . . . .
 C86 C 0.106(3) 0.555(2) 0.0328(14) 0.0386(18) Uani 1 1 d D U . . .
 H86A H 0.1253 0.5669 0.0659 0.058 Uiso 1 1 calc R . . . .
 H86B H 0.0413 0.5697 0.0296 0.058 Uiso 1 1 calc R . . . .
 H86C H 0.1154 0.5022 0.0273 0.058 Uiso 1 1 calc R . . . .
 C87 C 0.360(2) 0.630(2) -0.0515(13) 0.0383(14) Uani 1 1 d D U . . .
 H87 H 0.3159 0.6696 -0.0635 0.046 Uiso 1 1 calc R . . . .
 C88 C 0.446(2) 0.670(2) -0.0354(16) 0.0384(18) Uani 1 1 d D U . . .
 H88A H 0.4297 0.7011 -0.0066 0.058 Uiso 1 1 calc R . . . .
 H88B H 0.4945 0.6338 -0.0268 0.058 Uiso 1 1 calc R . . . .
 H88C H 0.4680 0.7009 -0.0626 0.058 Uiso 1 1 calc R . . . .
 C89 C 0.389(3) 0.5822(17) -0.0972(12) 0.0383(18) Uani 1 1 d D U . . .
 H89A H 0.3363 0.5566 -0.1081 0.057 Uiso 1 1 calc R . . . .
 H89B H 0.4114 0.6133 -0.1240 0.057 Uiso 1 1 calc R . . . .
 H89C H 0.4378 0.5463 -0.0882 0.057 Uiso 1 1 calc R . . . .
 C90 C 0.336(3) 0.480(2) 0.0045(11) 0.0384(14) Uani 1 1 d D U . . .
 H90 H 0.4038 0.4792 -0.0018 0.046 Uiso 1 1 calc R . . . .
 C91 C 0.298(3) 0.4332(18) -0.0373(12) 0.0386(18) Uani 1 1 d D U . . .
 H91A H 0.3057 0.4582 -0.0690 0.058 Uiso 1 1 calc R . . . .
 H91B H 0.3314 0.3854 -0.0385 0.058 Uiso 1 1 calc R . . . .
 H91C H 0.2328 0.4264 -0.0304 0.058 Uiso 1 1 calc R . . . .
 C92 C 0.321(3) 0.4367(19) 0.0535(11) 0.0386(18) Uani 1 1 d D U . . .
 H92A H 0.3439 0.4640 0.0811 0.058 Uiso 1 1 calc R . . . .
 H92B H 0.2556 0.4298 0.0591 0.058 Uiso 1 1 calc R . . . .
 H92C H 0.3542 0.3888 0.0510 0.058 Uiso 1 1 calc R . . . .
 C93 C 0.411(3) 0.613(2) 0.0834(15) 0.0380(13) Uani 1 1 d . U . . .
 H93A H 0.4500 0.5776 0.0639 0.046 Uiso 1 1 calc R . . . .
 H93B H 0.4415 0.6604 0.0829 0.046 Uiso 1 1 calc R . . . .
 C94 C 0.403(3) 0.5863(17) 0.1367(13) 0.0379(12) Uani 1 1 d . U . . .
 H94A H 0.3768 0.5375 0.1379 0.045 Uiso 1 1 calc R . . . .
 H94B H 0.4642 0.5821 0.1512 0.045 Uiso 1 1 calc R . . . .
 C95 C 0.198(3) 0.792(2) -0.0249(11) 0.040(3) Uani 1 1 d D U . . .
 H95A H 0.2632 0.7775 -0.0297 0.060 Uiso 1 1 calc R . . . .
 H95B H 0.1619 0.7612 -0.0452 0.060 Uiso 1 1 calc R . . . .
 H95C H 0.1878 0.8434 -0.0347 0.060 Uiso 1 1 calc R . . . .
 C96 C 0.072(2) 0.806(2) 0.0349(15) 0.040(3) Uani 1 1 d D U . . .
 H96A H 0.0371 0.7645 0.0484 0.048 Uiso 1 1 calc R . . . .
 H96B H 0.0448 0.8221 0.0035 0.048 Uiso 1 1 calc R . . . .
 C97 C 0.071(3) 0.8704(19) 0.0729(12) 0.040(3) Uani 1 1 d D U . . .
 H97A H 0.0965 0.9143 0.0572 0.048 Uiso 1 1 calc R . . . .
 H97B H 0.0081 0.8833 0.0854 0.048 Uiso 1 1 calc R . . . .
 C98 C 0.142(3) 0.9001(19) 0.1504(14) 0.041(3) Uani 1 1 d D U . . .
 H98A H 0.1805 0.8797 0.1765 0.061 Uiso 1 1 calc R . . . .
 H98B H 0.1713 0.9414 0.1346 0.061 Uiso 1 1 calc R . . . .
 H98C H 0.0822 0.9169 0.1648 0.061 Uiso 1 1 calc R . . . .
 Th1 Th 0.75266(8) 0.21944(6) 0.39830(5) 0.0172(3) Uani 1 1 d . U . . .
 Si1 Si 0.7743(7) 0.0607(6) 0.4970(5) 0.0365(13) Uani 1 1 d . U . . .
 Si2 Si 0.5578(7) 0.1713(6) 0.3167(5) 0.0357(13) Uani 1 1 d . U . . .
 Si3 Si 0.9660(7) 0.3327(6) 0.4115(5) 0.0352(13) Uani 1 1 d . U . . .
 O1 O 0.6690(17) 0.3476(13) 0.3808(9) 0.034(3) Uani 1 1 d D U . . .
 O2 O 0.6773(16) 0.2952(13) 0.4724(9) 0.034(3) Uani 1 1 d D U . . .
 N1 N 0.805(2) 0.1171(18) 0.4461(13) 0.0360(12) Uani 1 1 d . U . . .
 N2 N 0.681(2) 0.1843(18) 0.3318(11) 0.0356(12) Uani 1 1 d D U . . .
 N3 N 0.887(2) 0.2792(18) 0.3814(13) 0.0351(12) Uani 1 1 d . U . . .
 N4 N 0.867(2) 0.1339(18) 0.3393(13) 0.0353(11) Uani 1 1 d . U . . .
 C1 C 0.659(2) 0.088(2) 0.5250(14) 0.0365(14) Uani 1 1 d D U . . .
 H1 H 0.6697 0.1290 0.5484 0.044 Uiso 1 1 calc R . . . .
 C2 C 0.587(2) 0.121(2) 0.4885(15) 0.0366(18) Uani 1 1 d D U . . .
 H2A H 0.6149 0.1582 0.4678 0.055 Uiso 1 1 calc R . . . .
 H2B H 0.5673 0.0815 0.4675 0.055 Uiso 1 1 calc R . . . .
 H2C H 0.5343 0.1426 0.5072 0.055 Uiso 1 1 calc R . . . .
 C3 C 0.610(2) 0.029(2) 0.5564(15) 0.0368(18) Uani 1 1 d D U . . .
 H3A H 0.6520 0.0073 0.5801 0.055 Uiso 1 1 calc R . . . .
 H3B H 0.5564 0.0525 0.5742 0.055 Uiso 1 1 calc R . . . .
 H3C H 0.5894 -0.0086 0.5346 0.055 Uiso 1 1 calc R . . . .
 C4 C 0.862(3) 0.0612(16) 0.5458(13) 0.0367(14) Uani 1 1 d D U . . .
 H4 H 0.9195 0.0384 0.5299 0.044 Uiso 1 1 calc R . . . .
 C5 C 0.885(3) 0.1416(17) 0.5578(16) 0.0370(18) Uani 1 1 d D U . . .
 H5A H 0.8931 0.1691 0.5270 0.055 Uiso 1 1 calc R . . . .
 H5B H 0.8351 0.1649 0.5779 0.055 Uiso 1 1 calc R . . . .
 H5C H 0.9419 0.1411 0.5760 0.055 Uiso 1 1 calc R . . . .
 C6 C 0.851(3) 0.021(2) 0.5964(13) 0.0369(18) Uani 1 1 d D U . . .
 H6A H 0.8362 -0.0300 0.5907 0.055 Uiso 1 1 calc R . . . .
 H6B H 0.9078 0.0218 0.6142 0.055 Uiso 1 1 calc R . . . .
 H6C H 0.8010 0.0456 0.6161 0.055 Uiso 1 1 calc R . . . .
 C7 C 0.7719(19) -0.046(2) 0.4854(13) 0.0367(14) Uani 1 1 d D U . . .
 H7 H 0.7501 -0.0698 0.5166 0.044 Uiso 1 1 calc R . . . .
 C8 C 0.866(2) -0.084(2) 0.4687(16) 0.0369(18) Uani 1 1 d D U . . .
 H8A H 0.9112 -0.0765 0.4936 0.055 Uiso 1 1 calc R . . . .
 H8B H 0.8587 -0.1369 0.4649 0.055 Uiso 1 1 calc R . . . .
 H8C H 0.8865 -0.0636 0.4371 0.055 Uiso 1 1 calc R . . . .
 C9 C 0.703(2) -0.061(2) 0.4443(12) 0.0370(18) Uani 1 1 d D U . . .
 H9A H 0.6432 -0.0373 0.4533 0.056 Uiso 1 1 calc R . . . .
 H9B H 0.7256 -0.0401 0.4130 0.056 Uiso 1 1 calc R . . . .
 H9C H 0.6979 -0.1134 0.4408 0.056 Uiso 1 1 calc R . . . .
 C10 C 0.900(3) 0.098(2) 0.4273(16) 0.0357(12) Uani 1 1 d . U . . .
 H10A H 0.9269 0.0579 0.4477 0.043 Uiso 1 1 calc R . . . .
 H10B H 0.9377 0.1412 0.4317 0.043 Uiso 1 1 calc R . . . .
 C11 C 0.908(3) 0.075(2) 0.3720(16) 0.0354(12) Uani 1 1 d . U . . .
 H11A H 0.9729 0.0646 0.3621 0.043 Uiso 1 1 calc R . . . .
 H11B H 0.8752 0.0294 0.3677 0.043 Uiso 1 1 calc R . . . .
 C12 C 0.481(2) 0.2171(15) 0.3626(16) 0.0360(14) Uani 1 1 d D U . . .
 H12 H 0.5237 0.2183 0.3904 0.043 Uiso 1 1 calc R . . . .
 C13 C 0.449(3) 0.3000(17) 0.3619(17) 0.0363(18) Uani 1 1 d D U . . .
 H13A H 0.4972 0.3282 0.3464 0.054 Uiso 1 1 calc R . . . .
 H13B H 0.3931 0.3066 0.3431 0.054 Uiso 1 1 calc R . . . .
 H13C H 0.4367 0.3170 0.3958 0.054 Uiso 1 1 calc R . . . .
 C14 C 0.410(2) 0.165(2) 0.3865(16) 0.0363(18) Uani 1 1 d D U . . .
 H14A H 0.4365 0.1141 0.3852 0.054 Uiso 1 1 calc R . . . .
 H14B H 0.3973 0.1785 0.4209 0.054 Uiso 1 1 calc R . . . .
 H14C H 0.3537 0.1681 0.3683 0.054 Uiso 1 1 calc R . . . .
 C15 C 0.536(2) 0.0686(19) 0.3125(11) 0.0360(14) Uani 1 1 d D U . . .
 H15 H 0.4690 0.0606 0.3156 0.043 Uiso 1 1 calc R . . . .
 C16 C 0.588(2) 0.028(2) 0.3547(13) 0.0363(18) Uani 1 1 d D U . . .
 H16A H 0.5690 0.0491 0.3866 0.054 Uiso 1 1 calc R . . . .
 H16B H 0.5749 -0.0243 0.3546 0.054 Uiso 1 1 calc R . . . .
 H16C H 0.6544 0.0322 0.3493 0.054 Uiso 1 1 calc R . . . .
 C17 C 0.582(2) 0.0216(16) 0.2694(14) 0.0365(18) Uani 1 1 d D U . . .
 H17A H 0.5582 0.0389 0.2379 0.055 Uiso 1 1 calc R . . . .
 H17B H 0.6487 0.0266 0.2691 0.055 Uiso 1 1 calc R . . . .
 H17C H 0.5692 -0.0299 0.2743 0.055 Uiso 1 1 calc R . . . .
 C18 C 0.524(2) 0.2109(17) 0.2533(16) 0.0359(14) Uani 1 1 d D U . . .
 H18 H 0.5634 0.1815 0.2291 0.043 Uiso 1 1 calc R . . . .
 C19 C 0.424(2) 0.191(2) 0.2412(17) 0.0364(18) Uani 1 1 d D U . . .
 H19A H 0.4166 0.1395 0.2486 0.055 Uiso 1 1 calc R . . . .
 H19B H 0.3804 0.2215 0.2613 0.055 Uiso 1 1 calc R . . . .
 H19C H 0.4141 0.2007 0.2062 0.055 Uiso 1 1 calc R . . . .
 C20 C 0.552(3) 0.2911(17) 0.2443(16) 0.0361(18) Uani 1 1 d D U . . .
 H20A H 0.6153 0.2955 0.2534 0.054 Uiso 1 1 calc R . . . .
 H20B H 0.5454 0.3037 0.2094 0.054 Uiso 1 1 calc R . . . .
 H20C H 0.5117 0.3245 0.2645 0.054 Uiso 1 1 calc R . . . .
 C21 C 0.733(2) 0.1594(16) 0.2846(11) 0.0354(12) Uani 1 1 d D U . . .
 H21A H 0.6915 0.1356 0.2625 0.043 Uiso 1 1 calc R . . . .
 H21B H 0.7575 0.2023 0.2670 0.043 Uiso 1 1 calc R . . . .
 C22 C 0.812(2) 0.1058(19) 0.2976(16) 0.0353(12) Uani 1 1 d . U . . .
 H22A H 0.8523 0.0972 0.2680 0.042 Uiso 1 1 calc R . . . .
 H22B H 0.7867 0.0585 0.3075 0.042 Uiso 1 1 calc R . . . .
 C23 C 0.949(2) 0.437(2) 0.3880(12) 0.0353(14) Uani 1 1 d D U . . .
 H23 H 0.8874 0.4553 0.4008 0.042 Uiso 1 1 calc R . . . .
 C24 C 1.020(2) 0.486(2) 0.4114(16) 0.0355(18) Uani 1 1 d D U . . .
 H24A H 1.0188 0.4786 0.4472 0.053 Uiso 1 1 calc R . . . .
 H24B H 1.0815 0.4719 0.3979 0.053 Uiso 1 1 calc R . . . .
 H24C H 1.0048 0.5372 0.4037 0.053 Uiso 1 1 calc R . . . .
 C25 C 0.949(3) 0.446(2) 0.3307(12) 0.0353(18) Uani 1 1 d D U . . .
 H25A H 0.9041 0.4150 0.3170 0.053 Uiso 1 1 calc R . . . .
 H25B H 0.9333 0.4975 0.3225 0.053 Uiso 1 1 calc R . . . .
 H25C H 1.0101 0.4323 0.3167 0.053 Uiso 1 1 calc R . . . .
 C26 C 0.922(2) 0.3364(19) 0.4813(14) 0.0354(14) Uani 1 1 d D U . . .
 H26 H 0.8859 0.2921 0.4868 0.042 Uiso 1 1 calc R . . . .
 C27 C 0.856(2) 0.4039(18) 0.4953(16) 0.0356(18) Uani 1 1 d D U . . .
 H27A H 0.8074 0.4088 0.4714 0.053 Uiso 1 1 calc R . . . .
 H27B H 0.8294 0.3968 0.5284 0.053 Uiso 1 1 calc R . . . .
 H27C H 0.8907 0.4483 0.4947 0.053 Uiso 1 1 calc R . . . .
 C28 C 0.997(2) 0.333(2) 0.5211(12) 0.0356(18) Uani 1 1 d D U . . .
 H28A H 1.0405 0.2918 0.5143 0.053 Uiso 1 1 calc R . . . .
 H28B H 1.0291 0.3789 0.5201 0.053 Uiso 1 1 calc R . . . .
 H28C H 0.9677 0.3273 0.5538 0.053 Uiso 1 1 calc R . . . .
 C29 C 1.093(2) 0.2995(17) 0.4070(13) 0.0353(14) Uani 1 1 d D U . . .
 H29 H 1.1229 0.3312 0.4309 0.042 Uiso 1 1 calc R . . . .
 C30 C 1.113(2) 0.2201(15) 0.4267(13) 0.0355(18) Uani 1 1 d D U . . .
 H30A H 1.0796 0.2137 0.4581 0.053 Uiso 1 1 calc R . . . .
 H30B H 1.0940 0.1847 0.4027 0.053 Uiso 1 1 calc R . . . .
 H30C H 1.1790 0.2122 0.4317 0.053 Uiso 1 1 calc R . . . .
 C31 C 1.145(2) 0.314(2) 0.3568(13) 0.0357(18) Uani 1 1 d D U . . .
 H31A H 1.1301 0.3639 0.3458 0.054 Uiso 1 1 calc R . . . .
 H31B H 1.2108 0.3067 0.3611 0.054 Uiso 1 1 calc R . . . .
 H31C H 1.1258 0.2792 0.3320 0.054 Uiso 1 1 calc R . . . .
 C32 C 0.8981(19) 0.2635(17) 0.3253(15) 0.0352(12) Uani 1 1 d . U . . .
 H32A H 0.8385 0.2699 0.3092 0.042 Uiso 1 1 calc R . . . .
 H32B H 0.9414 0.2969 0.3094 0.042 Uiso 1 1 calc R . . . .
 C33 C 0.936(2) 0.1832(19) 0.3214(16) 0.0352(12) Uani 1 1 d . U . . .
 H33A H 0.9531 0.1716 0.2865 0.042 Uiso 1 1 calc R . . . .
 H33B H 0.9914 0.1763 0.3410 0.042 Uiso 1 1 calc R . . . .
 C34 C 0.688(2) 0.288(2) 0.5262(10) 0.033(3) Uani 1 1 d D U . . .
 H34A H 0.7374 0.2512 0.5327 0.050 Uiso 1 1 calc R . . . .
 H34B H 0.7036 0.3353 0.5396 0.050 Uiso 1 1 calc R . . . .
 H34C H 0.6309 0.2730 0.5418 0.050 Uiso 1 1 calc R . . . .
 C35 C 0.604(2) 0.3502(17) 0.4593(14) 0.034(3) Uani 1 1 d D U . . .
 H35A H 0.5862 0.3800 0.4889 0.040 Uiso 1 1 calc R . . . .
 H35B H 0.5493 0.3243 0.4499 0.040 Uiso 1 1 calc R . . . .
 C36 C 0.632(2) 0.4027(15) 0.4160(11) 0.034(3) Uani 1 1 d D U . . .
 H36A H 0.5782 0.4312 0.4031 0.041 Uiso 1 1 calc R . . . .
 H36B H 0.6784 0.4364 0.4259 0.041 Uiso 1 1 calc R . . . .
 C37 C 0.691(2) 0.3783(18) 0.3316(12) 0.034(3) Uani 1 1 d D U . . .
 H37A H 0.7160 0.3390 0.3097 0.051 Uiso 1 1 calc R . . . .
 H37B H 0.6360 0.4013 0.3177 0.051 Uiso 1 1 calc R . . . .
 H37C H 0.7372 0.4150 0.3348 0.051 Uiso 1 1 calc R . . . .
 C38 C 1.053(2) 0.1677(18) 0.1013(15) 0.0406(17) Uani 1 1 d D U . . .
 C39 C 1.133(2) 0.126(2) 0.0850(11) 0.0407(18) Uani 1 1 d D U . . .
 H39 H 1.1440 0.0787 0.0985 0.049 Uiso 1 1 calc R . . . .
 C40 C 1.196(3) 0.1522(19) 0.0493(14) 0.0407(18) Uani 1 1 d D U . . .
 H40 H 1.2487 0.1231 0.0397 0.049 Uiso 1 1 calc R . . . .
 C41 C 1.178(3) 0.2221(18) 0.0281(15) 0.0407(18) Uani 1 1 d D U . . .
 H41 H 1.2196 0.2394 0.0035 0.049 Uiso 1 1 calc R . . . .
 C42 C 1.100(2) 0.266(2) 0.0432(14) 0.0407(18) Uani 1 1 d D U . . .
 H42 H 1.0884 0.3135 0.0292 0.049 Uiso 1 1 calc R . . . .
 C43 C 1.041(3) 0.2381(18) 0.0799(11) 0.0406(18) Uani 1 1 d D U . . .
 H43 H 0.9895 0.2682 0.0909 0.049 Uiso 1 1 calc R . . . .
 C44 C 0.917(3) 0.066(2) 0.1209(12) 0.0404(17) Uani 1 1 d D U . . .
 C45 C 0.849(2) 0.0300(15) 0.1483(13) 0.0404(18) Uani 1 1 d D U . . .
 H45 H 0.8428 0.0405 0.1825 0.048 Uiso 1 1 calc R . . . .
 C46 C 0.790(3) -0.020(2) 0.1289(12) 0.0404(18) Uani 1 1 d D U . . .
 H46 H 0.7399 -0.0370 0.1482 0.048 Uiso 1 1 calc R . . . .
 C47 C 0.807(3) -0.044(2) 0.0800(12) 0.0404(18) Uani 1 1 d D U . . .
 H47 H 0.7712 -0.0791 0.0659 0.048 Uiso 1 1 calc R . . . .
 C48 C 0.880(2) -0.014(2) 0.0521(14) 0.0404(18) Uani 1 1 d D U . . .
 H48 H 0.8915 -0.0291 0.0189 0.048 Uiso 1 1 calc R . . . .
 C49 C 0.935(3) 0.038(2) 0.0727(12) 0.0404(18) Uani 1 1 d D U . . .
 H49 H 0.9850 0.0554 0.0537 0.048 Uiso 1 1 calc R . . . .
 C50 C 0.906(2) 0.204(2) 0.1656(15) 0.0404(17) Uani 1 1 d D U . . .
 C51 C 0.940(2) 0.2623(16) 0.1925(11) 0.0404(18) Uani 1 1 d D U . . .
 H51 H 1.0024 0.2597 0.2018 0.048 Uiso 1 1 calc R . . . .
 C52 C 0.883(2) 0.3244(18) 0.2055(15) 0.0404(18) Uani 1 1 d D U . . .
 H52 H 0.9055 0.3604 0.2263 0.048 Uiso 1 1 calc R . . . .
 C53 C 0.793(2) 0.334(2) 0.1883(15) 0.0404(18) Uani 1 1 d D U . . .
 H53 H 0.7579 0.3784 0.1937 0.048 Uiso 1 1 calc R . . . .
 C54 C 0.759(3) 0.2752(16) 0.1628(15) 0.0404(18) Uani 1 1 d D U . . .
 H54 H 0.6966 0.2779 0.1536 0.048 Uiso 1 1 calc R . . . .
 C55 C 0.815(2) 0.2126(16) 0.1506(15) 0.0404(18) Uani 1 1 d D U . . .
 H55 H 0.7906 0.1751 0.1319 0.048 Uiso 1 1 calc R . . . .
 C56 C 1.047(3) 0.1027(19) 0.1927(14) 0.0405(17) Uani 1 1 d D U . . .
 C57 C 1.029(2) 0.040(2) 0.2218(12) 0.0405(18) Uani 1 1 d D U . . .
 H57 H 0.9778 0.0132 0.2142 0.049 Uiso 1 1 calc R . . . .
 C58 C 1.083(2) 0.016(2) 0.2616(13) 0.0405(18) Uani 1 1 d D U . . .
 H58 H 1.0711 -0.0280 0.2783 0.049 Uiso 1 1 calc R . . . .
 C59 C 1.154(3) 0.0601(18) 0.2762(15) 0.0405(18) Uani 1 1 d D U . . .
 H59 H 1.1884 0.0465 0.3041 0.049 Uiso 1 1 calc R . . . .
 C60 C 1.174(3) 0.124(2) 0.2491(12) 0.0405(18) Uani 1 1 d D U . . .
 H60 H 1.2219 0.1531 0.2582 0.049 Uiso 1 1 calc R . . . .
 C61 C 1.120(2) 0.1429(18) 0.2084(10) 0.0405(18) Uani 1 1 d D U . . .
 H61 H 1.1342 0.1856 0.1903 0.049 Uiso 1 1 calc R . . . .
 B1 B 0.978(4) 0.129(3) 0.1455(19) 0.0404(17) Uani 1 1 d . U . . .
 C117 C 0.542(3) 0.5980(17) 0.2989(14) 0.0413(17) Uani 1 1 d D U . . .
 C118 C 0.597(3) 0.644(2) 0.2700(13) 0.0413(18) Uani 1 1 d D U . . .
 H118 H 0.6071 0.6914 0.2826 0.050 Uiso 1 1 calc R . . . .
 C119 C 0.638(3) 0.6252(19) 0.2236(13) 0.0413(18) Uani 1 1 d D U . . .
 H119 H 0.6688 0.6608 0.2046 0.050 Uiso 1 1 calc R . . . .
 C120 C 0.635(3) 0.5532(17) 0.2056(15) 0.0413(18) Uani 1 1 d D U . . .
 H120 H 0.6700 0.5370 0.1774 0.050 Uiso 1 1 calc R . . . .
 C121 C 0.576(3) 0.506(2) 0.2311(12) 0.0413(18) Uani 1 1 d D U . . .
 H121 H 0.5612 0.4612 0.2172 0.050 Uiso 1 1 calc R . . . .
 C122 C 0.539(2) 0.5280(19) 0.2776(13) 0.0413(18) Uani 1 1 d D U . . .
 H122 H 0.5085 0.4922 0.2964 0.050 Uiso 1 1 calc R . . . .
 C99 C 0.434(2) 0.7038(18) 0.3450(17) 0.0415(17) Uani 1 1 d D U . . .
 C100 C 0.337(2) 0.7132(15) 0.3433(17) 0.0416(18) Uani 1 1 d D U . . .
 H100 H 0.3031 0.6711 0.3486 0.050 Uiso 1 1 calc R . . . .
 C101 C 0.288(2) 0.7798(15) 0.3343(17) 0.0416(18) Uani 1 1 d D U . . .
 H101 H 0.2232 0.7819 0.3363 0.050 Uiso 1 1 calc R . . . .
 C102 C 0.335(2) 0.8436(19) 0.3225(17) 0.0417(18) Uani 1 1 d D U . . .
 H102 H 0.3038 0.8865 0.3103 0.050 Uiso 1 1 calc R . . . .
 C103 C 0.430(2) 0.8399(18) 0.3300(17) 0.0417(18) Uani 1 1 d D U . . .
 H103 H 0.4631 0.8831 0.3289 0.050 Uiso 1 1 calc R . . . .
 C104 C 0.476(2) 0.7712(15) 0.3390(14) 0.0416(18) Uani 1 1 d D U . . .
 H104 H 0.5403 0.7703 0.3413 0.050 Uiso 1 1 calc R . . . .
 C105 C 0.586(2) 0.636(2) 0.3915(14) 0.0416(17) Uani 1 1 d D U . . .
 C106 C 0.584(2) 0.6845(19) 0.4317(12) 0.0417(18) Uani 1 1 d D U . . .
 H106 H 0.5291 0.7133 0.4378 0.050 Uiso 1 1 calc R . . . .
 C107 C 0.656(2) 0.695(2) 0.4638(14) 0.0418(18) Uani 1 1 d D U . . .
 H107 H 0.6485 0.7279 0.4905 0.050 Uiso 1 1 calc R . . . .
 C108 C 0.740(2) 0.654(2) 0.4551(15) 0.0418(18) Uani 1 1 d D U . . .
 H108 H 0.7909 0.6605 0.4750 0.050 Uiso 1 1 calc R . . . .
 C109 C 0.745(2) 0.604(2) 0.4157(13) 0.0417(18) Uani 1 1 d D U . . .
 H109 H 0.7986 0.5738 0.4105 0.050 Uiso 1 1 calc R . . . .
 C110 C 0.671(2) 0.598(2) 0.3838(15) 0.0417(18) Uani 1 1 d D U . . .
 H110 H 0.6799 0.5661 0.3560 0.050 Uiso 1 1 calc R . . . .
 C111 C 0.434(2) 0.561(2) 0.3806(13) 0.0412(17) Uani 1 1 d D U . . .
 C112 C 0.441(3) 0.534(2) 0.4292(13) 0.0411(18) Uani 1 1 d D U . . .
 H112 H 0.4878 0.5515 0.4483 0.049 Uiso 1 1 calc R . . . .
 C113 C 0.383(2) 0.483(2) 0.4520(15) 0.0411(18) Uani 1 1 d D U . . .
 H113 H 0.3922 0.4678 0.4850 0.049 Uiso 1 1 calc R . . . .
 C114 C 0.312(3) 0.455(2) 0.4248(13) 0.0411(18) Uani 1 1 d D U . . .
 H114 H 0.2761 0.4183 0.4387 0.049 Uiso 1 1 calc R . . . .
 C115 C 0.295(2) 0.482(2) 0.3770(13) 0.0411(18) Uani 1 1 d D U . . .
 H115 H 0.2445 0.4686 0.3590 0.049 Uiso 1 1 calc R . . . .
 C116 C 0.3589(19) 0.5312(15) 0.3577(13) 0.0411(18) Uani 1 1 d D U . . .
 H116 H 0.3501 0.5462 0.3246 0.049 Uiso 1 1 calc R . . . .
 B2 B 0.500(3) 0.625(3) 0.356(2) 0.0414(17) Uani 1 1 d . U . . .
 C133 C 0.846(3) -0.209(3) 0.3548(19) 0.064(5) Uiso 1 1 d D U . . .
 H133 H 0.8676 -0.2404 0.3803 0.077 Uiso 1 1 calc R . . . .
 C132 C 0.761(3) -0.219(3) 0.3327(18) 0.064(5) Uiso 1 1 d D U . . .
 H132 H 0.7255 -0.2585 0.3427 0.077 Uiso 1 1 calc R . . . .
 C131 C 0.728(4) -0.170(3) 0.2960(18) 0.064(5) Uiso 1 1 d D U . . .
 H131 H 0.6683 -0.1755 0.2841 0.077 Uiso 1 1 calc R . . . .
 C130 C 0.780(3) -0.113(3) 0.2763(19) 0.064(5) Uiso 1 1 d D U . . .
 H130 H 0.7585 -0.0825 0.2500 0.077 Uiso 1 1 calc R . . . .
 C129 C 0.864(3) -0.103(3) 0.2979(18) 0.064(5) Uiso 1 1 d D U . . .
 H129 H 0.9012 -0.0653 0.2864 0.077 Uiso 1 1 calc R . . . .
 C134 C 0.895(4) -0.150(3) 0.3364(18) 0.064(5) Uiso 1 1 d D U . . .
 H134 H 0.9517 -0.1410 0.3506 0.077 Uiso 1 1 calc R . . . .
 C126 C 0.153(2) 0.385(2) 0.2186(14) 0.071(6) Uiso 1 1 d D U . . .
 H126 H 0.0934 0.3949 0.2332 0.086 Uiso 1 1 calc R . . . .
 C125 C 0.231(3) 0.410(2) 0.2418(12) 0.071(6) Uiso 1 1 d DG U . . .
 H125 H 0.2235 0.4364 0.2719 0.086 Uiso 1 1 calc R . . . .
 C124 C 0.319(2) 0.396(2) 0.2200(14) 0.071(6) Uiso 1 1 d DG U . . .
 H124 H 0.3713 0.4125 0.2355 0.085 Uiso 1 1 calc R . . . .
 C123 C 0.330(2) 0.357(2) 0.1750(14) 0.071(6) Uiso 1 1 d DG U . . .
 H123 H 0.3889 0.3471 0.1604 0.086 Uiso 1 1 calc R . . . .
 C128 C 0.252(3) 0.332(2) 0.1518(11) 0.071(6) Uiso 1 1 d DG U . . .
 H128 H 0.2588 0.3055 0.1217 0.086 Uiso 1 1 calc R . . . .
 C127 C 0.163(2) 0.346(2) 0.1736(14) 0.071(6) Uiso 1 1 d DG U . . .
 H127 H 0.1111 0.3295 0.1581 0.086 Uiso 1 1 calc R . . . .

loop_
  _atom_site_aniso_label
  _atom_site_aniso_U_11
  _atom_site_aniso_U_22
  _atom_site_aniso_U_33
  _atom_site_aniso_U_23
  _atom_site_aniso_U_13
  _atom_site_aniso_U_12
 Th2 0.0360(8) 0.0323(8) 0.0266(7) 0.0040(6) -0.0028(6) -0.0004(7)
 Si4 0.030(3) 0.039(3) 0.043(3) 0.006(2) -0.001(2) -0.001(2)
 Si5 0.031(3) 0.040(3) 0.045(3) 0.008(2) 0.002(2) 0.000(2)
 Si6 0.033(3) 0.039(3) 0.043(3) 0.006(2) 0.000(2) 0.002(2)
 O3 0.044(6) 0.031(5) 0.045(6) 0.007(4) -0.003(5) 0.005(4)
 O4 0.044(6) 0.031(5) 0.045(6) 0.007(4) -0.003(5) 0.005(5)
 N5 0.030(2) 0.039(3) 0.043(3) 0.007(2) 0.000(2) -0.001(2)
 N6 0.031(2) 0.040(3) 0.044(3) 0.007(2) 0.001(2) 0.000(2)
 N7 0.032(3) 0.039(3) 0.043(3) 0.006(2) 0.000(2) 0.001(2)
 N8 0.031(2) 0.039(2) 0.043(2) 0.007(2) 0.000(2) 0.000(2)
 C62 0.030(3) 0.040(3) 0.043(3) 0.006(3) -0.001(2) -0.001(2)
 C63 0.030(3) 0.040(3) 0.044(3) 0.007(3) -0.001(3) -0.001(3)
 C64 0.030(3) 0.040(3) 0.044(3) 0.006(3) -0.001(3) -0.001(3)
 C65 0.030(3) 0.039(3) 0.043(3) 0.006(3) -0.001(2) -0.001(2)
 C66 0.030(3) 0.040(3) 0.043(3) 0.006(3) -0.001(3) -0.001(3)
 C67 0.030(3) 0.040(3) 0.044(3) 0.006(3) 0.000(3) -0.001(3)
 C68 0.030(3) 0.039(3) 0.043(3) 0.006(3) 0.000(2) -0.001(2)
 C69 0.030(3) 0.040(3) 0.043(3) 0.006(3) 0.000(3) -0.001(3)
 C70 0.030(3) 0.040(3) 0.043(3) 0.007(3) 0.000(3) -0.001(3)
 C71 0.030(2) 0.039(3) 0.043(3) 0.007(2) 0.000(2) 0.000(2)
 C72 0.030(2) 0.039(2) 0.043(3) 0.007(2) 0.000(2) 0.000(2)
 C73 0.031(3) 0.040(3) 0.045(3) 0.008(3) 0.002(2) 0.000(2)
 C74 0.031(3) 0.040(3) 0.045(4) 0.008(3) 0.002(3) 0.000(3)
 C75 0.032(3) 0.040(3) 0.045(3) 0.008(3) 0.002(3) 0.000(3)
 C76 0.031(3) 0.040(3) 0.045(3) 0.008(3) 0.002(2) 0.000(2)
 C77 0.031(3) 0.040(3) 0.045(4) 0.008(3) 0.002(3) 0.000(3)
 C78 0.032(3) 0.040(3) 0.045(3) 0.008(3) 0.002(3) 0.000(3)
 C79 0.032(3) 0.040(3) 0.045(3) 0.008(3) 0.002(2) 0.000(2)
 C80 0.032(3) 0.040(3) 0.046(3) 0.008(3) 0.002(3) 0.000(3)
 C81 0.032(3) 0.040(3) 0.045(4) 0.008(3) 0.002(3) 0.000(3)
 C82 0.031(2) 0.039(3) 0.044(3) 0.007(2) 0.001(2) 0.000(2)
 C83 0.031(2) 0.039(2) 0.044(3) 0.007(2) 0.001(2) 0.000(2)
 C84 0.033(3) 0.039(3) 0.043(3) 0.006(3) 0.000(2) 0.002(2)
 C85 0.033(3) 0.039(3) 0.043(3) 0.006(3) 0.000(3) 0.002(3)
 C86 0.033(3) 0.039(3) 0.043(3) 0.006(3) 0.000(3) 0.002(3)
 C87 0.033(3) 0.039(3) 0.043(3) 0.006(3) 0.000(2) 0.002(2)
 C88 0.033(3) 0.039(3) 0.043(3) 0.006(3) 0.000(3) 0.002(3)
 C89 0.033(3) 0.039(3) 0.043(3) 0.006(3) 0.000(3) 0.002(3)
 C90 0.033(3) 0.039(3) 0.043(3) 0.006(3) 0.000(2) 0.002(2)
 C91 0.033(3) 0.039(3) 0.043(3) 0.006(3) 0.000(3) 0.002(3)
 C92 0.033(3) 0.039(3) 0.043(3) 0.006(3) 0.000(3) 0.002(3)
 C93 0.032(2) 0.039(3) 0.043(3) 0.007(2) 0.000(2) 0.001(2)
 C94 0.031(2) 0.039(2) 0.043(3) 0.007(2) 0.000(2) 0.000(2)
 C95 0.044(6) 0.031(6) 0.045(6) 0.007(5) -0.004(5) 0.005(5)
 C96 0.044(6) 0.031(5) 0.045(6) 0.007(4) -0.003(5) 0.005(4)
 C97 0.044(6) 0.031(5) 0.045(6) 0.007(4) -0.003(5) 0.005(4)
 C98 0.045(6) 0.031(5) 0.045(6) 0.007(5) -0.003(5) 0.005(5)
 Th1 0.0039(5) 0.0023(5) 0.0452(8) 0.0000(5) 0.0046(5) -0.0008(4)
 Si1 0.021(2) 0.030(2) 0.058(3) 0.001(2) 0.000(2) 0.006(2)
 Si2 0.018(2) 0.029(2) 0.060(3) 0.002(2) -0.003(2) 0.002(2)
 Si3 0.018(2) 0.028(2) 0.060(3) 0.000(2) -0.002(2) 0.000(2)
 O1 0.019(5) 0.018(4) 0.063(6) 0.001(4) 0.003(4) 0.010(4)
 O2 0.019(5) 0.018(5) 0.062(6) 0.000(4) 0.003(4) 0.010(4)
 N1 0.020(2) 0.029(2) 0.058(3) 0.001(2) 0.000(2) 0.006(2)
 N2 0.018(2) 0.029(2) 0.059(3) 0.001(2) -0.003(2) 0.002(2)
 N3 0.018(2) 0.028(2) 0.059(3) 0.001(2) -0.002(2) 0.000(2)
 N4 0.018(2) 0.028(2) 0.059(3) 0.001(2) -0.0016(19) 0.0028(18)
 C1 0.021(3) 0.030(3) 0.058(3) 0.001(2) 0.000(2) 0.006(2)
 C2 0.021(3) 0.030(3) 0.058(4) 0.001(3) 0.000(3) 0.007(3)
 C3 0.021(3) 0.030(3) 0.058(4) 0.002(3) 0.000(3) 0.006(3)
 C4 0.021(3) 0.030(3) 0.058(3) 0.001(2) 0.000(2) 0.006(2)
 C5 0.022(3) 0.030(3) 0.058(4) 0.001(3) 0.000(3) 0.007(3)
 C6 0.021(3) 0.030(3) 0.058(4) 0.001(3) 0.000(3) 0.007(3)
 C7 0.021(3) 0.030(3) 0.058(3) 0.001(2) 0.000(2) 0.006(2)
 C8 0.021(3) 0.030(3) 0.058(4) 0.001(3) 0.000(3) 0.006(3)
 C9 0.022(3) 0.030(3) 0.058(4) 0.001(3) 0.000(3) 0.006(3)
 C10 0.020(2) 0.029(2) 0.058(3) 0.001(2) -0.001(2) 0.005(2)
 C11 0.019(2) 0.029(2) 0.058(3) 0.001(2) -0.001(2) 0.0038(19)
 C12 0.018(3) 0.029(3) 0.060(3) 0.002(2) -0.003(2) 0.002(2)
 C13 0.019(3) 0.030(3) 0.060(4) 0.001(3) -0.003(3) 0.002(3)
 C14 0.019(3) 0.030(3) 0.060(4) 0.001(3) -0.003(3) 0.002(3)
 C15 0.019(3) 0.029(3) 0.060(3) 0.002(2) -0.003(2) 0.002(2)
 C16 0.019(3) 0.030(3) 0.060(4) 0.002(3) -0.003(3) 0.002(3)
 C17 0.019(3) 0.030(3) 0.060(4) 0.002(3) -0.003(3) 0.002(3)
 C18 0.018(3) 0.029(3) 0.060(3) 0.002(2) -0.003(2) 0.002(2)
 C19 0.019(3) 0.030(3) 0.060(4) 0.002(3) -0.003(3) 0.002(3)
 C20 0.019(3) 0.029(3) 0.060(4) 0.002(3) -0.003(3) 0.002(3)
 C21 0.018(2) 0.029(2) 0.059(3) 0.001(2) -0.003(2) 0.002(2)
 C22 0.018(2) 0.028(2) 0.059(3) 0.001(2) -0.002(2) 0.0025(19)
 C23 0.018(2) 0.028(3) 0.060(3) 0.000(2) -0.002(2) 0.000(2)
 C24 0.018(3) 0.028(3) 0.060(4) 0.000(3) -0.002(3) 0.000(3)
 C25 0.018(3) 0.028(3) 0.060(4) 0.001(3) -0.002(3) 0.000(3)
 C26 0.018(2) 0.028(3) 0.060(3) 0.000(2) -0.002(2) 0.000(2)
 C27 0.019(3) 0.028(3) 0.060(4) 0.000(3) -0.002(3) 0.000(3)
 C28 0.019(3) 0.028(3) 0.060(4) 0.000(3) -0.002(3) 0.000(3)
 C29 0.018(2) 0.028(3) 0.060(3) 0.000(2) -0.002(2) 0.000(2)
 C30 0.018(3) 0.028(3) 0.060(4) 0.001(3) -0.002(3) 0.000(3)
 C31 0.019(3) 0.028(3) 0.060(4) 0.000(3) -0.002(3) 0.000(3)
 C32 0.018(2) 0.028(2) 0.059(3) 0.001(2) -0.002(2) 0.001(2)
 C33 0.018(2) 0.028(2) 0.059(3) 0.001(2) -0.001(2) 0.0019(19)
 C34 0.019(5) 0.018(5) 0.062(6) 0.000(4) 0.003(5) 0.010(4)
 C35 0.019(5) 0.018(4) 0.062(6) 0.001(4) 0.003(4) 0.010(4)
 C36 0.019(5) 0.018(4) 0.062(6) 0.001(4) 0.003(4) 0.010(4)
 C37 0.019(5) 0.019(5) 0.063(6) 0.002(4) 0.003(5) 0.010(4)
 C38 0.039(4) 0.038(4) 0.045(4) 0.006(3) -0.002(3) 0.000(3)
 C39 0.039(4) 0.038(4) 0.045(4) 0.006(3) -0.001(3) 0.000(3)
 C40 0.039(4) 0.038(4) 0.045(4) 0.006(3) -0.001(3) 0.000(3)
 C41 0.039(4) 0.038(4) 0.045(4) 0.006(3) -0.001(3) 0.000(3)
 C42 0.039(4) 0.038(4) 0.045(4) 0.006(3) -0.001(3) 0.000(3)
 C43 0.039(4) 0.038(4) 0.045(4) 0.006(3) -0.001(3) 0.000(3)
 C44 0.039(4) 0.038(4) 0.044(4) 0.006(3) -0.002(3) 0.001(3)
 C45 0.039(4) 0.038(4) 0.044(4) 0.006(3) -0.002(3) 0.001(3)
 C46 0.039(4) 0.038(4) 0.044(4) 0.006(3) -0.002(3) 0.001(3)
 C47 0.039(4) 0.038(4) 0.044(4) 0.006(3) -0.002(3) 0.001(3)
 C48 0.039(4) 0.038(4) 0.044(4) 0.006(3) -0.002(3) 0.001(3)
 C49 0.039(4) 0.038(4) 0.044(4) 0.006(3) -0.002(3) 0.001(3)
 C50 0.039(4) 0.038(4) 0.044(4) 0.006(3) -0.002(3) 0.001(3)
 C51 0.039(4) 0.038(4) 0.044(4) 0.006(3) -0.001(3) 0.001(3)
 C52 0.039(4) 0.038(4) 0.044(4) 0.006(3) -0.001(3) 0.001(3)
 C53 0.039(4) 0.038(4) 0.044(4) 0.006(3) -0.001(3) 0.001(3)
 C54 0.039(4) 0.038(4) 0.044(4) 0.006(3) -0.001(3) 0.001(3)
 C55 0.039(4) 0.038(4) 0.044(4) 0.006(3) -0.002(3) 0.001(3)
 C56 0.039(4) 0.038(4) 0.045(4) 0.006(3) -0.001(3) 0.000(3)
 C57 0.039(4) 0.038(4) 0.045(4) 0.006(3) -0.001(3) 0.000(3)
 C58 0.039(4) 0.038(4) 0.045(4) 0.006(3) -0.001(3) 0.000(3)
 C59 0.039(4) 0.038(4) 0.045(4) 0.006(3) -0.001(3) 0.000(3)
 C60 0.039(4) 0.038(4) 0.045(4) 0.006(3) -0.001(3) 0.000(3)
 C61 0.039(4) 0.038(4) 0.045(4) 0.006(3) -0.001(3) 0.000(3)
 B1 0.039(3) 0.038(3) 0.044(4) 0.006(3) -0.002(3) 0.001(3)
 C117 0.030(3) 0.036(4) 0.058(4) 0.006(3) 0.000(3) -0.008(3)
 C118 0.030(3) 0.036(4) 0.058(4) 0.006(3) 0.000(3) -0.008(3)
 C119 0.030(3) 0.036(4) 0.058(4) 0.006(3) 0.000(3) -0.008(3)
 C120 0.030(4) 0.036(4) 0.058(4) 0.006(3) 0.000(3) -0.008(3)
 C121 0.030(3) 0.036(4) 0.058(4) 0.006(3) 0.000(3) -0.008(3)
 C122 0.030(3) 0.036(4) 0.058(4) 0.006(3) 0.000(3) -0.008(3)
 C99 0.030(3) 0.036(4) 0.058(4) 0.006(3) 0.000(3) -0.008(3)
 C100 0.030(3) 0.036(4) 0.058(4) 0.006(3) 0.000(3) -0.008(3)
 C101 0.030(3) 0.036(4) 0.059(4) 0.006(3) 0.000(3) -0.007(3)
 C102 0.031(4) 0.036(4) 0.059(4) 0.006(3) 0.000(3) -0.007(3)
 C103 0.031(3) 0.036(4) 0.059(4) 0.006(3) 0.000(3) -0.007(3)
 C104 0.030(3) 0.036(4) 0.059(4) 0.006(3) 0.000(3) -0.008(3)
 C105 0.030(3) 0.037(4) 0.058(4) 0.006(3) 0.000(3) -0.008(3)
 C106 0.030(3) 0.037(4) 0.058(4) 0.006(3) 0.000(3) -0.008(3)
 C107 0.031(3) 0.037(4) 0.058(4) 0.006(3) 0.000(3) -0.008(3)
 C108 0.031(4) 0.037(4) 0.058(4) 0.006(3) 0.000(3) -0.008(3)
 C109 0.031(3) 0.037(4) 0.058(4) 0.006(3) 0.000(3) -0.008(3)
 C110 0.030(3) 0.037(4) 0.058(4) 0.006(3) 0.000(3) -0.008(3)
 C111 0.030(3) 0.036(4) 0.058(4) 0.006(3) 0.000(3) -0.008(3)
 C112 0.030(3) 0.036(4) 0.058(4) 0.006(3) 0.000(3) -0.008(3)
 C113 0.030(3) 0.036(4) 0.058(4) 0.006(3) 0.000(3) -0.008(3)
 C114 0.030(4) 0.036(4) 0.058(4) 0.006(3) 0.000(3) -0.008(3)
 C115 0.030(3) 0.036(4) 0.058(4) 0.006(3) 0.000(3) -0.008(3)
 C116 0.030(3) 0.036(4) 0.058(4) 0.006(3) 0.000(3) -0.008(3)
 B2 0.030(3) 0.036(3) 0.058(4) 0.006(3) 0.000(3) -0.008(3)

_geom_special_details
;
 All esds (except the esd in the dihedral angle between two l.s. planes)
 are estimated using the full covariance matrix.  The cell esds are taken
 into account individually in the estimation of esds in distances, angles
 and torsion angles; correlations between esds in cell parameters are only
 used when they are defined by crystal symmetry.  An approximate (isotropic)
 treatment of cell esds is used for estimating esds involving l.s. planes.
;
loop_
  _geom_bond_atom_site_label_1
  _geom_bond_atom_site_label_2
  _geom_bond_distance
  _geom_bond_site_symmetry_2
  _geom_bond_publ_flag
 Th2 O3 2.61(3) . ?
 Th2 O4 2.54(2) . ?
 Th2 N5 2.34(3) . ?
 Th2 N6 2.27(4) . ?
 Th2 N7 2.38(3) . ?
 Th2 N8 2.60(3) . ?
 Si4 N5 1.71(3) . ?
 Si4 C62 1.94(4) . ?
 Si4 C65 1.95(4) . ?
 Si4 C68 1.89(4) . ?
 Si5 N6 1.65(4) . ?
 Si5 C73 1.89(4) . ?
 Si5 C76 1.95(4) . ?
 Si5 C79 1.91(4) . ?
 Si6 N7 1.68(4) . ?
 Si6 C84 1.93(4) . ?
 Si6 C87 1.94(4) . ?
 Si6 C90 1.87(4) . ?
 O3 C97 1.450(19) . ?
 O3 C98 1.440(19) . ?
 O4 C95 1.444(19) . ?
 O4 C96 1.462(19) . ?
 N5 C71 1.50(5) . ?
 N6 C82 1.53(5) . ?
 N7 C93 1.53(5) . ?
 N8 C72 1.49(5) . ?
 N8 C83 1.62(5) . ?
 N8 C94 1.45(5) . ?
 C62 H62 0.9800 . ?
 C62 C63 1.528(16) . ?
 C62 C64 1.532(16) . ?
 C63 H63A 0.9600 . ?
 C63 H63B 0.9600 . ?
 C63 H63C 0.9600 . ?
 C64 H64A 0.9600 . ?
 C64 H64B 0.9600 . ?
 C64 H64C 0.9600 . ?
 C65 H65 0.9800 . ?
 C65 C66 1.528(16) . ?
 C65 C67 1.537(16) . ?
 C66 H66A 0.9600 . ?
 C66 H66B 0.9600 . ?
 C66 H66C 0.9600 . ?
 C67 H67A 0.9600 . ?
 C67 H67B 0.9600 . ?
 C67 H67C 0.9600 . ?
 C68 H68 0.9800 . ?
 C68 C69 1.531(16) . ?
 C68 C70 1.530(16) . ?
 C69 H69A 0.9600 . ?
 C69 H69B 0.9600 . ?
 C69 H69C 0.9600 . ?
 C70 H70A 0.9600 . ?
 C70 H70B 0.9600 . ?
 C70 H70C 0.9600 . ?
 C71 H71A 0.9700 . ?
 C71 H71B 0.9700 . ?
 C71 C72 1.55(5) . ?
 C72 H72A 0.9700 . ?
 C72 H72B 0.9700 . ?
 C73 H73 0.9800 . ?
 C73 C74 1.534(16) . ?
 C73 C75 1.534(16) . ?
 C74 H74A 0.9600 . ?
 C74 H74B 0.9600 . ?
 C74 H74C 0.9600 . ?
 C75 H75A 0.9600 . ?
 C75 H75B 0.9600 . ?
 C75 H75C 0.9600 . ?
 C76 H76 0.9800 . ?
 C76 C77 1.530(16) . ?
 C76 C78 1.525(16) . ?
 C77 H77A 0.9600 . ?
 C77 H77B 0.9600 . ?
 C77 H77C 0.9600 . ?
 C78 H78A 0.9600 . ?
 C78 H78B 0.9600 . ?
 C78 H78C 0.9600 . ?
 C79 H79 0.9800 . ?
 C79 C80 1.533(16) . ?
 C79 C81 1.534(16) . ?
 C80 H80A 0.9600 . ?
 C80 H80B 0.9600 . ?
 C80 H80C 0.9600 . ?
 C81 H81A 0.9600 . ?
 C81 H81B 0.9600 . ?
 C81 H81C 0.9600 . ?
 C82 H82A 0.9700 . ?
 C82 H82B 0.9700 . ?
 C82 C83 1.45(5) . ?
 C83 H83A 0.9700 . ?
 C83 H83B 0.9700 . ?
 C84 H84 0.9800 . ?
 C84 C85 1.529(16) . ?
 C84 C86 1.532(16) . ?
 C85 H85A 0.9600 . ?
 C85 H85B 0.9600 . ?
 C85 H85C 0.9600 . ?
 C86 H86A 0.9600 . ?
 C86 H86B 0.9600 . ?
 C86 H86C 0.9600 . ?
 C87 H87 0.9800 . ?
 C87 C88 1.533(16) . ?
 C87 C89 1.529(16) . ?
 C88 H88A 0.9600 . ?
 C88 H88B 0.9600 . ?
 C88 H88C 0.9600 . ?
 C89 H89A 0.9600 . ?
 C89 H89B 0.9600 . ?
 C89 H89C 0.9600 . ?
 C90 H90 0.9800 . ?
 C90 C91 1.532(16) . ?
 C90 C92 1.532(16) . ?
 C91 H91A 0.9600 . ?
 C91 H91B 0.9600 . ?
 C91 H91C 0.9600 . ?
 C92 H92A 0.9600 . ?
 C92 H92B 0.9600 . ?
 C92 H92C 0.9600 . ?
 C93 H93A 0.9700 . ?
 C93 H93B 0.9700 . ?
 C93 C94 1.50(5) . ?
 C94 H94A 0.9700 . ?
 C94 H94B 0.9700 . ?
 C95 H95A 0.9600 . ?
 C95 H95B 0.9600 . ?
 C95 H95C 0.9600 . ?
 C96 H96A 0.9700 . ?
 C96 H96B 0.9700 . ?
 C96 C97 1.543(19) . ?
 C97 H97A 0.9700 . ?
 C97 H97B 0.9700 . ?
 C98 H98A 0.9600 . ?
 C98 H98B 0.9600 . ?
 C98 H98C 0.9600 . ?
 Th1 O1 2.58(2) . ?
 Th1 O2 2.57(2) . ?
 Th1 N1 2.33(3) . ?
 Th1 N2 2.18(3) . ?
 Th1 N3 2.28(3) . ?
 Th1 N4 2.66(3) . ?
 Si1 N1 1.74(4) . ?
 Si1 C1 1.83(4) . ?
 Si1 C4 1.84(4) . ?
 Si1 C7 1.94(4) . ?
 Si2 N2 1.86(3) . ?
 Si2 C12 1.79(4) . ?
 Si2 C15 1.89(4) . ?
 Si2 C18 1.89(4) . ?
 Si3 N3 1.74(3) . ?
 Si3 C23 1.97(4) . ?
 Si3 C26 1.94(4) . ?
 Si3 C29 1.89(3) . ?
 O1 C36 1.435(19) . ?
 O1 C37 1.449(19) . ?
 O2 C34 1.447(19) . ?
 O2 C35 1.456(18) . ?
 N1 C10 1.47(5) . ?
 N2 C21 1.497(10) . ?
 N3 C32 1.52(5) . ?
 N4 C11 1.47(5) . ?
 N4 C22 1.49(5) . ?
 N4 C33 1.43(4) . ?
 C1 H1 0.9800 . ?
 C1 C2 1.529(16) . ?
 C1 C3 1.534(16) . ?
 C2 H2A 0.9600 . ?
 C2 H2B 0.9600 . ?
 C2 H2C 0.9600 . ?
 C3 H3A 0.9600 . ?
 C3 H3B 0.9600 . ?
 C3 H3C 0.9600 . ?
 C4 H4 0.9800 . ?
 C4 C5 1.533(16) . ?
 C4 C6 1.533(16) . ?
 C5 H5A 0.9600 . ?
 C5 H5B 0.9600 . ?
 C5 H5C 0.9600 . ?
 C6 H6A 0.9600 . ?
 C6 H6B 0.9600 . ?
 C6 H6C 0.9600 . ?
 C7 H7 0.9800 . ?
 C7 C8 1.533(16) . ?
 C7 C9 1.529(16) . ?
 C8 H8A 0.9600 . ?
 C8 H8B 0.9600 . ?
 C8 H8C 0.9600 . ?
 C9 H9A 0.9600 . ?
 C9 H9B 0.9600 . ?
 C9 H9C 0.9600 . ?
 C10 H10A 0.9700 . ?
 C10 H10B 0.9700 . ?
 C10 C11 1.53(6) . ?
 C11 H11A 0.9700 . ?
 C11 H11B 0.9700 . ?
 C12 H12 0.9800 . ?
 C12 C13 1.530(16) . ?
 C12 C14 1.534(16) . ?
 C13 H13A 0.9600 . ?
 C13 H13B 0.9600 . ?
 C13 H13C 0.9600 . ?
 C14 H14A 0.9600 . ?
 C14 H14B 0.9600 . ?
 C14 H14C 0.9600 . ?
 C15 H15 0.9800 . ?
 C15 C16 1.534(16) . ?
 C15 C17 1.537(16) . ?
 C16 H16A 0.9600 . ?
 C16 H16B 0.9600 . ?
 C16 H16C 0.9600 . ?
 C17 H17A 0.9600 . ?
 C17 H17B 0.9600 . ?
 C17 H17C 0.9600 . ?
 C18 H18 0.9800 . ?
 C18 C19 1.531(16) . ?
 C18 C20 1.528(16) . ?
 C19 H19A 0.9600 . ?
 C19 H19B 0.9600 . ?
 C19 H19C 0.9600 . ?
 C20 H20A 0.9600 . ?
 C20 H20B 0.9600 . ?
 C20 H20C 0.9600 . ?
 C21 H21A 0.9700 . ?
 C21 H21B 0.9700 . ?
 C21 C22 1.49(5) . ?
 C22 H22A 0.9700 . ?
 C22 H22B 0.9700 . ?
 C23 H23 0.9800 . ?
 C23 C24 1.530(16) . ?
 C23 C25 1.531(16) . ?
 C24 H24A 0.9600 . ?
 C24 H24B 0.9600 . ?
 C24 H24C 0.9600 . ?
 C25 H25A 0.9600 . ?
 C25 H25B 0.9600 . ?
 C25 H25C 0.9600 . ?
 C26 H26 0.9800 . ?
 C26 C27 1.535(16) . ?
 C26 C28 1.531(16) . ?
 C27 H27A 0.9600 . ?
 C27 H27B 0.9600 . ?
 C27 H27C 0.9600 . ?
 C28 H28A 0.9600 . ?
 C28 H28B 0.9600 . ?
 C28 H28C 0.9600 . ?
 C29 H29 0.9800 . ?
 C29 C30 1.531(16) . ?
 C29 C31 1.531(16) . ?
 C30 H30A 0.9600 . ?
 C30 H30B 0.9600 . ?
 C30 H30C 0.9600 . ?
 C31 H31A 0.9600 . ?
 C31 H31B 0.9600 . ?
 C31 H31C 0.9600 . ?
 C32 H32A 0.9700 . ?
 C32 H32B 0.9700 . ?
 C32 C33 1.51(4) . ?
 C33 H33A 0.9700 . ?
 C33 H33B 0.9700 . ?
 C34 H34A 0.9600 . ?
 C34 H34B 0.9600 . ?
 C34 H34C 0.9600 . ?
 C35 H35A 0.9700 . ?
 C35 H35B 0.9700 . ?
 C35 C36 1.538(19) . ?
 C36 H36A 0.9700 . ?
 C36 H36B 0.9700 . ?
 C37 H37A 0.9600 . ?
 C37 H37B 0.9600 . ?
 C37 H37C 0.9600 . ?
 C38 C39 1.386(15) . ?
 C38 C43 1.386(15) . ?
 C38 B1 1.73(6) . ?
 C39 H39 0.9300 . ?
 C39 C40 1.384(15) . ?
 C40 H40 0.9300 . ?
 C40 C41 1.384(15) . ?
 C41 H41 0.9300 . ?
 C41 C42 1.387(15) . ?
 C42 H42 0.9300 . ?
 C42 C43 1.386(15) . ?
 C43 H43 0.9300 . ?
 C44 C45 1.381(15) . ?
 C44 C49 1.385(15) . ?
 C44 B1 1.63(6) . ?
 C45 H45 0.9300 . ?
 C45 C46 1.382(15) . ?
 C46 H46 0.9300 . ?
 C46 C47 1.382(15) . ?
 C47 H47 0.9300 . ?
 C47 C48 1.383(15) . ?
 C48 H48 0.9300 . ?
 C48 C49 1.384(15) . ?
 C49 H49 0.9300 . ?
 C50 C51 1.388(15) . ?
 C50 C55 1.383(15) . ?
 C50 B1 1.72(6) . ?
 C51 H51 0.9300 . ?
 C51 C52 1.386(15) . ?
 C52 H52 0.9300 . ?
 C52 C53 1.382(15) . ?
 C53 H53 0.9300 . ?
 C53 C54 1.381(15) . ?
 C54 H54 0.9300 . ?
 C54 C55 1.379(15) . ?
 C55 H55 0.9300 . ?
 C56 C57 1.384(15) . ?
 C56 C61 1.387(15) . ?
 C56 B1 1.67(6) . ?
 C57 H57 0.9300 . ?
 C57 C58 1.384(15) . ?
 C58 H58 0.9300 . ?
 C58 C59 1.387(15) . ?
 C59 H59 0.9300 . ?
 C59 C60 1.384(15) . ?
 C60 H60 0.9300 . ?
 C60 C61 1.380(15) . ?
 C61 H61 0.9300 . ?
 C117 C118 1.386(15) . ?
 C117 C122 1.384(15) . ?
 C117 B2 1.69(6) . ?
 C118 H118 0.9300 . ?
 C118 C119 1.384(15) . ?
 C119 H119 0.9300 . ?
 C119 C120 1.384(15) . ?
 C120 H120 0.9300 . ?
 C120 C121 1.382(15) . ?
 C121 H121 0.9300 . ?
 C121 C122 1.376(15) . ?
 C122 H122 0.9300 . ?
 C99 C100 1.384(15) . ?
 C99 C104 1.386(15) . ?
 C99 B2 1.69(6) . ?
 C100 H100 0.9300 . ?
 C100 C101 1.379(15) . ?
 C101 H101 0.9300 . ?
 C101 C102 1.384(15) . ?
 C102 H102 0.9300 . ?
 C102 C103 1.388(15) . ?
 C103 H103 0.9300 . ?
 C103 C104 1.386(15) . ?
 C104 H104 0.9300 . ?
 C105 C106 1.381(15) . ?
 C105 C110 1.386(15) . ?
 C105 B2 1.59(6) . ?
 C106 H106 0.9300 . ?
 C106 C107 1.382(15) . ?
 C107 H107 0.9300 . ?
 C107 C108 1.382(15) . ?
 C108 H108 0.9300 . ?
 C108 C109 1.381(15) . ?
 C109 H109 0.9300 . ?
 C109 C110 1.383(15) . ?
 C110 H110 0.9300 . ?
 C111 C112 1.383(15) . ?
 C111 C116 1.385(15) . ?
 C111 B2 1.65(6) . ?
 C112 H112 0.9300 . ?
 C112 C113 1.385(15) . ?
 C113 H113 0.9300 . ?
 C113 C114 1.382(15) . ?
 C114 H114 0.9300 . ?
 C114 C115 1.383(15) . ?
 C115 H115 0.9300 . ?
 C115 C116 1.382(15) . ?
 C116 H116 0.9300 . ?
 C133 H133 0.9300 . ?
 C133 C132 1.39(2) . ?
 C133 C134 1.39(2) . ?
 C132 H132 0.9300 . ?
 C132 C131 1.39(2) . ?
 C131 H131 0.9300 . ?
 C131 C130 1.39(2) . ?
 C130 H130 0.9300 . ?
 C130 C129 1.38(2) . ?
 C129 H129 0.9300 . ?
 C129 C134 1.39(2) . ?
 C134 H134 0.9300 . ?
 C126 H126 0.9300 . ?
 C126 C125 1.3900 . ?
 C126 C127 1.3900 . ?
 C125 H125 0.9300 . ?
 C125 C124 1.3900 . ?
 C124 H124 0.9300 . ?
 C124 C123 1.3900 . ?
 C123 H123 0.9300 . ?
 C123 C128 1.3900 . ?
 C128 H128 0.9300 . ?
 C128 C127 1.3900 . ?
 C127 H127 0.9300 . ?

loop_
  _geom_angle_atom_site_label_1
  _geom_angle_atom_site_label_2
  _geom_angle_atom_site_label_3
  _geom_angle
  _geom_angle_site_symmetry_1
  _geom_angle_site_symmetry_3
  _geom_angle_publ_flag
 O4 Th2 O3 59.8(8) . . ?
 O4 Th2 N8 160.8(9) . . ?
 N5 Th2 O3 94.1(11) . . ?
 N5 Th2 O4 121.7(10) . . ?
 N5 Th2 N7 102.7(12) . . ?
 N5 Th2 N8 71.4(11) . . ?
 N6 Th2 O3 81.6(11) . . ?
 N6 Th2 O4 105.1(11) . . ?
 N6 Th2 N5 122.5(12) . . ?
 N6 Th2 N7 107.2(12) . . ?
 N6 Th2 N8 74.2(12) . . ?
 N7 Th2 O3 151.8(10) . . ?
 N7 Th2 O4 92.0(10) . . ?
 N7 Th2 N8 70.4(11) . . ?
 N8 Th2 O3 137.2(9) . . ?
 N5 Si4 C62 109.3(16) . . ?
 N5 Si4 C65 112.2(15) . . ?
 N5 Si4 C68 112.8(18) . . ?
 C62 Si4 C65 110.4(16) . . ?
 C68 Si4 C62 106.3(14) . . ?
 C68 Si4 C65 105.6(14) . . ?
 N6 Si5 C73 107.4(18) . . ?
 N6 Si5 C76 111.4(16) . . ?
 N6 Si5 C79 118.6(18) . . ?
 C73 Si5 C76 106.8(16) . . ?
 C73 Si5 C79 103.3(14) . . ?
 C79 Si5 C76 108.4(16) . . ?
 N7 Si6 C84 106.0(16) . . ?
 N7 Si6 C87 109.2(16) . . ?
 N7 Si6 C90 112.9(16) . . ?
 C84 Si6 C87 106.6(15) . . ?
 C90 Si6 C84 112.9(18) . . ?
 C90 Si6 C87 109.0(16) . . ?
 C97 O3 Th2 122.3(19) . . ?
 C98 O3 Th2 123(2) . . ?
 C98 O3 C97 112(3) . . ?
 C95 O4 Th2 138(2) . . ?
 C95 O4 C96 110(3) . . ?
 C96 O4 Th2 111(2) . . ?
 Si4 N5 Th2 138.4(19) . . ?
 C71 N5 Th2 114(2) . . ?
 C71 N5 Si4 107(2) . . ?
 Si5 N6 Th2 141(2) . . ?
 C82 N6 Th2 104(2) . . ?
 C82 N6 Si5 113(3) . . ?
 Si6 N7 Th2 134.3(18) . . ?
 C93 N7 Th2 104(2) . . ?
 C93 N7 Si6 121(3) . . ?
 C72 N8 Th2 107(2) . . ?
 C72 N8 C83 106(3) . . ?
 C83 N8 Th2 108(2) . . ?
 C94 N8 Th2 113(2) . . ?
 C94 N8 C72 117(3) . . ?
 C94 N8 C83 105(3) . . ?
 Si4 C62 H62 107.3 . . ?
 C63 C62 Si4 110(3) . . ?
 C63 C62 H62 107.3 . . ?
 C63 C62 C64 109(3) . . ?
 C64 C62 Si4 116(3) . . ?
 C64 C62 H62 107.3 . . ?
 C62 C63 H63A 109.5 . . ?
 C62 C63 H63B 109.5 . . ?
 C62 C63 H63C 109.5 . . ?
 H63A C63 H63B 109.5 . . ?
 H63A C63 H63C 109.5 . . ?
 H63B C63 H63C 109.5 . . ?
 C62 C64 H64A 109.5 . . ?
 C62 C64 H64B 109.5 . . ?
 C62 C64 H64C 109.5 . . ?
 H64A C64 H64B 109.5 . . ?
 H64A C64 H64C 109.5 . . ?
 H64B C64 H64C 109.5 . . ?
 Si4 C65 H65 105.9 . . ?
 C66 C65 Si4 115(2) . . ?
 C66 C65 H65 105.9 . . ?
 C66 C65 C67 114(3) . . ?
 C67 C65 Si4 110(3) . . ?
 C67 C65 H65 105.9 . . ?
 C65 C66 H66A 109.5 . . ?
 C65 C66 H66B 109.5 . . ?
 C65 C66 H66C 109.5 . . ?
 H66A C66 H66B 109.5 . . ?
 H66A C66 H66C 109.5 . . ?
 H66B C66 H66C 109.5 . . ?
 C65 C67 H67A 109.5 . . ?
 C65 C67 H67B 109.5 . . ?
 C65 C67 H67C 109.5 . . ?
 H67A C67 H67B 109.5 . . ?
 H67A C67 H67C 109.5 . . ?
 H67B C67 H67C 109.5 . . ?
 Si4 C68 H68 106.7 . . ?
 C69 C68 Si4 112(3) . . ?
 C69 C68 H68 106.7 . . ?
 C70 C68 Si4 117(3) . . ?
 C70 C68 H68 106.7 . . ?
 C70 C68 C69 107(3) . . ?
 C68 C69 H69A 109.5 . . ?
 C68 C69 H69B 109.5 . . ?
 C68 C69 H69C 109.5 . . ?
 H69A C69 H69B 109.5 . . ?
 H69A C69 H69C 109.5 . . ?
 H69B C69 H69C 109.5 . . ?
 C68 C70 H70A 109.5 . . ?
 C68 C70 H70B 109.5 . . ?
 C68 C70 H70C 109.5 . . ?
 H70A C70 H70B 109.5 . . ?
 H70A C70 H70C 109.5 . . ?
 H70B C70 H70C 109.5 . . ?
 N5 C71 H71A 110.2 . . ?
 N5 C71 H71B 110.2 . . ?
 N5 C71 C72 107(3) . . ?
 H71A C71 H71B 108.5 . . ?
 C72 C71 H71A 110.2 . . ?
 C72 C71 H71B 110.2 . . ?
 N8 C72 C71 109(3) . . ?
 N8 C72 H72A 109.9 . . ?
 N8 C72 H72B 109.9 . . ?
 C71 C72 H72A 109.9 . . ?
 C71 C72 H72B 109.9 . . ?
 H72A C72 H72B 108.3 . . ?
 Si5 C73 H73 102.7 . . ?
 C74 C73 Si5 111(3) . . ?
 C74 C73 H73 102.7 . . ?
 C75 C73 Si5 123(3) . . ?
 C75 C73 H73 102.7 . . ?
 C75 C73 C74 112(3) . . ?
 C73 C74 H74A 109.5 . . ?
 C73 C74 H74B 109.5 . . ?
 C73 C74 H74C 109.5 . . ?
 H74A C74 H74B 109.5 . . ?
 H74A C74 H74C 109.5 . . ?
 H74B C74 H74C 109.5 . . ?
 C73 C75 H75A 109.5 . . ?
 C73 C75 H75B 109.5 . . ?
 C73 C75 H75C 109.5 . . ?
 H75A C75 H75B 109.5 . . ?
 H75A C75 H75C 109.5 . . ?
 H75B C75 H75C 109.5 . . ?
 Si5 C76 H76 104.6 . . ?
 C77 C76 Si5 110(3) . . ?
 C77 C76 H76 104.6 . . ?
 C78 C76 Si5 119(3) . . ?
 C78 C76 H76 104.6 . . ?
 C78 C76 C77 112(3) . . ?
 C76 C77 H77A 109.5 . . ?
 C76 C77 H77B 109.5 . . ?
 C76 C77 H77C 109.5 . . ?
 H77A C77 H77B 109.5 . . ?
 H77A C77 H77C 109.5 . . ?
 H77B C77 H77C 109.5 . . ?
 C76 C78 H78A 109.5 . . ?
 C76 C78 H78B 109.5 . . ?
 C76 C78 H78C 109.5 . . ?
 H78A C78 H78B 109.5 . . ?
 H78A C78 H78C 109.5 . . ?
 H78B C78 H78C 109.5 . . ?
 Si5 C79 H79 104.1 . . ?
 C80 C79 Si5 112(2) . . ?
 C80 C79 H79 104.1 . . ?
 C80 C79 C81 108(3) . . ?
 C81 C79 Si5 122(3) . . ?
 C81 C79 H79 104.1 . . ?
 C79 C80 H80A 109.5 . . ?
 C79 C80 H80B 109.5 . . ?
 C79 C80 H80C 109.5 . . ?
 H80A C80 H80B 109.5 . . ?
 H80A C80 H80C 109.5 . . ?
 H80B C80 H80C 109.5 . . ?
 C79 C81 H81A 109.5 . . ?
 C79 C81 H81B 109.5 . . ?
 C79 C81 H81C 109.5 . . ?
 H81A C81 H81B 109.5 . . ?
 H81A C81 H81C 109.5 . . ?
 H81B C81 H81C 109.5 . . ?
 N6 C82 H82A 107.7 . . ?
 N6 C82 H82B 107.7 . . ?
 H82A C82 H82B 107.1 . . ?
 C83 C82 N6 118(4) . . ?
 C83 C82 H82A 107.7 . . ?
 C83 C82 H82B 107.7 . . ?
 N8 C83 H83A 111.0 . . ?
 N8 C83 H83B 111.0 . . ?
 C82 C83 N8 104(3) . . ?
 C82 C83 H83A 111.0 . . ?
 C82 C83 H83B 111.0 . . ?
 H83A C83 H83B 109.0 . . ?
 Si6 C84 H84 106.7 . . ?
 C85 C84 Si6 114(3) . . ?
 C85 C84 H84 106.7 . . ?
 C85 C84 C86 111(3) . . ?
 C86 C84 Si6 112(3) . . ?
 C86 C84 H84 106.7 . . ?
 C84 C85 H85A 109.5 . . ?
 C84 C85 H85B 109.5 . . ?
 C84 C85 H85C 109.5 . . ?
 H85A C85 H85B 109.5 . . ?
 H85A C85 H85C 109.5 . . ?
 H85B C85 H85C 109.5 . . ?
 C84 C86 H86A 109.5 . . ?
 C84 C86 H86B 109.5 . . ?
 C84 C86 H86C 109.5 . . ?
 H86A C86 H86B 109.5 . . ?
 H86A C86 H86C 109.5 . . ?
 H86B C86 H86C 109.5 . . ?
 Si6 C87 H87 106.2 . . ?
 C88 C87 Si6 113(3) . . ?
 C88 C87 H87 106.2 . . ?
 C89 C87 Si6 117(2) . . ?
 C89 C87 H87 106.2 . . ?
 C89 C87 C88 108(3) . . ?
 C87 C88 H88A 109.5 . . ?
 C87 C88 H88B 109.5 . . ?
 C87 C88 H88C 109.5 . . ?
 H88A C88 H88B 109.5 . . ?
 H88A C88 H88C 109.5 . . ?
 H88B C88 H88C 109.5 . . ?
 C87 C89 H89A 109.5 . . ?
 C87 C89 H89B 109.5 . . ?
 C87 C89 H89C 109.5 . . ?
 H89A C89 H89B 109.5 . . ?
 H89A C89 H89C 109.5 . . ?
 H89B C89 H89C 109.5 . . ?
 Si6 C90 H90 105.7 . . ?
 C91 C90 Si6 115(2) . . ?
 C91 C90 H90 105.7 . . ?
 C92 C90 Si6 118(3) . . ?
 C92 C90 H90 105.7 . . ?
 C92 C90 C91 106(3) . . ?
 C90 C91 H91A 109.5 . . ?
 C90 C91 H91B 109.5 . . ?
 C90 C91 H91C 109.5 . . ?
 H91A C91 H91B 109.5 . . ?
 H91A C91 H91C 109.5 . . ?
 H91B C91 H91C 109.5 . . ?
 C90 C92 H92A 109.5 . . ?
 C90 C92 H92B 109.5 . . ?
 C90 C92 H92C 109.5 . . ?
 H92A C92 H92B 109.5 . . ?
 H92A C92 H92C 109.5 . . ?
 H92B C92 H92C 109.5 . . ?
 N7 C93 H93A 108.8 . . ?
 N7 C93 H93B 108.8 . . ?
 H93A C93 H93B 107.7 . . ?
 C94 C93 N7 114(3) . . ?
 C94 C93 H93A 108.8 . . ?
 C94 C93 H93B 108.8 . . ?
 N8 C94 C93 107(3) . . ?
 N8 C94 H94A 110.3 . . ?
 N8 C94 H94B 110.3 . . ?
 C93 C94 H94A 110.3 . . ?
 C93 C94 H94B 110.3 . . ?
 H94A C94 H94B 108.5 . . ?
 O4 C95 H95A 109.5 . . ?
 O4 C95 H95B 109.5 . . ?
 O4 C95 H95C 109.5 . . ?
 H95A C95 H95B 109.5 . . ?
 H95A C95 H95C 109.5 . . ?
 H95B C95 H95C 109.5 . . ?
 O4 C96 H96A 111.0 . . ?
 O4 C96 H96B 111.0 . . ?
 O4 C96 C97 104(3) . . ?
 H96A C96 H96B 109.0 . . ?
 C97 C96 H96A 111.0 . . ?
 C97 C96 H96B 111.0 . . ?
 O3 C97 C96 106(3) . . ?
 O3 C97 H97A 110.6 . . ?
 O3 C97 H97B 110.6 . . ?
 C96 C97 H97A 110.6 . . ?
 C96 C97 H97B 110.6 . . ?
 H97A C97 H97B 108.7 . . ?
 O3 C98 H98A 109.5 . . ?
 O3 C98 H98B 109.5 . . ?
 O3 C98 H98C 109.5 . . ?
 H98A C98 H98B 109.5 . . ?
 H98A C98 H98C 109.5 . . ?
 H98B C98 H98C 109.5 . . ?
 O1 Th1 N4 130.3(9) . . ?
 O2 Th1 O1 60.8(7) . . ?
 O2 Th1 N4 164.4(9) . . ?
 N1 Th1 O1 157.0(10) . . ?
 N1 Th1 O2 96.2(10) . . ?
 N1 Th1 N4 72.5(11) . . ?
 N2 Th1 O1 84.0(10) . . ?
 N2 Th1 O2 125.8(9) . . ?
 N2 Th1 N1 111.4(12) . . ?
 N2 Th1 N3 114.7(12) . . ?
 N2 Th1 N4 69.3(10) . . ?
 N3 Th1 O1 85.0(10) . . ?
 N3 Th1 O2 102.6(10) . . ?
 N3 Th1 N1 102.6(11) . . ?
 N3 Th1 N4 70.5(11) . . ?
 N1 Si1 C1 112.4(14) . . ?
 N1 Si1 C4 111.1(16) . . ?
 N1 Si1 C7 117.6(17) . . ?
 C1 Si1 C4 109.4(17) . . ?
 C1 Si1 C7 105.5(15) . . ?
 C4 Si1 C7 99.9(14) . . ?
 N2 Si2 C15 110.4(14) . . ?
 N2 Si2 C18 113.9(14) . . ?
 C12 Si2 N2 110.3(16) . . ?
 C12 Si2 C15 111.2(14) . . ?
 C12 Si2 C18 106.4(18) . . ?
 C15 Si2 C18 104.5(14) . . ?
 N3 Si3 C23 108.5(15) . . ?
 N3 Si3 C26 104.8(16) . . ?
 N3 Si3 C29 117.3(17) . . ?
 C26 Si3 C23 104.1(15) . . ?
 C29 Si3 C23 110.9(14) . . ?
 C29 Si3 C26 110.3(14) . . ?
 C36 O1 Th1 128.9(19) . . ?
 C36 O1 C37 113(2) . . ?
 C37 O1 Th1 114.0(16) . . ?
 C34 O2 Th1 131.3(18) . . ?
 C34 O2 C35 113(3) . . ?
 C35 O2 Th1 116(2) . . ?
 Si1 N1 Th1 143.0(17) . . ?
 C10 N1 Th1 106(2) . . ?
 C10 N1 Si1 111(3) . . ?
 Si2 N2 Th1 135.0(15) . . ?
 C21 N2 Th1 122(2) . . ?
 C21 N2 Si2 103(2) . . ?
 Si3 N3 Th1 140(2) . . ?
 C32 N3 Th1 99(2) . . ?
 C32 N3 Si3 120(2) . . ?
 C11 N4 Th1 106(2) . . ?
 C11 N4 C22 114(3) . . ?
 C22 N4 Th1 108(2) . . ?
 C33 N4 Th1 104(2) . . ?
 C33 N4 C11 112(3) . . ?
 C33 N4 C22 112(3) . . ?
 Si1 C1 H1 105.7 . . ?
 C2 C1 Si1 116(3) . . ?
 C2 C1 H1 105.7 . . ?
 C2 C1 C3 106(3) . . ?
 C3 C1 Si1 117(2) . . ?
 C3 C1 H1 105.7 . . ?
 C1 C2 H2A 109.5 . . ?
 C1 C2 H2B 109.5 . . ?
 C1 C2 H2C 109.5 . . ?
 H2A C2 H2B 109.5 . . ?
 H2A C2 H2C 109.5 . . ?
 H2B C2 H2C 109.5 . . ?
 C1 C3 H3A 109.5 . . ?
 C1 C3 H3B 109.5 . . ?
 C1 C3 H3C 109.5 . . ?
 H3A C3 H3B 109.5 . . ?
 H3A C3 H3C 109.5 . . ?
 H3B C3 H3C 109.5 . . ?
 Si1 C4 H4 105.3 . . ?
 C5 C4 Si1 110(2) . . ?
 C5 C4 H4 105.3 . . ?
 C6 C4 Si1 123(3) . . ?
 C6 C4 H4 105.3 . . ?
 C6 C4 C5 107(3) . . ?
 C4 C5 H5A 109.5 . . ?
 C4 C5 H5B 109.5 . . ?
 C4 C5 H5C 109.5 . . ?
 H5A C5 H5B 109.5 . . ?
 H5A C5 H5C 109.5 . . ?
 H5B C5 H5C 109.5 . . ?
 C4 C6 H6A 109.5 . . ?
 C4 C6 H6B 109.5 . . ?
 C4 C6 H6C 109.5 . . ?
 H6A C6 H6B 109.5 . . ?
 H6A C6 H6C 109.5 . . ?
 H6B C6 H6C 109.5 . . ?
 Si1 C7 H7 108.4 . . ?
 C8 C7 Si1 115(3) . . ?
 C8 C7 H7 108.4 . . ?
 C9 C7 Si1 110(2) . . ?
 C9 C7 H7 108.4 . . ?
 C9 C7 C8 107(3) . . ?
 C7 C8 H8A 109.5 . . ?
 C7 C8 H8B 109.5 . . ?
 C7 C8 H8C 109.5 . . ?
 H8A C8 H8B 109.5 . . ?
 H8A C8 H8C 109.5 . . ?
 H8B C8 H8C 109.5 . . ?
 C7 C9 H9A 109.5 . . ?
 C7 C9 H9B 109.5 . . ?
 C7 C9 H9C 109.5 . . ?
 H9A C9 H9B 109.5 . . ?
 H9A C9 H9C 109.5 . . ?
 H9B C9 H9C 109.5 . . ?
 N1 C10 H10A 108.7 . . ?
 N1 C10 H10B 108.7 . . ?
 N1 C10 C11 114(3) . . ?
 H10A C10 H10B 107.6 . . ?
 C11 C10 H10A 108.7 . . ?
 C11 C10 H10B 108.7 . . ?
 N4 C11 C10 111(3) . . ?
 N4 C11 H11A 109.4 . . ?
 N4 C11 H11B 109.4 . . ?
 C10 C11 H11A 109.4 . . ?
 C10 C11 H11B 109.4 . . ?
 H11A C11 H11B 108.0 . . ?
 Si2 C12 H12 98.5 . . ?
 C13 C12 Si2 125(3) . . ?
 C13 C12 H12 98.5 . . ?
 C13 C12 C14 116(3) . . ?
 C14 C12 Si2 113(2) . . ?
 C14 C12 H12 98.5 . . ?
 C12 C13 H13A 109.5 . . ?
 C12 C13 H13B 109.5 . . ?
 C12 C13 H13C 109.5 . . ?
 H13A C13 H13B 109.5 . . ?
 H13A C13 H13C 109.5 . . ?
 H13B C13 H13C 109.5 . . ?
 C12 C14 H14A 109.5 . . ?
 C12 C14 H14B 109.5 . . ?
 C12 C14 H14C 109.5 . . ?
 H14A C14 H14B 109.5 . . ?
 H14A C14 H14C 109.5 . . ?
 H14B C14 H14C 109.5 . . ?
 Si2 C15 H15 110.8 . . ?
 C16 C15 Si2 108(2) . . ?
 C16 C15 H15 110.8 . . ?
 C16 C15 C17 96(3) . . ?
 C17 C15 Si2 120(2) . . ?
 C17 C15 H15 110.8 . . ?
 C15 C16 H16A 109.5 . . ?
 C15 C16 H16B 109.5 . . ?
 C15 C16 H16C 109.5 . . ?
 H16A C16 H16B 109.5 . . ?
 H16A C16 H16C 109.5 . . ?
 H16B C16 H16C 109.5 . . ?
 C15 C17 H17A 109.5 . . ?
 C15 C17 H17B 109.5 . . ?
 C15 C17 H17C 109.5 . . ?
 H17A C17 H17B 109.5 . . ?
 H17A C17 H17C 109.5 . . ?
 H17B C17 H17C 109.5 . . ?
 Si2 C18 H18 104.0 . . ?
 C19 C18 Si2 111(3) . . ?
 C19 C18 H18 104.0 . . ?
 C20 C18 Si2 114(3) . . ?
 C20 C18 H18 104.0 . . ?
 C20 C18 C19 118(3) . . ?
 C18 C19 H19A 109.5 . . ?
 C18 C19 H19B 109.5 . . ?
 C18 C19 H19C 109.5 . . ?
 H19A C19 H19B 109.5 . . ?
 H19A C19 H19C 109.5 . . ?
 H19B C19 H19C 109.5 . . ?
 C18 C20 H20A 109.5 . . ?
 C18 C20 H20B 109.5 . . ?
 C18 C20 H20C 109.5 . . ?
 H20A C20 H20B 109.5 . . ?
 H20A C20 H20C 109.5 . . ?
 H20B C20 H20C 109.5 . . ?
 N2 C21 H21A 109.8 . . ?
 N2 C21 H21B 109.8 . . ?
 H21A C21 H21B 108.3 . . ?
 C22 C21 N2 109(3) . . ?
 C22 C21 H21A 109.8 . . ?
 C22 C21 H21B 109.8 . . ?
 N4 C22 H22A 109.2 . . ?
 N4 C22 H22B 109.2 . . ?
 C21 C22 N4 112(3) . . ?
 C21 C22 H22A 109.2 . . ?
 C21 C22 H22B 109.2 . . ?
 H22A C22 H22B 107.9 . . ?
 Si3 C23 H23 106.5 . . ?
 C24 C23 Si3 111(2) . . ?
 C24 C23 H23 106.5 . . ?
 C24 C23 C25 111(3) . . ?
 C25 C23 Si3 115(2) . . ?
 C25 C23 H23 106.5 . . ?
 C23 C24 H24A 109.5 . . ?
 C23 C24 H24B 109.5 . . ?
 C23 C24 H24C 109.5 . . ?
 H24A C24 H24B 109.5 . . ?
 H24A C24 H24C 109.5 . . ?
 H24B C24 H24C 109.5 . . ?
 C23 C25 H25A 109.5 . . ?
 C23 C25 H25B 109.5 . . ?
 C23 C25 H25C 109.5 . . ?
 H25A C25 H25B 109.5 . . ?
 H25A C25 H25C 109.5 . . ?
 H25B C25 H25C 109.5 . . ?
 Si3 C26 H26 106.2 . . ?
 C27 C26 Si3 115(3) . . ?
 C27 C26 H26 106.2 . . ?
 C28 C26 Si3 117(2) . . ?
 C28 C26 H26 106.2 . . ?
 C28 C26 C27 106(3) . . ?
 C26 C27 H27A 109.5 . . ?
 C26 C27 H27B 109.5 . . ?
 C26 C27 H27C 109.5 . . ?
 H27A C27 H27B 109.5 . . ?
 H27A C27 H27C 109.5 . . ?
 H27B C27 H27C 109.5 . . ?
 C26 C28 H28A 109.5 . . ?
 C26 C28 H28B 109.5 . . ?
 C26 C28 H28C 109.5 . . ?
 H28A C28 H28B 109.5 . . ?
 H28A C28 H28C 109.5 . . ?
 H28B C28 H28C 109.5 . . ?
 Si3 C29 H29 104.0 . . ?
 C30 C29 Si3 115(2) . . ?
 C30 C29 H29 104.0 . . ?
 C30 C29 C31 112(3) . . ?
 C31 C29 Si3 116(2) . . ?
 C31 C29 H29 104.0 . . ?
 C29 C30 H30A 109.5 . . ?
 C29 C30 H30B 109.5 . . ?
 C29 C30 H30C 109.5 . . ?
 H30A C30 H30B 109.5 . . ?
 H30A C30 H30C 109.5 . . ?
 H30B C30 H30C 109.5 . . ?
 C29 C31 H31A 109.5 . . ?
 C29 C31 H31B 109.5 . . ?
 C29 C31 H31C 109.5 . . ?
 H31A C31 H31B 109.5 . . ?
 H31A C31 H31C 109.5 . . ?
 H31B C31 H31C 109.5 . . ?
 N3 C32 H32A 110.7 . . ?
 N3 C32 H32B 110.6 . . ?
 H32A C32 H32B 108.8 . . ?
 C33 C32 N3 105(3) . . ?
 C33 C32 H32A 110.7 . . ?
 C33 C32 H32B 110.6 . . ?
 N4 C33 C32 110(3) . . ?
 N4 C33 H33A 109.6 . . ?
 N4 C33 H33B 109.6 . . ?
 C32 C33 H33A 109.6 . . ?
 C32 C33 H33B 109.6 . . ?
 H33A C33 H33B 108.1 . . ?
 O2 C34 H34A 109.5 . . ?
 O2 C34 H34B 109.5 . . ?
 O2 C34 H34C 109.5 . . ?
 H34A C34 H34B 109.5 . . ?
 H34A C34 H34C 109.5 . . ?
 H34B C34 H34C 109.5 . . ?
 O2 C35 H35A 108.8 . . ?
 O2 C35 H35B 108.8 . . ?
 O2 C35 C36 114(2) . . ?
 H35A C35 H35B 107.7 . . ?
 C36 C35 H35A 108.8 . . ?
 C36 C35 H35B 108.8 . . ?
 O1 C36 C35 99(2) . . ?
 O1 C36 H36A 112.0 . . ?
 O1 C36 H36B 112.0 . . ?
 C35 C36 H36A 112.0 . . ?
 C35 C36 H36B 112.0 . . ?
 H36A C36 H36B 109.7 . . ?
 O1 C37 H37A 109.5 . . ?
 O1 C37 H37B 109.5 . . ?
 O1 C37 H37C 109.5 . . ?
 H37A C37 H37B 109.5 . . ?
 H37A C37 H37C 109.5 . . ?
 H37B C37 H37C 109.5 . . ?
 C39 C38 B1 119(3) . . ?
 C43 C38 C39 116(3) . . ?
 C43 C38 B1 125(3) . . ?
 C38 C39 H39 118.6 . . ?
 C40 C39 C38 123(4) . . ?
 C40 C39 H39 118.6 . . ?
 C39 C40 H40 120.4 . . ?
 C39 C40 C41 119(4) . . ?
 C41 C40 H40 120.4 . . ?
 C40 C41 H41 119.7 . . ?
 C40 C41 C42 121(4) . . ?
 C42 C41 H41 119.7 . . ?
 C41 C42 H42 121.2 . . ?
 C43 C42 C41 118(3) . . ?
 C43 C42 H42 121.2 . . ?
 C38 C43 C42 124(3) . . ?
 C38 C43 H43 117.9 . . ?
 C42 C43 H43 117.9 . . ?
 C45 C44 C49 115(3) . . ?
 C45 C44 B1 122(3) . . ?
 C49 C44 B1 123(3) . . ?
 C44 C45 H45 117.3 . . ?
 C44 C45 C46 125(3) . . ?
 C46 C45 H45 117.3 . . ?
 C45 C46 H46 121.3 . . ?
 C45 C46 C47 117(3) . . ?
 C47 C46 H46 121.3 . . ?
 C46 C47 H47 120.4 . . ?
 C46 C47 C48 119(4) . . ?
 C48 C47 H47 120.4 . . ?
 C47 C48 H48 119.5 . . ?
 C47 C48 C49 121(4) . . ?
 C49 C48 H48 119.5 . . ?
 C44 C49 H49 119.1 . . ?
 C48 C49 C44 122(4) . . ?
 C48 C49 H49 119.1 . . ?
 C51 C50 B1 121(3) . . ?
 C55 C50 C51 117(3) . . ?
 C55 C50 B1 121(3) . . ?
 C50 C51 H51 119.7 . . ?
 C52 C51 C50 121(3) . . ?
 C52 C51 H51 119.7 . . ?
 C51 C52 H52 119.2 . . ?
 C53 C52 C51 122(3) . . ?
 C53 C52 H52 119.2 . . ?
 C52 C53 H53 121.3 . . ?
 C54 C53 C52 117(4) . . ?
 C54 C53 H53 121.3 . . ?
 C53 C54 H54 119.6 . . ?
 C55 C54 C53 121(3) . . ?
 C55 C54 H54 119.6 . . ?
 C50 C55 H55 119.0 . . ?
 C54 C55 C50 122(3) . . ?
 C54 C55 H55 119.0 . . ?
 C57 C56 C61 115(3) . . ?
 C57 C56 B1 122(3) . . ?
 C61 C56 B1 124(3) . . ?
 C56 C57 H57 118.1 . . ?
 C58 C57 C56 124(3) . . ?
 C58 C57 H57 118.1 . . ?
 C57 C58 H58 120.6 . . ?
 C57 C58 C59 119(3) . . ?
 C59 C58 H58 120.6 . . ?
 C58 C59 H59 120.0 . . ?
 C60 C59 C58 120(4) . . ?
 C60 C59 H59 120.0 . . ?
 C59 C60 H60 120.8 . . ?
 C61 C60 C59 118(3) . . ?
 C61 C60 H60 120.8 . . ?
 C56 C61 H61 117.8 . . ?
 C60 C61 C56 124(3) . . ?
 C60 C61 H61 117.8 . . ?
 C44 B1 C38 112(3) . . ?
 C44 B1 C50 110(3) . . ?
 C44 B1 C56 117(3) . . ?
 C50 B1 C38 104(3) . . ?
 C56 B1 C38 104(3) . . ?
 C56 B1 C50 108(3) . . ?
 C118 C117 B2 120(3) . . ?
 C122 C117 C118 112(3) . . ?
 C122 C117 B2 127(3) . . ?
 C117 C118 H118 117.7 . . ?
 C119 C118 C117 125(4) . . ?
 C119 C118 H118 117.7 . . ?
 C118 C119 H119 119.9 . . ?
 C120 C119 C118 120(4) . . ?
 C120 C119 H119 119.9 . . ?
 C119 C120 H120 121.4 . . ?
 C121 C120 C119 117(4) . . ?
 C121 C120 H120 121.4 . . ?
 C120 C121 H121 120.6 . . ?
 C122 C121 C120 119(3) . . ?
 C122 C121 H121 120.6 . . ?
 C117 C122 H122 116.9 . . ?
 C121 C122 C117 126(3) . . ?
 C121 C122 H122 116.9 . . ?
 C100 C99 C104 111(3) . . ?
 C100 C99 B2 129(3) . . ?
 C104 C99 B2 119(3) . . ?
 C99 C100 H100 117.3 . . ?
 C101 C100 C99 125(3) . . ?
 C101 C100 H100 117.3 . . ?
 C100 C101 H101 119.8 . . ?
 C100 C101 C102 120(3) . . ?
 C102 C101 H101 119.8 . . ?
 C101 C102 H102 121.9 . . ?
 C101 C102 C103 116(3) . . ?
 C103 C102 H102 121.9 . . ?
 C102 C103 H103 120.2 . . ?
 C104 C103 C102 120(3) . . ?
 C104 C103 H103 120.2 . . ?
 C99 C104 H104 117.1 . . ?
 C103 C104 C99 126(3) . . ?
 C103 C104 H104 117.1 . . ?
 C106 C105 C110 113(4) . . ?
 C106 C105 B2 125(3) . . ?
 C110 C105 B2 122(3) . . ?
 C105 C106 H106 116.7 . . ?
 C105 C106 C107 127(4) . . ?
 C107 C106 H106 116.7 . . ?
 C106 C107 H107 120.8 . . ?
 C106 C107 C108 118(4) . . ?
 C108 C107 H107 120.8 . . ?
 C107 C108 H108 121.3 . . ?
 C109 C108 C107 117(4) . . ?
 C109 C108 H108 121.3 . . ?
 C108 C109 H109 119.0 . . ?
 C108 C109 C110 122(4) . . ?
 C110 C109 H109 119.0 . . ?
 C105 C110 H110 118.8 . . ?
 C109 C110 C105 122(4) . . ?
 C109 C110 H110 118.8 . . ?
 C112 C111 C116 110(3) . . ?
 C112 C111 B2 124(3) . . ?
 C116 C111 B2 126(3) . . ?
 C111 C112 H112 117.1 . . ?
 C111 C112 C113 126(4) . . ?
 C113 C112 H112 117.1 . . ?
 C112 C113 H113 120.5 . . ?
 C114 C113 C112 119(4) . . ?
 C114 C113 H113 120.5 . . ?
 C113 C114 H114 120.1 . . ?
 C113 C114 C115 120(3) . . ?
 C115 C114 H114 120.1 . . ?
 C114 C115 H115 122.2 . . ?
 C116 C115 C114 116(3) . . ?
 C116 C115 H115 122.2 . . ?
 C111 C116 H116 115.3 . . ?
 C115 C116 C111 129(3) . . ?
 C115 C116 H116 115.3 . . ?
 C117 B2 C99 105(4) . . ?
 C105 B2 C117 108(3) . . ?
 C105 B2 C99 115(3) . . ?
 C105 B2 C111 109(4) . . ?
 C111 B2 C117 110(3) . . ?
 C111 B2 C99 109(3) . . ?
 C132 C133 H133 122.2 . . ?
 C134 C133 H133 122.2 . . ?
 C134 C133 C132 116(5) . . ?
 C133 C132 H132 119.4 . . ?
 C131 C132 C133 121(5) . . ?
 C131 C132 H132 119.4 . . ?
 C132 C131 H131 118.6 . . ?
 C132 C131 C130 123(5) . . ?
 C130 C131 H131 118.6 . . ?
 C131 C130 H130 121.9 . . ?
 C129 C130 C131 116(5) . . ?
 C129 C130 H130 121.9 . . ?
 C130 C129 H129 119.5 . . ?
 C130 C129 C134 121(5) . . ?
 C134 C129 H129 119.5 . . ?
 C133 C134 C129 123(5) . . ?
 C133 C134 H134 118.4 . . ?
 C129 C134 H134 118.4 . . ?
 C125 C126 H126 120.0 . . ?
 C125 C126 C127 120.0 . . ?
 C127 C126 H126 120.0 . . ?
 C126 C125 H125 120.0 . . ?
 C124 C125 C126 120.0 . . ?
 C124 C125 H125 120.0 . . ?
 C125 C124 H124 120.0 . . ?
 C123 C124 C125 120.0 . . ?
 C123 C124 H124 120.0 . . ?
 C124 C123 H123 120.0 . . ?
 C124 C123 C128 120.0 . . ?
 C128 C123 H123 120.0 . . ?
 C123 C128 H128 120.0 . . ?
 C127 C128 C123 120.0 . . ?
 C127 C128 H128 120.0 . . ?
 C126 C127 H127 120.0 . . ?
 C128 C127 C126 120.0 . . ?
 C128 C127 H127 120.0 . . ?

loop_
  _geom_torsion_atom_site_label_1
  _geom_torsion_atom_site_label_2
  _geom_torsion_atom_site_label_3
  _geom_torsion_atom_site_label_4
  _geom_torsion
  _geom_torsion_site_symmetry_1
  _geom_torsion_site_symmetry_2
  _geom_torsion_site_symmetry_3
  _geom_torsion_site_symmetry_4
  _geom_torsion_publ_flag
 Th2 O3 C97 C96 12(4) . . . . ?
 Th2 O4 C96 C97 70(3) . . . . ?
 Th2 N5 C71 C72 51(4) . . . . ?
 Th2 N6 C82 C83 67(4) . . . . ?
 Th2 N7 C93 C94 63(3) . . . . ?
 Th2 N8 C72 C71 42(4) . . . . ?
 Th2 N8 C83 C82 21(3) . . . . ?
 Th2 N8 C94 C93 21(3) . . . . ?
 Si4 N5 C71 C72 -124(3) . . . . ?
 Si5 N6 C82 C83 -102(4) . . . . ?
 Si6 N7 C93 C94 -124(3) . . . . ?
 O4 C96 C97 O3 -49(4) . . . . ?
 N5 Si4 C68 C69 55(3) . . . . ?
 N5 Si4 C68 C70 -70(3) . . . . ?
 N5 C71 C72 N8 -62(4) . . . . ?
 N6 Si5 C73 C74 81(3) . . . . ?
 N6 Si5 C73 C75 -143(3) . . . . ?
 N6 C82 C83 N8 -59(4) . . . . ?
 N7 Si6 C90 C91 165(3) . . . . ?
 N7 Si6 C90 C92 39(3) . . . . ?
 N7 C93 C94 N8 -57(4) . . . . ?
 C62 Si4 N5 Th2 25(3) . . . . ?
 C62 Si4 N5 C71 -162(2) . . . . ?
 C62 Si4 C68 C69 -65(3) . . . . ?
 C62 Si4 C68 C70 170(3) . . . . ?
 C65 Si4 N5 Th2 147(3) . . . . ?
 C65 Si4 N5 C71 -40(3) . . . . ?
 C65 Si4 C68 C69 177(2) . . . . ?
 C65 Si4 C68 C70 53(3) . . . . ?
 C68 Si4 N5 Th2 -93(3) . . . . ?
 C68 Si4 N5 C71 80(3) . . . . ?
 C72 N8 C83 C82 -94(4) . . . . ?
 C72 N8 C94 C93 147(3) . . . . ?
 C73 Si5 N6 Th2 2(4) . . . . ?
 C73 Si5 N6 C82 165(3) . . . . ?
 C76 Si5 N6 Th2 119(3) . . . . ?
 C76 Si5 N6 C82 -79(3) . . . . ?
 C76 Si5 C73 C74 -39(3) . . . . ?
 C76 Si5 C73 C75 97(3) . . . . ?
 C79 Si5 N6 Th2 -114(3) . . . . ?
 C79 Si5 N6 C82 48(3) . . . . ?
 C79 Si5 C73 C74 -153(3) . . . . ?
 C79 Si5 C73 C75 -17(4) . . . . ?
 C83 N8 C72 C71 157(3) . . . . ?
 C83 N8 C94 C93 -96(3) . . . . ?
 C84 Si6 N7 Th2 -20(3) . . . . ?
 C84 Si6 N7 C93 169(3) . . . . ?
 C84 Si6 C90 C91 45(3) . . . . ?
 C84 Si6 C90 C92 -81(3) . . . . ?
 C87 Si6 N7 Th2 95(3) . . . . ?
 C87 Si6 N7 C93 -76(3) . . . . ?
 C87 Si6 C90 C91 -73(3) . . . . ?
 C87 Si6 C90 C92 160(3) . . . . ?
 C90 Si6 N7 Th2 -144(2) . . . . ?
 C90 Si6 N7 C93 45(3) . . . . ?
 C94 N8 C72 C71 -86(4) . . . . ?
 C94 N8 C83 C82 141(3) . . . . ?
 C95 O4 C96 C97 -120(3) . . . . ?
 C98 O3 C97 C96 175(3) . . . . ?
 Th1 O1 C36 C35 -31(4) . . . . ?
 Th1 O2 C35 C36 -51(4) . . . . ?
 Th1 N1 C10 C11 -62(3) . . . . ?
 Th1 N2 C21 C22 47(3) . . . . ?
 Th1 N3 C32 C33 -77(2) . . . . ?
 Th1 N4 C11 C10 -21(3) . . . . ?
 Th1 N4 C22 C21 30(3) . . . . ?
 Th1 N4 C33 C32 -22(3) . . . . ?
 Si1 N1 C10 C11 121(3) . . . . ?
 Si2 N2 C21 C22 -131(2) . . . . ?
 Si3 N3 C32 C33 104(3) . . . . ?
 O2 C35 C36 O1 49(4) . . . . ?
 N1 Si1 C1 C2 33(3) . . . . ?
 N1 Si1 C1 C3 159(3) . . . . ?
 N1 Si1 C4 C5 49(3) . . . . ?
 N1 Si1 C4 C6 176(3) . . . . ?
 N1 C10 C11 N4 58(4) . . . . ?
 N2 Si2 C12 C13 84(4) . . . . ?
 N2 Si2 C12 C14 -126(3) . . . . ?
 N2 Si2 C15 C16 40(3) . . . . ?
 N2 Si2 C15 C17 -68(3) . . . . ?
 N2 Si2 C18 C19 174(2) . . . . ?
 N2 Si2 C18 C20 -49(3) . . . . ?
 N2 C21 C22 N4 -48(4) . . . . ?
 N3 Si3 C29 C30 -57(3) . . . . ?
 N3 Si3 C29 C31 76(3) . . . . ?
 N3 C32 C33 N4 67(3) . . . . ?
 C1 Si1 N1 Th1 1(4) . . . . ?
 C1 Si1 N1 C10 175(3) . . . . ?
 C1 Si1 C4 C5 -76(3) . . . . ?
 C1 Si1 C4 C6 51(3) . . . . ?
 C4 Si1 N1 Th1 -122(3) . . . . ?
 C4 Si1 N1 C10 52(3) . . . . ?
 C4 Si1 C1 C2 157(3) . . . . ?
 C4 Si1 C1 C3 -77(3) . . . . ?
 C7 Si1 N1 Th1 123(3) . . . . ?
 C7 Si1 N1 C10 -63(3) . . . . ?
 C7 Si1 C1 C2 -97(3) . . . . ?
 C7 Si1 C1 C3 29(3) . . . . ?
 C7 Si1 C4 C5 174(3) . . . . ?
 C7 Si1 C4 C6 -59(3) . . . . ?
 C11 N4 C22 C21 148(3) . . . . ?
 C11 N4 C33 C32 -136(3) . . . . ?
 C12 Si2 N2 Th1 16(3) . . . . ?
 C12 Si2 N2 C21 -167(2) . . . . ?
 C12 Si2 C15 C16 -83(3) . . . . ?
 C12 Si2 C15 C17 169(3) . . . . ?
 C12 Si2 C18 C19 -64(3) . . . . ?
 C12 Si2 C18 C20 72(3) . . . . ?
 C15 Si2 N2 Th1 -107(2) . . . . ?
 C15 Si2 N2 C21 70(2) . . . . ?
 C15 Si2 C12 C13 -153(3) . . . . ?
 C15 Si2 C12 C14 -3(3) . . . . ?
 C15 Si2 C18 C19 54(3) . . . . ?
 C15 Si2 C18 C20 -170(3) . . . . ?
 C18 Si2 N2 Th1 136(2) . . . . ?
 C18 Si2 N2 C21 -48(3) . . . . ?
 C18 Si2 C12 C13 -40(4) . . . . ?
 C18 Si2 C12 C14 110(3) . . . . ?
 C18 Si2 C15 C16 163(2) . . . . ?
 C18 Si2 C15 C17 55(3) . . . . ?
 C22 N4 C11 C10 -140(3) . . . . ?
 C22 N4 C33 C32 94(4) . . . . ?
 C23 Si3 N3 Th1 -108(3) . . . . ?
 C23 Si3 N3 C32 69(3) . . . . ?
 C23 Si3 C29 C30 177(2) . . . . ?
 C23 Si3 C29 C31 -49(3) . . . . ?
 C26 Si3 N3 Th1 3(3) . . . . ?
 C26 Si3 N3 C32 -180(2) . . . . ?
 C26 Si3 C29 C30 63(3) . . . . ?
 C26 Si3 C29 C31 -164(3) . . . . ?
 C29 Si3 N3 Th1 125(2) . . . . ?
 C29 Si3 N3 C32 -57(3) . . . . ?
 C33 N4 C11 C10 92(4) . . . . ?
 C33 N4 C22 C21 -84(4) . . . . ?
 C34 O2 C35 C36 135(3) . . . . ?
 C37 O1 C36 C35 172(3) . . . . ?
 C38 C39 C40 C41 -1(6) . . . . ?
 C39 C38 C43 C42 2(6) . . . . ?
 C39 C38 B1 C44 -74(5) . . . . ?
 C39 C38 B1 C50 167(3) . . . . ?
 C39 C38 B1 C56 53(5) . . . . ?
 C39 C40 C41 C42 2(6) . . . . ?
 C40 C41 C42 C43 0(6) . . . . ?
 C41 C42 C43 C38 -2(7) . . . . ?
 C43 C38 C39 C40 -1(6) . . . . ?
 C43 C38 B1 C44 106(5) . . . . ?
 C43 C38 B1 C50 -14(5) . . . . ?
 C43 C38 B1 C56 -127(4) . . . . ?
 C44 C45 C46 C47 9(6) . . . . ?
 C45 C44 C49 C48 8(6) . . . . ?
 C45 C44 B1 C38 -176(3) . . . . ?
 C45 C44 B1 C50 -61(5) . . . . ?
 C45 C44 B1 C56 63(5) . . . . ?
 C45 C46 C47 C48 -3(6) . . . . ?
 C46 C47 C48 C49 1(6) . . . . ?
 C47 C48 C49 C44 -3(7) . . . . ?
 C49 C44 C45 C46 -11(6) . . . . ?
 C49 C44 B1 C38 9(6) . . . . ?
 C49 C44 B1 C50 125(4) . . . . ?
 C49 C44 B1 C56 -111(5) . . . . ?
 C50 C51 C52 C53 -6(6) . . . . ?
 C51 C50 C55 C54 -2(6) . . . . ?
 C51 C50 B1 C38 -67(5) . . . . ?
 C51 C50 B1 C44 173(3) . . . . ?
 C51 C50 B1 C56 44(5) . . . . ?
 C51 C52 C53 C54 8(6) . . . . ?
 C52 C53 C54 C55 -6(6) . . . . ?
 C53 C54 C55 C50 3(6) . . . . ?
 C55 C50 C51 C52 3(6) . . . . ?
 C55 C50 B1 C38 106(4) . . . . ?
 C55 C50 B1 C44 -14(5) . . . . ?
 C55 C50 B1 C56 -143(4) . . . . ?
 C56 C57 C58 C59 5(7) . . . . ?
 C57 C56 C61 C60 1(6) . . . . ?
 C57 C56 B1 C38 -147(4) . . . . ?
 C57 C56 B1 C44 -23(6) . . . . ?
 C57 C56 B1 C50 102(5) . . . . ?
 C57 C58 C59 C60 -4(6) . . . . ?
 C58 C59 C60 C61 1(6) . . . . ?
 C59 C60 C61 C56 0(6) . . . . ?
 C61 C56 C57 C58 -4(6) . . . . ?
 C61 C56 B1 C38 38(5) . . . . ?
 C61 C56 B1 C44 162(4) . . . . ?
 C61 C56 B1 C50 -73(5) . . . . ?
 B1 C38 C39 C40 179(4) . . . . ?
 B1 C38 C43 C42 -177(4) . . . . ?
 B1 C44 C45 C46 174(4) . . . . ?
 B1 C44 C49 C48 -177(4) . . . . ?
 B1 C50 C51 C52 176(4) . . . . ?
 B1 C50 C55 C54 -174(4) . . . . ?
 B1 C56 C57 C58 -179(4) . . . . ?
 B1 C56 C61 C60 176(4) . . . . ?
 C117 C118 C119 C120 -7(7) . . . . ?
 C118 C117 C122 C121 -6(6) . . . . ?
 C118 C117 B2 C99 60(5) . . . . ?
 C118 C117 B2 C105 -63(5) . . . . ?
 C118 C117 B2 C111 177(4) . . . . ?
 C118 C119 C120 C121 11(6) . . . . ?
 C119 C120 C121 C122 -12(6) . . . . ?
 C120 C121 C122 C117 11(7) . . . . ?
 C122 C117 C118 C119 4(6) . . . . ?
 C122 C117 B2 C99 -128(4) . . . . ?
 C122 C117 B2 C105 108(5) . . . . ?
 C122 C117 B2 C111 -11(6) . . . . ?
 C99 C100 C101 C102 5(7) . . . . ?
 C100 C99 C104 C103 -3(7) . . . . ?
 C100 C99 B2 C117 102(5) . . . . ?
 C100 C99 B2 C105 -139(5) . . . . ?
 C100 C99 B2 C111 -15(7) . . . . ?
 C100 C101 C102 C103 -12(7) . . . . ?
 C101 C102 C103 C104 12(6) . . . . ?
 C102 C103 C104 C99 -5(7) . . . . ?
 C104 C99 C100 C101 3(7) . . . . ?
 C104 C99 B2 C117 -82(5) . . . . ?
 C104 C99 B2 C105 37(6) . . . . ?
 C104 C99 B2 C111 161(4) . . . . ?
 C105 C106 C107 C108 2(6) . . . . ?
 C106 C105 C110 C109 4(6) . . . . ?
 C106 C105 B2 C117 152(4) . . . . ?
 C106 C105 B2 C99 35(6) . . . . ?
 C106 C105 B2 C111 -88(5) . . . . ?
 C106 C107 C108 C109 -2(6) . . . . ?
 C107 C108 C109 C110 4(6) . . . . ?
 C108 C109 C110 C105 -6(7) . . . . ?
 C110 C105 C106 C107 -2(6) . . . . ?
 C110 C105 B2 C117 -26(5) . . . . ?
 C110 C105 B2 C99 -143(4) . . . . ?
 C110 C105 B2 C111 93(5) . . . . ?
 C111 C112 C113 C114 0(7) . . . . ?
 C112 C111 C116 C115 1(6) . . . . ?
 C112 C111 B2 C117 132(4) . . . . ?
 C112 C111 B2 C99 -114(5) . . . . ?
 C112 C111 B2 C105 13(6) . . . . ?
 C112 C113 C114 C115 -5(7) . . . . ?
 C113 C114 C115 C116 7(6) . . . . ?
 C114 C115 C116 C111 -5(6) . . . . ?
 C116 C111 C112 C113 2(6) . . . . ?
 C116 C111 B2 C117 -54(6) . . . . ?
 C116 C111 B2 C99 60(6) . . . . ?
 C116 C111 B2 C105 -172(4) . . . . ?
 B2 C117 C118 C119 177(4) . . . . ?
 B2 C117 C122 C121 -178(4) . . . . ?
 B2 C99 C100 C101 179(5) . . . . ?
 B2 C99 C104 C103 -180(4) . . . . ?
 B2 C105 C106 C107 179(4) . . . . ?
 B2 C105 C110 C109 -177(4) . . . . ?
 B2 C111 C112 C113 176(4) . . . . ?
 B2 C111 C116 C115 -174(4) . . . . ?
 C133 C132 C131 C130 5(9) . . . . ?
 C132 C133 C134 C129 -1(8) . . . . ?
 C132 C131 C130 C129 -5(8) . . . . ?
 C131 C130 C129 C134 1(8) . . . . ?
 C130 C129 C134 C133 2(9) . . . . ?
 C134 C133 C132 C131 -2(8) . . . . ?
 C126 C125 C124 C123 0.0 . . . . ?
 C125 C126 C127 C128 0.0 . . . . ?
 C125 C124 C123 C128 0.0 . . . . ?
 C124 C123 C128 C127 0.0 . . . . ?
 C123 C128 C127 C126 0.0 . . . . ?
 C127 C126 C125 C124 0.0 . . . . ?

_shelx_res_file
;
    thew11.res created by SHELXL-2014/7

TITL astl37_a.res in P-1
REM Old TITL astl37 in P1 #1
REM SHELXT solution in P-1
REM R1 0.279, Rweak 0.222, Alpha 0.281, Orientation as input
REM Formula found by SHELXT: C216 B3 N65 Si29 Th2
REM EXTI 0.0056(5)
REM EXTI 0
CELL 0.71073 14.349557 17.926546 26.574081 89.6963 88.0523 86.9369
ZERR 4 0.000578 0.000823 0.001183 0.0037 0.0035 0.0035
LATT 1
SFAC C H B N O Si Th
UNIT 268 444 4 16 8 12 4
DFIX 1.5 0.01 N2 C21
DFIX 1.39 C133 C132 C134 C133 C134 C129 C130 C129 C131 C130 C132 C131
DFIX 1.39 C127 C126 C126 C125 C125 C124 C128 C123 C124 C123 C128 C127
DFIX 1.55 C36 C35 C97 C96
DFIX 1.45 O1 C36 O1 C37 O2 C35 O2 C34 O4 C95 O4 C96 O3 C97 O3 C98
SADI C57 C56 C61 C56 C61 C60 C60 C59 C58 C57 C59 C58 C39 C38 C40 C39 C41 C40 =
 C42 C41 C43 C42 C43 C38 C55 C54 C54 C53 C53 C52 C52 C51 C55 C50 C51 C50 C46 =
 C45 C49 C48 C45 C44 C49 C44 C48 C47 C47 C46 C101 C100 C102 C101 C103 C102 =
 C104 C103 C99 C104 C99 C100 C116 C115 C116 C111 C112 C111 C113 C112 C114 =
 C113 C115 C114 C110 C105 C107 C106 C106 C105 C110 C109 C108 C107 C109 C108 =
 C118 C117 C122 C117 C122 C121 C121 C120 C120 C119 C119 C118
SADI C20 C18 C19 C18 C13 C12 C14 C12 C17 C15 C16 C15 C3 C1 C2 C1 C5 C4 C6 C4 =
 C9 C7 C8 C7 C25 C23 C24 C23 C27 C26 C28 C26 C30 C29 C31 C29 C78 C76 C77 C76 =
 C80 C79 C81 C79 C74 C73 C75 C73 C91 C90 C92 C90 C86 C84 C85 C84 C89 C87 C88 =
 C87 C63 C62 C64 C62 C66 C65 C67 C65 C70 C68 C69 C68
SIMU 0.001 0.002 2
RIGU

L.S. 32
PLAN  20
FREE Th1 C10
FREE Th1 C32
FREE Th1 C21
FREE Si2 C21
FREE Si2 H21a
FREE N2 H21a
FREE N2 H21b
FREE Th2 C82
BOND $H
MORE -1
CONF
BUMP
fmap 2
acta
SHEL 100 0.84
REM <olex2.extras>
REM <HklSrc "%.\\THEW11.hkL">
REM </olex2.extras>

WGHT    0.000100 1052.789673
BASF   0.23864   0.07752
FVAR       3.68019
TH2   7    0.235337    0.720965    0.106117    11.00000    0.03597    0.03231 =
         0.02665    0.00398   -0.00283   -0.00038
SI4   6    0.032556    0.662508    0.189553    11.00000    0.02960    0.03933 =
         0.04307    0.00649   -0.00053   -0.00073
SI5   6    0.416804    0.859935    0.112109    11.00000    0.03134    0.03997 =
         0.04503    0.00765    0.00187   -0.00018
SI6   6    0.296539    0.581221    0.003943    11.00000    0.03254    0.03904 =
         0.04258    0.00600    0.00019    0.00169
O3    5    0.129113    0.843369    0.113479    11.00000    0.04420    0.03096 =
         0.04515    0.00679   -0.00312    0.00481
O4    5    0.170728    0.783348    0.027470    11.00000    0.04427    0.03076 =
         0.04473    0.00682   -0.00342    0.00501
N5    4    0.141498    0.653734    0.161521    11.00000    0.02987    0.03920 =
         0.04309    0.00668   -0.00037   -0.00056
N6    4    0.343549    0.798383    0.133206    11.00000    0.03112    0.03964 =
         0.04449    0.00738    0.00138   -0.00025
N7    4    0.316871    0.625051    0.058069    11.00000    0.03210    0.03897 =
         0.04265    0.00625    0.00015    0.00130
N8    4    0.342645    0.640165    0.164338    11.00000    0.03083    0.03906 =
         0.04315    0.00683    0.00024    0.00000
C62   1   -0.047220    0.728059    0.149095    11.00000    0.02965    0.03953 =
         0.04327    0.00647   -0.00068   -0.00077
AFIX  13
H62   2   -0.007653    0.765002    0.133195    11.00000   -1.20000
AFIX   0
C63   1   -0.088222    0.683826    0.106927    11.00000    0.02976    0.04003 =
         0.04366    0.00664   -0.00093   -0.00092
AFIX  33
H63A  2   -0.038785    0.656503    0.088627    11.00000   -1.50000
H63B  2   -0.131137    0.649563    0.121158    11.00000   -1.50000
H63C  2   -0.120505    0.717619    0.084504    11.00000   -1.50000
AFIX   0
C64   1   -0.127235    0.771148    0.177744    11.00000    0.02971    0.03966 =
         0.04356    0.00641   -0.00087   -0.00088
AFIX  33
H64A  2   -0.102458    0.799240    0.204393    11.00000   -1.50000
H64B  2   -0.159381    0.804631    0.155069    11.00000   -1.50000
H64C  2   -0.170012    0.736575    0.191722    11.00000   -1.50000
AFIX   0
C65   1   -0.022668    0.565962    0.199500    11.00000    0.02967    0.03949 =
         0.04322    0.00644   -0.00054   -0.00083
AFIX  13
H65   2    0.011852    0.540927    0.226547    11.00000   -1.20000
AFIX   0
C66   1   -0.011982    0.513469    0.154310    11.00000    0.02969    0.03964 =
         0.04336    0.00641   -0.00073   -0.00081
AFIX  33
H66A  2    0.052536    0.508402    0.143463    11.00000   -1.50000
H66B  2   -0.033362    0.465366    0.163768    11.00000   -1.50000
H66C  2   -0.048408    0.533661    0.127309    11.00000   -1.50000
AFIX   0
C67   1   -0.123894    0.577881    0.219852    11.00000    0.02977    0.03987 =
         0.04358    0.00643   -0.00045   -0.00087
AFIX  33
H67A  2   -0.125833    0.611225    0.248062    11.00000   -1.50000
H67B  2   -0.162059    0.599078    0.193872    11.00000   -1.50000
H67C  2   -0.147012    0.530783    0.230332    11.00000   -1.50000
AFIX   0
C68   1    0.032524    0.706286    0.254242    11.00000    0.02970    0.03943 =
         0.04312    0.00646   -0.00048   -0.00070
AFIX  13
H68   2   -0.033019    0.716552    0.264735    11.00000   -1.20000
AFIX   0
C69   1    0.078281    0.781533    0.252985    11.00000    0.02966    0.03958 =
         0.04317    0.00634   -0.00035   -0.00062
AFIX  33
H69A  2    0.051605    0.812400    0.226979    11.00000   -1.50000
H69B  2    0.067724    0.805861    0.284923    11.00000   -1.50000
H69C  2    0.144202    0.773513    0.246265    11.00000   -1.50000
AFIX   0
C70   1    0.077379    0.659445    0.296159    11.00000    0.02997    0.03955 =
         0.04321    0.00653   -0.00042   -0.00064
AFIX  33
H70A  2    0.050142    0.611701    0.297964    11.00000   -1.50000
H70B  2    0.143307    0.652448    0.289078    11.00000   -1.50000
H70C  2    0.066830    0.684796    0.327735    11.00000   -1.50000
AFIX   0
C71   1    0.190508    0.585829    0.183922    11.00000    0.03017    0.03913 =
         0.04308    0.00678   -0.00019   -0.00043
AFIX  23
H71A  2    0.204144    0.548204    0.158234    11.00000   -1.20000
H71B  2    0.151359    0.564693    0.210223    11.00000   -1.20000
AFIX   0
C72   1    0.282204    0.610892    0.205994    11.00000    0.03047    0.03907 =
         0.04306    0.00681    0.00000   -0.00025
AFIX  23
H72A  2    0.268276    0.649536    0.230955    11.00000   -1.20000
H72B  2    0.314492    0.568914    0.222268    11.00000   -1.20000
AFIX   0
C73   1    0.400841    0.870197    0.041902    11.00000    0.03143    0.04009 =
         0.04517    0.00763    0.00186   -0.00016
AFIX  13
H73   2    0.379924    0.821152    0.032552    11.00000   -1.20000
AFIX   0
C74   1    0.315943    0.922583    0.030690    11.00000    0.03148    0.04027 =
         0.04528    0.00758    0.00179    0.00002
AFIX  33
H74A  2    0.266409    0.914197    0.054917    11.00000   -1.50000
H74B  2    0.332993    0.973520    0.032646    11.00000   -1.50000
H74C  2    0.295308    0.912810   -0.002508    11.00000   -1.50000
AFIX   0
C75   1    0.482255    0.881314    0.004190    11.00000    0.03156    0.04036 =
         0.04543    0.00757    0.00200    0.00004
AFIX  33
H75A  2    0.534063    0.847788    0.012262    11.00000   -1.50000
H75B  2    0.462989    0.871200   -0.029227    11.00000   -1.50000
H75C  2    0.500674    0.931911    0.005927    11.00000   -1.50000
AFIX   0
C76   1    0.387791    0.957855    0.141640    11.00000    0.03139    0.03999 =
         0.04518    0.00765    0.00184   -0.00020
AFIX  13
H76   2    0.330110    0.975945    0.125824    11.00000   -1.20000
AFIX   0
C77   1    0.460691    1.012091    0.123551    11.00000    0.03146    0.04015 =
         0.04547    0.00770    0.00184   -0.00013
AFIX  33
H77A  2    0.472391    1.006213    0.087972    11.00000   -1.50000
H77B  2    0.437828    1.062422    0.130475    11.00000   -1.50000
H77C  2    0.517604    1.001672    0.140856    11.00000   -1.50000
AFIX   0
C78   1    0.365676    0.964131    0.198059    11.00000    0.03153    0.04010 =
         0.04539    0.00752    0.00176   -0.00028
AFIX  33
H78A  2    0.319796    0.929220    0.207700    11.00000   -1.50000
H78B  2    0.421545    0.953187    0.216183    11.00000   -1.50000
H78C  2    0.341769    1.013937    0.205802    11.00000   -1.50000
AFIX   0
C79   1    0.547750    0.836969    0.116847    11.00000    0.03158    0.04004 =
         0.04523    0.00772    0.00202   -0.00016
AFIX  13
H79   2    0.576744    0.877886    0.098639    11.00000   -1.20000
AFIX   0
C80   1    0.580982    0.843822    0.170780    11.00000    0.03189    0.04018 =
         0.04552    0.00778    0.00196   -0.00003
AFIX  33
H80A  2    0.551787    0.887881    0.186103    11.00000   -1.50000
H80B  2    0.564412    0.800653    0.189928    11.00000   -1.50000
H80C  2    0.647553    0.847221    0.170075    11.00000   -1.50000
AFIX   0
C81   1    0.595644    0.766154    0.093542    11.00000    0.03186    0.04020 =
         0.04549    0.00775    0.00205   -0.00014
AFIX  33
H81A  2    0.575771    0.760772    0.059681    11.00000   -1.50000
H81B  2    0.662136    0.769973    0.093254    11.00000   -1.50000
H81C  2    0.578995    0.723405    0.113107    11.00000   -1.50000
AFIX   0
C82   1    0.365790    0.768934    0.186016    11.00000    0.03088    0.03941 =
         0.04395    0.00717    0.00095   -0.00025
AFIX  23
H82A  2    0.404051    0.804618    0.201728    11.00000   -1.20000
H82B  2    0.307475    0.768515    0.205553    11.00000   -1.20000
AFIX   0
C83   1    0.412761    0.695482    0.190474    11.00000    0.03086    0.03924 =
         0.04352    0.00698    0.00056   -0.00018
AFIX  23
H83A  2    0.421239    0.682157    0.225509    11.00000   -1.20000
H83B  2    0.473232    0.693731    0.172936    11.00000   -1.20000
AFIX   0
C84   1    0.164499    0.597015   -0.006366    11.00000    0.03264    0.03914 =
         0.04274    0.00595    0.00014    0.00166
AFIX  13
H84   2    0.149131    0.650384   -0.001085    11.00000   -1.20000
AFIX   0
C85   1    0.135452    0.579145   -0.059617    11.00000    0.03282    0.03938 =
         0.04298    0.00590    0.00003    0.00176
AFIX  33
H85A  2    0.172591    0.605839   -0.083646    11.00000   -1.50000
H85B  2    0.144822    0.526443   -0.065491    11.00000   -1.50000
H85C  2    0.070707    0.593935   -0.063149    11.00000   -1.50000
AFIX   0
C86   1    0.106194    0.555049    0.032768    11.00000    0.03279    0.03934 =
         0.04301    0.00585    0.00015    0.00159
AFIX  33
H86A  2    0.125272    0.566861    0.065943    11.00000   -1.50000
H86B  2    0.041330    0.569741    0.029611    11.00000   -1.50000
H86C  2    0.115445    0.502249    0.027270    11.00000   -1.50000
AFIX   0
C87   1    0.360078    0.630485   -0.051456    11.00000    0.03260    0.03906 =
         0.04261    0.00604    0.00026    0.00174
AFIX  13
H87   2    0.315874    0.669602   -0.063500    11.00000   -1.20000
AFIX   0
C88   1    0.446126    0.670292   -0.035353    11.00000    0.03271    0.03911 =
         0.04273    0.00613    0.00035    0.00175
AFIX  33
H88A  2    0.429737    0.701089   -0.006617    11.00000   -1.50000
H88B  2    0.494500    0.633833   -0.026779    11.00000   -1.50000
H88C  2    0.468024    0.700881   -0.062577    11.00000   -1.50000
AFIX   0
C89   1    0.389101    0.582162   -0.097194    11.00000    0.03273    0.03905 =
         0.04264    0.00609    0.00032    0.00181
AFIX  33
H89A  2    0.336302    0.556551   -0.108057    11.00000   -1.50000
H89B  2    0.411371    0.613327   -0.124014    11.00000   -1.50000
H89C  2    0.437846    0.546279   -0.088217    11.00000   -1.50000
AFIX   0
C90   1    0.336070    0.480390    0.004469    11.00000    0.03276    0.03916 =
         0.04276    0.00594    0.00018    0.00170
AFIX  13
H90   2    0.403831    0.479166   -0.001794    11.00000   -1.20000
AFIX   0
C91   1    0.297931    0.433168   -0.037268    11.00000    0.03307    0.03933 =
         0.04295    0.00581    0.00019    0.00181
AFIX  33
H91A  2    0.305675    0.458203   -0.069040    11.00000   -1.50000
H91B  2    0.331403    0.385357   -0.038506    11.00000   -1.50000
H91C  2    0.232815    0.426352   -0.030409    11.00000   -1.50000
AFIX   0
C92   1    0.321042    0.436660    0.053491    11.00000    0.03298    0.03940 =
         0.04296    0.00601    0.00019    0.00163
AFIX  33
H92A  2    0.343897    0.463974    0.081066    11.00000   -1.50000
H92B  2    0.255612    0.429797    0.059113    11.00000   -1.50000
H92C  2    0.354200    0.388802    0.051016    11.00000   -1.50000
AFIX   0
C93   1    0.410806    0.613436    0.083400    11.00000    0.03167    0.03902 =
         0.04281    0.00652    0.00014    0.00088
AFIX  23
H93A  2    0.449961    0.577612    0.063933    11.00000   -1.20000
H93B  2    0.441523    0.660351    0.082875    11.00000   -1.20000
AFIX   0
C94   1    0.403062    0.586269    0.136660    11.00000    0.03124    0.03905 =
         0.04298    0.00670    0.00018    0.00047
AFIX  23
H94A  2    0.376803    0.537517    0.137860    11.00000   -1.20000
H94B  2    0.464214    0.582141    0.151214    11.00000   -1.20000
AFIX   0
C95   1    0.198218    0.792074   -0.024917    11.00000    0.04423    0.03061 =
         0.04463    0.00673   -0.00354    0.00493
AFIX  33
H95A  2    0.263246    0.777465   -0.029694    11.00000   -1.50000
H95B  2    0.161880    0.761174   -0.045173    11.00000   -1.50000
H95C  2    0.187805    0.843385   -0.034714    11.00000   -1.50000
AFIX   0
C96   1    0.071736    0.805548    0.034874    11.00000    0.04427    0.03088 =
         0.04487    0.00684   -0.00334    0.00504
AFIX  23
H96A  2    0.037144    0.764532    0.048435    11.00000   -1.20000
H96B  2    0.044811    0.822056    0.003459    11.00000   -1.20000
AFIX   0
C97   1    0.071165    0.870401    0.072864    11.00000    0.04424    0.03093 =
         0.04502    0.00684   -0.00323    0.00496
AFIX  23
H97A  2    0.096533    0.914255    0.057188    11.00000   -1.20000
H97B  2    0.008092    0.883267    0.085373    11.00000   -1.20000
AFIX   0
C98   1    0.141839    0.900058    0.150434    11.00000    0.04470    0.03122 =
         0.04529    0.00669   -0.00285    0.00474
AFIX  33
H98A  2    0.180490    0.879680    0.176472    11.00000   -1.50000
H98B  2    0.171314    0.941365    0.134635    11.00000   -1.50000
H98C  2    0.082199    0.916926    0.164834    11.00000   -1.50000
AFIX   0

TH1   7    0.752657    0.219441    0.398299    11.00000    0.00392    0.00226 =
         0.04523   -0.00005    0.00465   -0.00078
SI1   6    0.774268    0.060678    0.496994    11.00000    0.02100    0.02981 =
         0.05769    0.00125   -0.00017    0.00620
SI2   6    0.557847    0.171286    0.316675    11.00000    0.01823    0.02909 =
         0.05964    0.00164   -0.00332    0.00162
SI3   6    0.965966    0.332702    0.411469    11.00000    0.01809    0.02785 =
         0.05972    0.00039   -0.00224    0.00005
O1    5    0.668972    0.347559    0.380797    11.00000    0.01911    0.01825 =
         0.06259    0.00096    0.00296    0.00960
O2    5    0.677334    0.295161    0.472364    11.00000    0.01906    0.01804 =
         0.06219    0.00046    0.00311    0.00991
N1    4    0.804810    0.117097    0.446055    11.00000    0.02020    0.02922 =
         0.05781    0.00117   -0.00050    0.00556
N2    4    0.681390    0.184328    0.331841    11.00000    0.01833    0.02886 =
         0.05933    0.00125   -0.00302    0.00183
N3    4    0.886637    0.279241    0.381418    11.00000    0.01800    0.02785 =
         0.05941    0.00054   -0.00181    0.00045
N4    4    0.867216    0.133886    0.339347    11.00000    0.01843    0.02831 =
         0.05859    0.00075   -0.00156    0.00280
C1    1    0.659101    0.088450    0.525021    11.00000    0.02108    0.02984 =
         0.05777    0.00130   -0.00019    0.00629
AFIX  13
H1    2    0.669729    0.128978    0.548408    11.00000   -1.20000
AFIX   0
C2    1    0.587229    0.120671    0.488484    11.00000    0.02122    0.02985 =
         0.05780    0.00149   -0.00019    0.00671
AFIX  33
H2A   2    0.614872    0.158187    0.467798    11.00000   -1.50000
H2B   2    0.567349    0.081460    0.467541    11.00000   -1.50000
H2C   2    0.534348    0.142594    0.507177    11.00000   -1.50000
AFIX   0
C3    1    0.609588    0.029364    0.556429    11.00000    0.02136    0.03002 =
         0.05796    0.00157   -0.00017    0.00622
AFIX  33
H3A   2    0.651971    0.007253    0.580139    11.00000   -1.50000
H3B   2    0.556407    0.052501    0.574218    11.00000   -1.50000
H3C   2    0.589408   -0.008633    0.534581    11.00000   -1.50000
AFIX   0
C4    1    0.862278    0.061188    0.545756    11.00000    0.02124    0.03004 =
         0.05777    0.00126   -0.00025    0.00639
AFIX  13
H4    2    0.919483    0.038389    0.529923    11.00000   -1.20000
AFIX   0
C5    1    0.885268    0.141596    0.557778    11.00000    0.02167    0.03032 =
         0.05799    0.00110   -0.00044    0.00657
AFIX  33
H5A   2    0.893131    0.169111    0.526972    11.00000   -1.50000
H5B   2    0.835141    0.164908    0.577883    11.00000   -1.50000
H5C   2    0.941924    0.141106    0.576005    11.00000   -1.50000
AFIX   0
C6    1    0.850760    0.020881    0.596417    11.00000    0.02143    0.03044 =
         0.05787    0.00137   -0.00037    0.00664
AFIX  33
H6A   2    0.836220   -0.029974    0.590707    11.00000   -1.50000
H6B   2    0.907815    0.021784    0.614197    11.00000   -1.50000
H6C   2    0.801032    0.045586    0.616076    11.00000   -1.50000
AFIX   0
C7    1    0.771940   -0.045967    0.485408    11.00000    0.02122    0.02996 =
         0.05789    0.00114   -0.00001    0.00617
AFIX  13
H7    2    0.750105   -0.069816    0.516588    11.00000   -1.20000
AFIX   0
C8    1    0.865864   -0.084352    0.468721    11.00000    0.02148    0.03013 =
         0.05808    0.00105    0.00023    0.00613
AFIX  33
H8A   2    0.911207   -0.076513    0.493639    11.00000   -1.50000
H8B   2    0.858720   -0.136947    0.464940    11.00000   -1.50000
H8C   2    0.886483   -0.063634    0.437134    11.00000   -1.50000
AFIX   0
C9    1    0.703279   -0.060543    0.444295    11.00000    0.02158    0.03034 =
         0.05829    0.00099    0.00015    0.00597
AFIX  33
H9A   2    0.643249   -0.037319    0.453323    11.00000   -1.50000
H9B   2    0.725614   -0.040075    0.412967    11.00000   -1.50000
H9C   2    0.697852   -0.113388    0.440772    11.00000   -1.50000
AFIX   0
C10   1    0.900482    0.098255    0.427335    11.00000    0.01953    0.02885 =
         0.05801    0.00103   -0.00082    0.00479
AFIX  23
H10A  2    0.926937    0.057856    0.447666    11.00000   -1.20000
H10B  2    0.937699    0.141225    0.431662    11.00000   -1.20000
AFIX   0
C11   1    0.907782    0.074862    0.371977    11.00000    0.01892    0.02854 =
         0.05827    0.00088   -0.00114    0.00384
AFIX  23
H11A  2    0.972881    0.064599    0.362095    11.00000   -1.20000
H11B  2    0.875221    0.029383    0.367748    11.00000   -1.20000
AFIX   0
C12   1    0.480596    0.217092    0.362632    11.00000    0.01844    0.02942 =
         0.05982    0.00158   -0.00328    0.00159
AFIX  13
H12   2    0.523708    0.218254    0.390405    11.00000   -1.20000
AFIX   0
C13   1    0.448935    0.299953    0.361911    11.00000    0.01883    0.02985 =
         0.05992    0.00140   -0.00326    0.00174
AFIX  33
H13A  2    0.497188    0.328156    0.346358    11.00000   -1.50000
H13B  2    0.393097    0.306648    0.343135    11.00000   -1.50000
H13C  2    0.436655    0.317041    0.395786    11.00000   -1.50000
AFIX   0
C14   1    0.410466    0.164545    0.386481    11.00000    0.01866    0.02981 =
         0.06029    0.00143   -0.00306    0.00168
AFIX  33
H14A  2    0.436456    0.114095    0.385180    11.00000   -1.50000
H14B  2    0.397307    0.178524    0.420919    11.00000   -1.50000
H14C  2    0.353749    0.168132    0.368269    11.00000   -1.50000
AFIX   0
C15   1    0.535954    0.068601    0.312530    11.00000    0.01855    0.02933 =
         0.05995    0.00163   -0.00338    0.00165
AFIX  13
H15   2    0.468963    0.060613    0.315557    11.00000   -1.20000
AFIX   0
C16   1    0.588489    0.027548    0.354689    11.00000    0.01870    0.02967 =
         0.06032    0.00169   -0.00323    0.00194
AFIX  33
H16A  2    0.569001    0.049100    0.386583    11.00000   -1.50000
H16B  2    0.574912   -0.024310    0.354573    11.00000   -1.50000
H16C  2    0.654422    0.032169    0.349289    11.00000   -1.50000
AFIX   0
C17   1    0.582360    0.021647    0.269411    11.00000    0.01894    0.02973 =
         0.06049    0.00157   -0.00350    0.00176
AFIX  33
H17A  2    0.558246    0.038874    0.237905    11.00000   -1.50000
H17B  2    0.648661    0.026613    0.269059    11.00000   -1.50000
H17C  2    0.569152   -0.029866    0.274343    11.00000   -1.50000
AFIX   0
C18   1    0.523831    0.210885    0.253295    11.00000    0.01848    0.02926 =
         0.05979    0.00170   -0.00337    0.00172
AFIX  13
H18   2    0.563433    0.181538    0.229085    11.00000   -1.20000
AFIX   0
C19   1    0.424473    0.191327    0.241212    11.00000    0.01887    0.02979 =
         0.06024    0.00167   -0.00350    0.00200
AFIX  33
H19A  2    0.416603    0.139505    0.248553    11.00000   -1.50000
H19B  2    0.380407    0.221510    0.261317    11.00000   -1.50000
H19C  2    0.414115    0.200701    0.206189    11.00000   -1.50000
AFIX   0
C20   1    0.551618    0.291105    0.244335    11.00000    0.01885    0.02925 =
         0.05994    0.00186   -0.00320    0.00173
AFIX  33
H20A  2    0.615271    0.295481    0.253422    11.00000   -1.50000
H20B  2    0.545375    0.303713    0.209413    11.00000   -1.50000
H20C  2    0.511667    0.324521    0.264541    11.00000   -1.50000
AFIX   0
C21   1    0.733309    0.159439    0.284552    11.00000    0.01836    0.02862 =
         0.05908    0.00099   -0.00264    0.00220
AFIX  23
H21A  2    0.691466    0.135623    0.262477    11.00000   -1.20000
H21B  2    0.757533    0.202280    0.267042    11.00000   -1.20000
AFIX   0
C22   1    0.811643    0.105843    0.297571    11.00000    0.01839    0.02842 =
         0.05879    0.00081   -0.00208    0.00254
AFIX  23
H22A  2    0.852327    0.097215    0.268045    11.00000   -1.20000
H22B  2    0.786723    0.058501    0.307462    11.00000   -1.20000
AFIX   0
C23   1    0.949150    0.436711    0.388001    11.00000    0.01806    0.02783 =
         0.05985    0.00036   -0.00221   -0.00001
AFIX  13
H23   2    0.887439    0.455295    0.400821    11.00000   -1.20000
AFIX   0
C24   1    1.020176    0.485676    0.411383    11.00000    0.01810    0.02809 =
         0.06019    0.00027   -0.00225   -0.00007
AFIX  33
H24A  2    1.018760    0.478649    0.447234    11.00000   -1.50000
H24B  2    1.081545    0.471934    0.397857    11.00000   -1.50000
H24C  2    1.004800    0.537175    0.403733    11.00000   -1.50000
AFIX   0
C25   1    0.949157    0.446262    0.330701    11.00000    0.01800    0.02774 =
         0.06002    0.00054   -0.00209    0.00013
AFIX  33
H25A  2    0.904091    0.415004    0.317002    11.00000   -1.50000
H25B  2    0.933320    0.497506    0.322528    11.00000   -1.50000
H25C  2    1.010066    0.432265    0.316652    11.00000   -1.50000
AFIX   0
C26   1    0.922106    0.336382    0.481262    11.00000    0.01832    0.02797 =
         0.05982    0.00032   -0.00217    0.00006
AFIX  13
H26   2    0.885869    0.292089    0.486830    11.00000   -1.20000
AFIX   0
C27   1    0.856241    0.403891    0.495255    11.00000    0.01862    0.02815 =
         0.05996    0.00004   -0.00209    0.00000
AFIX  33
H27A  2    0.807436    0.408805    0.471442    11.00000   -1.50000
H27B  2    0.829357    0.396758    0.528393    11.00000   -1.50000
H27C  2    0.890724    0.448344    0.494685    11.00000   -1.50000
AFIX   0
C28   1    0.996822    0.333302    0.521084    11.00000    0.01852    0.02822 =
         0.06001    0.00036   -0.00212    0.00012
AFIX  33
H28A  2    1.040494    0.291839    0.514307    11.00000   -1.50000
H28B  2    1.029101    0.378860    0.520108    11.00000   -1.50000
H28C  2    0.967734    0.327274    0.553815    11.00000   -1.50000
AFIX   0
C29   1    1.092959    0.299515    0.406982    11.00000    0.01816    0.02794 =
         0.05981    0.00042   -0.00214   -0.00005
AFIX  13
H29   2    1.122930    0.331212    0.430901    11.00000   -1.20000
AFIX   0
C30   1    1.113278    0.220128    0.426740    11.00000    0.01827    0.02817 =
         0.05996    0.00054   -0.00213   -0.00001
AFIX  33
H30A  2    1.079564    0.213670    0.458149    11.00000   -1.50000
H30B  2    1.093999    0.184739    0.402718    11.00000   -1.50000
H30C  2    1.179012    0.212199    0.431744    11.00000   -1.50000
AFIX   0
C31   1    1.144743    0.313637    0.356787    11.00000    0.01857    0.02831 =
         0.06007    0.00033   -0.00188   -0.00016
AFIX  33
H31A  2    1.130102    0.363868    0.345789    11.00000   -1.50000
H31B  2    1.210804    0.306677    0.361065    11.00000   -1.50000
H31C  2    1.125791    0.279217    0.332038    11.00000   -1.50000
AFIX   0
C32   1    0.898074    0.263480    0.325278    11.00000    0.01813    0.02805 =
         0.05913    0.00066   -0.00152    0.00103
AFIX  23
H32A  2    0.838517    0.269925    0.309164    11.00000   -1.20000
H32B  2    0.941352    0.296850    0.309395    11.00000   -1.20000
AFIX   0
C33   1    0.935869    0.183189    0.321358    11.00000    0.01827    0.02820 =
         0.05883    0.00068   -0.00146    0.00194
AFIX  23
H33A  2    0.953084    0.171635    0.286543    11.00000   -1.20000
H33B  2    0.991393    0.176327    0.341047    11.00000   -1.20000
AFIX   0
C34   1    0.688223    0.288070    0.526158    11.00000    0.01905    0.01764 =
         0.06179    0.00024    0.00317    0.00994
AFIX  33
H34A  2    0.737397    0.251238    0.532719    11.00000   -1.50000
H34B  2    0.703588    0.335278    0.539635    11.00000   -1.50000
H34C  2    0.630906    0.272990    0.541797    11.00000   -1.50000
AFIX   0
C35   1    0.603724    0.350230    0.459336    11.00000    0.01912    0.01820 =
         0.06235    0.00058    0.00305    0.00980
AFIX  23
H35A  2    0.586199    0.380020    0.488866    11.00000   -1.20000
H35B  2    0.549333    0.324330    0.449898    11.00000   -1.20000
AFIX   0
C36   1    0.631652    0.402699    0.416039    11.00000    0.01913    0.01823 =
         0.06249    0.00076    0.00298    0.00973
AFIX  23
H36A  2    0.578171    0.431166    0.403148    11.00000   -1.20000
H36B  2    0.678403    0.436444    0.425851    11.00000   -1.20000
AFIX   0
C37   1    0.691467    0.378340    0.331608    11.00000    0.01945    0.01861 =
         0.06289    0.00169    0.00294    0.00981
AFIX  33
H37A  2    0.716014    0.339046    0.309749    11.00000   -1.50000
H37B  2    0.636046    0.401334    0.317733    11.00000   -1.50000
H37C  2    0.737243    0.415031    0.334757    11.00000   -1.50000
AFIX   0

C38   1    1.053202    0.167749    0.101305    11.00000    0.03898    0.03783 =
         0.04457    0.00575   -0.00150    0.00047
C39   1    1.132585    0.126136    0.084972    11.00000    0.03904    0.03794 =
         0.04467    0.00570   -0.00147    0.00042
AFIX  43
H39   2    1.144018    0.078737    0.098546    11.00000   -1.20000
AFIX   0
C40   1    1.195514    0.152212    0.049307    11.00000    0.03911    0.03800 =
         0.04470    0.00566   -0.00143    0.00039
AFIX  43
H40   2    1.248692    0.123130    0.039702    11.00000   -1.20000
AFIX   0
C41   1    1.178420    0.222054    0.028095    11.00000    0.03911    0.03802 =
         0.04470    0.00569   -0.00142    0.00041
AFIX  43
H41   2    1.219614    0.239416    0.003494    11.00000   -1.20000
AFIX   0
C42   1    1.100390    0.266418    0.043190    11.00000    0.03909    0.03796 =
         0.04468    0.00574   -0.00145    0.00043
AFIX  43
H42   2    1.088407    0.313464    0.029184    11.00000   -1.20000
AFIX   0
C43   1    1.040921    0.238105    0.079899    11.00000    0.03904    0.03790 =
         0.04463    0.00576   -0.00147    0.00045
AFIX  43
H43   2    0.989526    0.268233    0.090856    11.00000   -1.20000
AFIX   0
C44   1    0.917483    0.065628    0.120940    11.00000    0.03893    0.03761 =
         0.04435    0.00585   -0.00178    0.00055
C45   1    0.849265    0.030018    0.148279    11.00000    0.03896    0.03763 =
         0.04433    0.00587   -0.00186    0.00056
AFIX  43
H45   2    0.842782    0.040519    0.182492    11.00000   -1.20000
AFIX   0
C46   1    0.789847   -0.019952    0.128940    11.00000    0.03898    0.03763 =
         0.04433    0.00586   -0.00193    0.00057
AFIX  43
H46   2    0.739903   -0.037012    0.148160    11.00000   -1.20000
AFIX   0
C47   1    0.807449   -0.043618    0.079953    11.00000    0.03896    0.03759 =
         0.04432    0.00586   -0.00199    0.00058
AFIX  43
H47   2    0.771155   -0.079070    0.065939    11.00000   -1.20000
AFIX   0
C48   1    0.879739   -0.013884    0.052054    11.00000    0.03894    0.03755 =
         0.04430    0.00587   -0.00197    0.00057
AFIX  43
H48   2    0.891473   -0.029150    0.018946    11.00000   -1.20000
AFIX   0
C49   1    0.934859    0.038264    0.072711    11.00000    0.03893    0.03755 =
         0.04432    0.00586   -0.00189    0.00056
AFIX  43
H49   2    0.984973    0.055412    0.053669    11.00000   -1.20000
AFIX   0
C50   1    0.906191    0.204116    0.165603    11.00000    0.03883    0.03759 =
         0.04438    0.00589   -0.00152    0.00064
C51   1    0.940440    0.262324    0.192478    11.00000    0.03883    0.03754 =
         0.04440    0.00591   -0.00148    0.00071
AFIX  43
H51   2    1.002403    0.259673    0.201824    11.00000   -1.20000
AFIX   0
C52   1    0.883064    0.324373    0.205504    11.00000    0.03886    0.03752 =
         0.04439    0.00595   -0.00149    0.00075
AFIX  43
H52   2    0.905476    0.360393    0.226336    11.00000   -1.20000
AFIX   0
C53   1    0.793407    0.334037    0.188310    11.00000    0.03887    0.03756 =
         0.04439    0.00600   -0.00150    0.00078
AFIX  43
H53   2    0.757886    0.378364    0.193724    11.00000   -1.20000
AFIX   0
C54   1    0.758650    0.275239    0.162763    11.00000    0.03883    0.03760 =
         0.04437    0.00599   -0.00150    0.00077
AFIX  43
H54   2    0.696573    0.277882    0.153615    11.00000   -1.20000
AFIX   0
C55   1    0.814850    0.212643    0.150644    11.00000    0.03883    0.03761 =
         0.04436    0.00595   -0.00150    0.00071
AFIX  43
H55   2    0.790596    0.175055    0.131856    11.00000   -1.20000
AFIX   0
C56   1    1.046535    0.102667    0.192681    11.00000    0.03891    0.03767 =
         0.04451    0.00576   -0.00143    0.00046
C57   1    1.028794    0.040435    0.221804    11.00000    0.03893    0.03768 =
         0.04453    0.00573   -0.00137    0.00044
AFIX  43
H57   2    0.977815    0.013153    0.214166    11.00000   -1.20000
AFIX   0
C58   1    1.082573    0.016480    0.261640    11.00000    0.03893    0.03770 =
         0.04456    0.00576   -0.00133    0.00042
AFIX  43
H58   2    1.071098   -0.027997    0.278332    11.00000   -1.20000
AFIX   0
C59   1    1.153921    0.060092    0.276188    11.00000    0.03893    0.03773 =
         0.04461    0.00575   -0.00133    0.00038
AFIX  43
H59   2    1.188443    0.046506    0.304096    11.00000   -1.20000
AFIX   0
C60   1    1.173666    0.123822    0.249135    11.00000    0.03893    0.03773 =
         0.04461    0.00575   -0.00134    0.00035
AFIX  43
H60   2    1.221946    0.153107    0.258182    11.00000   -1.20000
AFIX   0
C61   1    1.120046    0.142923    0.208408    11.00000    0.03892    0.03770 =
         0.04458    0.00576   -0.00138    0.00039
AFIX  43
H61   2    1.134162    0.185643    0.190308    11.00000   -1.20000
AFIX   0
B1    3    0.978164    0.129387    0.145450    11.00000    0.03890    0.03767 =
         0.04445    0.00581   -0.00156    0.00052

C117  1    0.542459    0.598012    0.298914    11.00000    0.03027    0.03601 =
         0.05815    0.00578    0.00014   -0.00770
C118  1    0.597304    0.644293    0.269990    11.00000    0.03029    0.03596 =
         0.05815    0.00575    0.00018   -0.00770
AFIX  43
H118  2    0.607146    0.691426    0.282587    11.00000   -1.20000
AFIX   0
C119  1    0.638444    0.625206    0.223645    11.00000    0.03031    0.03594 =
         0.05813    0.00571    0.00021   -0.00769
AFIX  43
H119  2    0.668799    0.660836    0.204610    11.00000   -1.20000
AFIX   0
C120  1    0.634512    0.553243    0.205574    11.00000    0.03031    0.03594 =
         0.05811    0.00568    0.00022   -0.00765
AFIX  43
H120  2    0.670033    0.537044    0.177408    11.00000   -1.20000
AFIX   0
C121  1    0.575603    0.506420    0.231117    11.00000    0.03032    0.03594 =
         0.05811    0.00572    0.00018   -0.00762
AFIX  43
H121  2    0.561152    0.461167    0.217167    11.00000   -1.20000
AFIX   0
C122  1    0.538758    0.528049    0.277573    11.00000    0.03031    0.03595 =
         0.05811    0.00576    0.00016   -0.00763
AFIX  43
H122  2    0.508460    0.492205    0.296440    11.00000   -1.20000
AFIX   0
C99   1    0.433512    0.703803    0.345022    11.00000    0.03033    0.03623 =
         0.05841    0.00575    0.00015   -0.00761
C100  1    0.337328    0.713191    0.343297    11.00000    0.03037    0.03627 =
         0.05846    0.00573    0.00013   -0.00751
AFIX  43
H100  2    0.303080    0.671091    0.348619    11.00000   -1.20000
AFIX   0
C101  1    0.288093    0.779814    0.334340    11.00000    0.03043    0.03633 =
         0.05853    0.00571    0.00016   -0.00744
AFIX  43
H101  2    0.223173    0.781922    0.336256    11.00000   -1.20000
AFIX   0
C102  1    0.334651    0.843583    0.322513    11.00000    0.03050    0.03639 =
         0.05862    0.00572    0.00021   -0.00743
AFIX  43
H102  2    0.303761    0.886495    0.310266    11.00000   -1.20000
AFIX   0
C103  1    0.430047    0.839862    0.329967    11.00000    0.03050    0.03637 =
         0.05865    0.00572    0.00023   -0.00746
AFIX  43
H103  2    0.463125    0.883094    0.328879    11.00000   -1.20000
AFIX   0
C104  1    0.475677    0.771230    0.339046    11.00000    0.03043    0.03631 =
         0.05857    0.00572    0.00022   -0.00752
AFIX  43
H104  2    0.540255    0.770347    0.341328    11.00000   -1.20000
AFIX   0
C105  1    0.585662    0.635937    0.391465    11.00000    0.03040    0.03652 =
         0.05833    0.00595    0.00000   -0.00790
C106  1    0.584110    0.684548    0.431686    11.00000    0.03046    0.03670 =
         0.05836    0.00598   -0.00001   -0.00795
AFIX  43
H106  2    0.529066    0.713322    0.437792    11.00000   -1.20000
AFIX   0
C107  1    0.656134    0.694703    0.463751    11.00000    0.03056    0.03681 =
         0.05839    0.00604   -0.00003   -0.00799
AFIX  43
H107  2    0.648502    0.727946    0.490507    11.00000   -1.20000
AFIX   0
C108  1    0.739813    0.654245    0.455088    11.00000    0.03057    0.03680 =
         0.05841    0.00611   -0.00007   -0.00802
AFIX  43
H108  2    0.790874    0.660545    0.474982    11.00000   -1.20000
AFIX   0
C109  1    0.744529    0.604107    0.415710    11.00000    0.03054    0.03674 =
         0.05844    0.00611   -0.00008   -0.00799
AFIX  43
H109  2    0.798619    0.573814    0.410505    11.00000   -1.20000
AFIX   0
C110  1    0.671318    0.597515    0.383754    11.00000    0.03048    0.03664 =
         0.05840    0.00605   -0.00006   -0.00793
AFIX  43
H110  2    0.679899    0.566116    0.356048    11.00000   -1.20000
AFIX   0
C111  1    0.433743    0.561087    0.380580    11.00000    0.02999    0.03601 =
         0.05806    0.00572    0.00003   -0.00789
C112  1    0.440532    0.533995    0.429218    11.00000    0.02987    0.03594 =
         0.05798    0.00568    0.00004   -0.00793
AFIX  43
H112  2    0.487795    0.551539    0.448336    11.00000   -1.20000
AFIX   0
C113  1    0.383170    0.483056    0.451960    11.00000    0.02985    0.03591 =
         0.05794    0.00568    0.00004   -0.00797
AFIX  43
H113  2    0.392175    0.467803    0.485025    11.00000   -1.20000
AFIX   0
C114  1    0.312333    0.455199    0.424821    11.00000    0.02986    0.03592 =
         0.05796    0.00567    0.00003   -0.00800
AFIX  43
H114  2    0.276149    0.418271    0.438695    11.00000   -1.20000
AFIX   0
C115  1    0.295354    0.482337    0.376994    11.00000    0.02991    0.03591 =
         0.05799    0.00570    0.00001   -0.00801
AFIX  43
H115  2    0.244537    0.468617    0.359003    11.00000   -1.20000
AFIX   0
C116  1    0.358897    0.531185    0.357716    11.00000    0.02995    0.03594 =
         0.05801    0.00571    0.00001   -0.00796
AFIX  43
H116  2    0.350147    0.546166    0.324575    11.00000   -1.20000
AFIX   0
B2    3    0.500129    0.625451    0.356238    11.00000    0.03024    0.03618 =
         0.05823    0.00580    0.00008   -0.00778

C133  1    0.845516   -0.209108    0.354841    11.00000    0.06409
AFIX  43
H133  2    0.867615   -0.240351    0.380337    11.00000   -1.20000
AFIX   0
C132  1    0.760772   -0.218643    0.332693    11.00000    0.06405
AFIX  43
H132  2    0.725523   -0.258531    0.342666    11.00000   -1.20000
AFIX   0
C131  1    0.727696   -0.169777    0.295962    11.00000    0.06403
AFIX  43
H131  2    0.668312   -0.175517    0.284054    11.00000   -1.20000
AFIX   0
C130  1    0.779543   -0.112692    0.276255    11.00000    0.06402
AFIX  43
H130  2    0.758473   -0.082469    0.249991    11.00000   -1.20000
AFIX   0
C129  1    0.864212   -0.103351    0.297886    11.00000    0.06405
AFIX  43
H129  2    0.901151   -0.065271    0.286447    11.00000   -1.20000
AFIX   0
C134  1    0.895025   -0.149909    0.336428    11.00000    0.06409
AFIX  43
H134  2    0.951706   -0.140974    0.350622    11.00000   -1.20000
AFIX  66

C126  1    0.152657    0.385290    0.218639    11.00000    0.07129
AFIX  43
H126  2    0.093433    0.394874    0.233236    11.00000   -1.20000
AFIX  65
C125  1    0.230591    0.410161    0.241824    11.00000    0.07125
AFIX  43
H125  2    0.223511    0.436385    0.271934    11.00000   -1.20000
AFIX  65
C124  1    0.319108    0.395837    0.220008    11.00000    0.07122
AFIX  43
H124  2    0.371251    0.412478    0.235520    11.00000   -1.20000
AFIX  65
C123  1    0.329691    0.356642    0.175005    11.00000    0.07131
AFIX  43
H123  2    0.388915    0.347059    0.160408    11.00000   -1.20000
AFIX  65
C128  1    0.251758    0.331771    0.151819    11.00000    0.07133
AFIX  43
H128  2    0.258839    0.305547    0.121710    11.00000   -1.20000
AFIX  65
C127  1    0.163240    0.346095    0.173635    11.00000    0.07129
AFIX  43
H127  2    0.111097    0.329454    0.158123    11.00000   -1.20000
AFIX   0
HKLF 5

REM  astl37_a.res in P-1
REM R1 =  0.2147 for   19730 Fo > 4sig(Fo)  and  0.2352 for all   24033 data
REM   1335 parameters refined using   3906 restraints

END

WGHT      0.0001   1053.0408

REM Highest difference peak 12.923,  deepest hole-11.451,  1-sigma level  0.441
Q1    1   0.3056  0.7224  0.1020  11.00000  0.05   12.92
Q2    1   0.8014  0.2835  0.3077  11.00000  0.05    8.88
Q3    1   0.6792  0.2190  0.3951  11.00000  0.05    8.32
Q4    1   0.7495  0.2245  0.3607  11.00000  0.05    6.42
Q5    1   0.7542  0.2173  0.4389  11.00000  0.05    6.04
Q6    1   0.2043  0.7792  0.1872  11.00000  0.05    4.75
Q7    1   0.3156  0.8374  0.1094  11.00000  0.05    4.55
Q8    1   0.2021  0.8409  0.1084  11.00000  0.05    4.53
Q9    1   0.7154  0.1576  0.3124  11.00000  0.05    4.37
Q10   1   0.8469  0.3543  0.3984  11.00000  0.05    4.33
Q11   1   0.2990  0.8615  0.1013  11.00000  0.05    4.04
Q12   1   0.2407  0.6768  0.1846  11.00000  0.05    3.84
Q13   1   0.1817  0.7161  0.0959  11.00000  0.05    3.37
Q14   1   0.9865  0.3393  0.3784  11.00000  0.05    2.90
Q15   1   0.4400  0.7745  0.0203  11.00000  0.05    2.90
Q16   1   0.2768  0.7811  0.1965  11.00000  0.05    2.88
Q17   1   0.7155  0.2437  0.3128  11.00000  0.05    2.73
Q18   1   0.8388  0.2209  0.3824  11.00000  0.05    2.71
Q19   1   0.2683  0.8831  0.0970  11.00000  0.05    2.56
Q20   1   0.6984  0.3588  0.2964  11.00000  0.05    2.55
;
_shelx_res_checksum               75281
_shelx_hkl_file
;
   3   0   0   10161     718   1
   4   0   0   22904    2066   1
   5   0   0   76563   13597   1
   6   0   0  485319    8117   1
  -7  -1   0   23770    2278  -3
   7   0   0   23770    2278   1
  -8   0  -1  128000    5956  -2
  -8  -1   0  128000    5956  -3
   8   0   0  128000    5956   1
   9   0   0  150503    6263   1
  10   0   0  194507   11090   1
  11   0   0  193643    8245   1
  12   0   0  116518   12171   1
  13   0   0   32568    4324   1
  14   0   0   98893    8930   1
 -15  -2   0   95771    9654  -3
  15   0   0   95771    9654   1
 -16   0  -2   69150   12388  -2
  16   0   0   69150   12388   1
  17   0   0   29132    8627   1
  16  -1   2   68564   15474  -2
 -16   1   0   68564   15474   1
  15   3   0  125998   11948  -3
 -15   1   0  125998   11948   1
 -14   1   0   54925    6494   1
 -13   1   0   83962    6318   1
 -12   1   0   80098    6363   1
 -11   1   0  149393   14842   1
 -10   1   0   90487    5509   1
  -9   1   0  163422    6489   1
   8  -1   1  128453    5377  -2
   8   2   0  128453    5377  -3
  -8   1   0  128453    5377   1
   7   2   0   71526    3583  -3
  -7   1   0   71526    3583   1
  -6   1   0  243685    6273   1
  -5   1   0  559403    9326   1
  -4   1   0   35534    1594   1
  -3   1   0   74832    3025   1
   3   1   0 1367139   25999   1
   4   1   0    3117     808   1
   5   1   0  745076   15483   1
   6   1   0    5226     862   1
  -7   0   0  161203    5114  -3
   7   1   0  161203    5114   1
  -8  -1  -1  100600    4537  -2
  -8   0   0  100600    4537  -3
   8   1   0  100600    4537   1
   9   1   0  187007    8905   1
  10   1   0  100050    5239   1
  11   1   0  121218   11455   1
  12   1   0   40601    4277   1
  13   1   0   81483    6565   1
  14   1   0  108837   10614   1
 -15  -1   0   71633   11185  -3
  15   1   0   71633   11185   1
 -16  -1  -2   24155    7858  -2
  16   1   0   24155    7858   1
  17   1   0   57246   21716   1
  16  -2   2  145936   25166  -2
 -16   2   0  145936   25166   1
  15   4   0   86518   11937  -3
 -15   2   0   86518   11937   1
 -14   2   0  145085   14003   1
 -13   2   0   55204    6246   1
 -12   2   0  193003   18359   1
 -11   2   0  161942   15389   1
 -10   2   0  294270   10510   1
  -9   2   0   57156    4400   1
   8  -2   1   76838    4530  -2
   8   3   0   76838    4530  -3
  -8   2   0   76838    4530   1
   7   3   0  173482    5998  -3
  -7   2   0  173482    5998   1
  -6   2   0  613237   10542   1
  -5   2   0    5805     815   1
  -4   2   0  521081   11651   1
  -3   2   0   46743    1896   1
  -2   2   0  705546    9527   1
   2   2   0  190132    4785   1
   3   2   0   52009    2138   1
   4   2   0  652379   12482   1
   5   2   0  212392   21074   1
   6   2   0  359607    6315   1
  -7   1   0  130509    7107  -3
   7   2   0  130509    7107   1
  -8  -2  -1  291915    7711  -2
  -8   1   0  291915    7711  -3
   8   2   0  291915    7711   1
   9   2   0  109240    5014   1
  10   2   0  125509    6082   1
  11   2   0   56101    7788   1
  12   2   0   98814    6976   1
  13   2   0   23180    6312   1
  14   2   0  103746    9396   1
 -15   0   0   65098   13677  -3
  15   2   0   65098   13677   1
 -16  -2  -2   44018    9981  -2
  16   2   0   44018    9981   1
  17   2   0   13126    7639   1
  16  -3   2  102435   25899  -2
 -16   3   0  102435   25899   1
  15   5   0  130312   17184  -3
 -15   3   0  130312   17184   1
 -14   3   0   62943    9100   1
 -13   3   0  153769   18136   1
 -12   3   0   81454    7618   1
 -11   3   0  292777   32585   1
 -10   3   0   76025    6878   1
   9  -3   1  293679   10356  -2
  -9   3   0  293679   10356   1
   8  -3   1   98304    4713  -2
   8   4   0   98304    4713  -3
  -8   3   0   98304    4713   1
   7   4   0  260038    8079  -3
  -7   3   0  260038    8079   1
  -6   3   0   74561    3880   1
  -5   3   0  512425    9291   1
  -4   3   0    2816     747   1
  -3   3   0 1005020   15388   1
  -2   3   0    1921     505   1
   1  -3   0  719344    6719  -2
  -1   3   0  719344    6719   1
   0  -3   0   19017    1587  -2
   0   3   0   19017    1587  -3
   0   3   0   19017    1587   1
   1   3   0  311562    4219   1
   2   3   0   16401    1244   1
   3   3   0 1647864   34886   1
   4   3   0   32739    2959   1
   5   3   0  338872    7212   1
   6   3   0  230017   10104   1
  -7  -3  -1   50714    3083  -2
  -7   2   0   50714    3083  -3
   7   3   0   50714    3083   1
  -8  -3  -1  345173   11743  -2
  -8   2   0  345173   11743  -3
   8   3   0  345173   11743   1
   9   3   0  185956    6356   1
  10   3   0  119122    8611   1
  11   3   0   32394    5482   1
  12   3   0   60538    5662   1
  13   3   0   73646    8727   1
  14   3   0   93500   15238   1
 -15  -3  -2   43851    7810  -2
 -15   1   0   43851    7810  -3
  15   3   0   43851    7810   1
 -16  -3  -2   11277    7563  -2
  16   3   0   11277    7563   1
  17   3   0   43073   10602   1
  16  -4   2  134055   28858  -2
 -16   4   0  134055   28858   1
  15   6   0   61164   12208  -3
 -15   4   0   61164   12208   1
 -14   4   0  130475   19163   1
 -13   4   0   70852    9642   1
 -12   4   0  171779   11548   1
 -11   4   0  149526   16423   1
 -10   4   0  296069   16595   1
   9  -4   1   84749    5383  -2
  -9   4   0   84749    5383   1
   8  -4   1  291666   13478  -2
   8   5   0  291666   13478  -3
  -8   4   0  291666   13478   1
   7   5   0  196886    7465  -3
  -7   4   0  196886    7465   1
  -6   4   0  472397   16273   1
  -5   4   0   56476    5359   1
  -4   4   0  465698    9039   1
  -3   4   0   32012    2274   1
  -2   4   0  171630    4184   1
   1  -4   0    3219     669  -2
  -1   4   0    3219     669   1
   0  -4   0   40076    2043  -2
   0   4   0   40076    2043  -3
   0   4   0   40076    2043   1
   1   4   0   40711    1806   1
   2   4   0  272900    4713   1
   3   4   0    5315    2643   1
   4   4   0  649808    9086   1
   5   4   0  259316   21074   1
   6   4   0  153556    5914   1
  -7  -4  -1  277858    9147  -2
  -7   3   0  277858    9147  -3
   7   4   0  277858    9147   1
  -8  -4  -1   91692    4925  -2
  -8   3   0   91692    4925  -3
   8   4   0   91692    4925   1
   9   4   0  201848   12150   1
  10   4   0    5136    1829   1
  11   4   0  240761   10576   1
  12   4   0   11942    2938   1
  13   4   0   91042    7538   1
  14   4   0   66101   10586   1
 -15  -4  -2   38872   12129  -2
 -15   2   0   38872   12129  -3
  15   4   0   38872   12129   1
 -16  -4  -2   14699    7109  -2
  16   4   0   14699    7109   1
  16  -5   2  103075   24991  -2
 -16   5   0  103075   24991   1
  15   7   0   72609   12322  -3
 -15   5   0   72609   12322   1
 -14   5   0   46883   14329   1
 -13   5   0   52407    9221   1
 -12   5   0  112160   11442   1
 -11   5   0  204316   25983   1
 -10   5   0  181127   11902   1
   9  -5   1  222963   10273  -2
  -9   5   0  222963   10273   1
   8  -5   1  218317    8415  -2
   8   6   0  218317    8415  -3
  -8   5   0  218317    8415   1
   7   6   0  376310   11045  -3
  -7   5   0  376310   11045   1
  -6   5   0   92150    4720   1
  -5   5   0  245270    6941   1
  -4   5   0   88812   15593   1
  -3   5   0  362246    9662   1
  -2   5   0  242799    4837   1
   1  -5   0  696115    9059  -2
  -1   5   0  696115    9059   1
   0  -5   0   44713    2283  -2
   0   5   0   44713    2283  -3
   0   5   0   44713    2283   1
   1   5   0   42103    2069   1
   2   5   0   57933    2383   1
   3   5   0  313584    8160   1
   4   5   0  178989    9057   1
   5   5   0   85299    3829   1
   6   5   0  435020   20272   1
  -7  -5  -1  186973    8294  -2
  -7   4   0  186973    8294  -3
   7   5   0  186973    8294   1
  -8  -5  -1  235191    9072  -2
  -8   4   0  235191    9072  -3
   8   5   0  235191    9072   1
   9   5   0   37338    4105   1
  10   5   0  152934    8042   1
  11   5   0   31827    4190   1
  12   5   0  175690   10387   1
  13   5   0   23168    4218   1
  14   5   0   52997   13536   1
 -15  -5  -2      29    7000  -2
 -15   3   0      29    7000  -3
  15   5   0      29    7000   1
 -16  -5  -2   16749    5548  -2
  16   5   0   16749    5548   1
  16  -6   2   69055   11524  -2
 -16   6   0   69055   11524   1
  15   8   0   50930   12088  -3
 -15   6   0   50930   12088   1
 -14   6   0   55765    8660   1
 -13   6   0   91926   14736   1
 -12   6   0   56928    7897   1
 -11   6   0   91703    8509   1
 -10   6   0  106775    8659   1
   9  -6   1  200179   13083  -2
  -9   6   0  200179   13083   1
   8  -6   1  119427    6224  -2
   8   7   0  119427    6224  -3
  -8   6   0  119427    6224   1
   7   7   0  251315   11477  -3
  -7   6   0  251315   11477   1
  -6   6   0   75383    4931   1
  -5   6   0  127518    9953   1
  -4   6   0  392624   10284   1
  -3   6   0  128805    4563   1
  -2   6   0  814633    9446   1
   1  -6   0  106324    3856  -2
  -1   6   0  106324    3856   1
   0  -6   0   56215    2917  -2
   0   6   0   56215    2917  -3
   0   6   0   56215    2917   1
   1   6   0    2235     928   1
   2   6   0  551199   11407   1
   3   6   0   31229    3095   1
   4   6   0   31334    4065   1
   5   6   0  259253   14769   1
   6   6   0   37886    3392   1
  -7  -6  -1  231688   10765  -2
  -7   5   0  231688   10765  -3
   7   6   0  231688   10765   1
  -8  -6  -1   49921    4230  -2
  -8   5   0   49921    4230  -3
   8   6   0   49921    4230   1
   9   6   0  217384    9509   1
  10   6   0   32918    4175   1
  11   6   0  117472    8132   1
  12   6   0   28600    4279   1
  13   6   0   74353    7938   1
  14   6   0   11296    3441   1
 -15  -6  -2   27395    9853  -2
 -15   4   0   27395    9853  -3
  15   6   0   27395    9853   1
 -16  -6  -2   23651    7853  -2
  16   6   0   23651    7853   1
  15   9   0   42341    8905  -3
 -15   7   0   42341    8905   1
 -14   7   0   35349    7631   1
 -13   7   0   65815   11487   1
 -12   7   0   95464   10999   1
 -11   7   0   89526    8746   1
 -10   7   0   68108    6027   1
   9  -7   1   33544    3452  -2
  -9   7   0   33544    3452   1
   8  -7   1  251573   12358  -2
   8   8   0  251573   12358  -3
  -8   7   0  251573   12358   1
   7   8   0  105033    6184  -3
  -7   7   0  105033    6184   1
  -6   7   0  239407   15298   1
  -5   7   0   37088    4500   1
  -4   7   0  138856   24258   1
  -3   7   0  279846    6580   1
  -2   7   0   29426    4498   1
   1  -7   0   76628    4540  -2
  -1   7   0   76628    4540   1
   0  -7   0   41932    4467  -2
   0   7   0   41932    4467  -3
   0   7   0   41932    4467   1
   1   7   0   83034    4295   1
   2   7   0   72712    6299   1
   3   7   0  154148    5739   1
   4   7   0  269282   26426   1
   5   7   0   64313    5346   1
   6   7   0  290286    9676   1
  -7  -7  -1   83511    4741  -2
  -7   6   0   83511    4741  -3
   7   7   0   83511    4741   1
  -8  -7  -1  349537   20706  -2
  -8   6   0  349537   20706  -3
   8   7   0  349537   20706   1
   9   7   0   45405    4744   1
  10   7   0  123702   14349   1
  11   7   0   43976    5465   1
  12   7   0   91923    8064   1
  13   7   0   23566    5593   1
  14   7   0   30444    8803   1
 -15  -7  -2   24010    5001  -2
 -15   5   0   24010    5001  -3
  15   7   0   24010    5001   1
 -16  -7  -2    8719    7739  -2
  16   7   0    8719    7739   1
  15  10   0   27244    7596  -3
 -15   8   0   27244    7596   1
 -14   8   0   81636   13281   1
 -13   8   0   76320   16293   1
 -12   8   0  125038   11329   1
 -11   8   0   88420    6983   1
 -10   8   0   39772    8224   1
   9  -8   1   68385    5366  -2
  -9   8   0   68385    5366   1
   8  -8   1   13273    2304  -2
   8   9   0   13273    2304  -3
  -8   8   0   13273    2304   1
   7   9   0  179841   11531  -3
  -7   8   0  179841   11531   1
  -6   8   0   23583    2911   1
  -5   8   0  226607   14538   1
  -4   8   0   61838    6130   1
  -3   8   0   91622   12719   1
  -2   8   0   39566    3567   1
   1  -8   0   65300    5510  -2
  -1   8   0   65300    5510   1
   0  -8   0   84342    5191  -2
   0   8   0   84342    5191  -3
   0   8   0   84342    5191   1
   1   8   0   34343    3890   1
   2   8   0  121639    7314   1
   3   8   0  122940    8816   1
   4   8   0  126682    7090   1
   5   8   0  259626   16182   1
   6   8   0    4250    1854   1
  -7  -8  -1  267638   14905  -2
  -7   7   0  267638   14905  -3
   7   8   0  267638   14905   1
  -8  -8  -1   61689    5706  -2
  -8   7   0   61689    5706  -3
   8   8   0   61689    5706   1
   9   8   0  184460   10866   1
  10   8   0   31081    3355   1
  11   8   0  154788   11724   1
  12   8   0   38315    5594   1
  13   8   0   75359    7923   1
  14   8   0   51180    8427   1
 -15  -8  -2   30315    6396  -2
 -15   6   0   30315    6396  -3
  15   8   0   30315    6396   1
 -16  -8  -2   35972    8521  -2
  16   8   0   35972    8521   1
  15  11   0   15838    8163  -3
 -15   9   0   15838    8163   1
 -14   9   0   44034    9586   1
 -13   9   0   51958    8898   1
 -12   9   0  127366   10512   1
 -11   9   0   68407    9757   1
 -10   9   0  129873    8905   1
   9  -9   1   35716    4271  -2
  -9   9   0   35716    4271   1
   8  -9   1   99045    6751  -2
   8  10   0   99045    6751  -3
  -8   9   0   99045    6751   1
   7  10   0   27266    4286  -3
  -7   9   0   27266    4286   1
  -6   9   0  183682   13730   1
  -5   9   0    4953    1370   1
  -4   9   0  150579   18930   1
  -3   9   0   49344   11057   1
  -2   9   0   55050    4869   1
   1  -9   0  230120    8522  -2
  -1   9   0  230120    8522   1
   0  -9   0   25623    3001  -2
   0   9   0   25623    3001  -3
   0   9   0   25623    3001   1
   1   9   0    3634    1516   1
   2   9   0   69234    4855   1
   3   9   0  141807    7739   1
   4   9   0  146195    8673   1
   5   9   0   32953    4732   1
   6   9   0  232063    9866   1
  -7  -9  -1   46517    4776  -2
  -7   8   0   46517    4776  -3
   7   9   0   46517    4776   1
  -8  -9  -1  131369    7888  -2
  -8   8   0  131369    7888  -3
   8   9   0  131369    7888   1
   9   9   0   78653    6164   1
  10   9   0  151112   11295   1
  11   9   0   23871    4958   1
  12   9   0   87263   10809   1
  13   9   0   93218    8391   1
  14   9   0   68005    8906   1
 -15  -9  -2   57092    7915  -2
 -15   7   0   57092    7915  -3
  15   9   0   57092    7915   1
 -14  10   0   15105   11980   1
 -13  10   0   70968   11021   1
 -12  10   0   21512    7546   1
 -11  10   0  120227    9922   1
 -10  10   0   34524    6890   1
   9 -10   1  137654   13068  -2
  -9  10   0  137654   13068   1
   8  11   0   62859    7681  -3
  -8  10   0   62859    7681   1
   7  11   0  157278   12175  -3
  -7  10   0  157278   12175   1
  -6  10   0   16599    3775   1
  -5  10   0  133131    9413   1
  -4  10   0   39430    6412   1
  -3  10   0  181352   16569   1
  -2  10   0   75918    5865   1
   1 -10   0   51382    4369  -2
  -1  10   0   51382    4369   1
   0  10   0   37614    3685  -3
   0  10   0   37614    3685   1
   1  10   0   50941    4734   1
   2  10   0  176689   16693   1
   3  10   0  110635    9344   1
   4  10   0  129138    9840   1
   5  10   0  173013    9197   1
   6  10   0    8098    2548   1
  -7 -10  -1  135192    8354  -2
  -7   9   0  135192    8354  -3
   7  10   0  135192    8354   1
  -8   9   0  237112   12468  -3
   8  10   0  237112   12468   1
   9  10   0  115505    7778   1
  10  10   0   82213    8364   1
  11  10   0   59522    7899   1
  12  10   0   73757    7688   1
  13  10   0   89040    8334   1
  14  10   0   57873    7908   1
 -15 -10  -2   20017    5114  -2
 -15   8   0   20017    5114  -3
  15  10   0   20017    5114   1
 -14  11   0   60429   14695   1
 -13  11   0   23651    8395   1
 -12  11   0   80279   10323   1
 -11  11   0   30326    5095   1
 -10  11   0  141109   10368   1
   9 -11   1   21318    5302  -2
  -9  11   0   21318    5302   1
   8  12   0  239772   18813  -3
  -8  11   0  239772   18813   1
   7  12   0   24203    7927  -3
  -7  11   0   24203    7927   1
  -6  11   0  141070   10132   1
  -5  11   0   42950    4697   1
  -4  11   0  107401   16044   1
  -3  11   0  275383   12632   1
  -2  11   0   73950    8268   1
   1 -11   0  108126    6257  -2
  -1  11   0  108126    6257   1
   0  11   0   93028    5612  -3
   0  11   0   93028    5612   1
   1  11   0   65723    5356   1
   2  11   0   89324    7112   1
   3  11   0  181732    9750   1
   4  11   0  171555   11364   1
   5  11   0    4416    3854   1
   6  11   0   47389    5615   1
  -7 -11  -1  236796   14663  -2
  -7  10   0  236796   14663  -3
   7  11   0  236796   14663   1
  -8  10   0  177437   12833  -3
   8  11   0  177437   12833   1
   9  11   0   91068    7109   1
  10  11   0  106308   10182   1
  11  11   0   76119    8751   1
  12  11   0   71875    8930   1
  13  11   0   90462   11673   1
  14  11   0   26885    6952   1
 -15 -11  -2   46088    8197  -2
 -15   9   0   46088    8197  -3
  15  11   0   46088    8197   1
 -13  12   0   46719   14235   1
 -12  12   0   34401    6598   1
 -11  12   0   63640    8960   1
 -10  12   0   31516    6689   1
   9 -12   1  147952   10325  -2
  -9  12   0  147952   10325   1
   8  13   0   47897    7157  -3
  -8  12   0   47897    7157   1
   7  13   0  177920   13038  -3
  -7  12   0  177920   13038   1
  -6  12   0   33007    6499   1
  -5  12   0  109141    9828   1
  -4  12   0   82914   11152   1
  -3  12   0   74340   24593   1
  -2  12   0  245587    9801   1
   1 -12   0   33045    4123  -2
  -1  12   0   33045    4123   1
   0  12   0  202241    8452  -3
   0  12   0  202241    8452   1
   1  12   0   67952    6738   1
   2  12   0  344206   17280   1
   3  12   0  114179    9571   1
   4  12   0   79073    6851   1
   5  12   0   63972    7842   1
   6  12   0  147423   10368   1
  -7 -12  -1  165383   12937  -2
  -7  11   0  165383   12937  -3
   7  12   0  165383   12937   1
  -8  11   0  205976   14377  -3
   8  12   0  205976   14377   1
   9  12   0   98782    9924   1
  10  12   0   72145   12079   1
  11  12   0   95741   15261   1
  12  12   0  156074   19244   1
  13  12   0   54538    9427   1
  14  12   0   38931    7915   1
 -12  13   0   33149    8116   1
 -11  13   0   20579    6945   1
 -10  13   0   61629    8576   1
   9 -13   1   76435    9501  -2
  -9  13   0   76435    9501   1
   8  14   0  118674   10698  -3
  -8  13   0  118674   10698   1
   7  14   0   84174    9402  -3
  -7  13   0   84174    9402   1
  -6  13   0   92264   11309   1
  -5  13   0  112083   11985   1
  -4  13   0   57042   15502   1
  -3  13   0  230232   13654   1
  -2  13   0   25182    4725   1
   1 -13   0  142663    8224  -2
  -1  13   0  142663    8224   1
   0  13   0   67293    9392  -3
   0  13   0   67293    9392   1
   1  13   0  502824   29053   1
   2  13   0   38703    5325   1
   3  13   0  236768   27564   1
   4  13   0   30198    7641   1
   5  13   0  313204   20001   1
   6  13   0   62953    7371   1
  -7 -13  -1  240594   13869  -2
  -7  12   0  240594   13869  -3
   7  13   0  240594   13869   1
  -8  12   0  110660   16697  -3
   8  13   0  110660   16697   1
   9  13   0   85480   13547   1
  10  13   0   59859   11376   1
  11  13   0  116260   16338   1
  12  13   0   84292   14283   1
  13  13   0  106851   16856   1
  14  13   0    9142    4851   1
 -12  14   0   47643   10550   1
 -11  14   0   44304    9649   1
 -10  14   0   18582    8104   1
   9 -14   1   69279   11335  -2
  -9  14   0   69279   11335   1
   8  15   0   92580   12522  -3
  -8  14   0   92580   12522   1
   7  15   0   44859    8198  -3
  -7  14   0   44859    8198   1
  -6  14   0   48074    9706   1
  -5  14   0   80922   10752   1
  -4  14   0  181877   15279   1
  -3  14   0   19977    4071   1
  -2  14   0  168635   10240   1
   1 -14   0   44958    5685  -2
  -1  14   0   44958    5685   1
   0  14   0  322213   13899  -3
   0  14   0  322213   13899   1
   1  14   0   70573    7581   1
   2  14   0  419443   31831   1
   3  14   0   32334    5906   1
   4  14   0  142122    9831   1
   5  14   0   42926    6206   1
   6  14   0  281836   21026   1
  -7 -14  -1   31818    5278  -2
  -7  13   0   31818    5278  -3
   7  14   0   31818    5278   1
  -8  13   0  159460   13688  -3
   8  14   0  159460   13688   1
   9  14   0   41112    9639   1
  10  14   0   80997   14121   1
  11  14   0   99002   15708   1
  12  14   0  127600   17681   1
  13  14   0   14580   25594   1
 -11  15   0   46838    9651   1
  10 -15   1   25039    9257  -2
 -10  15   0   25039    9257   1
   9 -15   1   67052   10888  -2
  -9  15   0   67052   10888   1
   8  16   0   32663    7487  -3
  -8  15   0   32663    7487   1
   7  16   0   84344   11572  -3
  -7  15   0   84344   11572   1
  -6  15   0   71159   10487   1
  -5  15   0  100682   12069   1
  -4  15   0   45110    7956   1
  -3  15   0  206577   16227   1
   2 -15   0   19185    5681  -2
  -2  15   0   19185    5681   1
   1 -15   0  179444   14348  -2
  -1  15   0  179444   14348   1
   0  15   0   35106    8121  -3
   0  15   0   35106    8121   1
   1  15   0  460460   30559   1
   2  15   0   18913    5039   1
   3  15   0  284358   23232   1
   4  15   0   40284    6379   1
   5  15   0  109567    8081   1
  -6 -15  -1   48488    6703  -2
   6  15   0   48488    6703   1
  -7 -15  -1  165056   12457  -2
  -7  14   0  165056   12457  -3
   7  15   0  165056   12457   1
  -8  14   0   47600    8568  -3
   8  15   0   47600    8568   1
   9  15   0  131503   18133   1
  10  15   0   42544   15216   1
  11  15   0   97452   16219   1
  12  15   0   10059    9136   1
  10 -16   1   66955   11929  -2
 -10  16   0   66955   11929   1
   9 -16   1   58945   10683  -2
  -9  16   0   58945   10683   1
   8  17   0  140385   15784  -3
  -8  16   0  140385   15784   1
   7  17   0   24463    6707  -3
  -7  16   0   24463    6707   1
  -6  16   0   63883   10107   1
  -5  16   0   78682   11196   1
  -4  16   0  188569   16463   1
  -3  16   0   22014    6313   1
   2 -16   0  155048   14305  -2
  -2  16   0  155048   14305   1
   1 -16   0   18570    5254  -2
  -1  16   0   18570    5254   1
   0  16   0  380536   20858  -3
   0  16   0  380536   20858   1
   1  16   0   12410    6017   1
   2  16   0  304858   16008   1
   3  16   0   26376    5043   1
   4  16   0  158841   13977   1
   5  16   0   25009    5288   1
  -6 -16  -1  193938   13853  -2
   6  16   0  193938   13853   1
  -7 -16  -1   35628    7153  -2
  -7  15   0   35628    7153  -3
   7  16   0   35628    7153   1
  -8  15   0  104836   12066  -3
   8  16   0  104836   12066   1
   9  16   0   31584   10595   1
  10  16   0  127028   18762   1
  11  16   0   46545   12105   1
   9 -17   1  136278   16268  -2
  -9  17   0  136278   16268   1
   8  18   0   77590   12511  -3
  -8  17   0   77590   12511   1
   7  18   0  102906   13940  -3
  -7  17   0  102906   13940   1
  -6  17   0   58604    9512   1
  -5  17   0  157188   15972   1
  -4  17   0   19117    5880   1
  -3  17   0  155699   15167   1
   2 -17   0   14828    4966  -2
  -2  17   0   14828    4966   1
   1 -17   0  135341   13209  -2
  -1  17   0  135341   13209   1
   0  17   0   10775    5407  -3
   0  17   0   10775    5407   1
   1  17   0  330476   19736   1
   2  17   0   25052    5141   1
   3  17   0  142956   13933   1
   4  17   0   25109    7978   1
   5  17   0  146406   12137   1
  -6 -17  -1   20977    6342  -2
   6  17   0   20977    6342   1
  -7 -17  -1  112592   10882  -2
  -7  16   0  112592   10882  -3
   7  17   0  112592   10882   1
  -8  16   0   38269   11526  -3
   8  17   0   38269   11526   1
   9  17   0  147841   33675   1
  10  17   0   39751   14431   1
  11  17   0   32975   10284   1
   8  19   0   83525   12932  -3
  -8  18   0   83525   12932   1
   7  19   0   66087   10987  -3
  -7  18   0   66087   10987   1
  -6  18   0  129280   15537   1
  -5  18   0   32067    7124   1
  -4  18   0  248344   20264   1
  -3  18   0   42453    8508   1
   2 -18   0  129917   14031  -2
  -2  18   0  129917   14031   1
   1 -18   0   27917    6859  -2
  -1  18   0   27917    6859   1
   0  18   0  209483   16577  -3
   0  18   0  209483   16577   1
   1  18   0   24971    8643   1
   2  18   0  180475   28537   1
   3  18   0   29219    7818   1
   4  18   0  239226   20581   1
   5  18   0   53085    8711   1
  -6 -18  -1  113602   11225  -2
   6  18   0  113602   11225   1
  -7 -18  -1   20991    6359  -2
  -7  17   0   20991    6359  -3
   7  18   0   20991    6359   1
  -8  17   0  100664   26885  -3
   8  18   0  100664   26885   1
   9  18   0   55909   15190   1
  -6  19   0   30181    8179   1
  -5  19   0  194560   19223   1
  -4  19   0   36866    9102   1
  -3  19   0   98508   13014   1
   2 -19   0   66154   10725  -2
  -2  19   0   66154   10725   1
   1 -19   0  101497   15884  -2
  -1  19   0  101497   15884   1
   0  19   0   22764    8482  -3
   0  19   0   22764    8482   1
   1  19   0  108877   16046   1
   2  19   0    6464    6021   1
   3  19   0  153423   19379   1
   4  19   0   27956    6907   1
   5  19   0  155539   13781   1
  -6 -19  -1   60243   11248  -2
   6  19   0   60243   11248   1
  -7 -19  -1   77970   16074  -2
  -7  18   0   77970   16074  -3
   7  19   0   77970   16074   1
  -8  18   0   43308   13051  -3
   8  19   0   43308   13051   1
  -5  20   0   37666    9998   1
  -4  20   0   96362   13657   1
  -3  20   0   51110   13431   1
   2 -20   0   72768   14315  -2
  -2  20   0   72768   14315   1
   1 -20   0   28520   12317  -2
  -1  20   0   28520   12317   1
   0  20   0  132990   18599  -3
   0  20   0  132990   18599   1
   1  20   0   11477    7505   1
   2  20   0   50136   16516   1
   3  20   0   40093   11184   1
   4  20   0  102439   11297   1
   5  20   0   58640   12039   1
  -6 -20  -1   58042   11033  -2
   6  20   0   58042   11033   1
   2 -21   0   19177   10387  -2
  -2  21   0   19177   10387   1
   1 -21   0   99487   17073  -2
  -1  21   0   99487   17073   1
   0  21   0   18983    9591  -3
   0  21   0   18983    9591   1
   1  21   0   60573   21401   1
   2  21   0   22477    8258   1
   3  21   0   48840    9116   1
  -3 -21   1   30710    9862   1
  -2 -21   1   43892    8519   1
  -1 -21   1   65452   13993   1
   0 -21  -1   46080   11321  -3
   0 -21   1   46080   11321   1
  -1  21   1   40345   20652  -2
   1 -21   1   40345   20652   1
  -2  21   1   69081   14340  -2
   2 -21   1   69081   14340   1
   6  20   2   80097   12748  -2
  -6 -20   1   80097   12748   1
  -5 -20   1   63231   11578   1
  -4 -20   1   66847   16568   1
  -3 -20   1   52730   10008   1
  -2 -20   1   18472    5371   1
  -1 -20   1   32544    9680   1
   0 -20  -1   59213   14609  -3
   0 -20   1   59213   14609   1
  -1  20   1   44625   11662  -2
   1 -20   1   44625   11662   1
  -2  20   1   40999   12351  -2
   2 -20   1   40999   12351   1
   3 -20   1   73081   14728   1
   4 -20   1   37627   10477   1
   5 -20   1   85363   13494   1
   8 -18  -1   66350   15161  -3
  -8 -19   1   66350   15161   1
   7  19   2   55467   13248  -2
   7 -18  -1   55467   13248  -3
  -7 -19   1   55467   13248   1
   6  19   2   62646   11342  -2
  -6 -19   1   62646   11342   1
  -5 -19   1  104124   13809   1
  -4 -19   1   89985   10273   1
  -3 -19   1   41084   14065   1
  -2 -19   1   46011   11349   1
  -1 -19   1   56985   12424   1
   0 -19  -1   59577   14660  -3
   0 -19   1   59577   14660   1
  -1  19   1   24249   10065  -2
   1 -19   1   24249   10065   1
  -2  19   1   68706   10883  -2
   2 -19   1   68706   10883   1
   3 -19   1   33989    8665   1
   4 -19   1   72342   12149   1
   5 -19   1   78019   12118   1
   6 -19   1   34005    8417   1
  -9 -18   1   60745   18978   1
   8 -17  -1   43606   12037  -3
  -8 -18   1   43606   12037   1
   7  18   2   44891    9633  -2
   7 -17  -1   44891    9633  -3
  -7 -18   1   44891    9633   1
   6  18   2   63344   11050  -2
  -6 -18   1   63344   11050   1
  -5 -18   1   76360    9919   1
  -4 -18   1   58203   12630   1
  -3 -18   1   62708   12503   1
  -2 -18   1   40615   14096   1
  -1 -18   1   69802   21688   1
   0 -18  -1   25720   13557  -3
   0 -18   1   25720   13557   1
  -1  18   1   54599   10051  -2
   1 -18   1   54599   10051   1
  -2  18   1   17596    8741  -2
   2 -18   1   17596    8741   1
   3 -18   1   67222   13791   1
   4 -18   1   89176   13718   1
   5 -18   1   56640   10783   1
   6 -18   1   63125   11273   1
  -7 -19  -1   55062   11155  -3
   7 -18   1   55062   11155   1
  -8 -19  -1   50596   10521  -3
   8 -18   1   50596   10521   1
 -10 -17   1   55173   19471   1
  -9 -17   1   55197   19952   1
   8 -16  -1   86041   15897  -3
  -8 -17   1   86041   15897   1
   7  17   2   43989    9080  -2
   7 -16  -1   43989    9080  -3
  -7 -17   1   43989    9080   1
   6  17   2   61177    9129  -2
  -6 -17   1   61177    9129   1
  -5 -17   1   44176    7485   1
  -4 -17   1   56782    8189   1
  -3 -17   1   26988    7081   1
  -2 -17   1   52191   16649   1
  -1 -17   1   24177    7905   1
   0 -17  -1   61870   14493  -3
   0 -17   1   61870   14493   1
  -1  17   1   19033    6295  -2
   1 -17   1   19033    6295   1
  -2  17   1   57742    9419  -2
   2 -17   1   57742    9419   1
   3 -17   1   13223   10351   1
   4 -17   1   71568   11012   1
   5 -17   1   61817   10530   1
   6 -17   1   51040    9799   1
  -7 -18  -1   58277   10937  -3
   7 -17   1   58277   10937   1
  -8 -18  -1   55908   11111  -3
   8 -17   1   55908   11111   1
  -9  17   0   78392   13364  -2
   9 -17   1   78392   13364   1
 -11 -16   1   77320   15281   1
 -10 -16   1   55321   13224   1
  -9 -16   1   73376   14756   1
   8 -15  -1   48143    8340  -3
  -8 -16   1   48143    8340   1
   7  16   2   82499    9643  -2
   7 -15  -1   82499    9643  -3
  -7 -16   1   82499    9643   1
   6  16   2   45500    6988  -2
  -6 -16   1   45500    6988   1
  -5 -16   1   76618    9213   1
  -4 -16   1   59876    7906   1
  -3 -16   1   30076    6248   1
  -2 -16   1   30206   10304   1
  -1 -16   1   59075   10015   1
   0 -16  -1   16441    5934  -3
   0 -16   1   16441    5934   1
  -1  16   1   80835   10673  -2
   1 -16   1   80835   10673   1
  -2  16   1   27690    8858  -2
   2 -16   1   27690    8858   1
   3 -16   1  103575   12687   1
   4 -16   1   39329   10225   1
   5 -16   1  103072   12994   1
   6 -16   1   39118    8809   1
  -7 -17  -1   34040    8294  -3
   7 -16   1   34040    8294   1
  -8 -17  -1   69437   11463  -3
   8 -16   1   69437   11463   1
  -9  16   0   42300   10083  -2
   9 -16   1   42300   10083   1
 -10  16   0   19335    9641  -2
  10 -16   1   19335    9641   1
 -12 -15   1   34110   15107   1
 -11 -15   1   63622   15517   1
 -10 -15   1   78936   14887   1
  -9 -15   1   45304   26667   1
   8 -14  -1  120911   12887  -3
  -8 -15   1  120911   12887   1
   7  15   2   37297    6416  -2
   7 -14  -1   37297    6416  -3
  -7 -15   1   37297    6416   1
   6  15   2  119153   11031  -2
  -6 -15   1  119153   11031   1
  -5 -15   1   43230    6600   1
  -4 -15   1   92535   13608   1
  -3 -15   1   27487    7489   1
  -2 -15   1   64209   10053   1
  -1 -15   1   18125   13457   1
   0 -15  -1  103581   10909  -3
   0 -15   1  103581   10909   1
  -1  15   1   73707    9455  -2
   1 -15   1   73707    9455   1
  -2  15   1   79637   10405  -2
   2 -15   1   79637   10405   1
   3 -15   1   35863    9609   1
   4 -15   1  122244   13059   1
   5 -15   1   51087    9157   1
   6 -15   1  106127   12852   1
  -7 -16  -1   44356    9124  -3
   7 -15   1   44356    9124   1
  -8 -16  -1   50677    9925  -3
   8 -15   1   50677    9925   1
  -9  15   0   55720   10824  -2
   9 -15   1   55720   10824   1
 -10  15   0   37357    7965  -2
  10 -15   1   37357    7965   1
  11 -15   1   53467   10907   1
 -13 -14   1   16848   15186   1
 -12 -14   1   49580   12229   1
 -11 -14   1   80352   15219   1
 -10 -14   1   37832   10287   1
  -9 -14   1   42976   11972   1
   8 -13  -1   57137    8496  -3
  -8 -14   1   57137    8496   1
   7  14   2  116421   10348  -2
   7 -13  -1  116421   10348  -3
  -7 -14   1  116421   10348   1
  -6 -14   1   59176   12440   1
  -5 -14   1  122747   15611   1
  -4 -14   1   48811   12175   1
  -3 -14   1   89840    7919   1
  -2 -14   1   67643   11830   1
  -1 -14   1  160392   11008   1
   0 -14  -1   37471   16318  -3
   0 -14   1   37471   16318   1
  -1  14   1  117064   10199  -2
   1 -14   1  117064   10199   1
   2 -14   1   34334    6448   1
   3 -14   1   86737    9682   1
   4 -14   1  135581   14479   1
   5 -14   1  145011   13689   1
   6 -14   1   49652    8406   1
  -7 -15  -1   75613   10778  -3
   7 -14   1   75613   10778   1
  -8 -15  -1   63448   11043  -3
   8 -14   1   63448   11043   1
  -9  14   0   66529   10618  -2
   9 -14   1   66529   10618   1
  10 -14   1   14197    7970   1
  11 -14   1   49866    9407   1
  12 -14   1   21298    7166   1
 -14 -13   1   23479    6308   1
 -13 -13   1   50571   13526   1
 -12 -13   1   53036   16330   1
 -11 -13   1   59936   11908   1
 -10 -13   1   85168   14798   1
  -9 -13   1   47832    7319   1
   8 -12  -1  136055   14932  -3
  -8 -13   1  136055   14932   1
   7  13   2  124202   11748  -2
   7 -12  -1  124202   11748  -3
  -7 -13   1  124202   11748   1
  -6 -13   1  106646    9309   1
  -5 -13   1   43871    9570   1
  -4 -13   1  108404    9464   1
  -3 -13   1   97650   13126   1
  -2 -13   1  167815   10403   1
  -1 -13   1   78025   13266   1
   0 -13  -1  158334   12470  -3
   0 -13   1  158334   12470   1
  -1  13   1   25824    4417  -2
   1 -13   1   25824    4417   1
   2 -13   1  160727    8586   1
   3 -13   1   91689    8676   1
   4 -13   1  161042   11070   1
   5 -13   1   75143    8583   1
   6 -13   1  126591    9781   1
  -7 -14  -1   69163    6835  -3
   7 -13   1   69163    6835   1
  -8 -14  -1  154956   10103  -3
   8 -13   1  154956   10103   1
  -9  13   0   62761    8292  -2
   9 -13   1   62761    8292   1
  10 -13   1   73250    8975   1
  11 -13   1   17509    6382   1
  12 -13   1   40039    8243   1
 -14 -12   1   11886    9251   1
 -13 -12   1    3169    4236   1
 -12 -12   1   98492   12451   1
 -11 -12   1   52579    8598   1
 -10 -12   1   45510    7765   1
  -9 -12   1  106010    9183   1
   8 -11  -1  145210   12516  -3
  -8 -12   1  145210   12516   1
   7  12   2  188700   14044  -2
   7 -11  -1  188700   14044  -3
  -7 -12   1  188700   14044   1
  -6 -12   1  137460    9898   1
  -5 -12   1   42468    6610   1
  -4 -12   1   75194    5318   1
  -3 -12   1  283938   18359   1
  -2 -12   1  160397   15861   1
  -1 -12   1  115296    8710   1
   0 -12  -1   46949    5597  -3
   0 -12   1   46949    5597   1
  -1  12   1  176759    8548  -2
   1 -12   1  176759    8548   1
   2 -12   1  141616   13794   1
   3 -12   1  325689   18873   1
   4 -12   1   87198   10823   1
   5 -12   1  173374   16392   1
   6 -12   1   38072    4538   1
  -7 -13  -1  224905   15103  -3
   7 -12   1  224905   15103   1
  -8 -13  -1   85072   11155  -3
   8 -12   1   85072   11155   1
  -9  12   0  174665   11091  -2
   9 -12   1  174665   11091   1
  10 -12   1   32872    5401   1
  11 -12   1   87013    9740   1
  12 -12   1   28808    6530   1
  13 -12   1   75296   11971   1
  15  11   3   54140    9572  -2
  15  -9  -1   54140    9572  -3
 -15 -11   1   54140    9572   1
 -14 -11   1   36635    7701   1
 -13 -11   1  113065   10843   1
 -12 -11   1   34349    7578   1
 -11 -11   1  114435   11861   1
 -10 -11   1   16977    5032   1
  -9 -11   1  183670   11353   1
   8 -10  -1  139496   10095  -3
  -8 -11   1  139496   10095   1
   7  11   2  105715    8642  -2
   7 -10  -1  105715    8642  -3
  -7 -11   1  105715    8642   1
  -6 -11   1   51191    5217   1
  -5 -11   1   93765    5625   1
  -4 -11   1  214169   15093   1
  -3 -11   1  172693   10405   1
  -2 -11   1  225962   14877   1
  -1 -11   1  104173    7593   1
   0 -11  -1  148228    6753  -3
   0 -11   1  148228    6753   1
  -1  11   1   75553    6270  -2
   1 -11   1   75553    6270   1
   2 -11   1  361839   13531   1
   3 -11   1  205646   10574   1
   4 -11   1  298206   14331   1
   5 -11   1   68645    4079   1
   6 -11   1  225771   17773   1
  -7 -12  -1   85782   14238  -3
   7 -11   1   85782   14238   1
  -8 -12  -1  277465   25803  -3
   8 -11   1  277465   25803   1
  -9  11   0   52831    6203  -2
   9 -11   1   52831    6203   1
  10 -11   1  199177   12000   1
  11 -11   1   23257    5213   1
  12 -11   1  123090   11009   1
  13 -11   1    9629    6183   1
  14 -11   1  107113   16356   1
  15  10   3   20927    5780  -2
  15  -8  -1   20927    5780  -3
 -15 -10   1   20927    5780   1
 -14 -10   1   73655   10093   1
 -13 -10   1   46488    7320   1
 -12 -10   1  141182   11312   1
 -11 -10   1   19765    5369   1
 -10 -10   1  175565   14221   1
  -9 -10   1  129753    9237   1
   8  -9  -1  211791   11656  -3
  -8 -10   1  211791   11656   1
   7  10   2   87184    7675  -2
   7  -9  -1   87184    7675  -3
  -7 -10   1   87184    7675   1
  -6 -10   1  146775    7391   1
  -5 -10   1  118506    7099   1
  -4 -10   1  251583   10593   1
  -3 -10   1  291733   11703   1
  -2 -10   1  234656    8631   1
  -1 -10   1  211986   11828   1
   0 -10  -1  102825    5471  -3
   0 -10   1  102825    5471   1
  -1  10   1  303982   10309  -2
   1 -10   1  303982   10309   1
   2 -10   1  171832   10362   1
   3 -10   1  384232   15222   1
   4 -10   1  111115    4879   1
   5 -10   1  242368   12957   1
   6 -10   1   62939    6691   1
  -7 -11  -1  228561   16312  -3
   7 -10   1  228561   16312   1
  -8 -11  -1   83003    5785  -3
   8 -10   1   83003    5785   1
  -9  10   0  182758   12219  -2
   9 -10   1  182758   12219   1
  10 -10   1   41183    5969   1
  11 -10   1  179299   11519   1
  12 -10   1   34818    6944   1
  13 -10   1  127112   11163   1
  14 -10   1    2757    3875   1
  15   9   3   90335   11475  -2
  15  -7  -1   90335   11475  -3
 -15  -9   1   90335   11475   1
 -14  -9   1   27531    6100   1
 -13  -9   1  150330   10778   1
 -12  -9   1   15801    3725   1
 -11  -9   1  163500   11929   1
 -10  -9   1   27864    4994   1
  -9  -9   1  152269    8566   1
   8   9   2  130732    7903  -2
   8  -8  -1  130732    7903  -3
  -8  -9   1  130732    7903   1
   7   9   2  270974    9870  -2
   7  -8  -1  270974    9870  -3
  -7  -9   1  270974    9870   1
  -6  -9   1  166129    9197   1
  -5  -9   1  103430    5400   1
  -4  -9   1  194463    7200   1
  -3  -9   1  295862   14813   1
  -2  -9   1  135175    9302   1
  -1  -9   1  139908    5217   1
   0   9   1  291270    9994  -2
   0  -9  -1  291270    9994  -3
   0  -9   1  291270    9994   1
  -1   9   1  340144   10347  -2
   1  -9   1  340144   10347   1
   2  -9   1  300711   16548   1
   3  -9   1  228352    8335   1
   4  -9   1  438180   18259   1
   5  -9   1   64349    5574   1
   6  -9   1  302748   16883   1
  -7 -10  -1   78605    5398  -3
   7  -9   1   78605    5398   1
  -8   9   0  135447    7162  -2
  -8 -10  -1  135447    7162  -3
   8  -9   1  135447    7162   1
  -9   9   0   52749    4865  -2
   9  -9   1   52749    4865   1
  10  -9   1  171393    8820   1
  11  -9   1   58029    5914   1
  12  -9   1  181806   12709   1
  13  -9   1   24539    7354   1
  14  -9   1   77964   11044   1
 -15 -11  -1    4273    4419  -3
  15  -9   1    4273    4419   1
  16   8   3  116118   15191  -2
 -16  -8   1  116118   15191   1
  15   8   3   19965    5683  -2
  15  -6  -1   19965    5683  -3
 -15  -8   1   19965    5683   1
 -14  -8   1  200190   14334   1
 -13  -8   1   23613    5265   1
 -12  -8   1  211441   11830   1
 -11  -8   1   66243    6415   1
 -10  -8   1   61723    5292   1
  -9  -8   1  108275    6747   1
   8   8   2  153672    6524  -2
   8  -7  -1  153672    6524  -3
  -8  -8   1  153672    6524   1
   7   8   2   64618    4856  -2
   7  -7  -1   64618    4856  -3
  -7  -8   1   64618    4856   1
  -6  -8   1  177069    7388   1
  -5  -8   1  353249    9568   1
  -4  -8   1  139100    5768   1
  -3  -8   1  324980   13525   1
  -2  -8   1  377963   12725   1
  -1  -8   1  381521    8210   1
   0   8   1  143614    6103  -2
   0  -8  -1  143614    6103  -3
   0  -8   1  143614    6103   1
  -1   8   1  333092   11235  -2
   1  -8   1  333092   11235   1
   2  -8   1  254946    7113   1
   3  -8   1  448893    9825   1
   4  -8   1  279285   12431   1
   5  -8   1  394634   14573   1
   6  -8   1  120336    7109   1
  -7  -9  -1  246618   12403  -3
   7  -8   1  246618   12403   1
  -8   8   0   24160    3462  -2
  -8  -9  -1   24160    3462  -3
   8  -8   1   24160    3462   1
  -9   8   0   84075    6300  -2
   9  -8   1   84075    6300   1
  10  -8   1   49014    5502   1
  11  -8   1  115710    8881   1
  12  -8   1   98021   11027   1
  13  -8   1  117239   18242   1
  14  -8   1   19646    7319   1
 -15 -10  -1   56377    9975  -3
  15  -8   1   56377    9975   1
  16   7   3    7819    6883  -2
 -16  -7   1    7819    6883   1
  15   7   3  109161   11778  -2
  15  -5  -1  109161   11778  -3
 -15  -7   1  109161   11778   1
 -14  -7   1    7491    3254   1
 -13  -7   1  275445   13685   1
 -12  -7   1    4329    2458   1
 -11  -7   1  352594   14388   1
 -10  -7   1   21242    4325   1
  -9  -7   1  123430    8868   1
   8   7   2   75046    5166  -2
   8  -6  -1   75046    5166  -3
  -8  -7   1   75046    5166   1
   7   7   2  267749   10193  -2
   7  -6  -1  267749   10193  -3
  -7  -7   1  267749   10193   1
  -6  -7   1  346668   11631   1
  -5  -7   1  137784    6321   1
  -4  -7   1  365812   22899   1
  -3  -7   1  360768    8561   1
  -2  -7   1  268757    7977   1
  -1  -7   1  164924    4897   1
   0   7   1  749586   12402  -2
   0  -7  -1  749586   12402  -3
   0  -7   1  749586   12402   1
  -1   7   1  298553    5966  -2
   1  -7   1  298553    5966   1
   2  -7   1  530716    9448   1
   3  -7   1  153612    5583   1
   4  -7   1  678836   23998   1
   5  -7   1  174552   12506   1
   6  -7   1  409872   16152   1
  -7  -8  -1  144633    8205  -3
   7  -7   1  144633    8205   1
  -8   7   0  286648   11038  -2
  -8  -8  -1  286648   11038  -3
   8  -7   1  286648   11038   1
  -9   7   0   36253    4375  -2
   9  -7   1   36253    4375   1
  10  -7   1   97091    7131   1
  11  -7   1   68688    9040   1
  12  -7   1  115200    9940   1
  13  -7   1   51894   13589   1
  14  -7   1   52737   10832   1
 -15  -9  -1   21537    7915  -3
  15  -7   1   21537    7915   1
  16   6   3  125496   13059  -2
 -16  -6   1  125496   13059   1
  15   6   3    9842    5838  -2
  15  -4  -1    9842    5838  -3
 -15  -6   1    9842    5838   1
 -14  -6   1  171268   15329   1
 -13  -6   1    9165    3683   1
 -12  -6   1  307460   13615   1
 -11  -6   1    8995    3051   1
 -10  -6   1  275069   11958   1
  -9  -6   1    6713    2484   1
   8   6   2  185789    7791  -2
   8  -5  -1  185789    7791  -3
  -8  -6   1  185789    7791   1
   7   6   2  159668    8069  -2
   7  -5  -1  159668    8069  -3
  -7  -6   1  159668    8069   1
  -6  -6   1  267844    9416   1
  -5  -6   1  335092    9558   1
  -4  -6   1  554434    9677   1
  -3  -6   1  153263    5065   1
  -2  -6   1   20071    1548   1
  -1  -6   1  182294    4775   1
   0   6   1  241030    5953  -2
   0  -6  -1  241030    5953  -3
   0  -6   1  241030    5953   1
  -1   6   1  207955    5095  -2
   1  -6   1  207955    5095   1
   2  -6   1  258184    6075   1
   3  -6   1  801688   18767   1
   4  -6   1  123902    5885   1
   5  -6   1  390011   11849   1
   6  -6   1  107259    5542   1
  -7  -7  -1  350597   10083  -3
   7  -6   1  350597   10083   1
  -8   6   0   93411    5616  -2
  -8  -7  -1   93411    5616  -3
   8  -6   1   93411    5616   1
  -9   6   0  244456   10742  -2
   9  -6   1  244456   10742   1
  10  -6   1   81351    8202   1
  11  -6   1  110842    8686   1
  12  -6   1   35937    9638   1
  13  -6   1   97155   15551   1
  14  -6   1   19622    6071   1
 -15  -8  -1   60281   13373  -3
  15  -6   1   60281   13373   1
 -16   6  -1   50039   19532  -2
  16  -6   1   50039   19532   1
  16   5   3   20415    7757  -2
 -16  -5   1   20415    7757   1
  15   5   3  157772   13755  -2
  15  -3  -1  157772   13755  -3
 -15  -5   1  157772   13755   1
 -14  -5   1    9482    4325   1
 -13  -5   1  241255   14063   1
 -12  -5   1   11477    3321   1
 -11  -5   1  257578   11760   1
 -10  -5   1   24138    2572   1
  -9  -5   1  283802   10464   1
   8   5   2  238150   10258  -2
   8  -4  -1  238150   10258  -3
  -8  -5   1  238150   10258   1
   7   5   2  307541    8836  -2
   7  -4  -1  307541    8836  -3
  -7  -5   1  307541    8836   1
  -6  -5   1  178964    6588   1
  -5  -5   1  367755    8277   1
  -4  -5   1  249089    6543   1
  -3  -5   1  226528    5607   1
  -2  -5   1  475272    7836   1
  -1  -5   1  159300    3889   1
   0   5   1   17855    1477  -2
   0  -5  -1   17855    1477  -3
   0  -5   1   17855    1477   1
  -1   5   1  366647    7064  -2
   1  -5   1  366647    7064   1
   2  -5   1  168171    4370   1
   3  -5   1  146766    7380   1
   4  -5   1  613220   17953   1
   5  -5   1  103085    5284   1
   6  -5   1  187921    7340   1
  -7  -6  -1  235307   10802  -3
   7  -5   1  235307   10802   1
  -8   5   0  240225    8867  -2
  -8  -6  -1  240225    8867  -3
   8  -5   1  240225    8867   1
  -9   5   0  170708   10883  -2
   9  -5   1  170708   10883   1
  10  -5   1  247403   10243   1
  11  -5   1  155794   17470   1
  12  -5   1  104570   14543   1
  13  -5   1   23249    7721   1
  14  -5   1   44351    9461   1
 -15  -7  -1   43288   14808  -3
  15  -5   1   43288   14808   1
 -16   5  -1  126487   34779  -2
  16  -5   1  126487   34779   1
  16   4   3  122875   16762  -2
 -16  -4   1  122875   16762   1
  15   4   3    1626    3678  -2
  15  -2  -1    1626    3678  -3
 -15  -4   1    1626    3678   1
 -14  -4   1  265320   19118   1
 -13  -4   1   13067    3944   1
 -12  -4   1  140561    9391   1
 -11  -4   1   21692    3100   1
 -10  -4   1  119585    7953   1
  -9  -4   1  154452    7528   1
   8   4   2  253196    9153  -2
   8  -3  -1  253196    9153  -3
  -8  -4   1  253196    9153   1
   7   4   2  207975    7228  -2
   7  -3  -1  207975    7228  -3
  -7  -4   1  207975    7228   1
  -6  -4   1  162986    5733   1
  -5  -4   1  247113    6367   1
  -4  -4   1  266351    5823   1
  -3  -4   1  430729    8472   1
  -2  -4   1   38537    5332   1
  -1  -4   1  320008    6778   1
   0   4   1   42123    1961  -2
   0  -4  -1   42123    1961  -3
   0  -4   1   42123    1961   1
  -1   4   1    5848     889  -2
   1  -4   1    5848     889   1
   2  -4   1  396750    8038   1
   3  -4   1  103060    3217   1
   4  -4   1  187706    9846   1
   5  -4   1  160320    5324   1
   6  -4   1  232553   16346   1
  -7  -5  -1  139737    6301  -3
   7  -4   1  139737    6301   1
  -8   4   0  196146   12377  -2
  -8  -5  -1  196146   12377  -3
   8  -4   1  196146   12377   1
  -9   4   0   92975    5845  -2
   9  -4   1   92975    5845   1
  10  -4   1  243557   18092   1
  11  -4   1  156265   13715   1
  12  -4   1  114097   17103   1
  13  -4   1   59819    9265   1
  14  -4   1   87519   22077   1
 -15  -6  -1   41597   15177  -3
  15  -4   1   41597   15177   1
 -16   4  -1   53761   21664  -2
  16  -4   1   53761   21664   1
  16   3   3    9240    5519  -2
 -16  -3   1    9240    5519   1
  15   3   3  138877   13144  -2
  15  -1  -1  138877   13144  -3
 -15  -3   1  138877   13144   1
 -14  -3   1    7969    4449   1
 -13  -3   1  288263   17016   1
 -12  -3   1   38916    5286   1
 -11  -3   1  111225    9836   1
 -10  -3   1   80991    4736   1
  -9  -3   1  155648    6218   1
   8   3   2  308733    8933  -2
   8  -2  -1  308733    8933  -3
  -8  -3   1  308733    8933   1
   7   3   2  116871    4802  -2
   7  -2  -1  116871    4802  -3
  -7  -3   1  116871    4802   1
  -6  -3   1  221931    5788   1
  -5  -3   1  224170    5335   1
  -4  -3   1  341078    6565   1
  -3  -3   1  104159    3486   1
  -2  -3   1  361384    7543   1
  -1  -3   1  398194   10557   1
   0   3   1   18875    1198  -2
   0  -3  -1   18875    1198  -3
   0  -3   1   18875    1198   1
  -1   3   1   52115    2390  -2
   1  -3   1   52115    2390   1
   2  -3   1  118519    4888   1
   3  -3   1  112888    8503   1
   4  -3   1   21212    1411   1
   5  -3   1  158398    6435   1
   6  -3   1   36870    3396   1
  -7  -4  -1  153545    8913  -3
   7  -3   1  153545    8913   1
  -8   3   0   69394    4360  -2
  -8  -4  -1   69394    4360  -3
   8  -3   1   69394    4360   1
  -9   3   0  245512   14368  -2
   9  -3   1  245512   14368   1
  10  -3   1   68235    6551   1
  11  -3   1  200383   23897   1
  12  -3   1   38863    6853   1
  13  -3   1  128906   21388   1
  14  -3   1   43068    7837   1
 -15  -5  -1   85526   15548  -3
  15  -3   1   85526   15548   1
 -16   3  -1   69998   12002  -2
  16  -3   1   69998   12002   1
 -17  -2   1   24328    7549   1
  16   2   3  109917   13694  -2
 -16  -2   1  109917   13694   1
  15   0  -1    3868    4129  -3
 -15  -2   1    3868    4129   1
 -14  -2   1  138072   12733   1
 -13  -2   1   26455    4226   1
 -12  -2   1  117593   12852   1
 -11  -2   1   49253    4141   1
 -10  -2   1  179707   10860   1
  -9  -2   1  192556   12830   1
   8   2   2  117125    5022  -2
   8  -1  -1  117125    5022  -3
  -8  -2   1  117125    5022   1
   7  -1  -1  196434    7498  -3
  -7  -2   1  196434    7498   1
  -6  -2   1   98990    5075   1
  -5  -2   1  268037    6493   1
  -4  -2   1  377659    6038   1
  -3  -2   1  201649   13993   1
  -2  -2   1   36043    1440   1
   2  -2   1   23927    1153   1
   3  -2   1   12965     958   1
   4  -2   1   81790    5050   1
   5  -2   1    6471    1055   1
   6  -2   1  288736   19618   1
  -7  -3  -1  108244    7040  -3
   7  -2   1  108244    7040   1
  -8   2   0   53910    3523  -2
  -8  -3  -1   53910    3523  -3
   8  -2   1   53910    3523   1
   9  -2   1   46208    3457   1
  10  -2   1  211993    9717   1
  11  -2   1  117873   18514   1
  12  -2   1  126496   25442   1
  13  -2   1   39061    7651   1
  14  -2   1   75430   13062   1
 -15  -4  -1   46039   13306  -3
  15  -2   1   46039   13306   1
 -16   2  -1   40749   12838  -2
  16  -2   1   40749   12838   1
 -17  -1   1   78829   13484   1
  16   1   3   14004    8857  -2
 -16  -1   1   14004    8857   1
  15   1  -1   93532   15204  -3
 -15  -1   1   93532   15204   1
 -14  -1   1   53434    9620   1
 -13  -1   1   86878    8346   1
 -12  -1   1   18060    4377   1
 -11  -1   1  202915    8718   1
 -10  -1   1   65367    4654   1
  -9  -1   1  152050    6619   1
   8   1   2  240712    8342  -2
   8   0  -1  240712    8342  -3
  -8  -1   1  240712    8342   1
   7   0  -1   90973    5814  -3
  -7  -1   1   90973    5814   1
  -6  -1   1  201918    8702   1
  -5  -1   1  164902    4794   1
  -4  -1   1   23450    6820   1
  -3  -1   1   42850    1632   1
   3  -1   1  267824   10211   1
   4  -1   1   73076    2344   1
   5  -1   1  111803   18219   1
   6  -1   1  123849   12084   1
  -7  -2  -1   51010    3273  -3
   7  -1   1   51010    3273   1
  -8   1   0   94433    4736  -2
  -8  -2  -1   94433    4736  -3
   8  -1   1   94433    4736   1
   9  -1   1  130064    8083   1
  10  -1   1   62129    4459   1
  11  -1   1  106354   12946   1
  12  -1   1   68646   10245   1
  13  -1   1   47756   12008   1
  14  -1   1   48997    8110   1
 -15  -3  -1   33383    9264  -3
  15  -1   1   33383    9264   1
 -16   1  -1   99963   14324  -2
  16  -1   1   99963   14324   1
 -17   0   1   14181   11688   1
  16   0   3   69805   12181  -2
 -16   0   1   69805   12181   1
  15   2  -1   40844   11807  -3
 -15   0   1   40844   11807   1
 -14   0   1   66214    8250   1
 -13   0   1   31682    4671   1
 -12   0   1  112116    7813   1
 -11   0   1   44507    4431   1
 -10   0   1  141612   10405   1
  -9   0   1  143352    6739   1
   8   0   2   57546    3554  -2
   8   1  -1   57546    3554  -3
  -8   0   1   57546    3554   1
   7   1  -1  121583    6275  -3
  -7   0   1  121583    6275   1
  -6   0   1  171710    4516   1
  -5   0   1  168574   27363   1
  -4   0   1    8396    1478   1
  -3   0   1   38671    2168   1
   3   0   1   26983    1013   1
   4   0   1   32426    1250   1
   5   0   1  203259    3950   1
   6   0   1  282575   23200   1
  -7  -1  -1   29315    2074  -3
   7   0   1   29315    2074   1
  -8   0   0  114549    4847  -2
  -8  -1  -1  114549    4847  -3
   8   0   1  114549    4847   1
   9   0   1  109820    5614   1
  10   0   1  153738   10841   1
  11   0   1  146862   10268   1
  12   0   1   60893   11542   1
  13   0   1   33701    5575   1
  14   0   1   28491    8062   1
 -15  -2  -1   89524   11749  -3
  15   0   1   89524   11749   1
 -16   0  -1   24906    8449  -2
  16   0   1   24906    8449   1
  17   0   1   65146   17060   1
  16  -1   3   32114    8613  -2
 -16   1   1   32114    8613   1
  15   3  -1   68174   15556  -3
 -15   1   1   68174   15556   1
 -14   1   1   20931   10316   1
 -13   1   1   19234    3380   1
 -12   1   1   31771    4120   1
 -11   1   1  104659    6794   1
 -10   1   1   65861    4626   1
  -9   1   1   87665    5240   1
   8  -1   2  119891    5455  -2
   8   2  -1  119891    5455  -3
  -8   1   1  119891    5455   1
   7   2  -1   66876    4304  -3
  -7   1   1   66876    4304   1
  -6   1   1  250173   14789   1
  -5   1   1   30863    1958   1
  -4   1   1   48301    2894   1
  -3   1   1  450806    8367   1
  -2   1   1  264530   14374   1
   3   1   1    8140    1066   1
   4   1   1  211621    4126   1
   5   1   1  214434   15381   1
   6   1   1    9573     979   1
  -7   0  -1  122138    7551  -3
   7   1   1  122138    7551   1
  -8  -1   0   94400    3823  -2
  -8   0  -1   94400    3823  -3
   8   1   1   94400    3823   1
   9   1   1  152683    7158   1
  10   1   1   89731    7105   1
  11   1   1   84898    8818   1
  12   1   1   54122    4717   1
  13   1   1   41534    6904   1
  14   1   1  146747   12394   1
 -15  -1  -1   50337    8202  -3
  15   1   1   50337    8202   1
 -16  -1  -1   62936   11004  -2
  16   1   1   62936   11004   1
  17   1   1   13392    9204   1
  16  -2   3   75324   18556  -2
 -16   2   1   75324   18556   1
  15   4  -1   72425   16316  -3
 -15   2   1   72425   16316   1
 -14   2   1   57374   11322   1
 -13   2   1   25923    4177   1
 -12   2   1  128038    9314   1
 -11   2   1  120402    7886   1
 -10   2   1  102362    7830   1
  -9   2   1  141822    7457   1
   8  -2   2   35535    3110  -2
   8   3  -1   35535    3110  -3
  -8   2   1   35535    3110   1
   7   3  -1  120136    5842  -3
  -7   2   1  120136    5842   1
  -6   2   1   81087    8257   1
  -5   2   1   47071    2109   1
  -4   2   1  227774    4611   1
  -3   2   1   22162    1310   1
  -2   2   1   23526    1359   1
   2   2   1    8687    1659   1
   3   2   1  391434    5787   1
   4   2   1   54277   13533   1
   5   2   1  554645   11760   1
   6   2   1  268818   11717   1
  -7   1  -1  159837    5208  -3
   7   2   1  159837    5208   1
  -8  -2   0  218681   11287  -2
  -8   1  -1  218681   11287  -3
   8   2   1  218681   11287   1
   9   2   1   98901    4494   1
  10   2   1   98288    5749   1
  11   2   1   71934    6556   1
  12   2   1   54342    7482   1
  13   2   1   67893    7371   1
  14   2   1   28672    6954   1
 -15   0  -1  194853   13673  -3
  15   2   1  194853   13673   1
 -16  -2  -1    5616    5411  -2
  16   2   1    5616    5411   1
  17   2   1   73549   11890   1
  16  -3   3  104308   19242  -2
 -16   3   1  104308   19242   1
  15   5  -1   68986   23871  -3
 -15   3   1   68986   23871   1
 -14   3   1   62506   19674   1
 -13   3   1   40537    5913   1
 -12   3   1   58255    7527   1
 -11   3   1  166248   11676   1
 -10   3   1  195637   11848   1
   9  -3   2  253028   10682  -2
  -9   3   1  253028   10682   1
   8  -3   2  123434    6608  -2
   8   4  -1  123434    6608  -3
  -8   3   1  123434    6608   1
   7   4  -1   92920    4566  -3
  -7   3   1   92920    4566   1
  -6   3   1  168711   13858   1
  -5   3   1   44277    2364   1
  -4   3   1   12064    2040   1
  -3   3   1  163867    5216   1
  -2   3   1   72408    3310   1
   1  -3   1   34646    1873  -2
  -1   3   1   34646    1873   1
   0  -3   1   28053    1364  -2
   0   3  -1   28053    1364  -3
   0   3   1   28053    1364   1
   1   3   1  414097    5475   1
   2   3   1  434844    5327   1
   3   3   1   31507    7270   1
   4   3   1  430768    7354   1
   5   3   1  240039    7281   1
   6   3   1  324433    8159   1
  -7  -3   0   41583    3007  -2
  -7   2  -1   41583    3007  -3
   7   3   1   41583    3007   1
  -8  -3   0  407958    9765  -2
  -8   2  -1  407958    9765  -3
   8   3   1  407958    9765   1
   9   3   1  165357    7531   1
  10   3   1  167438    7883   1
  11   3   1   53406    6627   1
  12   3   1   70358    6389   1
  13   3   1   15341    3949   1
  14   3   1  219223   15994   1
 -15  -3  -1    3307    3465  -2
 -15   1  -1    3307    3465  -3
  15   3   1    3307    3465   1
 -16  -3  -1   99181   10483  -2
  16   3   1   99181   10483   1
  17   3   1   16287    7419   1
  16  -4   3   99260   19112  -2
 -16   4   1   99260   19112   1
  15   6  -1   99852   17573  -3
 -15   4   1   99852   17573   1
 -14   4   1   71811   14048   1
 -13   4   1   58510   10669   1
 -12   4   1  107428   10513   1
 -11   4   1  108864   12591   1
 -10   4   1  155423   15184   1
   9  -4   2  115123    7440  -2
  -9   4   1  115123    7440   1
   8  -4   2  226174    8673  -2
   8   5  -1  226174    8673  -3
  -8   4   1  226174    8673   1
   7   5  -1  152573    8864  -3
  -7   4   1  152573    8864   1
  -6   4   1  123174    5559   1
  -5   4   1  127519    9698   1
  -4   4   1  248578    6405   1
  -3   4   1  122383    4865   1
  -2   4   1  352565    4959   1
   1  -4   1    4839     744  -2
  -1   4   1    4839     744   1
   0  -4   1   37693    1852  -2
   0   4  -1   37693    1852  -3
   0   4   1   37693    1852   1
   1   4   1  369538    4777   1
   2   4   1   84075    2894   1
   3   4   1  194061   13301   1
   4   4   1  200896   19847   1
   5   4   1  474541    7302   1
   6   4   1  143338    6014   1
  -7  -4   0  324804    8551  -2
  -7   3  -1  324804    8551  -3
   7   4   1  324804    8551   1
  -8  -4   0   80894    4581  -2
  -8   3  -1   80894    4581  -3
   8   4   1   80894    4581   1
   9   4   1  273008    8786   1
  10   4   1     865    1885   1
  11   4   1  423502   16245   1
  12   4   1    3620    1842   1
  13   4   1  145248    9222   1
  14   4   1    2820    5610   1
 -15  -4  -1  154994   13447  -2
 -15   2  -1  154994   13447  -3
  15   4   1  154994   13447   1
 -16  -4  -1    1085    4284  -2
  16   4   1    1085    4284   1
  16  -5   3   49034   11314  -2
 -16   5   1   49034   11314   1
  15   7  -1  129561   27330  -3
 -15   5   1  129561   27330   1
 -14   5   1   50659   11478   1
 -13   5   1   53902   11810   1
 -12   5   1   69704   14060   1
 -11   5   1  188030   20280   1
 -10   5   1   76501    8646   1
   9  -5   2  206499   17543  -2
  -9   5   1  206499   17543   1
   8  -5   2  243313    8915  -2
   8   6  -1  243313    8915  -3
  -8   5   1  243313    8915   1
   7   6  -1  112426    5480  -3
  -7   5   1  112426    5480   1
  -6   5   1  340323    8810   1
  -5   5   1  111257    5186   1
  -4   5   1  490990   26813   1
  -3   5   1  184037    7775   1
  -2   5   1  121741    3726   1
   1  -5   1  348596    5898  -2
  -1   5   1  348596    5898   1
   0  -5   1   13932    1228  -2
   0   5  -1   13932    1228  -3
   0   5   1   13932    1228   1
   1   5   1  183137    3547   1
   2   5   1  247640   10592   1
   3   5   1  191948   11506   1
   4   5   1  388296    7117   1
   5   5   1   94011    5815   1
   6   5   1  582334   10481   1
  -7  -5   0  152620    6577  -2
  -7   4  -1  152620    6577  -3
   7   5   1  152620    6577   1
  -8  -5   0  280098    8710  -2
  -8   4  -1  280098    8710  -3
   8   5   1  280098    8710   1
   9   5   1   37630    3810   1
  10   5   1  233182    9929   1
  11   5   1   10968    2333   1
  12   5   1  419743   14434   1
  13   5   1    2012    3527   1
  14   5   1  258994   15472   1
 -15  -5  -1   -4771    4771  -2
 -15   3  -1   -4771    4771  -3
  15   5   1   -4771    4771   1
 -16  -5  -1   96141   10920  -2
  16   5   1   96141   10920   1
  16  -6   3   74456   12291  -2
 -16   6   1   74456   12291   1
  15   8  -1   23586    8899  -3
 -15   6   1   23586    8899   1
 -14   6   1  110860   31054   1
 -13   6   1   39504   10894   1
 -12   6   1  161867   11728   1
 -11   6   1   24761    6290   1
 -10   6   1  110748    9473   1
   9  -6   2  121388    6794  -2
  -9   6   1  121388    6794   1
   8  -6   2  129793    6299  -2
   8   7  -1  129793    6299  -3
  -8   6   1  129793    6299   1
   7   7  -1  320906    9325  -3
  -7   6   1  320906    9325   1
  -6   6   1  187860    6109   1
  -5   6   1  238472   17069   1
  -4   6   1  201084    9941   1
  -3   6   1  674152   21475   1
  -2   6   1  262214    5272   1
   1  -6   1  234217    4895  -2
  -1   6   1  234217    4895   1
   0  -6   1  337994    6728  -2
   0   6  -1  337994    6728  -3
   0   6   1  337994    6728   1
   1   6   1  161458    4707   1
   2   6   1   60566   11785   1
   3   6   1  112816    3851   1
   4   6   1  175308   10780   1
   5   6   1  501341    9088   1
   6   6   1   49210    3109   1
  -7  -6   0  279311    7780  -2
  -7   5  -1  279311    7780  -3
   7   6   1  279311    7780   1
  -8  -6   0   33740    6541  -2
  -8   5  -1   33740    6541  -3
   8   6   1   33740    6541   1
   9   6   1  303518   10992   1
  10   6   1   13337    3280   1
  11   6   1  222101   10378   1
  12   6   1     690    3808   1
  13   6   1  258128   11434   1
  14   6   1    1455    2917   1
 -15  -6  -1  188333   15422  -2
 -15   4  -1  188333   15422  -3
  15   6   1  188333   15422   1
 -16  -6  -1     738    3965  -2
  16   6   1     738    3965   1
  15   9  -1  101041   13478  -3
 -15   7   1  101041   13478   1
 -14   7   1   12319    4782   1
 -13   7   1  151785   14731   1
 -12   7   1   37778    8367   1
 -11   7   1  206842   11514   1
 -10   7   1   22193    5474   1
   9  -7   2   83385    5212  -2
  -9   7   1   83385    5212   1
   8  -7   2  173702    7111  -2
   8   8  -1  173702    7111  -3
  -8   7   1  173702    7111   1
   7   8  -1  166059    8195  -3
  -7   7   1  166059    8195   1
  -6   7   1  267513   14997   1
  -5   7   1  289322   14219   1
  -4   7   1  460013   23911   1
  -3   7   1  191043    8089   1
  -2   7   1  511867   10163   1
   1  -7   1  359696    6827  -2
  -1   7   1  359696    6827   1
   0  -7   1  639911   15912  -2
   0   7  -1  639911   15912  -3
   0   7   1  639911   15912   1
   1   7   1  210658    5855   1
   2   7   1  264726    7035   1
   3   7   1  262722    7370   1
   4   7   1  650929   13119   1
   5   7   1  116121    5274   1
   6   7   1  425214   10709   1
  -7  -7   0   71829    4506  -2
  -7   6  -1   71829    4506  -3
   7   7   1   71829    4506   1
  -8  -7   0  483084   11923  -2
  -8   6  -1  483084   11923  -3
   8   7   1  483084   11923   1
   9   7   1   26608    4483   1
  10   7   1  232055   10378   1
  11   7   1   12321    2733   1
  12   7   1  235512   11360   1
  13   7   1   -2866    2962   1
  14   7   1  180504   12493   1
 -15  -7  -1    -518    3818  -2
 -15   5  -1    -518    3818  -3
  15   7   1    -518    3818   1
 -16  -7  -1  123072   13018  -2
  16   7   1  123072   13018   1
  15  10  -1    8943    4815  -3
 -15   8   1    8943    4815   1
 -14   8   1  144564   14936   1
 -13   8   1   30121    6947   1
 -12   8   1  194200   13895   1
 -11   8   1   30319    6309   1
 -10   8   1  174514    8809   1
   9  -8   2   27680    3613  -2
  -9   8   1   27680    3613   1
   8  -8   2   91726    5658  -2
   8   9  -1   91726    5658  -3
  -8   8   1   91726    5658   1
   7   9  -1  150864    9380  -3
  -7   8   1  150864    9380   1
  -6   8   1  259809   16123   1
  -5   8   1  272419   19318   1
  -4   8   1  283621   12667   1
  -3   8   1  400152   10494   1
  -2   8   1  223031    7216   1
   1  -8   1  342126    7880  -2
  -1   8   1  342126    7880   1
   0  -8   1  258692    7582  -2
   0   8  -1  258692    7582  -3
   0   8   1  258692    7582   1
   1   8   1  298099   15066   1
   2   8   1  365202   11654   1
   3   8   1  400011    9650   1
   4   8   1  131328   12065   1
   5   8   1  441775   10856   1
   6   8   1   14189    2383   1
  -7  -8   0  383355   11444  -2
  -7   7  -1  383355   11444  -3
   7   8   1  383355   11444   1
  -8  -8   0   48789    4071  -2
  -8   7  -1   48789    4071  -3
   8   8   1   48789    4071   1
   9   8   1  267043   15558   1
  10   8   1   20580    4290   1
  11   8   1  315483   12847   1
  12   8   1   11002    3650   1
  13   8   1  165458   10948   1
  14   8   1    2450    2975   1
 -15  -8  -1   98743    9616  -2
 -15   6  -1   98743    9616  -3
  15   8   1   98743    9616   1
 -16  -8  -1    8373    4093  -2
  16   8   1    8373    4093   1
  15  11  -1   55175   13034  -3
 -15   9   1   55175   13034   1
 -14   9   1    8104    7352   1
 -13   9   1  151226   13139   1
 -12   9   1   30627    6405   1
 -11   9   1  214312   12255   1
 -10   9   1   45388    6470   1
   9  -9   2  110017    8648  -2
  -9   9   1  110017    8648   1
   8  -9   2   70816    8883  -2
   8  10  -1   70816    8883  -3
  -8   9   1   70816    8883   1
   7  10  -1  186692   10005  -3
  -7   9   1  186692   10005   1
  -6   9   1  160705   11312   1
  -5   9   1  117177   10259   1
  -4   9   1  348047   24339   1
  -3   9   1  268086   10737   1
  -2   9   1  280568    8340   1
   1  -9   1  372638    8809  -2
  -1   9   1  372638    8809   1
   0  -9   1  228458   11654  -2
   0   9  -1  228458   11654  -3
   0   9   1  228458   11654   1
   1   9   1   75408    6248   1
   2   9   1  211790    8676   1
   3   9   1  319396   10616   1
   4   9   1  279784    8941   1
   5   9   1   57019    6897   1
   6   9   1  350187   13597   1
  -7  -9   0   59659    5839  -2
  -7   8  -1   59659    5839  -3
   7   9   1   59659    5839   1
  -8  -9   0  178720    8891  -2
  -8   8  -1  178720    8891  -3
   8   9   1  178720    8891   1
   9   9   1   71430    7110   1
  10   9   1  266176   14508   1
  11   9   1    3496    3180   1
  12   9   1  229046   12498   1
  13   9   1   37405    7359   1
  14   9   1  133078   11192   1
 -15  -9  -1    6291    5051  -2
 -15   7  -1    6291    5051  -3
  15   9   1    6291    5051   1
 -14  10   1   90461   15498   1
 -13  10   1   26738    8041   1
 -12  10   1  137598   11797   1
 -11  10   1   53061    6487   1
 -10  10   1  179689   11170   1
   9 -10   2   77651    7232  -2
  -9  10   1   77651    7232   1
   8  11  -1  123918   12635  -3
  -8  10   1  123918   12635   1
   7  11  -1  148714    8807  -3
  -7  10   1  148714    8807   1
  -6  10   1  122271    7194   1
  -5  10   1  236140    9593   1
  -4  10   1  105059    8593   1
  -3  10   1  330256   13333   1
  -2  10   1  203592    7478   1
   1 -10   1  280339    8662  -2
  -1  10   1  280339    8662   1
   0  10  -1  139012    7414  -3
   0  10   1  139012    7414   1
   1  10   1  222828   10828   1
   2  10   1  214679   10330   1
   3  10   1  274893   13227   1
   4  10   1  174901   11845   1
   5  10   1  288991   11331   1
   6  10   1   24354    3807   1
  -7 -10   0  198235   10743  -2
  -7   9  -1  198235   10743  -3
   7  10   1  198235   10743   1
  -8   9  -1  205085   11268  -3
   8  10   1  205085   11268   1
   9  10   1  144896    9240   1
  10  10   1   60816    8673   1
  11  10   1  107098   11782   1
  12  10   1   27297    5854   1
  13  10   1   92763    9793   1
  14  10   1    9742    4004   1
 -15 -10  -1   44749    6695  -2
 -15   8  -1   44749    6695  -3
  15  10   1   44749    6695   1
 -14  11   1   26078    9057   1
 -13  11   1  109170   13801   1
 -12  11   1   24459    6426   1
 -11  11   1  156566   12884   1
 -10  11   1   63292    7056   1
   9 -11   2  167864   11434  -2
  -9  11   1  167864   11434   1
   8  12  -1  147803   10070  -3
  -8  11   1  147803   10070   1
   7  12  -1  229114   12840  -3
  -7  11   1  229114   12840   1
  -6  11   1  211065   12130   1
  -5  11   1   71627    5088   1
  -4  11   1  244720   29278   1
  -3  11   1  226977   17630   1
  -2  11   1  316086   11400   1
   1 -11   1  103771    5905  -2
  -1  11   1  103771    5905   1
   0  11  -1  149679    6832  -3
   0  11   1  149679    6832   1
   1  11   1   80939    5909   1
   2  11   1  233631   11349   1
   3  11   1  237235   11328   1
   4  11   1  277673   16031   1
   5  11   1   24274    3631   1
   6  11   1   90942    7748   1
  -7 -11   0  148146    9964  -2
  -7  10  -1  148146    9964  -3
   7  11   1  148146    9964   1
  -8  10  -1  218211   15552  -3
   8  11   1  218211   15552   1
   9  11   1   50935    5797   1
  10  11   1  197098   15930   1
  11  11   1   29163    7523   1
  12  11   1   75396   10785   1
  13  11   1   39689    7234   1
  14  11   1   41588    7020   1
 -15 -11  -1   28967    7544  -2
 -15   9  -1   28967    7544  -3
  15  11   1   28967    7544   1
 -13  12   1    6597    9288   1
 -12  12   1   68578    9269   1
 -11  12   1   28444    6230   1
 -10  12   1  139400   12183   1
   9 -12   2   72710    8505  -2
  -9  12   1   72710    8505   1
   8  13  -1  220985   11449  -3
  -8  12   1  220985   11449   1
   7  13  -1  146206   10707  -3
  -7  12   1  146206   10707   1
  -6  12   1   79742    7194   1
  -5  12   1  141473   20221   1
  -4  12   1  106058   16390   1
  -3  12   1  215742   16388   1
  -2  12   1  196361    9122   1
   1 -12   1  154132    9626  -2
  -1  12   1  154132    9626   1
   0  12  -1   90773    6211  -3
   0  12   1   90773    6211   1
   1  12   1  124634    8767   1
   2  12   1  306824   14572   1
   3  12   1  230326   15759   1
   4  12   1   78451    6611   1
   5  12   1   85460    6019   1
   6  12   1  100255    8747   1
  -7 -12   0  148350   15437  -2
  -7  11  -1  148350   15437  -3
   7  12   1  148350   15437   1
  -8  11  -1  153040   12539  -3
   8  12   1  153040   12539   1
   9  12   1  124773   10571   1
  10  12   1   50749    8471   1
  11  12   1  149780   14647   1
  12  12   1  100454   13017   1
  13  12   1   57182    8186   1
  14  12   1   19420    5789   1
 -12  13   1   26564    7675   1
 -11  13   1   80532   11566   1
 -10  13   1   39940    9229   1
   9 -13   2  140331   15007  -2
  -9  13   1  140331   15007   1
   8  14  -1   64990   10211  -3
  -8  13   1   64990   10211   1
   7  14  -1  144747   14178  -3
  -7  13   1  144747   14178   1
  -6  13   1   89429   11365   1
  -5  13   1  101855   11510   1
  -4  13   1   87850   17261   1
  -3  13   1  122175   15799   1
  -2  13   1  110726    9613   1
   1 -13   1   38653    5626  -2
  -1  13   1   38653    5626   1
   0  13  -1  168228    7947  -3
   0  13   1  168228    7947   1
   1  13   1  206612   18446   1
   2  13   1   96059   12152   1
   3  13   1  226374   13268   1
   4  13   1   69098    6737   1
   5  13   1  151395   13994   1
   6  13   1   75424    8373   1
  -7 -13   0  148347   11079  -2
  -7  12  -1  148347   11079  -3
   7  13   1  148347   11079   1
  -8  12  -1   72533    9261  -3
   8  13   1   72533    9261   1
   9  13   1   74866   13164   1
  10  13   1   62369   11999   1
  11  13   1   91417   15656   1
  12  13   1   65960   13955   1
  13  13   1   63511   19251   1
  14  13   1   13157    7502   1
 -12  14   1   82934   12966   1
 -11  14   1   29385   11417   1
 -10  14   1   84435   12314   1
   9 -14   2   36241    8808  -2
  -9  14   1   36241    8808   1
   8  15  -1   92204   12117  -3
  -8  14   1   92204   12117   1
   7  15  -1   59700   13788  -3
  -7  14   1   59700   13788   1
  -6  14   1   59723    8859   1
  -5  14   1   98608   11799   1
  -4  14   1  151684   13862   1
  -3  14   1   66126    9672   1
  -2  14   1   45132    9539   1
   1 -14   1   75545    7118  -2
  -1  14   1   75545    7118   1
   0  14  -1   88668   12112  -3
   0  14   1   88668   12112   1
   1  14   1  116132   11693   1
   2  14   1  166079   19526   1
   3  14   1   42427   10443   1
   4  14   1   72931   12534   1
   5  14   1   50922    9403   1
   6  14   1  192276   13074   1
  -7 -14   0   22661    4875  -2
  -7  13  -1   22661    4875  -3
   7  14   1   22661    4875   1
  -8  13  -1   98804   11091  -3
   8  14   1   98804   11091   1
   9  14   1   29250    7377   1
  10  14   1   69202   19338   1
  11  14   1   76085   20294   1
  12  14   1   87412   25844   1
  13  14   1    6443   16339   1
 -11  15   1   93115   13474   1
  10 -15   2   27682    6961  -2
 -10  15   1   27682    6961   1
   9 -15   2   68444   10914  -2
  -9  15   1   68444   10914   1
   8  16  -1   57021   10047  -3
  -8  15   1   57021   10047   1
   7  16  -1   65459   10140  -3
  -7  15   1   65459   10140   1
  -6  15   1   97215   12212   1
  -5  15   1   72983   10347   1
  -4  15   1   68384   10369   1
  -3  15   1   76412   10211   1
   2 -15   1   47781   10787  -2
  -2  15   1   47781   10787   1
   1 -15   1   73544   11870  -2
  -1  15   1   73544   11870   1
   0  15  -1   48696    8932  -3
   0  15   1   48696    8932   1
   1  15   1  159038   15103   1
   2  15   1    9940    7213   1
   3  15   1  113429   16028   1
   4  15   1   17592    4740   1
   5  15   1   55420    9644   1
  -6 -15   0   34708    6151  -2
   6  15   1   34708    6151   1
  -7 -15   0  107974   10183  -2
  -7  14  -1  107974   10183  -3
   7  15   1  107974   10183   1
  -8  14  -1   47087    8161  -3
   8  15   1   47087    8161   1
   9  15   1   98160   16005   1
  10  15   1   20613   30046   1
  11  15   1   72262   14389   1
  12  15   1     613   13952   1
  10 -16   2   71023   11961  -2
 -10  16   1   71023   11961   1
   9 -16   2   62048   11702  -2
  -9  16   1   62048   11702   1
   8  17  -1   62319   10982  -3
  -8  16   1   62319   10982   1
   7  17  -1   49480   10385  -3
  -7  16   1   49480   10385   1
  -6  16   1   55134    8891   1
  -5  16   1   79839   11723   1
  -4  16   1   58949    9742   1
  -3  16   1   74126   11104   1
   2 -16   1   56689    8961  -2
  -2  16   1   56689    8961   1
   1 -16   1   32660   10974  -2
  -1  16   1   32660   10974   1
   0  16  -1  123318   16470  -3
   0  16   1  123318   16470   1
   1  16   1   11600    4676   1
   2  16   1   80260   10270   1
   3  16   1   30269    5261   1
   4  16   1   63055   13061   1
   5  16   1   26429    8928   1
  -6 -16   0  109817   11120  -2
   6  16   1  109817   11120   1
  -7 -16   0   24534    7470  -2
  -7  15  -1   24534    7470  -3
   7  16   1   24534    7470   1
  -8  15  -1   71719   14691  -3
   8  16   1   71719   14691   1
   9  16   1   37671   11265   1
  10  16   1  111922   18175   1
  11  16   1   51945   12495   1
   9 -17   2   75861   12914  -2
  -9  17   1   75861   12914   1
   8  18  -1   79138   13947  -3
  -8  17   1   79138   13947   1
   7  18  -1   63615   11545  -3
  -7  17   1   63615   11545   1
  -6  17   1   57963   11771   1
  -5  17   1   76848   11694   1
  -4  17   1   38523    9959   1
  -3  17   1   53048   10453   1
   2 -17   1   39549    8353  -2
  -2  17   1   39549    8353   1
   1 -17   1   43541    9021  -2
  -1  17   1   43541    9021   1
   0  17  -1    7076    4018  -3
   0  17   1    7076    4018   1
   1  17   1   85245   16496   1
   2  17   1   19934    5073   1
   3  17   1   45332   10416   1
   4  17   1    6051    4946   1
   5  17   1   74525   13216   1
  -6 -17   0   21137    5500  -2
   6  17   1   21137    5500   1
  -7 -17   0   50300    8520  -2
  -7  16  -1   50300    8520  -3
   7  17   1   50300    8520   1
  -8  16  -1   31082   10416  -3
   8  17   1   31082   10416   1
   9  17   1  108808   32350   1
  10  17   1   52244   18505   1
  11  17   1   25548    9245   1
   8  19  -1   49632   10612  -3
  -8  18   1   49632   10612   1
   7  19  -1   43132   12246  -3
  -7  18   1   43132   12246   1
  -6  18   1   75498   12383   1
  -5  18   1   45624    9997   1
  -4  18   1   95933   13309   1
  -3  18   1   43012   13438   1
   2 -18   1   46960    9288  -2
  -2  18   1   46960    9288   1
   1 -18   1   16845    7521  -2
  -1  18   1   16845    7521   1
   0  18  -1   69962   10864  -3
   0  18   1   69962   10864   1
   1  18   1   16804    7270   1
   2  18   1   47360   12265   1
   3  18   1   37841    8075   1
   4  18   1   93959   13376   1
   5  18   1   70645    8905   1
  -6 -18   0   59386    9068  -2
   6  18   1   59386    9068   1
  -7 -18   0   30931    7580  -2
  -7  17  -1   30931    7580  -3
   7  18   1   30931    7580   1
  -8  17  -1   61057   14264  -3
   8  18   1   61057   14264   1
   9  18   1   46658   19641   1
  -6  19   1   47884   10051   1
  -5  19   1  101674   13991   1
  -4  19   1   63111   11475   1
  -3  19   1   72668   11532   1
   2 -19   1   26570    8187  -2
  -2  19   1   26570    8187   1
   1 -19   1   40549    8755  -2
  -1  19   1   40549    8755   1
   0  19  -1   27666   16516  -3
   0  19   1   27666   16516   1
   1  19   1   51117   11941   1
   2  19   1   15955    6621   1
   3  19   1   64234   11445   1
   4  19   1   63159   10365   1
   5  19   1  102777   13606   1
  -6 -19   0   74882   11866  -2
   6  19   1   74882   11866   1
  -7 -19   0   63724   14299  -2
  -7  18  -1   63724   14299  -3
   7  19   1   63724   14299   1
  -8  18  -1   57515   14053  -3
   8  19   1   57515   14053   1
  -5  20   1   63607   11704   1
  -4  20   1   68381   11223   1
  -3  20   1   38390    8321   1
   2 -20   1   53452   12283  -2
  -2  20   1   53452   12283   1
   1 -20   1   43302   13331  -2
  -1  20   1   43302   13331   1
   0  20  -1   73377   18509  -3
   0  20   1   73377   18509   1
   1  20   1   22720    8645   1
   2  20   1   26707   14135   1
   3  20   1   40526   27454   1
   4  20   1   56385    9220   1
   5  20   1   94994   13796   1
  -6 -20   0   50382    9575  -2
   6  20   1   50382    9575   1
   2 -21   1   59560   14401  -2
  -2  21   1   59560   14401   1
   1 -21   1   82170   15997  -2
  -1  21   1   82170   15997   1
   0  21  -1   42506   11968  -3
   0  21   1   42506   11968   1
   1  21   1   64876   15526   1
   2  21   1   31164    9463   1
   3  21   1   28336    9252   1
  -3 -21   2   29660    9432   1
  -2 -21   2   36503    8371   1
  -1 -21   2   37953    9414   1
   0 -21  -2   59095   10767  -3
   0 -21   2   59095   10767   1
  -1  21   2   42483   12857  -2
   1 -21   2   42483   12857   1
   6  20   3   51556   10774  -2
  -6 -20   2   51556   10774   1
  -5 -20   2   97825   16379   1
  -4 -20   2   38842   10467   1
  -3 -20   2   76485   13618   1
  -2 -20   2    9288    9647   1
  -1 -20   2   63913    9818   1
   0 -20  -2   30876    9270  -3
   0 -20   2   30876    9270   1
  -1  20   2   61564   13419  -2
   1 -20   2   61564   13419   1
  -2  20   2   51683   12638  -2
   2 -20   2   51683   12638   1
   3 -20   2   64294   13879   1
   4 -20   2   35370   10697   1
   5 -20   2  101784   14228   1
   8 -18  -2   88772   16771  -3
  -8 -19   2   88772   16771   1
   7  19   3   32752    8562  -2
   7 -18  -2   32752    8562  -3
  -7 -19   2   32752    8562   1
   6  19   3  110542   14073  -2
  -6 -19   2  110542   14073   1
  -5 -19   2   45998   10249   1
  -4 -19   2  122506   13465   1
  -3 -19   2   61175    9978   1
  -2 -19   2   95131   11570   1
  -1 -19   2   29063    9191   1
   0 -19  -2  131000   17577  -3
   0 -19   2  131000   17577   1
  -1  19   2   28264   10251  -2
   1 -19   2   28264   10251   1
  -2  19   2   72197   13897  -2
   2 -19   2   72197   13897   1
   3 -19   2   69364   11463   1
   4 -19   2  104360   13587   1
   5 -19   2   53345   11028   1
   6 -19   2   51064   10540   1
  -9 -18   2   89945   16534   1
   8 -17  -2   27486    9892  -3
  -8 -18   2   27486    9892   1
   7  18   3  120961   14227  -2
   7 -17  -2  120961   14227  -3
  -7 -18   2  120961   14227   1
   6  18   3   39856    8436  -2
  -6 -18   2   39856    8436   1
  -5 -18   2  141246   12429   1
  -4 -18   2   31430    5114   1
  -3 -18   2  158208   14273   1
  -2 -18   2   19862    6084   1
  -1 -18   2  190812   19789   1
   0 -18  -2   32428    9202  -3
   0 -18   2   32428    9202   1
  -1  18   2  150003   14738  -2
   1 -18   2  150003   14738   1
  -2  18   2   45572    8433  -2
   2 -18   2   45572    8433   1
   3 -18   2  149182   15133   1
   4 -18   2   52873    9580   1
   5 -18   2  118112   14497   1
   6 -18   2   47664    8885   1
  -7 -19  -2   78868   12384  -3
   7 -18   2   78868   12384   1
  -8 -19  -2   60141   10989  -3
   8 -18   2   60141   10989   1
 -10 -17   2  112820   18112   1
  -9 -17   2   21213    8170   1
   8 -16  -2  143336   19852  -3
  -8 -17   2  143336   19852   1
   7  17   3   27678    7383  -2
   7 -16  -2   27678    7383  -3
  -7 -17   2   27678    7383   1
   6  17   3  120027   11074  -2
  -6 -17   2  120027   11074   1
  -5 -17   2   45625    7366   1
  -4 -17   2  133096   15586   1
  -3 -17   2   14039    6197   1
  -2 -17   2  185392   18467   1
  -1 -17   2   12769    4957   1
   0 -17  -2  184562   14887  -3
   0 -17   2  184562   14887   1
  -1  17   2   35227    6893  -2
   1 -17   2   35227    6893   1
  -2  17   2  138523   13961  -2
   2 -17   2  138523   13961   1
   3 -17   2   24853    6118   1
   4 -17   2  158677   15953   1
   5 -17   2   45463    8387   1
   6 -17   2   96377   12673   1
  -7 -18  -2   66633   10775  -3
   7 -17   2   66633   10775   1
  -8 -18  -2  107210   14385  -3
   8 -17   2  107210   14385   1
  -9  17   1   59716   10276  -2
   9 -17   2   59716   10276   1
 -11 -16   2  110649   18033   1
 -10 -16   2   38346   10846   1
  -9 -16   2  140988   24832   1
   8 -15  -2   17160    5463  -3
  -8 -16   2   17160    5463   1
   7  16   3  188242   16663  -2
   7 -15  -2  188242   16663  -3
  -7 -16   2  188242   16663   1
   6  16   3   27698    5296  -2
  -6 -16   2   27698    5296   1
  -5 -16   2  172935   13001   1
  -4 -16   2   25937    5118   1
  -3 -16   2  204122   19243   1
  -2 -16   2   16852    5128   1
  -1 -16   2  232236   15565   1
   0 -16  -2   30437    6815  -3
   0 -16   2   30437    6815   1
  -1  16   2  206546   15813  -2
   1 -16   2  206546   15813   1
  -2  16   2   39355    9975  -2
   2 -16   2   39355    9975   1
   3 -16   2  235918   17822   1
   4 -16   2   33128    7637   1
   5 -16   2  121598   14208   1
   6 -16   2   55676   13418   1
  -7 -17  -2   99129   17351  -3
   7 -16   2   99129   17351   1
  -8 -17  -2   46696    9299  -3
   8 -16   2   46696    9299   1
  -9  16   1  103532   13717  -2
   9 -16   2  103532   13717   1
 -10  16   1   83259   12649  -2
  10 -16   2   83259   12649   1
 -12 -15   2  111709   17562   1
 -11 -15   2   23481    7978   1
 -10 -15   2  132050   17976   1
  -9 -15   2   12970   12543   1
   8 -14  -2  182598   21002  -3
  -8 -15   2  182598   21002   1
   7  15   3   43537    6352  -2
   7 -14  -2   43537    6352  -3
  -7 -15   2   43537    6352   1
   6  15   3  153816   11792  -2
  -6 -15   2  153816   11792   1
  -5 -15   2   45063    6417   1
  -4 -15   2  206742   19071   1
  -3 -15   2   19609    4730   1
  -2 -15   2  174584   13548   1
  -1 -15   2   30398    5840   1
   0 -15  -2  221097   15094  -3
   0 -15   2  221097   15094   1
  -1  15   2   77693    9424  -2
   1 -15   2   77693    9424   1
  -2  15   2  215094   16139  -2
   2 -15   2  215094   16139   1
   3 -15   2   36208    6916   1
   4 -15   2  173191   15700   1
   5 -15   2   46888    8386   1
   6 -15   2  133761   14576   1
  -7 -16  -2   66778   10561  -3
   7 -15   2   66778   10561   1
  -8 -16  -2  107148   13461  -3
   8 -15   2  107148   13461   1
  -9  15   1   86569   12716  -2
   9 -15   2   86569   12716   1
 -10  15   1   41948    9840  -2
  10 -15   2   41948    9840   1
  11 -15   2   93887   13748   1
 -13 -14   2   59498   12890   1
 -12 -14   2   23988    8185   1
 -11 -14   2  170069   20393   1
 -10 -14   2   23999    8216   1
  -9 -14   2  110266   15778   1
   8 -13  -2   59484    8810  -3
  -8 -14   2   59484    8810   1
   7  14   3  248512   15615  -2
   7 -13  -2  248512   15615  -3
  -7 -14   2  248512   15615   1
  -6 -14   2   56736    6861   1
  -5 -14   2  196144   12628   1
  -4 -14   2   62867    9743   1
  -3 -14   2  156270   15167   1
  -2 -14   2   70714    7020   1
  -1 -14   2  228777   14294   1
   0 -14  -2   76118    8686  -3
   0 -14   2   76118    8686   1
  -1  14   2  205018   14792  -2
   1 -14   2  205018   14792   1
   2 -14   2   81001    9596   1
   3 -14   2  240557   17053   1
   4 -14   2  104804   11679   1
   5 -14   2   59815    9237   1
   6 -14   2   63534    9842   1
  -7 -15  -2   98808   12263  -3
   7 -14   2   98808   12263   1
  -8 -15  -2   70739   10374  -3
   8 -14   2   70739   10374   1
  -9  14   1   62262   10477  -2
   9 -14   2   62262   10477   1
  10 -14   2   63383   10612   1
  11 -14   2   29276    7905   1
  12 -14   2   52919   12532   1
 -13 -13   2    2203   14741   1
 -12 -13   2  154198   15471   1
 -11 -13   2   48659    8694   1
 -10 -13   2  235849   18280   1
  -9 -13   2   24738    5060   1
   8 -12  -2  182422   17388  -3
  -8 -13   2  182422   17388   1
   7  13   3  135513   12648  -2
   7 -12  -2  135513   12648  -3
  -7 -13   2  135513   12648   1
  -6 -13   2  211320   16130   1
  -5 -13   2   62683    7205   1
  -4 -13   2  155648    9401   1
  -3 -13   2   53531    9634   1
  -2 -13   2  207262   16005   1
  -1 -13   2   88518    8813   1
   0 -13  -2  191391   13082  -3
   0 -13   2  191391   13082   1
  -1  13   2  108559   10174  -2
   1 -13   2  108559   10174   1
   2 -13   2  214669   11888   1
   3 -13   2   37763   11531   1
   4 -13   2  110254   21523   1
   5 -13   2   69830    8345   1
   6 -13   2   75169    9273   1
  -7 -14  -2  120811    8677  -3
   7 -13   2  120811    8677   1
  -8 -14  -2   59472    8786  -3
   8 -13   2   59472    8786   1
  -9  13   1   96984   10077  -2
   9 -13   2   96984   10077   1
  10 -13   2   29976    7140   1
  11 -13   2   62739    8983   1
  12 -13   2   31574   10010   1
 -14 -12   2    3271    5284   1
 -13 -12   2   83580   10975   1
 -12 -12   2   60725    9662   1
 -11 -12   2  173980   15338   1
 -10 -12   2   39176    7748   1
  -9 -12   2  187034   12087   1
   8 -11  -2   45768    6002  -3
  -8 -12   2   45768    6002   1
   7  12   3  348874   16510  -2
   7 -11  -2  348874   16510  -3
  -7 -12   2  348874   16510   1
  -6 -12   2   79130    8722   1
  -5 -12   2   84632    5411   1
  -4 -12   2   83247    8311   1
  -3 -12   2  263028   14230   1
  -2 -12   2  118464    8261   1
  -1 -12   2  225416   11614   1
   0 -12  -2   73672    6568  -3
   0 -12   2   73672    6568   1
  -1  12   2   83837    6902  -2
   1 -12   2   83837    6902   1
   2 -12   2   90171   11279   1
   3 -12   2  180858   10766   1
   4 -12   2  149130    8102   1
   5 -12   2   77889    6443   1
   6 -12   2   59775    8200   1
  -7 -13  -2   75053    6633  -3
   7 -12   2   75053    6633   1
  -8 -13  -2  155921   12118  -3
   8 -12   2  155921   12118   1
  -9  12   1   25542    5514  -2
   9 -12   2   25542    5514   1
  10 -12   2  106670    9407   1
  11 -12   2   30483    6023   1
  12 -12   2   64747   10183   1
  13 -12   2   31787    7700   1
 -14 -11   2   77342   10496   1
 -13 -11   2   52300    7581   1
 -12 -11   2  124245   12853   1
 -11 -11   2   45067    7888   1
 -10 -11   2   54147    9163   1
  -9 -11   2   70713    7384   1
   8 -10  -2  141197   10053  -3
  -8 -11   2  141197   10053   1
   7  11   3   77220    6345  -2
   7 -10  -2   77220    6345  -3
  -7 -11   2   77220    6345   1
  -6 -11   2  105467    6534   1
  -5 -11   2   62412    4889   1
  -4 -11   2  141660    6585   1
  -3 -11   2  160897   14097   1
  -2 -11   2  415235   11972   1
  -1 -11   2   77295   10903   1
   0 -11  -2  103711    6138  -3
   0 -11   2  103711    6138   1
  -1  11   2  115523   13757  -2
   1 -11   2  115523   13757   1
   2 -11   2   65003   14374   1
   3 -11   2   40373   13638   1
   4 -11   2   98585    7471   1
   5 -11   2   73625   12123   1
   6 -11   2  132612    6827   1
  -7 -12  -2  165707    8612  -3
   7 -11   2  165707    8612   1
  -8 -12  -2   55830    7005  -3
   8 -11   2   55830    7005   1
  -9  11   1  122743   12776  -2
   9 -11   2  122743   12776   1
  10 -11   2   45237    9615   1
  11 -11   2   99512   12131   1
  12 -11   2   40656    8432   1
  13 -11   2   76881   13880   1
  14 -11   2   61162   15659   1
  15  10   4   85527   12022  -2
  15  -8  -2   85527   12022  -3
 -15 -10   2   85527   12022   1
 -14 -10   2   43280    7917   1
 -13 -10   2  105170   10196   1
 -12 -10   2   71097    8310   1
 -11 -10   2   67909    9375   1
 -10 -10   2  110365   11452   1
  -9 -10   2   92124    7796   1
   8  -9  -2   92082    9117  -3
  -8 -10   2   92082    9117   1
   7  10   3   48838    5083  -2
   7  -9  -2   48838    5083  -3
  -7 -10   2   48838    5083   1
  -6 -10   2   87529    6445   1
  -5 -10   2   67082    4581   1
  -4 -10   2  144358    9738   1
  -3 -10   2  162560    9457   1
  -2 -10   2  100844    7369   1
  -1 -10   2   61837    4201   1
   0 -10  -2   64979    5097  -3
   0 -10   2   64979    5097   1
  -1  10   2   41453    8208  -2
   1 -10   2   41453    8208   1
   2 -10   2   38404    8017   1
   3 -10   2   76101   10889   1
   4 -10   2   75510    7226   1
   5 -10   2  102707    5156   1
   6 -10   2   96044    5745   1
  -7 -11  -2   54291    7528  -3
   7 -10   2   54291    7528   1
  -8 -11  -2  112796    8500  -3
   8 -10   2  112796    8500   1
  -9  10   1   27433    4206  -2
   9 -10   2   27433    4206   1
  10 -10   2  114614   11599   1
  11 -10   2   47140    7902   1
  12 -10   2   94386   15711   1
  13 -10   2   46178    7299   1
  14 -10   2   33829    8913   1
  15   9   4   35279    8153  -2
  15  -7  -2   35279    8153  -3
 -15  -9   2   35279    8153   1
 -14  -9   2   61569    9297   1
 -13  -9   2   67075    8365   1
 -12  -9   2   52694    6555   1
 -11  -9   2  115258   11533   1
 -10  -9   2   92864    7701   1
  -9  -9   2   90512   12528   1
   8   9   3   44875    4447  -2
   8  -8  -2   44875    4447  -3
  -8  -9   2   44875    4447   1
   7   9   3  185590   10289  -2
   7  -8  -2  185590   10289  -3
  -7  -9   2  185590   10289   1
  -6  -9   2   14535    2896   1
  -5  -9   2  247043   12192   1
  -4  -9   2   48204    3059   1
  -3  -9   2  184733    8252   1
  -2  -9   2   29226    2691   1
  -1  -9   2  157772    8056   1
   0   9   2   37626    3687  -2
   0  -9  -2   37626    3687  -3
   0  -9   2   37626    3687   1
  -1   9   2   58220    6411  -2
   1  -9   2   58220    6411   1
   2  -9   2   32269    3711   1
   3  -9   2   68687    9761   1
   4  -9   2   63550    5264   1
   5  -9   2  101208    5871   1
   6  -9   2   44494    4125   1
  -7 -10  -2  162724    8912  -3
   7  -9   2  162724    8912   1
  -8   9   1   45643    4794  -2
  -8 -10  -2   45643    4794  -3
   8  -9   2   45643    4794   1
  -9   9   1   96527    7675  -2
   9  -9   2   96527    7675   1
  10  -9   2   19291    4062   1
  11  -9   2  149787   13449   1
  12  -9   2   42893   13425   1
  13  -9   2   95727   10371   1
  14  -9   2   26905    6930   1
 -15 -11  -2   32023    9841  -3
  15  -9   2   32023    9841   1
  16   8   4   20625    7469  -2
 -16  -8   2   20625    7469   1
  15   8   4   53302    9179  -2
  15  -6  -2   53302    9179  -3
 -15  -8   2   53302    9179   1
 -14  -8   2   65240   10239   1
 -13  -8   2   33832    4985   1
 -12  -8   2   91534   10469   1
 -11  -8   2   45507    5424   1
 -10  -8   2   93376    8840   1
  -9  -8   2   57620    5550   1
   8   8   3  210700   12976  -2
   8  -7  -2  210700   12976  -3
  -8  -8   2  210700   12976   1
   7   8   3    4768    1764  -2
   7  -7  -2    4768    1764  -3
  -7  -8   2    4768    1764   1
  -6  -8   2  284895   13015   1
  -5  -8   2   68979    4581   1
  -4  -8   2  142054    7438   1
  -3  -8   2   78704    3585   1
  -2  -8   2  229520   12680   1
  -1  -8   2   78141    3975   1
   0   8   2  126753   22980  -2
   0  -8  -2  126753   22980  -3
   0  -8   2  126753   22980   1
  -1   8   2   58261    4363  -2
   1  -8   2   58261    4363   1
   2  -8   2   21881    3000   1
   3  -8   2   64699    5428   1
   4  -8   2  136159   11383   1
   5  -8   2   97994    7013   1
   6  -8   2  194826   10065   1
  -7  -9  -2   78766    5772  -3
   7  -8   2   78766    5772   1
  -8   8   1   89091    6336  -2
  -8  -9  -2   89091    6336  -3
   8  -8   2   89091    6336   1
  -9   8   1    8138    4474  -2
   9  -8   2    8138    4474   1
  10  -8   2  146209    8868   1
  11  -8   2   27481    5394   1
  12  -8   2  155058   16149   1
  13  -8   2   50199   10525   1
  14  -8   2  104689   16166   1
 -15 -10  -2   27703    8264  -3
  15  -8   2   27703    8264   1
  16   7   4   31863    8286  -2
 -16  -7   2   31863    8286   1
  15   7   4   17599   14216  -2
  15  -5  -2   17599   14216  -3
 -15  -7   2   17599   14216   1
 -14  -7   2   16695    4606   1
 -13  -7   2   88066   10323   1
 -12  -7   2    9397    2925   1
 -11  -7   2  201691   13172   1
 -10  -7   2   14532    3317   1
  -9  -7   2  102374    7083   1
   8   7   3    6336    1985  -2
   8  -6  -2    6336    1985  -3
  -8  -7   2    6336    1985   1
   7   7   3  313587   12519  -2
   7  -6  -2  313587   12519  -3
  -7  -7   2  313587   12519   1
  -6  -7   2   11271    2719   1
  -5  -7   2  219580    9580   1
  -4  -7   2   65009    5288   1
  -3  -7   2   58156    4114   1
  -2  -7   2   31311    2394   1
  -1  -7   2  258972    7120   1
   0   7   2    9948    1657  -2
   0  -7  -2    9948    1657  -3
   0  -7   2    9948    1657   1
  -1   7   2   54250    4237  -2
   1  -7   2   54250    4237   1
   2  -7   2  329603    7266   1
   3  -7   2   67215    4253   1
   4  -7   2  111144    6046   1
   5  -7   2  165290   11918   1
   6  -7   2  139621    7052   1
  -7  -8  -2   94930    6079  -3
   7  -7   2   94930    6079   1
  -8   7   1  100295    6811  -2
  -8  -8  -2  100295    6811  -3
   8  -7   2  100295    6811   1
  -9   7   1   99695    7166  -2
   9  -7   2   99695    7166   1
  10  -7   2   20846    4700   1
  11  -7   2  164211   13831   1
  12  -7   2   67769    9922   1
  13  -7   2  111610   12641   1
  14  -7   2   17970   15304   1
 -15  -9  -2   71048   14106  -3
  15  -7   2   71048   14106   1
  16   6   4   35487   13225  -2
 -16  -6   2   35487   13225   1
  15   6   4   10386    5000  -2
  15  -4  -2   10386    5000  -3
 -15  -6   2   10386    5000   1
 -14  -6   2   36871   10443   1
 -13  -6   2    7321    3011   1
 -12  -6   2  114468    9596   1
 -11  -6   2    8792    2575   1
 -10  -6   2  221136   12929   1
  -9  -6   2    7796    2138   1
   8   6   3  222319    9180  -2
   8  -5  -2  222319    9180  -3
  -8  -6   2  222319    9180   1
   7   6   3   30925    3225  -2
   7  -5  -2   30925    3225  -3
  -7  -6   2   30925    3225   1
  -6  -6   2  216344   10200   1
  -5  -6   2   35223    3449   1
  -4  -6   2  129393   13416   1
  -3  -6   2   27968    2247   1
  -2  -6   2   65413    3980   1
  -1  -6   2   30056    2181   1
   0   6   2  123405    4816  -2
   0  -6  -2  123405    4816  -3
   0  -6   2  123405    4816   1
  -1   6   2  508163    9221  -2
   1  -6   2  508163    9221   1
   2  -6   2  136065    4252   1
   3  -6   2  455437   11514   1
   4  -6   2   41281    3550   1
   5  -6   2  162364    6232   1
   6  -6   2  102534    8017   1
  -7  -7  -2  251759    9867  -3
   7  -6   2  251759    9867   1
  -8   6   1  149943    7150  -2
  -8  -7  -2  149943    7150  -3
   8  -6   2  149943    7150   1
  -9   6   1   76704    6475  -2
   9  -6   2   76704    6475   1
  10  -6   2  111467   10703   1
  11  -6   2   38937    5820   1
  12  -6   2  130758   11537   1
  13  -6   2   75541   13373   1
  14  -6   2   79261   13313   1
 -15  -8  -2   56696   18716  -3
  15  -6   2   56696   18716   1
 -16   6   0   73856   32503  -2
  16  -6   2   73856   32503   1
  16   5   4   29559    9414  -2
 -16  -5   2   29559    9414   1
  15   5   4    7929    7500  -2
  15  -3  -2    7929    7500  -3
 -15  -5   2    7929    7500   1
 -14  -5   2   28679    6687   1
 -13  -5   2   48437    7681   1
 -12  -5   2   29788    5672   1
 -11  -5   2  158616    9400   1
 -10  -5   2    3352    1870   1
  -9  -5   2  146178    8203   1
   8   5   3   81283    5929  -2
   8  -4  -2   81283    5929  -3
  -8  -5   2   81283    5929   1
   7   5   3  375772   11215  -2
   7  -4  -2  375772   11215  -3
  -7  -5   2  375772   11215   1
  -6  -5   2   67576    4026   1
  -5  -5   2  390760   17461   1
  -4  -5   2   91453    4423   1
  -3  -5   2  192013    5638   1
  -2  -5   2   54847    2196   1
  -1  -5   2   70106    2968   1
   0   5   2  284191    6782  -2
   0  -5  -2  284191    6782  -3
   0  -5   2  284191    6782   1
  -1   5   2   81680    3892  -2
   1  -5   2   81680    3892   1
   2  -5   2 1207100   26007   1
   3  -5   2   60754    3011   1
   4  -5   2  435439   10924   1
   5  -5   2   91769    4130   1
   6  -5   2  337750    9358   1
  -7  -6  -2  115356    5709  -3
   7  -5   2  115356    5709   1
  -8   5   1  272550   10964  -2
  -8  -6  -2  272550   10964  -3
   8  -5   2  272550   10964   1
  -9   5   1  230876    8133  -2
   9  -5   2  230876    8133   1
  10  -5   2   59889   11825   1
  11  -5   2  220434   13554   1
  12  -5   2  101705   16391   1
  13  -5   2   73133    9631   1
  14  -5   2   46813    9795   1
 -15  -7  -2   98118   13743  -3
  15  -5   2   98118   13743   1
 -16   5   0  110204   27101  -2
  16  -5   2  110204   27101   1
  16   4   4   20249   10524  -2
 -16  -4   2   20249   10524   1
  15   4   4   11988    5082  -2
  15  -2  -2   11988    5082  -3
 -15  -4   2   11988    5082   1
 -14  -4   2   44598   11857   1
 -13  -4   2   49658    9562   1
 -12  -4   2   87578    8611   1
 -11  -4   2   82452    5335   1
 -10  -4   2  163889    8814   1
  -9  -4   2   70797    5604   1
   8   4   3  212398    9142  -2
   8  -3  -2  212398    9142  -3
  -8  -4   2  212398    9142   1
   7   4   3   51143    3831  -2
   7  -3  -2   51143    3831  -3
  -7  -4   2   51143    3831   1
  -6  -4   2  165405    6464   1
  -5  -4   2  207886    5261   1
  -4  -4   2   36761    2830   1
  -3  -4   2  446393    7568   1
  -2  -4   2  364434    6949   1
  -1  -4   2   31796    1879   1
   0   4   2   47843    2247  -2
   0  -4  -2   47843    2247  -3
   0  -4   2   47843    2247   1
  -1   4   2   77695    6430  -2
   1  -4   2   77695    6430   1
   2  -4   2   70667    2902   1
   3  -4   2 1049356   11879   1
   4  -4   2   42396    2932   1
   5  -4   2  304842    6448   1
   6  -4   2  165185    5959   1
  -7  -5  -2  280392   11748  -3
   7  -4   2  280392   11748   1
  -8   4   1  244534   11674  -2
  -8  -5  -2  244534   11674  -3
   8  -4   2  244534   11674   1
  -9   4   1  132224    7128  -2
   9  -4   2  132224    7128   1
  10  -4   2  158136    8031   1
  11  -4   2  129438   13556   1
  12  -4   2  168253   13369   1
  13  -4   2   82241   10406   1
  14  -4   2  141846   14439   1
 -15  -6  -2   75298   12174  -3
  15  -4   2   75298   12174   1
 -16   4   0  121786   14709  -2
  16  -4   2  121786   14709   1
  16   3   4   49860    9860  -2
 -16  -3   2   49860    9860   1
  15   3   4   16356    5162  -2
  15  -1  -2   16356    5162  -3
 -15  -3   2   16356    5162   1
 -14  -3   2   56817    8364   1
 -13  -3   2   97456    9359   1
 -12  -3   2  100610    8680   1
 -11  -3   2   88867    5817   1
 -10  -3   2  113785    5545   1
  -9  -3   2  139841    7164   1
   8   3   3  210541    8286  -2
   8  -2  -2  210541    8286  -3
  -8  -3   2  210541    8286   1
   7   3   3  373956   12273  -2
   7  -2  -2  373956   12273  -3
  -7  -3   2  373956   12273   1
  -6  -3   2  178683    5314   1
  -5  -3   2   55522    2997   1
  -4  -3   2  427779    7138   1
  -3  -3   2  297656   16077   1
  -2  -3   2 1357554   16888   1
  -1  -3   2   19754    1249   1
   0   3   2  491828   10843  -2
   0  -3  -2  491828   10843  -3
   0  -3   2  491828   10843   1
  -1   3   2  125487    3895  -2
   1  -3   2  125487    3895   1
   2  -3   2   30106    1892   1
   3  -3   2  436917   10904   1
   4  -3   2  306379    5541   1
   5  -3   2    8511    1191   1
   6  -3   2  390765   14909   1
  -7  -4  -2  134498    8084  -3
   7  -3   2  134498    8084   1
  -8   3   1  182226    7021  -2
  -8  -4  -2  182226    7021  -3
   8  -3   2  182226    7021   1
  -9   3   1  265055    9608  -2
   9  -3   2  265055    9608   1
  10  -3   2  268334   12160   1
  11  -3   2  258129   22662   1
  12  -3   2   82740   10047   1
  13  -3   2  153644   14289   1
  14  -3   2   78172   10486   1
 -15  -5  -2  161298   19526  -3
  15  -3   2  161298   19526   1
 -16   3   0   98979   13832  -2
  16  -3   2   98979   13832   1
  16   2   4    6943    5596  -2
 -16  -2   2    6943    5596   1
  15   0  -2  121539   16458  -3
 -15  -2   2  121539   16458   1
 -14  -2   2   64877    9234   1
 -13  -2   2   50911    6501   1
 -12  -2   2   64747    7584   1
 -11  -2   2   76138    5717   1
 -10  -2   2   53486    3460   1
  -9  -2   2  244918    7328   1
   8   2   3  133461    7001  -2
   8  -1  -2  133461    7001  -3
  -8  -2   2  133461    7001   1
   7  -1  -2  123824    5516  -3
  -7  -2   2  123824    5516   1
  -6  -2   2  125379    4975   1
  -5  -2   2  390195    6592   1
  -4  -2   2   12645    3589   1
  -3  -2   2 1038139   28375   1
  -2  -2   2   55116    2571   1
   2  -2   2   51237    4630   1
   3  -2   2  351557   12863   1
   4  -2   2   62731    3291   1
   5  -2   2  117710    7052   1
   6  -2   2  180649    5258   1
  -7  -3  -2  187598    6783  -3
   7  -2   2  187598    6783   1
  -8   2   1   47678    3135  -2
  -8  -3  -2   47678    3135  -3
   8  -2   2   47678    3135   1
   9  -2   2  174237    6972   1
  10  -2   2  129305    9499   1
  11  -2   2  179900   13910   1
  12  -2   2  242227   22664   1
  13  -2   2   55498    9796   1
  14  -2   2  155388   14835   1
 -15  -4  -2   70306    9267  -3
  15  -2   2   70306    9267   1
 -16   2   0  136004   15416  -2
  16  -2   2  136004   15416   1
 -17  -1   2    8136    7116   1
  16   1   4   91472   12353  -2
 -16  -1   2   91472   12353   1
  15   1  -2   26143   11920  -3
 -15  -1   2   26143   11920   1
 -14  -1   2  175940   15710   1
 -13  -1   2   33827    4677   1
 -12  -1   2  147423   17781   1
 -11  -1   2   53418    4404   1
 -10  -1   2  191862   10760   1
  -9  -1   2   29667    2906   1
   8   1   3  138243    5047  -2
   8   0  -2  138243    5047  -3
  -8  -1   2  138243    5047   1
   7   0  -2   48705    2803  -3
  -7  -1   2   48705    2803   1
  -6  -1   2  284075    5991   1
  -5  -1   2   76495   10965   1
  -4  -1   2  301519    4829   1
  -3  -1   2  121203   19088   1
  -2  -1   2  282605   17249   1
   2  -1   2  401163    9164   1
   3  -1   2   15226    1530   1
   4  -1   2   95561    8284   1
   5  -1   2   36135    2016   1
   6  -1   2  457825    7947   1
  -7  -2  -2   88827    3305  -3
   7  -1   2   88827    3305   1
  -8   1   1  153580    6042  -2
  -8  -2  -2  153580    6042  -3
   8  -1   2  153580    6042   1
   9  -1   2  113791    5457   1
  10  -1   2   88074    5245   1
  11  -1   2  145715    8451   1
  12  -1   2   54610    8723   1
  13  -1   2   81455    9485   1
  14  -1   2   56117    8062   1
 -15  -3  -2  143207   13292  -3
  15  -1   2  143207   13292   1
 -16   1   0   55937   10454  -2
  16  -1   2   55937   10454   1
  16   0   4   18330    7284  -2
 -16   0   2   18330    7284   1
  15   2  -2  139715   15290  -3
 -15   0   2  139715   15290   1
 -14   0   2   11263    4239   1
 -13   0   2  198442   12118   1
 -12   0   2   40133    4406   1
 -11   0   2  224561   10969   1
 -10   0   2  168018    7609   1
  -9   0   2  303724   10137   1
   8   0   3    6293    1516  -2
   8   1  -2    6293    1516  -3
  -8   0   2    6293    1516   1
   7   1  -2  390322    9360  -3
  -7   0   2  390322    9360   1
  -6   0   2   32258    2180   1
  -5   0   2  498274   16125   1
  -4   0   2   28947    6180   1
  -3   0   2  542061   33736   1
  -2   0   2  574916   13213   1
   3   0   2  580914    7370   1
   4   0   2    1825     586   1
   5   0   2  492174    7770   1
   6   0   2  176838    5072   1
  -7  -1  -2  162299    5577  -3
   7   0   2  162299    5577   1
  -8   0   1   64130    3838  -2
  -8  -1  -2   64130    3838  -3
   8   0   2   64130    3838   1
   9   0   2  166913    7535   1
  10   0   2  149069    8681   1
  11   0   2   73781   10499   1
  12   0   2  153699   11888   1
  13   0   2   46390    6437   1
  14   0   2   91272    9596   1
 -15  -2  -2   76801   11439  -3
  15   0   2   76801   11439   1
 -16   0   0   92631   13732  -2
  16   0   2   92631   13732   1
  17   0   2   37057    9081   1
  16  -1   4  108998   13928  -2
 -16   1   2  108998   13928   1
  15   3  -2   23043    7304  -3
 -15   1   2   23043    7304   1
 -14   1   2  143163   16819   1
 -13   1   2    3456    2742   1
 -12   1   2  189908   10244   1
 -11   1   2   86388    7229   1
 -10   1   2  210785   10200   1
  -9   1   2   66958    4367   1
   8  -1   3  288872    7981  -2
   8   2  -2  288872    7981  -3
  -8   1   2  288872    7981   1
   7   2  -2   73919    4332  -3
  -7   1   2   73919    4332   1
  -6   1   2  748735   14710   1
  -5   1   2  106683    3318   1
  -4   1   2  442792    7226   1
  -3   1   2   42789    1879   1
  -2   1   2  435200    6894   1
   2   1   2  238367    8783   1
   3   1   2  296030    6224   1
   4   1   2  168165    4058   1
   5   1   2   93700    8185   1
   6   1   2  250148    8282   1
  -7   0  -2  121705    6228  -3
   7   1   2  121705    6228   1
  -8  -1   1  282874    8091  -2
  -8   0  -2  282874    8091  -3
   8   1   2  282874    8091   1
   9   1   2  160087    7049   1
  10   1   2   84990    7739   1
  11   1   2  235675   20031   1
  12   1   2   10958    4823   1
  13   1   2  126020   12467   1
  14   1   2   82481    9152   1
 -15  -1  -2   84175    9287  -3
  15   1   2   84175    9287   1
 -16  -1   0   20551    5256  -2
  16   1   2   20551    5256   1
  17   1   2   45924   12614   1
  16  -2   4   34345   10609  -2
 -16   2   2   34345   10609   1
  15   4  -2  149195   19193  -3
 -15   2   2  149195   19193   1
 -14   2   2    4711    3705   1
 -13   2   2  158566   12514   1
 -12   2   2   29043    3535   1
 -11   2   2  204379   16653   1
 -10   2   2   51096    4690   1
  -9   2   2  215510   11058   1
   8  -2   3    6345    1564  -2
   8   3  -2    6345    1564  -3
  -8   2   2    6345    1564   1
   7   3  -2  548912   11680  -3
  -7   2   2  548912   11680   1
  -6   2   2  260082    6940   1
  -5   2   2  594608    8435   1
  -4   2   2   52226    4541   1
  -3   2   2  480978    6118   1
  -2   2   2   77867    2494   1
   2   2   2  118124    3207   1
   3   2   2  920252    9847   1
   4   2   2   51033    2463   1
   5   2   2  384446   11739   1
   6   2   2  117696    4215   1
  -7   1  -2  221914    6045  -3
   7   2   2  221914    6045   1
  -8  -2   1  107693    5003  -2
  -8   1  -2  107693    5003  -3
   8   2   2  107693    5003   1
   9   2   2  221408   11202   1
  10   2   2  222240    8303   1
  11   2   2   77816    6728   1
  12   2   2   82053   13160   1
  13   2   2   40899    5288   1
  14   2   2  135995   12047   1
 -15   0  -2   36786    6755  -3
  15   2   2   36786    6755   1
 -16  -2   0   24177    6084  -2
  16   2   2   24177    6084   1
  17   2   2   28248    7110   1
  16  -3   4  171180   37276  -2
 -16   3   2  171180   37276   1
  15   5  -2   14462   16528  -3
 -15   3   2   14462   16528   1
 -14   3   2  160939   46967   1
 -13   3   2    3375    3431   1
 -12   3   2  141578    9203   1
 -11   3   2   72698    8274   1
 -10   3   2  321860   14899   1
   9  -3   3   43595    4958  -2
  -9   3   2   43595    4958   1
   8  -3   3  189099   15573  -2
   8   4  -2  189099   15573  -3
  -8   3   2  189099   15573   1
   7   4  -2   72517    3865  -3
  -7   3   2   72517    3865   1
  -6   3   2  389890   10794   1
  -5   3   2    2468     833   1
  -4   3   2  235809    6006   1
  -3   3   2  268800   13609   1
  -2   3   2   20771    1286   1
   1  -3   2  132895    3562  -2
  -1   3   2  132895    3562   1
   0  -3   2  468791    7770  -2
   0   3  -2  468791    7770  -3
   0   3   2  468791    7770   1
   1   3   2   12643     961   1
   2   3   2 1420462   18686   1
   3   3   2  516639   10012   1
   4   3   2  266867   15566   1
   5   3   2  131522    7189   1
   6   3   2  199787    5942   1
  -7  -3   1  105791    4596  -2
  -7   2  -2  105791    4596  -3
   7   3   2  105791    4596   1
  -8  -3   1  347273    8874  -2
  -8   2  -2  347273    8874  -3
   8   3   2  347273    8874   1
   9   3   2  146218    6689   1
  10   3   2   80766    5267   1
  11   3   2   75486   10051   1
  12   3   2   65501    6588   1
  13   3   2  166069   19096   1
  14   3   2   44451   10522   1
 -15  -3   0   69346    9168  -2
 -15   1  -2   69346    9168  -3
  15   3   2   69346    9168   1
 -16  -3   0   12886    4781  -2
  16   3   2   12886    4781   1
  17   3   2   22909    7186   1
  16  -4   4   56781   10358  -2
 -16   4   2   56781   10358   1
  15   6  -2  172542   21647  -3
 -15   4   2  172542   21647   1
 -14   4   2   20531    6995   1
 -13   4   2  108591   13755   1
 -12   4   2   28651    6835   1
 -11   4   2  129259   11768   1
 -10   4   2   77599    7632   1
   9  -4   3  289431   31759  -2
  -9   4   2  289431   31759   1
   8  -4   3   81353    7550  -2
   8   5  -2   81353    7550  -3
  -8   4   2   81353    7550   1
   7   5  -2  489603   10977  -3
  -7   4   2  489603   10977   1
  -6   4   2   78571    4604   1
  -5   4   2  333371    6970   1
  -4   4   2   35075    3564   1
  -3   4   2 1027635   11038   1
  -2   4   2   63651    2618   1
   1  -4   2  101243    3047  -2
  -1   4   2  101243    3047   1
   0  -4   2   35346    1752  -2
   0   4  -2   35346    1752  -3
   0   4   2   35346    1752   1
   1   4   2   58622    2243   1
   2   4   2  321477    5732   1
   3   4   2  241713   24012   1
   4   4   2  131082    8348   1
   5   4   2  198353    5575   1
   6   4   2  110517    6658   1
  -7  -4   1  229725    7046  -2
  -7   3  -2  229725    7046  -3
   7   4   2  229725    7046   1
  -8  -4   1  234799    7622  -2
  -8   3  -2  234799    7622  -3
   8   4   2  234799    7622   1
   9   4   2  155561    6623   1
  10   4   2   79625    4917   1
  11   4   2   43022    4385   1
  12   4   2   48581    5215   1
  13   4   2   51241    6908   1
  14   4   2  104190   13892   1
 -15  -4   0   33421    5872  -2
 -15   2  -2   33421    5872  -3
  15   4   2   33421    5872   1
 -16  -4   0   16287    5776  -2
  16   4   2   16287    5776   1
  16  -5   4  105226   18735  -2
 -16   5   2  105226   18735   1
  15   7  -2   71078   12932  -3
 -15   5   2   71078   12932   1
 -14   5   2  150262   15059   1
 -13   5   2   51337   10191   1
 -12   5   2  111892   16062   1
 -11   5   2  174466   13681   1
 -10   5   2  109532   11685   1
   9  -5   3   88604    6695  -2
  -9   5   2   88604    6695   1
   8  -5   3  288666    9589  -2
   8   6  -2  288666    9589  -3
  -8   5   2  288666    9589   1
   7   6  -2   97960    6765  -3
  -7   5   2   97960    6765   1
  -6   5   2  208868    8050   1
  -5   5   2   50767    3359   1
  -4   5   2  442560   18968   1
  -3   5   2   43506    4383   1
  -2   5   2 1407430   21679   1
   1  -5   2   92647    3107  -2
  -1   5   2   92647    3107   1
   0  -5   2  210153    6361  -2
   0   5  -2  210153    6361  -3
   0   5   2  210153    6361   1
   1   5   2   88954    2956   1
   2   5   2   50196   10078   1
   3   5   2  239112   11735   1
   4   5   2   90066    9262   1
   5   5   2  232362   13836   1
   6   5   2  156262    6008   1
  -7  -5   1  277691    9850  -2
  -7   4  -2  277691    9850  -3
   7   5   2  277691    9850   1
  -8  -5   1  228767    7844  -2
  -8   4  -2  228767    7844  -3
   8   5   2  228767    7844   1
   9   5   2  216509    8190   1
  10   5   2   31437    3835   1
  11   5   2  127544    7539   1
  12   5   2   46801   10956   1
  13   5   2   75793    8794   1
  14   5   2   30583    6851   1
 -15  -5   0    -962    4135  -2
 -15   3  -2    -962    4135  -3
  15   5   2    -962    4135   1
 -16  -5   0   10033    4294  -2
  16   5   2   10033    4294   1
  16  -6   4   31305   10354  -2
 -16   6   2   31305   10354   1
  15   8  -2  106865   13251  -3
 -15   6   2  106865   13251   1
 -14   6   2   75420   15336   1
 -13   6   2  113705   18322   1
 -12   6   2  103359   15996   1
 -11   6   2  109118    8343   1
 -10   6   2  162311    9706   1
   9  -6   3  103958    7565  -2
  -9   6   2  103958    7565   1
   8  -6   3  161588    6755  -2
   8   7  -2  161588    6755  -3
  -8   6   2  161588    6755   1
   7   7  -2  131978    6648  -3
  -7   6   2  131978    6648   1
  -6   6   2  120111    7800   1
  -5   6   2   82180    9420   1
  -4   6   2   39416    3866   1
  -3   6   2  449288    8348   1
  -2   6   2   90298    3553   1
   1  -6   2  481684   10464  -2
  -1   6   2  481684   10464   1
   0  -6   2  172954    5223  -2
   0   6  -2  172954    5223  -3
   0   6   2  172954    5223   1
   1   6   2   59706    2963   1
   2   6   2   54990    2573   1
   3   6   2   48496    4603   1
   4   6   2  224895   15512   1
   5   6   2  175678    8962   1
   6   6   2  207043    8903   1
  -7  -6   1  156210    8690  -2
  -7   5  -2  156210    8690  -3
   7   6   2  156210    8690   1
  -8  -6   1  156284    8698  -2
  -8   5  -2  156284    8698  -3
   8   6   2  156284    8698   1
   9   6   2   20435    3157   1
  10   6   2  184832    9417   1
  11   6   2   17654    4281   1
  12   6   2  115543    8374   1
  13   6   2   31762    5390   1
  14   6   2   43006    6438   1
 -15  -6   0   24209    4818  -2
 -15   4  -2   24209    4818  -3
  15   6   2   24209    4818   1
 -16  -6   0   21171    6315  -2
  16   6   2   21171    6315   1
  15   9  -2   45198    9467  -3
 -15   7   2   45198    9467   1
 -14   7   2   68160   10223   1
 -13   7   2   84291   10393   1
 -12   7   2   94789    9592   1
 -11   7   2  138841   11674   1
 -10   7   2   79321    6670   1
   9  -7   3  149089    6960  -2
  -9   7   2  149089    6960   1
   8  -7   3   77138    4495  -2
   8   8  -2   77138    4495  -3
  -8   7   2   77138    4495   1
   7   8  -2  165146    9350  -3
  -7   7   2  165146    9350   1
  -6   7   2  119696    7116   1
  -5   7   2  240268    9154   1
  -4   7   2  138065   13473   1
  -3   7   2   63137    6003   1
  -2   7   2  250220   12508   1
   1  -7   2   33967    2179  -2
  -1   7   2   33967    2179   1
   0  -7   2   37907    5931  -2
   0   7  -2   37907    5931  -3
   0   7   2   37907    5931   1
   1   7   2  154059    5416   1
   2   7   2   96788    4297   1
   3   7   2   81619    9590   1
   4   7   2  100690    7640   1
   5   7   2   77172    4425   1
   6   7   2  264874   12857   1
  -7  -7   1  190124   14071  -2
  -7   6  -2  190124   14071  -3
   7   7   2  190124   14071   1
  -8  -7   1   54145    7595  -2
  -8   6  -2   54145    7595  -3
   8   7   2   54145    7595   1
   9   7   2   85289    7044   1
  10   7   2   37143    4516   1
  11   7   2  183611   10440   1
  12   7   2   20537    3854   1
  13   7   2   73482    8851   1
  14   7   2   26277    4664   1
 -15  -7   0   27573    6159  -2
 -15   5  -2   27573    6159  -3
  15   7   2   27573    6159   1
 -16  -7   0   18282   17747  -2
  16   7   2   18282   17747   1
  15  10  -2   35514   10108  -3
 -15   8   2   35514   10108   1
 -14   8   2   69977   11241   1
 -13   8   2   43269    7289   1
 -12   8   2  102375   10500   1
 -11   8   2   79858    9213   1
 -10   8   2  120693    8937   1
   9  -8   3   14572    4073  -2
  -9   8   2   14572    4073   1
   8  -8   3  131735    6871  -2
   8   9  -2  131735    6871  -3
  -8   8   2  131735    6871   1
   7   9  -2   54838    5372  -3
  -7   8   2   54838    5372   1
  -6   8   2  192291    9106   1
  -5   8   2  124379   11192   1
  -4   8   2  191370   11507   1
  -3   8   2   56820    6446   1
  -2   8   2   17820    4215   1
   1  -8   2   46427    2833  -2
  -1   8   2   46427    2833   1
   0  -8   2   16968    3811  -2
   0   8  -2   16968    3811  -3
   0   8   2   16968    3811   1
   1   8   2  161007    8836   1
   2   8   2  109620    8236   1
   3   8   2  145570   11444   1
   4   8   2   61027    4357   1
   5   8   2  216357    8451   1
   6   8   2  127737    8210   1
  -7  -8   1   54113    4952  -2
  -7   7  -2   54113    4952  -3
   7   8   2   54113    4952   1
  -8  -8   1   91081    9272  -2
  -8   7  -2   91081    9272  -3
   8   8   2   91081    9272   1
   9   8   2   70623   10952   1
  10   8   2   44035    5428   1
  11   8   2   64682    6148   1
  12   8   2  105685   10331   1
  13   8   2   47386    6259   1
  14   8   2   64661    8457   1
 -15  -8   0   21151    4763  -2
 -15   6  -2   21151    4763  -3
  15   8   2   21151    4763   1
 -16  -8   0   20827    8390  -2
  16   8   2   20827    8390   1
  15  11  -2   21700   15438  -3
 -15   9   2   21700   15438   1
 -14   9   2   46245   11828   1
 -13   9   2   92901   10970   1
 -12   9   2   39325    6472   1
 -11   9   2  150139   12590   1
 -10   9   2   23079    9051   1
   9  -9   3  105548   12449  -2
  -9   9   2  105548   12449   1
   8  -9   3   19360    7342  -2
   8  10  -2   19360    7342  -3
  -8   9   2   19360    7342   1
   7  10  -2  244041   10690  -3
  -7   9   2  244041   10690   1
  -6   9   2   43196    5508   1
  -5   9   2  230019   10013   1
  -4   9   2   70571    8731   1
  -3   9   2   76442    8479   1
  -2   9   2   33047    8342   1
   1  -9   2   31110    3914  -2
  -1   9   2   31110    3914   1
   0  -9   2   54561    4892  -2
   0   9  -2   54561    4892  -3
   0   9   2   54561    4892   1
   1   9   2  113296    6558   1
   2   9   2   21808    3059   1
   3   9   2  138660   11694   1
   4   9   2  104760    8359   1
   5   9   2   51670    4529   1
   6   9   2   90490    7493   1
  -7  -9   1  194259    9608  -2
  -7   8  -2  194259    9608  -3
   7   9   2  194259    9608   1
  -8  -9   1  152108    8300  -2
  -8   8  -2  152108    8300  -3
   8   9   2  152108    8300   1
   9   9   2   96455    7446   1
  10   9   2   34627   10472   1
  11   9   2   68929    7260   1
  12   9   2   22997    7523   1
  13   9   2   93353    9174   1
  14   9   2   52487    8687   1
 -15  -9   0   58727    7883  -2
 -15   7  -2   58727    7883  -3
  15   9   2   58727    7883   1
 -14  10   2   36457   12702   1
 -13  10   2   21520    6377   1
 -12  10   2   80679   10170   1
 -11  10   2   49059   11013   1
 -10  10   2  177634   15109   1
   9 -10   3   24592    4960  -2
  -9  10   2   24592    4960   1
   8  11  -2  137463   13131  -3
  -8  10   2  137463   13131   1
   7  11  -2   23728    5647  -3
  -7  10   2   23728    5647   1
  -6  10   2  113382    7973   1
  -5  10   2   44131    4262   1
  -4  10   2  158447   17139   1
  -3  10   2   61668   19243   1
  -2  10   2   26140    5330   1
   1 -10   2   69725    5113  -2
  -1  10   2   69725    5113   1
   0  10  -2   15430    3398  -3
   0  10   2   15430    3398   1
   1  10   2   78276    5791   1
   2  10   2   81885    7515   1
   3  10   2  243657   11198   1
   4  10   2  118599   10281   1
   5  10   2   51271    5901   1
   6  10   2  102272    7933   1
  -7 -10   1   68799    6495  -2
  -7   9  -2   68799    6495  -3
   7  10   2   68799    6495   1
  -8   9  -2  184580    9737  -3
   8  10   2  184580    9737   1
   9  10   2  128543    7856   1
  10  10   2  122433   12519   1
  11  10   2   40915    8855   1
  12  10   2  107272   10239   1
  13  10   2   83630    8540   1
  14  10   2   48001    7115   1
 -15 -10   0   24948    6847  -2
 -15   8  -2   24948    6847  -3
  15  10   2   24948    6847   1
 -14  11   2    5334    8006   1
 -13  11   2   46985   14590   1
 -12  11   2    7186    8066   1
 -11  11   2  120199   15346   1
 -10  11   2   15833    4834   1
   9 -11   3  107597   10587  -2
  -9  11   2  107597   10587   1
   8  12  -2   52181    7650  -3
  -8  11   2   52181    7650   1
   7  12  -2  159484   21157  -3
  -7  11   2  159484   21157   1
  -6  11   2  135864    9292   1
  -5  11   2  131326   15066   1
  -4  11   2   93276   10042   1
  -3  11   2   37107   18328   1
  -2  11   2   84707   15546   1
   1 -11   2   27204    4741  -2
  -1  11   2   27204    4741   1
   0  11  -2   93459    6550  -3
   0  11   2   93459    6550   1
   1  11   2   39609    4421   1
   2  11   2  354426   18466   1
   3  11   2   78888    7207   1
   4  11   2  131875   14844   1
   5  11   2   56333    5132   1
   6  11   2   54225    5825   1
  -7 -11   1   99482    8099  -2
  -7  10  -2   99482    8099  -3
   7  11   2   99482    8099   1
  -8  10  -2  150113   14189  -3
   8  11   2  150113   14189   1
   9  11   2  139046    9355   1
  10  11   2   36089    7244   1
  11  11   2  100947   12082   1
  12  11   2   55178    9227   1
  13  11   2   91811   10019   1
  14  11   2   24811    4549   1
 -15 -11   0   62016   10126  -2
 -15   9  -2   62016   10126  -3
  15  11   2   62016   10126   1
 -13  12   2   22872    9465   1
 -12  12   2   28230   11109   1
 -11  12   2   37065    8369   1
 -10  12   2  109960   18180   1
   9 -12   3   14255    7261  -2
  -9  12   2   14255    7261   1
   8  13  -2  152384   13460  -3
  -8  12   2  152384   13460   1
   7  13  -2   93425    8570  -3
  -7  12   2   93425    8570   1
  -6  12   2   67073    7400   1
  -5  12   2   89849   10114   1
  -4  12   2  122959   13216   1
  -3  12   2  233301   15360   1
  -2  12   2   38801    3415   1
   1 -12   2  100217    5533  -2
  -1  12   2  100217    5533   1
   0  12  -2   28621    3204  -3
   0  12   2   28621    3204   1
   1  12   2  209301   10062   1
   2  12   2   75758    7558   1
   3  12   2  252210   21236   1
   4  12   2   58538    6263   1
   5  12   2   60341    7778   1
   6  12   2  153920   12170   1
  -7 -12   1  294310   14300  -2
  -7  11  -2  294310   14300  -3
   7  12   2  294310   14300   1
  -8  11  -2  132997    9823  -3
   8  12   2  132997    9823   1
   9  12   2  110446   13217   1
  10  12   2   66377    9556   1
  11  12   2   71751   10557   1
  12  12   2  154919   15591   1
  13  12   2   44410    7193   1
  14  12   2   23092    5680   1
 -12  13   2   43001   10279   1
 -11  13   2   63926   10973   1
 -10  13   2   55921   10271   1
   9 -13   3   71327   10939  -2
  -9  13   2   71327   10939   1
   8  14  -2   65573    9939  -3
  -8  13   2   65573    9939   1
   7  14  -2   97485   11673  -3
  -7  13   2   97485   11673   1
  -6  13   2  138167   13359   1
  -5  13   2   78333   11422   1
  -4  13   2  193513   15156   1
  -3  13   2   17302    9349   1
  -2  13   2  207615   11086   1
   1 -13   2   73397    5214  -2
  -1  13   2   73397    5214   1
   0  13  -2  192470    8267  -3
   0  13   2  192470    8267   1
   1  13   2   47025    6204   1
   2  13   2  255742   21519   1
   3  13   2   65254    8144   1
   4  13   2  146847   12992   1
   5  13   2   56188    6415   1
   6  13   2  167126   20167   1
  -7 -13   1  153376   11261  -2
  -7  12  -2  153376   11261  -3
   7  13   2  153376   11261   1
  -8  12  -2  181929   13885  -3
   8  13   2  181929   13885   1
   9  13   2   58377    8989   1
  10  13   2   87762   11195   1
  11  13   2  117826   13240   1
  12  13   2   67944   10665   1
  13  13   2  102406   13056   1
  14  13   2   16603    5493   1
 -12  14   2   66606   13881   1
 -11  14   2   73019   12100   1
 -10  14   2   76049   12098   1
   9 -14   3   86248   14599  -2
  -9  14   2   86248   14599   1
   8  15  -2   55822    9317  -3
  -8  14   2   55822    9317   1
   7  15  -2  103326   12478  -3
  -7  14   2  103326   12478   1
  -6  14   2   56630    8964   1
  -5  14   2  107160   11991   1
  -4  14   2   89847   11352   1
  -3  14   2  226666   16341   1
  -2  14   2   44873    4780   1
   1 -14   2  255211   10123  -2
  -1  14   2  255211   10123   1
   0  14  -2   56651    4598  -3
   0  14   2   56651    4598   1
   1  14   2  286727   14918   1
   2  14   2   88136   11014   1
   3  14   2  169681   11179   1
   4  14   2   81779    7823   1
   5  14   2  223755   13020   1
   6  14   2   87052    8184   1
  -7 -14   1  166133   12292  -2
  -7  13  -2  166133   12292  -3
   7  14   2  166133   12292   1
  -8  13  -2   70371    9495  -3
   8  14   2   70371    9495   1
   9  14   2   44989    9801   1
  10  14   2   68428   12963   1
  11  14   2  106926   17072   1
  12  14   2  128616   19232   1
  13  14   2   23174    8735   1
 -11  15   2   61985   11308   1
  10 -15   3   75990   12163  -2
 -10  15   2   75990   12163   1
   9 -15   3   58785    9682  -2
  -9  15   2   58785    9682   1
   8  16  -2  124020   14615  -3
  -8  15   2  124020   14615   1
   7  16  -2   44145    9261  -3
  -7  15   2   44145    9261   1
  -6  15   2  162604   16060   1
  -5  15   2   37265    7704   1
  -4  15   2  159637   14934   1
  -3  15   2   23688    6058   1
   2 -15   2  165449   14952  -2
  -2  15   2  165449   14952   1
   1 -15   2   43965    7459  -2
  -1  15   2   43965    7459   1
   0  15  -2  287899   17291  -3
   0  15   2  287899   17291   1
   1  15   2   29815    5505   1
   2  15   2  168484   12201   1
   3  15   2   60165    7160   1
   4  15   2  223747   13464   1
   5  15   2   62869    7263   1
  -6 -15   1  183118   12009  -2
   6  15   2  183118   12009   1
  -7 -15   1   45043    6573  -2
  -7  14  -2   45043    6573  -3
   7  15   2   45043    6573   1
  -8  14  -2  169520   14710  -3
   8  15   2  169520   14710   1
   9  15   2   55986   12252   1
  10  15   2   83792   28324   1
  11  15   2   97911   16470   1
  12  15   2   40047   11326   1
  10 -16   3   34225    8463  -2
 -10  16   2   34225    8463   1
   9 -16   3  133143   16168  -2
  -9  16   2  133143   16168   1
   8  17  -2   40098    9388  -3
  -8  16   2   40098    9388   1
   7  17  -2  106895   13584  -3
  -7  16   2  106895   13584   1
  -6  16   2   36262    8350   1
  -5  16   2  158333   15546   1
  -4  16   2   19328    6548   1
  -3  16   2  209863   17334   1
   2 -16   2   21700    6017  -2
  -2  16   2   21700    6017   1
   1 -16   2  203929   15836  -2
  -1  16   2  203929   15836   1
   0  16  -2   19901    5804  -3
   0  16   2   19901    5804   1
   1  16   2  224902   14107   1
   2  16   2   47612    6755   1
   3  16   2  136417   10975   1
   4  16   2   49479    7325   1
   5  16   2  148528   11247   1
  -6 -16   1   66053    9658  -2
   6  16   2   66053    9658   1
  -7 -16   1  136655   11958  -2
  -7  15  -2  136655   11958  -3
   7  16   2  136655   11958   1
  -8  15  -2   54084   12583  -3
   8  16   2   54084   12583   1
   9  16   2  106928   16381   1
  10  16   2   75680   24359   1
  11  16   2  106912   17142   1
   9 -17   3   32277    8515  -2
  -9  17   2   32277    8515   1
   8  18  -2  135149   15902  -3
  -8  17   2  135149   15902   1
   7  18  -2   30157    7543  -3
  -7  17   2   30157    7543   1
  -6  17   2  118939   14439   1
  -5  17   2   29669    7559   1
  -4  17   2  169617   16202   1
  -3  17   2    9827    5410   1
   2 -17   2  149177   14730  -2
  -2  17   2  149177   14730   1
   1 -17   2   12313    4519  -2
  -1  17   2   12313    4519   1
   0  17  -2  173488   14840  -3
   0  17   2  173488   14840   1
   1  17   2   28324    5955   1
   2  17   2  133913   12441   1
   3  17   2   33870    6154   1
   4  17   2  117575   12690   1
   5  17   2   41082    7971   1
  -6 -17   1   91353    9824  -2
   6  17   2   91353    9824   1
  -7 -17   1   23595    6468  -2
  -7  16  -2   23595    6468  -3
   7  17   2   23595    6468   1
  -8  16  -2  102842   17204  -3
   8  17   2  102842   17204   1
   9  17   2   66537   14389   1
  10  17   2   80120   20647   1
  11  17   2   21795   13301   1
   8  19  -2   26536    8311  -3
  -8  18   2   26536    8311   1
   7  19  -2  108851   14473  -3
  -7  18   2  108851   14473   1
  -6  18   2   28656    8134   1
  -5  18   2  173380   17110   1
  -4  18   2   32049    8508   1
  -3  18   2  168141   16434   1
   2 -18   2   25346    6898  -2
  -2  18   2   25346    6898   1
   1 -18   2  147772   14678  -2
  -1  18   2  147772   14678   1
   0  18  -2   11229    4746  -3
   0  18   2   11229    4746   1
   1  18   2  141897   13399   1
   2  18   2   38809    6738   1
   3  18   2  118388   13376   1
   4  18   2   55531    9932   1
   5  18   2  150608   17276   1
  -6 -18   1   69167    9359  -2
   6  18   2   69167    9359   1
  -7 -18   1   36846    6385  -2
  -7  17  -2   36846    6385  -3
   7  18   2   36846    6385   1
  -8  17  -2   30443   12671  -3
   8  18   2   30443   12671   1
   9  18   2   99160   17117   1
  -6  19   2  112278   14619   1
  -5  19   2   37879    9458   1
  -4  19   2  144266   15830   1
  -3  19   2   25364    7475   1
   2 -19   2   89311   12050  -2
  -2  19   2   89311   12050   1
   1 -19   2   12727    5594  -2
  -1  19   2   12727    5594   1
   0  19  -2  154563   15358  -3
   0  19   2  154563   15358   1
   1  19   2   35290   10516   1
   2  19   2   73610   13534   1
   3  19   2   30329    7925   1
   4  19   2  141720   15135   1
   5  19   2   73176   11597   1
  -6 -19   1   58133    9134  -2
   6  19   2   58133    9134   1
  -7 -19   1   37754   11877  -2
  -7  18  -2   37754   11877  -3
   7  19   2   37754   11877   1
  -8  18  -2   73936   16413  -3
   8  19   2   73936   16413   1
  -4  20   2   22036    8482   1
  -3  20   2   80835   12100   1
   2 -20   2   30234    8684  -2
  -2  20   2   30234    8684   1
   1 -20   2   94614   15853  -2
  -1  20   2   94614   15853   1
   0  20  -2   21734   12668  -3
   0  20   2   21734   12668   1
   1  20   2   70061   12927   1
   2  20   2   27624    9587   1
   3  20   2  125005   14679   1
   4  20   2   43154    9685   1
   5  20   2   83789   10769   1
  -6 -20   1   43108    9509  -2
   6  20   2   43108    9509   1
   1 -21   2   33877   20352  -2
  -1  21   2   33877   20352   1
   0  21  -2   43727   14751  -3
   0  21   2   43727   14751   1
   1  21   2   24788    9176   1
   2  21   2   44679   15996   1
   3  21   2   24311   10705   1
  -3 -21   3   49677   12076   1
  -2 -21   3   15618    7281   1
  -1 -21   3   49060    9251   1
   0 -21  -3   15026    6154  -3
   0 -21   3   15026    6154   1
  -1  21   3   67055   11238  -2
   1 -21   3   67055   11238   1
   6  20   4   90234   16000  -2
  -6 -20   3   90234   16000   1
  -5 -20   3   66175   13858   1
  -4 -20   3   63404   13681   1
  -3 -20   3   33231   11539   1
  -2 -20   3   54412   12350   1
  -1 -20   3   29066    8387   1
   0 -20  -3   41467    8146  -3
   0 -20   3   41467    8146   1
  -1  20   3   17833   20650  -2
   1 -20   3   17833   20650   1
  -2  20   3   69953   14283  -2
   2 -20   3   69953   14283   1
   3 -20   3   50378   13719   1
   4 -20   3   40832   12253   1
   8 -18  -3   60857   14129  -3
  -8 -19   3   60857   14129   1
   7  19   4   77889   12218  -2
   7 -18  -3   77889   12218  -3
  -7 -19   3   77889   12218   1
   6  19   4   50361   14273  -2
  -6 -19   3   50361   14273   1
  -5 -19   3   54795   12068   1
  -4 -19   3   50058   12784   1
  -3 -19   3  104250   13545   1
  -2 -19   3   45250    8877   1
  -1 -19   3   32305    9259   1
   0 -19  -3   38215   12721  -3
   0 -19   3   38215   12721   1
  -1  19   3   70223   13465  -2
   1 -19   3   70223   13465   1
  -2  19   3   40754   13098  -2
   2 -19   3   40754   13098   1
   3 -19   3   78863   15343   1
   4 -19   3   58380   15567   1
   5 -19   3   39034    9024   1
   6 -19   3   45084    9998   1
  -9 -18   3   59971   14815   1
   8 -17  -3   48558   12413  -3
  -8 -18   3   48558   12413   1
   7  18   4   64500   11285  -2
   7 -17  -3   64500   11285  -3
  -7 -18   3   64500   11285   1
   6  18   4   54921   10646  -2
  -6 -18   3   54921   10646   1
  -5 -18   3   57969   10300   1
  -4 -18   3   75212   10672   1
  -3 -18   3   32420    8279   1
  -2 -18   3   52667   10103   1
  -1 -18   3   41934   10654   1
   0 -18  -3   55371   12840  -3
   0 -18   3   55371   12840   1
  -1  18   3   37977   31586  -2
   1 -18   3   37977   31586   1
  -2  18   3   62555   10858  -2
   2 -18   3   62555   10858   1
   3 -18   3   57791   12382   1
   4 -18   3   48980    9676   1
   5 -18   3   73316   16505   1
   6 -18   3   18117    5817   1
  -7 -19  -3   55644   10566  -3
   7 -18   3   55644   10566   1
  -8 -19  -3   26064    8574  -3
   8 -18   3   26064    8574   1
 -10 -17   3   58386   13939   1
  -9 -17   3   71449   14829   1
   8 -16  -3   79237   11466  -3
  -8 -17   3   79237   11466   1
   7  17   4   33712   13265  -2
   7 -16  -3   33712   13265  -3
  -7 -17   3   33712   13265   1
   6  17   4   45739    9003  -2
  -6 -17   3   45739    9003   1
  -5 -17   3   76301    9524   1
  -4 -17   3   29048    8949   1
  -3 -17   3   62515   13103   1
  -2 -17   3   43154    9223   1
  -1 -17   3   62850   25018   1
   0 -17  -3   18627    7390  -3
   0 -17   3   18627    7390   1
  -1  17   3   54989    9148  -2
   1 -17   3   54989    9148   1
  -2  17   3   17669    7848  -2
   2 -17   3   17669    7848   1
   3 -17   3   54293   10073   1
   4 -17   3   66541   16376   1
   5 -17   3   29689    7048   1
   6 -17   3   55384   10123   1
  -7 -18  -3   18205    6794  -3
   7 -17   3   18205    6794   1
  -8 -18  -3   67414   11630  -3
   8 -17   3   67414   11630   1
  -9  17   2   22154    7743  -2
   9 -17   3   22154    7743   1
 -11 -16   3   60784   14215   1
 -10 -16   3   74651   15041   1
  -9 -16   3   79734   15937   1
   8 -15  -3   41392    8815  -3
  -8 -16   3   41392    8815   1
   7  16   4   84128   11238  -2
   7 -15  -3   84128   11238  -3
  -7 -16   3   84128   11238   1
   6  16   4   66054    8323  -2
  -6 -16   3   66054    8323   1
  -5 -16   3   57666    8248   1
  -4 -16   3   43718    7198   1
  -3 -16   3   41151    9052   1
  -2 -16   3   76149   11574   1
  -1 -16   3   25453    6993   1
   0 -16  -3   79023   10124  -3
   0 -16   3   79023   10124   1
  -1  16   3   24949    7351  -2
   1 -16   3   24949    7351   1
  -2  16   3   63248    9992  -2
   2 -16   3   63248    9992   1
   3 -16   3   35005   10347   1
   4 -16   3   61128    9956   1
   5 -16   3   67304   10857   1
   6 -16   3   27374    7643   1
  -7 -17  -3   56105   10673  -3
   7 -16   3   56105   10673   1
  -8 -17  -3   42012    9628  -3
   8 -16   3   42012    9628   1
  -9  16   2   77507   12659  -2
   9 -16   3   77507   12659   1
 -10  16   2   40306   16143  -2
  10 -16   3   40306   16143   1
 -12 -15   3   32129   12006   1
 -11 -15   3   38807   10679   1
 -10 -15   3   72623   13860   1
  -9 -15   3   43053   12119   1
   8 -14  -3   76131   10810  -3
  -8 -15   3   76131   10810   1
   7  15   4  118614   10957  -2
   7 -14  -3  118614   10957  -3
  -7 -15   3  118614   10957   1
   6  15   4  106122    9903  -2
  -6 -15   3  106122    9903   1
  -5 -15   3   70944    8115   1
  -4 -15   3   89379   10087   1
  -3 -15   3   28121    4254   1
  -2 -15   3   29079    4930   1
  -1 -15   3   63789   10026   1
   0 -15  -3   39080   11594  -3
   0 -15   3   39080   11594   1
  -1  15   3   74968    9559  -2
   1 -15   3   74968    9559   1
  -2  15   3   25933    8388  -2
   2 -15   3   25933    8388   1
   3 -15   3  107130   12010   1
   4 -15   3   75787   10727   1
   5 -15   3   71520   10371   1
   6 -15   3   83251   12024   1
  -7 -16  -3   87574   12426  -3
   7 -15   3   87574   12426   1
  -8 -16  -3   87710   12827  -3
   8 -15   3   87710   12827   1
  -9  15   2   43915    9166  -2
   9 -15   3   43915    9166   1
 -10  15   2   46852   10813  -2
  10 -15   3   46852   10813   1
  11 -15   3   56090   12480   1
 -13 -14   3   12474    7433   1
 -12 -14   3   35796    8791   1
 -11 -14   3   60009   10907   1
 -10 -14   3   49106    9093   1
  -9 -14   3   47630    7385   1
   8 -13  -3   84042   10710  -3
  -8 -14   3   84042   10710   1
   7  14   4   92718   11408  -2
   7 -13  -3   92718   11408  -3
  -7 -14   3   92718   11408   1
  -6 -14   3  103837   10458   1
  -5 -14   3  148193   12116   1
  -4 -14   3   60502   11170   1
  -3 -14   3   39058    6271   1
  -2 -14   3  134169   10317   1
  -1 -14   3   58845   11358   1
   0 -14  -3   89101    9431  -3
   0 -14   3   89101    9431   1
  -1  14   3   42828   11070  -2
   1 -14   3   42828   11070   1
   2 -14   3  141310   13067   1
   3 -14   3   60694   13755   1
   4 -14   3  127151   17408   1
   5 -14   3   58611    5813   1
   6 -14   3   98951    8923   1
  -7 -15  -3   63914   11367  -3
   7 -14   3   63914   11367   1
  -8 -15  -3   74618   10787  -3
   8 -14   3   74618   10787   1
  -9  14   2   41159    9295  -2
   9 -14   3   41159    9295   1
  10 -14   3   85466   12153   1
  11 -14   3   49734   12741   1
  12 -14   3   69883   13779   1
 -13 -13   3   10818    4611   1
 -12 -13   3   61223   10312   1
 -11 -13   3   37454    8754   1
 -10 -13   3   62258   10334   1
  -9 -13   3   60234    7636   1
   8 -12  -3   54915    7077  -3
  -8 -13   3   54915    7077   1
   7  13   4  163141   11986  -2
   7 -12  -3  163141   11986  -3
  -7 -13   3  163141   11986   1
  -6 -13   3   89864    7682   1
  -5 -13   3  103590    7851   1
  -4 -13   3   45696    5317   1
  -3 -13   3  109680    6711   1
  -2 -13   3   55588    8510   1
  -1 -13   3  144972   11904   1
   0 -13  -3   83570    8802  -3
   0 -13   3   83570    8802   1
  -1  13   3   92502    9676  -2
   1 -13   3   92502    9676   1
   2 -13   3    8812    8559   1
   3 -13   3  189222   14338   1
   4 -13   3  100783   12597   1
   5 -13   3  141263   11376   1
   6 -13   3   66737    5862   1
  -7 -14  -3  144268   13138  -3
   7 -13   3  144268   13138   1
  -8 -14  -3   51094    5846  -3
   8 -13   3   51094    5846   1
  -9  13   2   81968    7869  -2
   9 -13   3   81968    7869   1
  10 -13   3   36913    6915   1
  11 -13   3   97164   12174   1
  12 -13   3   51182   12574   1
 -14 -12   3   23529    5191   1
 -13 -12   3   52498    9483   1
 -12 -12   3   29476    7249   1
 -11 -12   3   58112    9795   1
 -10 -12   3   43185    7970   1
  -9 -12   3   64707    7387   1
   8 -11  -3   94771    8812  -3
  -8 -12   3   94771    8812   1
   7  12   4  114663    9551  -2
   7 -11  -3  114663    9551  -3
  -7 -12   3  114663    9551   1
  -6 -12   3   93686   11280   1
  -5 -12   3   36381    3902   1
  -4 -12   3  188828   15866   1
  -3 -12   3   96655    9982   1
  -2 -12   3  274475    9983   1
  -1 -12   3   68146   10061   1
   0 -12  -3  146289   12813  -3
   0 -12   3  146289   12813   1
  -1  12   3    8344    1937  -2
   1 -12   3    8344    1937   1
   2 -12   3  163630   12636   1
   3 -12   3   80420    9289   1
   4 -12   3  219228   27133   1
   5 -12   3   36000    4005   1
   6 -12   3  118878    9644   1
  -7 -13  -3   69492    5572  -3
   7 -12   3   69492    5572   1
  -8 -13  -3  159983   10162  -3
   8 -12   3  159983   10162   1
  -9  12   2   30683    5263  -2
   9 -12   3   30683    5263   1
  10 -12   3  144398   10539   1
  11 -12   3   19365    5536   1
  12 -12   3   76611   10691   1
  13 -12   3   25991    7773   1
 -14 -11   3   80144    9620   1
 -13 -11   3   29456    5884   1
 -12 -11   3   81296   10951   1
 -11 -11   3   22673    7720   1
 -10 -11   3   94332   10684   1
  -9 -11   3  155353   10787   1
   8 -10  -3  151844   10742  -3
  -8 -11   3  151844   10742   1
   7  11   4  119058    9986  -2
   7 -10  -3  119058    9986  -3
  -7 -11   3  119058    9986   1
  -6 -11   3  108722    7330   1
  -5 -11   3  156231   10560   1
  -4 -11   3   62467    5215   1
  -3 -11   3  411540   23093   1
  -2 -11   3  118755    9329   1
  -1 -11   3  299243   10477   1
   0 -11  -3   24615    3773  -3
   0 -11   3   24615    3773   1
  -1  11   3  497397   14293  -2
   1 -11   3  497397   14293   1
   2 -11   3   43723    5548   1
   3 -11   3  264882   15815   1
   4 -11   3   58474    6860   1
   5 -11   3  262503   21453   1
   6 -11   3  100363    6109   1
  -7 -12  -3  175643   10850  -3
   7 -11   3  175643   10850   1
  -8 -12  -3   51853    5170  -3
   8 -11   3   51853    5170   1
  -9  11   2  120917    8039  -2
   9 -11   3  120917    8039   1
  10 -11   3   21786    5256   1
  11 -11   3  155179   12299   1
  12 -11   3   20808    5080   1
  13 -11   3  103474   10567   1
  14 -11   3   23517    7063   1
  15  10   5   67534   10570  -2
  15  -8  -3   67534   10570  -3
 -15 -10   3   67534   10570   1
 -14 -10   3   52751    7351   1
 -13 -10   3  103563   10414   1
 -12 -10   3    7695    4416   1
 -11 -10   3  120490   11764   1
 -10 -10   3  159393   13487   1
  -9 -10   3  153161   12904   1
   8  -9  -3  157074    9794  -3
  -8 -10   3  157074    9794   1
   7  10   4   67792    5413  -2
   7  -9  -3   67792    5413  -3
  -7 -10   3   67792    5413   1
  -6 -10   3  122565    8588   1
  -5 -10   3  138175    7857   1
  -4 -10   3  391531   11299   1
  -3 -10   3  198647    6336   1
  -2 -10   3  319983    9133   1
  -1 -10   3   53995    4198   1
   0 -10  -3  489631   13822  -3
   0 -10   3  489631   13822   1
  -1  10   3   65286    5730  -2
   1 -10   3   65286    5730   1
   2 -10   3  404145   19197   1
   3 -10   3  118267    6533   1
   4 -10   3  452689   29155   1
   5 -10   3   29662    3303   1
   6 -10   3  209257   13467   1
  -7 -11  -3   67144    6267  -3
   7 -10   3   67144    6267   1
  -8 -11  -3  182770   10089  -3
   8 -10   3  182770   10089   1
  -9  10   2   32134    4310  -2
   9 -10   3   32134    4310   1
  10 -10   3  187594   12038   1
  11 -10   3   48137    7439   1
  12 -10   3  127844   11099   1
  13 -10   3   34669    6248   1
  14 -10   3   87141    9313   1
  15   9   5   63496    9739  -2
  15  -7  -3   63496    9739  -3
 -15  -9   3   63496    9739   1
 -14  -9   3  108765   10577   1
 -13  -9   3   29236    5503   1
 -12  -9   3   76463    8170   1
 -11  -9   3   39073    6701   1
 -10  -9   3  234655   15801   1
  -9  -9   3   98369    7888   1
   8   9   4   71364    5424  -2
   8  -8  -3   71364    5424  -3
  -8  -9   3   71364    5424   1
   7   9   4   68066    5775  -2
   7  -8  -3   68066    5775  -3
  -7  -9   3   68066    5775   1
  -6  -9   3  103916    7289   1
  -5  -9   3  447879   18457   1
  -4  -9   3  118796    4798   1
  -3  -9   3  294023   19758   1
  -2  -9   3  164873    5478   1
  -1  -9   3  546437   17816   1
   0   9   3   60450    4438  -2
   0  -9  -3   60450    4438  -3
   0  -9   3   60450    4438   1
  -1   9   3  387371   11362  -2
   1  -9   3  387371   11362   1
   2  -9   3  173841    6555   1
   3  -9   3  277784   12336   1
   4  -9   3  130070    6513   1
   5  -9   3  528729   27266   1
   6  -9   3   94342    7864   1
  -7 -10  -3  301637   12542  -3
   7  -9   3  301637   12542   1
  -8   9   2   43971    6185  -2
  -8 -10  -3   43971    6185  -3
   8  -9   3   43971    6185   1
  -9   9   2  128690    8314  -2
   9  -9   3  128690    8314   1
  10  -9   3   28606    5101   1
  11  -9   3  189594   13935   1
  12  -9   3   23619    6154   1
  13  -9   3  145975   13306   1
  14  -9   3   29559    9470   1
 -15 -11  -3   69102   10866  -3
  15  -9   3   69102   10866   1
  16   8   5   29391   12249  -2
 -16  -8   3   29391   12249   1
  15   8   5  132633   18178  -2
  15  -6  -3  132633   18178  -3
 -15  -8   3  132633   18178   1
 -14  -8   3   47469    7190   1
 -13  -8   3  119416   10173   1
 -12  -8   3   35929    5361   1
 -11  -8   3  162632   11072   1
 -10  -8   3  236770   15318   1
  -9  -8   3  154001    8465   1
   8   8   4   27092    4494  -2
   8  -7  -3   27092    4494  -3
  -8  -8   3   27092    4494   1
   7   8   4  102408    6009  -2
   7  -7  -3  102408    6009  -3
  -7  -8   3  102408    6009   1
  -6  -8   3  345073   17440   1
  -5  -8   3   73771    4496   1
  -4  -8   3  316769    9091   1
  -3  -8   3  112002    4317   1
  -2  -8   3  424171   20637   1
  -1  -8   3   46635    3158   1
   0   8   3 1138011   17218  -2
   0  -8  -3 1138011   17218  -3
   0  -8   3 1138011   17218   1
  -1   8   3  111585    5880  -2
   1  -8   3  111585    5880   1
   2  -8   3  496204   12976   1
   3  -8   3  187365    6802   1
   4  -8   3  485436   13784   1
   5  -8   3  121617    6755   1
   6  -8   3  306199   18145   1
  -7  -9  -3  100292    6733  -3
   7  -8   3  100292    6733   1
  -8   8   2  201491   11071  -2
  -8  -9  -3  201491   11071  -3
   8  -8   3  201491   11071   1
  -9   8   2   29625    4746  -2
   9  -8   3   29625    4746   1
  10  -8   3  124816   12049   1
  11  -8   3   60957    7068   1
  12  -8   3  146943   10619   1
  13  -8   3   33983    7755   1
  14  -8   3  129455   16694   1
 -15 -10  -3   10765   10985  -3
  15  -8   3   10765   10985   1
  16   7   5   90518   21050  -2
 -16  -7   3   90518   21050   1
  15   7   5   53340   11207  -2
  15  -5  -3   53340   11207  -3
 -15  -7   3   53340   11207   1
 -14  -7   3  113397   12083   1
 -13  -7   3   33700    5605   1
 -12  -7   3  130545   10130   1
 -11  -7   3  190053   11667   1
 -10  -7   3  144134   13178   1
  -9  -7   3   76873    6323   1
   8   7   4  152605    7569  -2
   8  -6  -3  152605    7569  -3
  -8  -7   3  152605    7569   1
   7   7   4  232274    9256  -2
   7  -6  -3  232274    9256  -3
  -7  -7   3  232274    9256   1
  -6  -7   3  158252    6741   1
  -5  -7   3  520997   12979   1
  -4  -7   3  202110    6781   1
  -3  -7   3   99766    5868   1
  -2  -7   3   18063    1675   1
  -1  -7   3  806846   12715   1
   0   7   3   25451    2474  -2
   0  -7  -3   25451    2474  -3
   0  -7   3   25451    2474   1
  -1   7   3  657981   11493  -2
   1  -7   3  657981   11493   1
   2  -7   3  175130    6072   1
   3  -7   3  605150   10904   1
   4  -7   3  147275   12191   1
   5  -7   3  570830   19154   1
   6  -7   3   91657    5725   1
  -7  -8  -3  279609   13139  -3
   7  -7   3  279609   13139   1
  -8   7   2   52081    4910  -2
  -8  -8  -3   52081    4910  -3
   8  -7   3   52081    4910   1
  -9   7   2  174847   10151  -2
   9  -7   3  174847   10151   1
  10  -7   3   73595    6943   1
  11  -7   3  176499   11169   1
  12  -7   3   67653    8817   1
  13  -7   3  111597   10169   1
  14  -7   3   29515   10473   1
 -15  -9  -3   87034   14602  -3
  15  -7   3   87034   14602   1
  16   6   5   92046   16051  -2
 -16  -6   3   92046   16051   1
  15   6   5  102631   15131  -2
  15  -4  -3  102631   15131  -3
 -15  -6   3  102631   15131   1
 -14  -6   3   13784    4349   1
 -13  -6   3  168618   12291   1
 -12  -6   3   36101    4887   1
 -11  -6   3  184640   13073   1
 -10  -6   3  189777   10097   1
  -9  -6   3   73480    5885   1
   8   6   4  133468    6487  -2
   8  -5  -3  133468    6487  -3
  -8  -6   3  133468    6487   1
   7   6   4  258553    9006  -2
   7  -5  -3  258553    9006  -3
  -7  -6   3  258553    9006   1
  -6  -6   3  698844   14006   1
  -5  -6   3  219090    6801   1
  -4  -6   3  197823    6827   1
  -3  -6   3  212970    5708   1
  -2  -6   3  431635    8517   1
  -1  -6   3  136580    3957   1
   0   6   3  312929    7442  -2
   0  -6  -3  312929    7442  -3
   0  -6   3  312929    7442   1
  -1   6   3  223653    6203  -2
   1  -6   3  223653    6203   1
   2  -6   3  245845    7036   1
   3  -6   3  198636    9959   1
   4  -6   3  345445    8990   1
   5  -6   3   61695    4191   1
   6  -6   3  272066   12313   1
  -7  -7  -3   75535    5452  -3
   7  -6   3   75535    5452   1
  -8   6   2  172262    9370  -2
  -8  -7  -3  172262    9370  -3
   8  -6   3  172262    9370   1
  -9   6   2   97448    5967  -2
   9  -6   3   97448    5967   1
  10  -6   3  168747    8535   1
  11  -6   3   79932    7747   1
  12  -6   3  142110   10365   1
  13  -6   3   63811   13445   1
  14  -6   3   81578   12770   1
 -15  -8  -3   54624   13481  -3
  15  -6   3   54624   13481   1
 -16   6   1   81061   21981  -2
  16  -6   3   81061   21981   1
  16   5   5  109343   18001  -2
 -16  -5   3  109343   18001   1
  15   5   5   54201   11344  -2
  15  -3  -3   54201   11344  -3
 -15  -5   3   54201   11344   1
 -14  -5   3  192068   13110   1
 -13  -5   3   14115    4389   1
 -12  -5   3  308399   12322   1
 -11  -5   3  143107    8962   1
 -10  -5   3  106754    9311   1
  -9  -5   3   95023    6651   1
   8   5   4  219049    9660  -2
   8  -4  -3  219049    9660  -3
  -8  -5   3  219049    9660   1
   7   5   4  415848   10744  -2
   7  -4  -3  415848   10744  -3
  -7  -5   3  415848   10744   1
  -6  -5   3  206952    8487   1
  -5  -5   3  481442    9597   1
  -4  -5   3  341095    6381   1
  -3  -5   3  730541    9440   1
  -2  -5   3   18120    1920   1
  -1  -5   3  648550    9845   1
   0   5   3  398461    7574  -2
   0  -5  -3  398461    7574  -3
   0  -5   3  398461    7574   1
  -1   5   3 1027661   20976  -2
   1  -5   3 1027661   20976   1
   2  -5   3  259933    8098   1
   3  -5   3  559147    9545   1
   4  -5   3  144415    6156   1
   5  -5   3   63951    3895   1
   6  -5   3  111213    6298   1
  -7  -6  -3  144600    7165  -3
   7  -5   3  144600    7165   1
  -8   5   2  202388   10554  -2
  -8  -6  -3  202388   10554  -3
   8  -5   3  202388   10554   1
  -9   5   2   83795   10711  -2
   9  -5   3   83795   10711   1
  10  -5   3   93492    9287   1
  11  -5   3  227347   12375   1
  12  -5   3   87896    9340   1
  13  -5   3   33283    8301   1
  14  -5   3   70503   11364   1
 -15  -7  -3   71764   12980  -3
  15  -5   3   71764   12980   1
 -16   5   1   81683   16815  -2
  16  -5   3   81683   16815   1
  16   4   5   86223   15237  -2
 -16  -4   3   86223   15237   1
  15   4   5  106982   15606  -2
  15  -2  -3  106982   15606  -3
 -15  -4   3  106982   15606   1
 -14  -4   3   32598    5413   1
 -13  -4   3  162011   11657   1
 -12  -4   3   30912    4911   1
 -11  -4   3  168600   10154   1
 -10  -4   3   24004    3673   1
  -9  -4   3  118402    7247   1
   8   4   4  265249   10373  -2
   8  -3  -3  265249   10373  -3
  -8  -4   3  265249   10373   1
   7   4   4  283615   10133  -2
   7  -3  -3  283615   10133  -3
  -7  -4   3  283615   10133   1
  -6  -4   3  202974    7354   1
  -5  -4   3  113410    4165   1
  -4  -4   3  357816    6385   1
  -3  -4   3    7200    2437   1
  -2  -4   3  485897    9985   1
  -1  -4   3   70380    3216   1
   0   4   3  452229    7854  -2
   0  -4  -3  452229    7854  -3
   0  -4   3  452229    7854   1
  -1   4   3  392441   14651  -2
   1  -4   3  392441   14651   1
   2  -4   3  756704   18797   1
   3  -4   3   18956    3069   1
   4  -4   3  226033    7499   1
   5  -4   3  108570    6441   1
   6  -4   3   55610    4093   1
  -7  -5  -3  286312   25725  -3
   7  -4   3  286312   25725   1
  -8   4   2   70106    4775  -2
  -8  -5  -3   70106    4775  -3
   8  -4   3   70106    4775   1
  -9   4   2  244367   19382  -2
   9  -4   3  244367   19382   1
  10  -4   3   82868    6375   1
  11  -4   3  129389    9705   1
  12  -4   3   67755    8993   1
  13  -4   3   84091   11056   1
  14  -4   3   35795    8460   1
 -15  -6  -3   65369   16992  -3
  15  -4   3   65369   16992   1
 -16   4   1   71965   12576  -2
  16  -4   3   71965   12576   1
  16   3   5  113723   18229  -2
 -16  -3   3  113723   18229   1
  15   3   5   22558    5142  -2
  15  -1  -3   22558    5142  -3
 -15  -3   3   22558    5142   1
 -14  -3   3  192481   13046   1
 -13  -3   3   70282    9168   1
 -12  -3   3  190103   13757   1
 -11  -3   3   27474    3220   1
 -10  -3   3  153420    6744   1
  -9  -3   3   90729    5651   1
   8   3   4  218900    9078  -2
   8  -2  -3  218900    9078  -3
  -8  -3   3  218900    9078   1
   7   3   4  169041    6226  -2
   7  -2  -3  169041    6226  -3
  -7  -3   3  169041    6226   1
  -6  -3   3  123843    5886   1
  -5  -3   3   97231    3848   1
  -4  -3   3  245820    5777   1
  -3  -3   3  587492    8785   1
  -2  -3   3  300531    6648   1
  -1  -3   3    6985     852   1
   0   3   3  879638   13291  -2
   0  -3  -3  879638   13291  -3
   0  -3   3  879638   13291   1
  -1   3   3   43986    2041  -2
   1  -3   3   43986    2041   1
   2  -3   3  281885    7097   1
   3  -3   3  561869   12929   1
   4  -3   3  202086    9893   1
   5  -3   3   17496    1643   1
   6  -3   3  183005   16140   1
  -7  -4  -3   54587    4788  -3
   7  -3   3   54587    4788   1
  -8   3   2  167133   12762  -2
  -8  -4  -3  167133   12762  -3
   8  -3   3  167133   12762   1
  -9   3   2   32856    3515  -2
   9  -3   3   32856    3515   1
  10  -3   3  258132   13219   1
  11  -3   3   52391    8914   1
  12  -3   3   99964   18551   1
  13  -3   3   14854    8892   1
  14  -3   3   50908   13632   1
 -15  -5  -3   21885   12332  -3
  15  -3   3   21885   12332   1
 -16   3   1   67716   12605  -2
  16  -3   3   67716   12605   1
  16   2   5   30551    7391  -2
 -16  -2   3   30551    7391   1
  15   0  -3  143680   15885  -3
 -15  -2   3  143680   15885   1
 -14  -2   3   48896    6279   1
 -13  -2   3   98923    9806   1
 -12  -2   3   54172    6303   1
 -11  -2   3  137978   13974   1
 -10  -2   3   38237    3268   1
  -9  -2   3  351150   10758   1
   8   2   4  203772    7692  -2
   8  -1  -3  203772    7692  -3
  -8  -2   3  203772    7692   1
   7  -1  -3   97334    4688  -3
  -7  -2   3   97334    4688   1
  -6  -2   3  190495    5570   1
  -5  -2   3  171959    9648   1
  -4  -2   3   96931   12371   1
  -3  -2   3   42703    2702   1
  -2  -2   3 1103569   14386   1
  -1  -2   3    6606    1112   1
   1  -2   3    4840     575   1
   2  -2   3   10417    1164   1
   3  -2   3   89748    7328   1
   4  -2   3  227750    4619   1
   5  -2   3  193935   10853   1
   6  -2   3  118330   14102   1
  -7  -3  -3  349666   36304  -3
   7  -2   3  349666   36304   1
  -8   2   2    5798    1243  -2
  -8  -3  -3    5798    1243  -3
   8  -2   3    5798    1243   1
   9  -2   3  156262   10900   1
  10  -2   3   46640    8603   1
  11  -2   3  141195   22074   1
  12  -2   3   53525    9264   1
  13  -2   3  104483   15586   1
  14  -2   3    8779    4770   1
 -15  -4  -3   18293    8385  -3
  15  -2   3   18293    8385   1
 -16   2   1   59841   12262  -2
  16  -2   3   59841   12262   1
  16   1   5   58898   10676  -2
 -16  -1   3   58898   10676   1
  15   1  -3   13771    8871  -3
 -15  -1   3   13771    8871   1
 -14  -1   3  157651   11617   1
 -13  -1   3   67287    7047   1
 -12  -1   3  135855   10038   1
 -11  -1   3   18272    2956   1
 -10  -1   3  150915    8070   1
  -9  -1   3   79340    4231   1
   8   1   4  274602    9343  -2
   8   0  -3  274602    9343  -3
  -8  -1   3  274602    9343   1
   7   0  -3   66733    3859  -3
  -7  -1   3   66733    3859   1
  -6  -1   3  303427   12002   1
  -5  -1   3   61710   10965   1
  -4  -1   3  111105   12719   1
  -3  -1   3  112716    5343   1
  -2  -1   3   14452     999   1
   2  -1   3   63835    2356   1
   3  -1   3   35178    3351   1
   4  -1   3   25203    3272   1
   5  -1   3   25648    3463   1
   6  -1   3  462166   18825   1
  -7  -2  -3   64155    5133  -3
   7  -1   3   64155    5133   1
  -8   1   2  207332   21427  -2
  -8  -2  -3  207332   21427  -3
   8  -1   3  207332   21427   1
   9  -1   3   57716    6085   1
  10  -1   3  159117   20536   1
  11  -1   3   87437    8061   1
  12  -1   3  167771   15429   1
  13  -1   3    4515    2784   1
  14  -1   3   46871   12665   1
 -15  -3  -3   52947   11908  -3
  15  -1   3   52947   11908   1
 -16   1   1   34386   15798  -2
  16  -1   3   34386   15798   1
  16   0   5   22404   11982  -2
 -16   0   3   22404   11982   1
  15   2  -3   49483   10213  -3
 -15   0   3   49483   10213   1
 -14   0   3   65265   10303   1
 -13   0   3   98320    8932   1
 -12   0   3   22889    3920   1
 -11   0   3  215687   11670   1
 -10   0   3   74014    5841   1
  -9   0   3  164382    7458   1
   8   0   4  210972    8579  -2
   8   1  -3  210972    8579  -3
  -8   0   3  210972    8579   1
   7   1  -3  169556    9396  -3
  -7   0   3  169556    9396   1
  -6   0   3   91689    4859   1
  -5   0   3  417191   12117   1
  -4   0   3  127486   17647   1
  -3   0   3   72049   11236   1
  -2   0   3   55001    3272   1
   2   0   3   73371    3067   1
   3   0   3  142334    3143   1
   4   0   3  200767    3547   1
   5   0   3  296056   15212   1
   6   0   3   33684    1725   1
  -7  -1  -3  279325   20684  -3
   7   0   3  279325   20684   1
  -8   0   2    3090    1422  -2
  -8  -1  -3    3090    1422  -3
   8   0   3    3090    1422   1
   9   0   3  242794   27155   1
  10   0   3  135021   15423   1
  11   0   3  149938   21173   1
  12   0   3   51129    9960   1
  13   0   3   99092   20654   1
  14   0   3   33408   11696   1
 -15  -2  -3   39693    9503  -3
  15   0   3   39693    9503   1
 -16   0   1   69135   11809  -2
  16   0   3   69135   11809   1
  17   0   3   18641    8302   1
  16  -1   5   23231    8662  -2
 -16   1   3   23231    8662   1
  15   3  -3   20831    7294  -3
 -15   1   3   20831    7294   1
 -14   1   3   46080    9890   1
 -13   1   3   25752    4290   1
 -12   1   3   66391    7003   1
 -11   1   3   40833    5107   1
 -10   1   3  169928    9040   1
  -9   1   3  145259    7294   1
   8  -1   4  185196    7577  -2
   8   2  -3  185196    7577  -3
  -8   1   3  185196    7577   1
   7   2  -3  220702   10612  -3
  -7   1   3  220702   10612   1
  -6   1   3  329469   18296   1
  -5   1   3   54836    8345   1
  -4   1   3   25298    2960   1
  -3   1   3   83368    2704   1
  -2   1   3   44511    2059   1
   2   1   3    8784    1190   1
   3   1   3   68455    2560   1
   4   1   3   41161    6437   1
   5   1   3  186153    3865   1
   6   1   3  188412   16128   1
  -7   0  -3   30383    3734  -3
   7   1   3   30383    3734   1
  -8  -1   2  115849    8357  -2
  -8   0  -3  115849    8357  -3
   8   1   3  115849    8357   1
   9   1   3   26759    2463   1
  10   1   3  142912   12560   1
  11   1   3   61421   10674   1
  12   1   3   65776   13208   1
  13   1   3   48410   10631   1
  14   1   3   74465   14285   1
 -15  -1  -3   89590    9200  -3
  15   1   3   89590    9200   1
 -16  -1   1   10149    5067  -2
  16   1   3   10149    5067   1
  17   1   3   71125   12594   1
  16  -2   5   21566    7380  -2
 -16   2   3   21566    7380   1
  15   4  -3   33788    9581  -3
 -15   2   3   33788    9581   1
 -14   2   3    5938    5399   1
 -13   2   3   72169    7897   1
 -12   2   3    8037    2682   1
 -11   2   3  194705   10487   1
 -10   2   3   77286    5843   1
  -9   2   3  183879   10314   1
   8  -2   4  134556    9223  -2
   8   3  -3  134556    9223  -3
  -8   2   3  134556    9223   1
   7   3  -3  105315   11451  -3
  -7   2   3  105315   11451   1
  -6   2   3  212713   15487   1
  -5   2   3  124837    5007   1
  -4   2   3  169860    5288   1
  -3   2   3  168561    4119   1
  -2   2   3   12137    1212   1
  -1   2   3    3250     571   1
   1   2   3    7178    1197   1
   2   2   3  932006   27932   1
   3   2   3   68440    2918   1
   4   2   3  321760    6050   1
   5   2   3  145005   15618   1
   6   2   3  161135    4808   1
  -7   1  -3   98853    5666  -3
   7   2   3   98853    5666   1
  -8  -2   2  161121    6113  -2
  -8   1  -3  161121    6113  -3
   8   2   3  161121    6113   1
   9   2   3  183697   12792   1
  10   2   3   50910    5598   1
  11   2   3   47761    5997   1
  12   2   3  156618    8635   1
  13   2   3   45976    7902   1
  14   2   3   99314   15022   1
 -15   0  -3   18423    7279  -3
  15   2   3   18423    7279   1
 -16  -2   1   79172    9168  -2
  16   2   3   79172    9168   1
  17   2   3   17424    8724   1
  16  -3   5   49101   11778  -2
 -16   3   3   49101   11778   1
  15   5  -3   12299    6792  -3
 -15   3   3   12299    6792   1
 -14   3   3   39539    8856   1
 -13   3   3   11929    3992   1
 -12   3   3   89290   10013   1
 -11   3   3   30384    5096   1
 -10   3   3  236105   26105   1
   9  -3   4   19965    3656  -2
  -9   3   3   19965    3656   1
   8  -3   4  306988   21333  -2
   8   4  -3  306988   21333  -3
  -8   3   3  306988   21333   1
   7   4  -3  136049    8131  -3
  -7   3   3  136049    8131   1
  -6   3   3   60763    4258   1
  -5   3   3   42905    4223   1
  -4   3   3  414933    7628   1
  -3   3   3  518971   18267   1
  -2   3   3  264065    5153   1
   1  -3   3   36806    1896  -2
  -1   3   3   36806    1896   1
   0  -3   3  800327   18933  -2
   0   3  -3  800327   18933  -3
   0   3   3  800327   18933   1
   1   3   3    7658     773   1
   2   3   3  187707    7853   1
   3   3   3  329176   13523   1
   4   3   3   85613   15593   1
   5   3   3   86548    3665   1
   6   3   3  116613    7970   1
  -7  -3   2  474154   11180  -2
  -7   2  -3  474154   11180  -3
   7   3   3  474154   11180   1
  -8  -3   2  179933    6428  -2
  -8   2  -3  179933    6428  -3
   8   3   3  179933    6428   1
   9   3   3  160727    6767   1
  10   3   3   73680    5648   1
  11   3   3  133988   10703   1
  12   3   3   73494    5432   1
  13   3   3  274878   19087   1
  14   3   3    7567    3630   1
 -15  -3   1  134988   11436  -2
 -15   1  -3  134988   11436  -3
  15   3   3  134988   11436   1
 -16  -3   1    8966    4915  -2
  16   3   3    8966    4915   1
  16  -4   5   11491    9356  -2
 -16   4   3   11491    9356   1
  15   6  -3   65490   13534  -3
 -15   4   3   65490   13534   1
 -14   4   3   36005   16866   1
 -13   4   3   67573   17576   1
 -12   4   3   29659    9850   1
 -11   4   3  110145   13425   1
 -10   4   3   19740    4611   1
   9  -4   4  192371   12465  -2
  -9   4   3  192371   12465   1
   8  -4   4   98292    5567  -2
   8   5  -3   98292    5567  -3
  -8   4   3   98292    5567   1
   7   5  -3   98451    6734  -3
  -7   4   3   98451    6734   1
  -6   4   3   62754    4344   1
  -5   4   3  178802    5816   1
  -4   4   3  160585    5455   1
  -3   4   3   25120    1699   1
  -2   4   3  716086    9151   1
   1  -4   3  482019    7845  -2
  -1   4   3  482019    7845   1
   0  -4   3  539618    7014  -2
   0   4  -3  539618    7014  -3
   0   4   3  539618    7014   1
   1   4   3  100707    3346   1
   2   4   3  557566   10027   1
   3   4   3   48154    8294   1
   4   4   3  135090    6744   1
   5   4   3  106178    6619   1
   6   4   3  216581    6620   1
  -7  -4   2   43392    3256  -2
  -7   3  -3   43392    3256  -3
   7   4   3   43392    3256   1
  -8  -4   2  246202    7304  -2
  -8   3  -3  246202    7304  -3
   8   4   3  246202    7304   1
   9   4   3   59227    4000   1
  10   4   3  219745    7963   1
  11   4   3   53670    4579   1
  12   4   3  190541    8699   1
  13   4   3    8704    6113   1
  14   4   3  252781   18609   1
 -15  -4   1   -3703    3703  -2
 -15   2  -3   -3703    3703  -3
  15   4   3   -3703    3703   1
 -16  -4   1  107462   10573  -2
  16   4   3  107462   10573   1
  16  -5   5   52893   13386  -2
 -16   5   3   52893   13386   1
  15   7  -3   20417    8299  -3
 -15   5   3   20417    8299   1
 -14   5   3   78855   14870   1
 -13   5   3   53215    9407   1
 -12   5   3   95420   10519   1
 -11   5   3   49999    7641   1
 -10   5   3  124295    7972   1
   9  -5   4   70832    5155  -2
  -9   5   3   70832    5155   1
   8  -5   4  136592    9574  -2
   8   6  -3  136592    9574  -3
  -8   5   3  136592    9574   1
   7   6  -3  223316    9139  -3
  -7   5   3  223316    9139   1
  -6   5   3   62285    3973   1
  -5   5   3   77353    3804   1
  -4   5   3  232277    7238   1
  -3   5   3  527864    9493   1
  -2   5   3  292920    6249   1
   1  -5   3  851315   11555  -2
  -1   5   3  851315   11555   1
   0  -5   3  419433    6867  -2
   0   5  -3  419433    6867  -3
   0   5   3  419433    6867   1
   1   5   3  650644   15050   1
   2   5   3   19030    1492   1
   3   5   3  357332   13443   1
   4   5   3  176453    8671   1
   5   5   3  534870   13705   1
   6   5   3   49664    4052   1
  -7  -5   2  447876   11407  -2
  -7   4  -3  447876   11407  -3
   7   5   3  447876   11407   1
  -8  -5   2   70962    4528  -2
  -8   4  -3   70962    4528  -3
   8   5   3   70962    4528   1
   9   5   3  199252    7384   1
  10   5   3    6535    1921   1
  11   5   3  268531   12701   1
  12   5   3   12257    2814   1
  13   5   3  223082   11808   1
  14   5   3   11672    4771   1
 -15  -5   1  135007   11507  -2
 -15   3  -3  135007   11507  -3
  15   5   3  135007   11507   1
 -16  -5   1   14039    6295  -2
  16   5   3   14039    6295   1
  15   8  -3   96562   13516  -3
 -15   6   3   96562   13516   1
 -14   6   3   41896   13099   1
 -13   6   3  123887   11592   1
 -12   6   3   55913    9049   1
 -11   6   3   57812    7440   1
 -10   6   3   53461    7442   1
   9  -6   4  106782    6075  -2
  -9   6   3  106782    6075   1
   8  -6   4  137233    7759  -2
   8   7  -3  137233    7759  -3
  -8   6   3  137233    7759   1
   7   7  -3  103116    6834  -3
  -7   6   3  103116    6834   1
  -6   6   3  350265    9176   1
  -5   6   3  129007    5284   1
  -4   6   3  404726   14359   1
  -3   6   3  205018   11106   1
  -2   6   3  234371    6018   1
   1  -6   3  163727    4096  -2
  -1   6   3  163727    4096   1
   0  -6   3  405407    7380  -2
   0   6  -3  405407    7380  -3
   0   6   3  405407    7380   1
   1   6   3   83315    4459   1
   2   6   3  393273    8274   1
   3   6   3  148353    4495   1
   4   6   3  313377    7345   1
   5   6   3   51469    3912   1
   6   6   3  301932   12205   1
  -7  -6   2   41081    4526  -2
  -7   5  -3   41081    4526  -3
   7   6   3   41081    4526   1
  -8  -6   2  313093   10381  -2
  -8   5  -3  313093   10381  -3
   8   6   3  313093   10381   1
   9   6   3    6400    1924   1
  10   6   3  317689   11155   1
  11   6   3    2984    2264   1
  12   6   3  289450   12258   1
  13   6   3    2791    2522   1
  14   6   3  166700   10884   1
 -15  -6   1   10772    4831  -2
 -15   4  -3   10772    4831  -3
  15   6   3   10772    4831   1
 -16  -6   1  106083   12963  -2
  16   6   3  106083   12963   1
  15   9  -3   22893   17188  -3
 -15   7   3   22893   17188   1
 -14   7   3  176944   16441   1
 -13   7   3   37293    7030   1
 -12   7   3  196586   14100   1
 -11   7   3   30443    7254   1
 -10   7   3  134606   10645   1
   9  -7   4  174813    9477  -2
  -9   7   3  174813    9477   1
   8  -7   4   48111    4002  -2
   8   8  -3   48111    4002  -3
  -8   7   3   48111    4002   1
   7   8  -3  192243   11734  -3
  -7   7   3  192243   11734   1
  -6   7   3   82575    4934   1
  -5   7   3  451970   13834   1
  -4   7   3  218303    8143   1
  -3   7   3  544433   20345   1
  -2   7   3  191308    6132   1
   1  -7   3  740646   11604  -2
  -1   7   3  740646   11604   1
   0  -7   3   33404    2449  -2
   0   7  -3   33404    2449  -3
   0   7   3   33404    2449   1
   1   7   3  640437   19213   1
   2   7   3    7285    1049   1
   3   7   3  202772    6101   1
   4   7   3  153414    6108   1
   5   7   3  448362   11381   1
   6   7   3    6800    3845   1
  -7  -7   2  396562   11189  -2
  -7   6  -3  396562   11189  -3
   7   7   3  396562   11189   1
  -8  -7   2    5468    3079  -2
  -8   6  -3    5468    3079  -3
   8   7   3    5468    3079   1
   9   7   3  133037   10088   1
  10   7   3   12291    4054   1
  11   7   3  358687   14234   1
  12   7   3    1031    2440   1
  13   7   3  266588   13266   1
  14   7   3    3038    3701   1
 -15  -7   1  102103    8949  -2
 -15   5  -3  102103    8949  -3
  15   7   3  102103    8949   1
 -16  -7   1    6103    4254  -2
  16   7   3    6103    4254   1
  15  10  -3   82470   21442  -3
 -15   8   3   82470   21442   1
 -14   8   3   35244    7624   1
 -13   8   3  145408   12587   1
 -12   8   3   26348    5400   1
 -11   8   3  191499   13202   1
 -10   8   3   61935    7368   1
   9  -8   4  130497    8730  -2
  -9   8   3  130497    8730   1
   8  -8   4  225610   13657  -2
   8   9  -3  225610   13657  -3
  -8   8   3  225610   13657   1
   7   9  -3  209302    8675  -3
  -7   8   3  209302    8675   1
  -6   8   3  240463   13258   1
  -5   8   3  162497    8331   1
  -4   8   3  460018   11206   1
  -3   8   3  180526    7564   1
  -2   8   3  452634   13764   1
   1  -8   3  141708    6463  -2
  -1   8   3  141708    6463   1
   0  -8   3 1166174   30853  -2
   0   8  -3 1166174   30853  -3
   0   8   3 1166174   30853   1
   1   8   3   56759    4290   1
   2   8   3  627785   11283   1
   3   8   3   72426    4273   1
   4   8   3  389363   11743   1
   5   8   3   43654    4689   1
   6   8   3  487150   15317   1
  -7  -8   2    5214    1948  -2
  -7   7  -3    5214    1948  -3
   7   8   3    5214    1948   1
  -8  -8   2  279702   10627  -2
  -8   7  -3  279702   10627  -3
   8   8   3  279702   10627   1
   9   8   3   56880    6911   1
  10   8   3  117302    9920   1
  11   8   3   54940    5776   1
  12   8   3  237359   12251   1
  13   8   3   22728    4638   1
  14   8   3  197824   12443   1
 -15  -8   1   16443    5205  -2
 -15   6  -3   16443    5205  -3
  15   8   3   16443    5205   1
 -16  -8   1   92523   11457  -2
  16   8   3   92523   11457   1
 -14   9   3   94446   16491   1
 -13   9   3   36798    8024   1
 -12   9   3  132157   13256   1
 -11   9   3   49969    7260   1
 -10   9   3  140925   10806   1
   9  -9   4  114087    8096  -2
  -9   9   3  114087    8096   1
   8  -9   4  134752    8431  -2
   8  10  -3  134752    8431  -3
  -8   9   3  134752    8431   1
   7  10  -3  210365   11403  -3
  -7   9   3  210365   11403   1
  -6   9   3  239438   13157   1
  -5   9   3  414570   15449   1
  -4   9   3  134260   11692   1
  -3   9   3  222794    9367   1
  -2   9   3  133897   17557   1
   1  -9   3  356337    8075  -2
  -1   9   3  356337    8075   1
   0  -9   3   93711    5630  -2
   0   9  -3   93711    5630  -3
   0   9   3   93711    5630   1
   1   9   3  587500   18775   1
   2   9   3  140067    6393   1
   3   9   3  493491   13373   1
   4   9   3   61944    4929   1
   5   9   3  457363   13046   1
   6   9   3   13800    2778   1
  -7  -9   2  272058   12110  -2
  -7   8  -3  272058   12110  -3
   7   9   3  272058   12110   1
  -8  -9   2   36104    4279  -2
  -8   8  -3   36104    4279  -3
   8   9   3   36104    4279   1
   9   9   3  169658   11953   1
  10   9   3   49394    8981   1
  11   9   3  221295   12111   1
  12   9   3   14305    3676   1
  13   9   3  156987   10554   1
  14   9   3   17241    5390   1
 -15  -9   1   92120   11125  -2
 -15   7  -3   92120   11125  -3
  15   9   3   92120   11125   1
 -14  10   3   58657   13293   1
 -13  10   3   62968   12542   1
 -12  10   3   45750   12278   1
 -11  10   3  139447   13233   1
 -10  10   3  128107   10824   1
   9 -10   4  111309    9170  -2
  -9  10   3  111309    9170   1
   8  11  -3  127055    9552  -3
  -8  10   3  127055    9552   1
   7  11  -3  190319   10677  -3
  -7  10   3  190319   10677   1
  -6  10   3  251335   11665   1
  -5  10   3   54376    4748   1
  -4  10   3  427831   14291   1
  -3  10   3  184645   12558   1
  -2  10   3  269616   41635   1
   1 -10   3  100390    5708  -2
  -1  10   3  100390    5708   1
   0  10  -3  411174   15668  -3
   0  10   3  411174   15668   1
   1  10   3   69585    5273   1
   2  10   3  317913   13410   1
   3  10   3  188169    8609   1
   4  10   3  366596   16802   1
   5  10   3   77335    5966   1
   6  10   3  138966    8219   1
  -7 -10   2   33988    4656  -2
  -7   9  -3   33988    4656  -3
   7  10   3   33988    4656   1
  -8   9  -3  138455   10437  -3
   8  10   3  138455   10437   1
   9  10   3   62075    5589   1
  10  10   3  184470   13126   1
  11  10   3   21863    6203   1
  12  10   3  133263    9531   1
  13  10   3   42633    6533   1
  14  10   3   80281    8994   1
 -15 -10   1    6481    5518  -2
 -15   8  -3    6481    5518  -3
  15  10   3    6481    5518   1
 -14  11   3   75400   15156   1
 -13  11   3   27525   11089   1
 -12  11   3   63254   16348   1
 -11  11   3  123361   18904   1
 -10  11   3  113023   12940   1
   9 -11   4   97969    9046  -2
  -9  11   3   97969    9046   1
   8  12  -3  134835    9713  -3
  -8  11   3  134835    9713   1
   7  12  -3  114963    8862  -3
  -7  11   3  114963    8862   1
  -6  11   3   71484    5780   1
  -5  11   3  305074   13280   1
  -4  11   3   84879    9231   1
  -3  11   3  239978   15183   1
  -2  11   3   58948    9584   1
   1 -11   3  509118   11066  -2
  -1  11   3  509118   11066   1
   0  11  -3   35693    4400  -3
   0  11   3   35693    4400   1
   1  11   3  344321   12310   1
   2  11   3  264599   12799   1
   3  11   3  427585   20694   1
   4  11   3  120462    8342   1
   5  11   3  131659    9207   1
   6  11   3   64799    6429   1
  -7 -11   2   68097    6762  -2
  -7  10  -3   68097    6762  -3
   7  11   3   68097    6762   1
  -8  10  -3   80233    6830  -3
   8  11   3   80233    6830   1
   9  11   3  105548    7740   1
  10  11   3   20444    4817   1
  11  11   3   92271   11546   1
  12  11   3   52785    7236   1
  13  11   3  101118    9575   1
  14  11   3   23969    7877   1
 -15 -11   1   67941   10053  -2
 -15   9  -3   67941   10053  -3
  15  11   3   67941   10053   1
 -13  12   3  104839   18027   1
 -12  12   3   43710   12002   1
 -11  12   3   90582   12644   1
 -10  12   3   93177   12271   1
   9 -12   4  119775   13484  -2
  -9  12   3  119775   13484   1
   8  13  -3   92051   11749  -3
  -8  12   3   92051   11749   1
   7  13  -3  118444    8921  -3
  -7  12   3  118444    8921   1
  -6  12   3  136173   13082   1
  -5  12   3   38563    6668   1
  -4  12   3  217560   15628   1
  -3  12   3  114871   10951   1
  -2  12   3  148015    9985   1
   1 -12   3   17589    3123  -2
  -1  12   3   17589    3123   1
   0  12  -3  186702    7563  -3
   0  12   3  186702    7563   1
   1  12   3   94570    6965   1
   2  12   3  278549   13446   1
   3  12   3  197314   11495   1
   4  12   3  188740   12434   1
   5  12   3   50707    5716   1
   6  12   3  106432    8272   1
  -7 -12   2  233502   15779  -2
  -7  11  -3  233502   15779  -3
   7  12   3  233502   15779   1
  -8  11  -3   57989    6790  -3
   8  12   3   57989    6790   1
   9  12   3  133733   13004   1
  10  12   3   49909    8455   1
  11  12   3   93472   11962   1
  12  12   3   88117   12337   1
  13  12   3   26879    5652   1
  14  12   3   17982    5871   1
 -12  13   3  119281   20012   1
 -11  13   3   80149   11839   1
 -10  13   3  104281   13317   1
   9 -13   4   37286    7457  -2
  -9  13   3   37286    7457   1
   8  14  -3  129086   13800  -3
  -8  13   3  129086   13800   1
   7  14  -3   99965   11974  -3
  -7  13   3   99965   11974   1
  -6  13   3   83560   10616   1
  -5  13   3  124625   12874   1
  -4  13   3  133036   12444   1
  -3  13   3  144667   12950   1
  -2  13   3   31784   14788   1
   1 -13   3   86120    5121  -2
  -1  13   3   86120    5121   1
   0  13  -3   81126    6067  -3
   0  13   3   81126    6067   1
   1  13   3  148388   10370   1
   2  13   3  126403    9823   1
   3  13   3  121375   10762   1
   4  13   3   69256    7588   1
   5  13   3  108445    8830   1
   6  13   3  140288   18153   1
  -7 -13   2  160978   10927  -2
  -7  12  -3  160978   10927  -3
   7  13   3  160978   10927   1
  -8  12  -3  119844    9670  -3
   8  13   3  119844    9670   1
   9  13   3   22899    5503   1
  10  13   3  140612   14048   1
  11  13   3   47685    9226   1
  12  13   3   76896   11913   1
  13  13   3   44399    8145   1
  14  13   3   21170    7513   1
 -12  14   3   49925   13625   1
 -11  14   3  111320   14730   1
 -10  14   3   52226   10308   1
   9 -14   4  119451   15577  -2
  -9  14   3  119451   15577   1
   8  15  -3   53610    9452  -3
  -8  14   3   53610    9452   1
   7  15  -3   94233   11866  -3
  -7  14   3   94233   11866   1
  -6  14   3   81269   11343   1
  -5  14   3   99540   11553   1
  -4  14   3   99803   11739   1
  -3  14   3   84302   12765   1
  -2  14   3  103009   11107   1
   1 -14   3   42612   11370  -2
  -1  14   3   42612   11370   1
   0  14  -3   46923    4486  -3
   0  14   3   46923    4486   1
   1  14   3  100978   12848   1
   2  14   3   85553    8891   1
   3  14   3   56516    9194   1
   4  14   3   67725    7339   1
   5  14   3   68355   11292   1
   6  14   3   51585    8421   1
  -7 -14   2  131978   12284  -2
  -7  13  -3  131978   12284  -3
   7  14   3  131978   12284   1
  -8  13  -3   29846    5964  -3
   8  14   3   29846    5964   1
   9  14   3   82104   23536   1
  10  14   3   35239    7764   1
  11  14   3  122284   14011   1
  12  14   3   49837   10780   1
  13  14   3   23680    8188   1
 -11  15   3   37319    9382   1
  10 -15   4   81890   12876  -2
 -10  15   3   81890   12876   1
   9 -15   4   50899    9713  -2
  -9  15   3   50899    9713   1
   8  16  -3  110053   13645  -3
  -8  15   3  110053   13645   1
   7  16  -3   84765   12435  -3
  -7  15   3   84765   12435   1
  -6  15   3  103172   12548   1
  -5  15   3   46811    8897   1
  -4  15   3  113665   12589   1
  -3  15   3   50530    8893   1
   2 -15   3   70479   10028  -2
  -2  15   3   70479   10028   1
   1 -15   3   42028    9314  -2
  -1  15   3   42028    9314   1
   0  15  -3   87745   10620  -3
   0  15   3   87745   10620   1
   1  15   3   21282    5329   1
   2  15   3   63200    7943   1
   3  15   3    6990    3396   1
   4  15   3   83971   19523   1
   5  15   3   32471    7477   1
  -6 -15   2   50333    8324  -2
   6  15   3   50333    8324   1
  -7 -15   2    7850    5397  -2
  -7  14  -3    7850    5397  -3
   7  15   3    7850    5397   1
  -8  14  -3  129413   18709  -3
   8  15   3  129413   18709   1
   9  15   3   10054    6694   1
  10  15   3   95910   22129   1
  11  15   3   38163   11643   1
  12  15   3   69963   12839   1
  10 -16   4    8280    5947  -2
 -10  16   3    8280    5947   1
   9 -16   4   79535   12783  -2
  -9  16   3   79535   12783   1
   8  17  -3   37825   11961  -3
  -8  16   3   37825   11961   1
   7  17  -3   68620   13769  -3
  -7  16   3   68620   13769   1
  -6  16   3   56214   11538   1
  -5  16   3   93494   12150   1
  -4  16   3   32466    9123   1
  -3  16   3   81129   12696   1
   2 -16   3   26741    8461  -2
  -2  16   3   26741    8461   1
   1 -16   3   62521    9663  -2
  -1  16   3   62521    9663   1
   0  16  -3   27870    6592  -3
   0  16   3   27870    6592   1
   1  16   3   68294    9422   1
   2  16   3    4076    3525   1
   3  16   3   78560   17477   1
   4  16   3   42216    7785   1
   5  16   3   88721    9547   1
  -6 -16   2   13557    9969  -2
   6  16   3   13557    9969   1
  -7 -16   2  107024   10961  -2
  -7  15  -3  107024   10961  -3
   7  16   3  107024   10961   1
  -8  15  -3    9428    7233  -3
   8  16   3    9428    7233   1
   9  16   3   93606   21544   1
  10  16   3   14799   18144   1
  11  16   3   66044   45610   1
   9 -17   4   46867   11235  -2
  -9  17   3   46867   11235   1
   8  18  -3   70028   12621  -3
  -8  17   3   70028   12621   1
   7  18  -3   45240    8790  -3
  -7  17   3   45240    8790   1
  -6  17   3   57463   10404   1
  -5  17   3   19681    7331   1
  -4  17   3   64067   10600   1
  -3  17   3   35474    8494   1
   2 -17   3   43276   12268  -2
  -2  17   3   43276   12268   1
   1 -17   3    6685    3937  -2
  -1  17   3    6685    3937   1
   0  17  -3   59987   10263  -3
   0  17   3   59987   10263   1
   1  17   3    7732    3380   1
   2  17   3   52638    8413   1
   3  17   3   18216    5282   1
   4  17   3   54878   13673   1
   5  17   3   45374    9908   1
  -6 -17   2   78345   13121  -2
   6  17   3   78345   13121   1
  -7 -17   2   10290    3752  -2
  -7  16  -3   10290    3752  -3
   7  17   3   10290    3752   1
  -8  16  -3   86496   12537  -3
   8  17   3   86496   12537   1
   9  17   3   14229    8968   1
  10  17   3   57120   30624   1
   8  19  -3   19926   11087  -3
  -8  18   3   19926   11087   1
   7  19  -3   60196   11245  -3
  -7  18   3   60196   11245   1
  -6  18   3   34816    8433   1
  -5  18   3   62988   11467   1
  -4  18   3   38428   10304   1
  -3  18   3   61290   10575   1
   2 -18   3   25827    9454  -2
  -2  18   3   25827    9454   1
   1 -18   3   44023    9013  -2
  -1  18   3   44023    9013   1
   0  18  -3    6513    5228  -3
   0  18   3    6513    5228   1
   1  18   3   47288    9830   1
   2  18   3   21816    5086   1
   3  18   3   67633   12341   1
   4  18   3   58165   11739   1
   5  18   3   82815   15000   1
  -6 -18   2   49868    8748  -2
   6  18   3   49868    8748   1
  -7 -18   2   27978    7959  -2
  -7  17  -3   27978    7959  -3
   7  18   3   27978    7959   1
  -8  17  -3   26461    9729  -3
   8  18   3   26461    9729   1
   9  18   3   66108   15478   1
  -6  19   3   60423   11592   1
  -5  19   3   43408   11797   1
  -4  19   3   52787   12067   1
  -3  19   3   39236    9553   1
   2 -19   3   17870    6739  -2
  -2  19   3   17870    6739   1
   1 -19   3   19521    7722  -2
  -1  19   3   19521    7722   1
   0  19  -3   37976   10129  -3
   0  19   3   37976   10129   1
   1  19   3   23759   10557   1
   2  19   3   62430   11333   1
   3  19   3   59301   10279   1
   4  19   3   74702   11882   1
   5  19   3   52235    9875   1
  -6 -19   2   43786    9152  -2
   6  19   3   43786    9152   1
  -7 -19   2   36155   11715  -2
  -7  18  -3   36155   11715  -3
   7  19   3   36155   11715   1
  -8  18  -3   58963   14760  -3
   8  19   3   58963   14760   1
  -4  20   3   43410   12331   1
  -3  20   3   57571   13749   1
   2 -20   3   62873   10935  -2
  -2  20   3   62873   10935   1
   1 -20   3   13448    5598  -2
  -1  20   3   13448    5598   1
   0  20  -3   57805   13033  -3
   0  20   3   57805   13033   1
   1  20   3   39813   24632   1
   2  20   3   45118   15551   1
   3  20   3   32728    9182   1
   4  20   3   58960   10891   1
   5  20   3   41415    9717   1
  -6 -20   2   67857   11121  -2
   6  20   3   67857   11121   1
   1 -21   3   67897   16205  -2
  -1  21   3   67897   16205   1
   0  21  -3   42862   10380  -3
   0  21   3   42862   10380   1
   1  21   3   46461   20136   1
   2  21   3   13934   14593   1
   3  21   3   67377   11816   1
  -2 -21   4   48044   17555   1
  -1 -21   4   32388   10509   1
   0 -21  -4   27684    9058  -3
   0 -21   4   27684    9058   1
  -1  21   4   41578    9052  -2
   1 -21   4   41578    9052   1
   6  20   5   93143   16086  -2
  -6 -20   4   93143   16086   1
  -5 -20   4   37627   11189   1
  -4 -20   4   60742   13260   1
  -3 -20   4   37245   10998   1
  -2 -20   4   73591   10527   1
  -1 -20   4   43944    8933   1
   0 -20  -4   69439   10769  -3
   0 -20   4   69439   10769   1
  -1  20   4   43669   10275  -2
   1 -20   4   43669   10275   1
  -2  20   4   52698   11360  -2
   2 -20   4   52698   11360   1
   3 -20   4   66980   10797   1
   4 -20   4   80448   15157   1
   8 -18  -4   37252   11661  -3
  -8 -19   4   37252   11661   1
   7  19   5   73387   11894  -2
   7 -18  -4   73387   11894  -3
  -7 -19   4   73387   11894   1
   6  19   5   31534    9861  -2
  -6 -19   4   31534    9861   1
  -5 -19   4   77515   13949   1
  -4 -19   4   42216   10946   1
  -3 -19   4   93251   13357   1
  -2 -19   4   50701    8944   1
  -1 -19   4   80750   10590   1
   0 -19  -4   33001    6728  -3
   0 -19   4   33001    6728   1
  -1  19   4   81546   11218  -2
   1 -19   4   81546   11218   1
  -2  19   4   71245   13609  -2
   2 -19   4   71245   13609   1
   3 -19   4   79028   14213   1
   4 -19   4   48864    9537   1
   5 -19   4   56110   10501   1
   6 -19   4   64996   10361   1
  -9 -18   4   30310   10525   1
   8 -17  -4   91657   16648  -3
  -8 -18   4   91657   16648   1
   7  18   5   41643    9254  -2
   7 -17  -4   41643    9254  -3
  -7 -18   4   41643    9254   1
   6  18   5  106131   13316  -2
  -6 -18   4  106131   13316   1
  -5 -18   4   28507    8124   1
  -4 -18   4  120178   17131   1
  -3 -18   4   53125    8675   1
  -2 -18   4  113840   12422   1
  -1 -18   4   72819    9898   1
   0 -18  -4   91270   11334  -3
   0 -18   4   91270   11334   1
  -1  18   4   63748    9699  -2
   1 -18   4   63748    9699   1
  -2  18   4  106526   12596  -2
   2 -18   4  106526   12596   1
   3 -18   4   39016    7761   1
   4 -18   4   77285   11506   1
   5 -18   4   58585    9654   1
   6 -18   4   37214    8321   1
  -7 -19  -4   66485   10696  -3
   7 -18   4   66485   10696   1
  -8 -19  -4   39398   10525  -3
   8 -18   4   39398   10525   1
 -10 -17   4    8401    6148   1
  -9 -17   4  142579   20062   1
   8 -16  -4   38794    8632  -3
  -8 -17   4   38794    8632   1
   7  17   5  117268   13520  -2
   7 -16  -4  117268   13520  -3
  -7 -17   4  117268   13520   1
   6  17   5   29626    7532  -2
  -6 -17   4   29626    7532   1
  -5 -17   4  127948   11347   1
  -4 -17   4   66728    9037   1
  -3 -17   4  242509   18310   1
  -2 -17   4   65409    8867   1
  -1 -17   4  132095   13234   1
   0 -17  -4  119653   12619  -3
   0 -17   4  119653   12619   1
  -1  17   4  130705   12780  -2
   1 -17   4  130705   12780   1
  -2  17   4   99709   11212  -2
   2 -17   4   99709   11212   1
   3 -17   4  132305   13899   1
   4 -17   4   69939   10211   1
   5 -17   4   73923   11076   1
   6 -17   4   69552   10593   1
  -7 -18  -4   45666    8961  -3
   7 -17   4   45666    8961   1
  -8 -18  -4   63674   11010  -3
   8 -17   4   63674   11010   1
  -9  17   3   35982   11169  -2
   9 -17   4   35982   11169   1
 -11 -16   4   15482    7437   1
 -10 -16   4  107965   17588   1
  -9 -16   4    3557    8110   1
   8 -15  -4  175811   16310  -3
  -8 -16   4  175811   16310   1
   7  16   5   23087    6381  -2
   7 -15  -4   23087    6381  -3
  -7 -16   4   23087    6381   1
   6  16   5  128930   13938  -2
  -6 -16   4  128930   13938   1
  -5 -16   4   56541    7392   1
  -4 -16   4  150339   11817   1
  -3 -16   4   44689    8240   1
  -2 -16   4  231106   16109   1
  -1 -16   4   82146    8015   1
   0 -16  -4  170092   13641  -3
   0 -16   4  170092   13641   1
  -1  16   4   63173    8655  -2
   1 -16   4   63173    8655   1
  -2  16   4  188849   15283  -2
   2 -16   4  188849   15283   1
   3 -16   4   78296   10000   1
   4 -16   4  142655   14377   1
   5 -16   4  107129   12576   1
   6 -16   4   76957   11398   1
  -7 -17  -4   98663   12957  -3
   7 -16   4   98663   12957   1
  -8 -17  -4   75115   11848  -3
   8 -16   4   75115   11848   1
  -9  16   3   75520   13964  -2
   9 -16   4   75520   13964   1
 -10  16   3   31380    9801  -2
  10 -16   4   31380    9801   1
 -12 -15   4    2006    5449   1
 -11 -15   4  101152   13168   1
 -10 -15   4    4122   11784   1
  -9 -15   4  183705   21295   1
   8 -14  -4   11568    5355  -3
  -8 -15   4   11568    5355   1
   7  15   5  210557   17193  -2
   7 -14  -4  210557   17193  -3
  -7 -15   4  210557   17193   1
   6  15   5   82765    8546  -2
  -6 -15   4   82765    8546   1
  -5 -15   4  140059   10954   1
  -4 -15   4   43608    7104   1
  -3 -15   4   94166    9764   1
  -2 -15   4   39281    5002   1
  -1 -15   4  174113   11057   1
   0 -15  -4  108192   10545  -3
   0 -15   4  108192   10545   1
  -1  15   4  166285   13588  -2
   1 -15   4  166285   13588   1
  -2  15   4   84992   10060  -2
   2 -15   4   84992   10060   1
   3 -15   4  202631   16159   1
   4 -15   4  110963   12359   1
   5 -15   4   97036   12133   1
   6 -15   4   89117   11714   1
  -7 -16  -4  120811   14322  -3
   7 -15   4  120811   14322   1
  -8 -16  -4  125080   14216  -3
   8 -15   4  125080   14216   1
  -9  15   3   45833   12053  -2
   9 -15   4   45833   12053   1
 -10  15   3  101687   16312  -2
  10 -15   4  101687   16312   1
  11 -15   4   27713    9989   1
 -13 -14   4    3040    3798   1
 -12 -14   4  125213   14268   1
 -11 -14   4   14386    6160   1
 -10 -14   4  148333   15307   1
  -9 -14   4    6348    4413   1
   8 -13  -4  189169   13598  -3
  -8 -14   4  189169   13598   1
   7  14   5   36967    6155  -2
   7 -13  -4   36967    6155  -3
  -7 -14   4   36967    6155   1
  -6 -14   4  192571   12443   1
  -5 -14   4  161544   12530   1
  -4 -14   4  180084   11800   1
  -3 -14   4   43043    6974   1
  -2 -14   4  106042    8073   1
  -1 -14   4   92990    7893   1
   0 -14  -4  179810   12895  -3
   0 -14   4  179810   12895   1
  -1  14   4  129529   11572  -2
   1 -14   4  129529   11572   1
   2 -14   4  174619   13887   1
   3 -14   4   58529   11338   1
   4 -14   4   66209   13252   1
   5 -14   4  106023    8417   1
   6 -14   4   62716    9484   1
  -7 -15  -4   79652    9183  -3
   7 -14   4   79652    9183   1
  -8 -15  -4   66854   10483  -3
   8 -14   4   66854   10483   1
  -9  14   3  100927   15448  -2
   9 -14   4  100927   15448   1
  10 -14   4   25319   13905   1
  11 -14   4  108504   17090   1
  12 -14   4   53729   13254   1
 -13 -13   4   87343   11998   1
 -12 -13   4    7436    4073   1
 -11 -13   4  154922   15085   1
 -10 -13   4    6117    3470   1
  -9 -13   4  185376   12946   1
   8 -12  -4   33371    5549  -3
  -8 -13   4   33371    5549   1
   7  13   5  123223   10221  -2
   7 -12  -4  123223   10221  -3
  -7 -13   4  123223   10221   1
  -6 -13   4   64208    6495   1
  -5 -13   4  173897   10274   1
  -4 -13   4   51165    9294   1
  -3 -13   4  117239    6221   1
  -2 -13   4  133523    7920   1
  -1 -13   4  236305   10304   1
   0 -13  -4   70200    6763  -3
   0 -13   4   70200    6763   1
  -1  13   4  136351   11205  -2
   1 -13   4  136351   11205   1
   2 -13   4   58105   18069   1
   3 -13   4  102891   19191   1
   4 -13   4   92090    7481   1
   5 -13   4   73810    7423   1
   6 -13   4   99691    6715   1
  -7 -14  -4   48145    5284  -3
   7 -13   4   48145    5284   1
  -8 -14  -4   83600    7773  -3
   8 -13   4   83600    7773   1
  -9  13   3   20545    4992  -2
   9 -13   4   20545    4992   1
  10 -13   4   91776   11173   1
  11 -13   4   47441    9303   1
  12 -13   4  104754   18131   1
 -14 -12   4  115340   11548   1
 -13 -12   4   12068    5447   1
 -12 -12   4  117201   12795   1
 -11 -12   4    5189    4866   1
 -10 -12   4  134848   13267   1
  -9 -12   4   34723    5779   1
   8 -11  -4  166628   11560  -3
  -8 -12   4  166628   11560   1
   7  12   5   60810    7205  -2
   7 -11  -4   60810    7205  -3
  -7 -12   4   60810    7205   1
  -6 -12   4  116206    6976   1
  -5 -12   4   96855    7178   1
  -4 -12   4   87653    6949   1
  -3 -12   4  172922   10696   1
  -2 -12   4  232980    9005   1
  -1 -12   4  130791    6726   1
   0 -12  -4  130980    8276  -3
   0 -12   4  130980    8276   1
  -1  12   4  117446   10345  -2
   1 -12   4  117446   10345   1
   2 -12   4   77247    8190   1
   3 -12   4   62760   10327   1
   4 -12   4   90289   11844   1
   5 -12   4   63508    6441   1
   6 -12   4   91870    6185   1
  -7 -13  -4   99585    6564  -3
   7 -12   4   99585    6564   1
  -8 -13  -4   38886    4705  -3
   8 -12   4   38886    4705   1
  -9  12   3   81896    8432  -2
   9 -12   4   81896    8432   1
  10 -12   4   47553    8696   1
  11 -12   4   58396    8456   1
  12 -12   4   31831    7552   1
  13 -12   4   62113   11854   1
 -14 -11   4   20285    5673   1
 -13 -11   4  106499   10497   1
 -12 -11   4   10828    8198   1
 -11 -11   4  155208   14051   1
 -10 -11   4   21005    5736   1
  -9 -11   4  160414   13955   1
   8 -10  -4  117338   11702  -3
  -8 -11   4  117338   11702   1
   7  11   5   94090    8959  -2
   7 -10  -4   94090    8959  -3
  -7 -11   4   94090    8959   1
  -6 -11   4   30282    7229   1
  -5 -11   4   69308   12174   1
  -4 -11   4  250766   12258   1
  -3 -11   4  211909    9012   1
  -2 -11   4  206102   14346   1
  -1 -11   4  151760    8535   1
   0 -11  -4  241732   10926  -3
   0 -11   4  241732   10926   1
  -1  11   4   56500    5936  -2
   1 -11   4   56500    5936   1
   2 -11   4   47389   12292   1
   3 -11   4   65327   15217   1
   4 -11   4   69763    6483   1
   5 -11   4  107405    6493   1
   6 -11   4   43677    4470   1
  -7 -12  -4   50885    5470  -3
   7 -11   4   50885    5470   1
  -8 -12  -4   89800    6412  -3
   8 -11   4   89800    6412   1
  -9  11   3   47019    6984  -2
   9 -11   4   47019    6984   1
  10 -11   4   85529    9038   1
  11 -11   4   57228    8933   1
  12 -11   4   33861    6477   1
  13 -11   4   27368    8732   1
  14 -11   4   23086   10561   1
  15  10   6   18580    7089  -2
  15  -8  -4   18580    7089  -3
 -15 -10   4   18580    7089   1
 -14 -10   4  111226   10761   1
 -13 -10   4   25117    5450   1
 -12 -10   4   64657    9211   1
 -11 -10   4   36916    6982   1
 -10 -10   4   85254    9960   1
  -9 -10   4   86355   10092   1
   8  -9  -4  161128   12740  -3
  -8 -10   4  161128   12740   1
   7  10   5   49070   10262  -2
   7  -9  -4   49070   10262  -3
  -7 -10   4   49070   10262   1
  -6 -10   4   53562    7173   1
  -5 -10   4  202296   15444   1
  -4 -10   4  113273   10733   1
  -3 -10   4  116968    7365   1
  -2 -10   4   92309    4553   1
  -1 -10   4  169467   10206   1
   0 -10  -4   29206    3807  -3
   0 -10   4   29206    3807   1
  -1  10   4  138193   11682  -2
   1 -10   4  138193   11682   1
   2 -10   4   49410    8477   1
   3 -10   4   55873   10073   1
   4 -10   4   97840   10283   1
   5 -10   4   42955    5830   1
   6 -10   4  144345    7423   1
  -7 -11  -4  134434    7843  -3
   7 -10   4  134434    7843   1
  -8 -11  -4   43869    4843  -3
   8 -10   4   43869    4843   1
  -9  10   3   78641    7108  -2
   9 -10   4   78641    7108   1
  10 -10   4   66789    7478   1
  11 -10   4   87666   12090   1
  12 -10   4   42529    7286   1
  13 -10   4   44922    8881   1
  14 -10   4   50980    8769   1
  15   9   6   78796   15002  -2
  15  -7  -4   78796   15002  -3
 -15  -9   4   78796   15002   1
 -14  -9   4   27254    7562   1
 -13  -9   4   49642    7013   1
 -12  -9   4   23915    4927   1
 -11  -9   4   28866    5976   1
 -10  -9   4  122640   11698   1
  -9  -9   4  101830   10269   1
   8   9   5   67758    6489  -2
   8  -8  -4   67758    6489  -3
  -8  -9   4   67758    6489   1
   7   9   5   74178    4883  -2
   7  -8  -4   74178    4883  -3
  -7  -9   4   74178    4883   1
  -6  -9   4  159584   10446   1
  -5  -9   4   48331    6878   1
  -4  -9   4  188692    8764   1
  -3  -9   4   25119    2418   1
  -2  -9   4   68362    7309   1
  -1  -9   4   14163    1944   1
   0   9   4  132031   17198  -2
   0  -9  -4  132031   17198  -3
   0  -9   4  132031   17198   1
  -1   9   4   31959    3493  -2
   1  -9   4   31959    3493   1
   2  -9   4   46752    5565   1
   3  -9   4   10815    2015   1
   4  -9   4   54851    6784   1
   5  -9   4  105604    8194   1
   6  -9   4  173747   11404   1
  -7 -10  -4   73691    5915  -3
   7  -9   4   73691    5915   1
  -8   9   3  115466    8130  -2
  -8 -10  -4  115466    8130  -3
   8  -9   4  115466    8130   1
  -9   9   3   58501    5987  -2
   9  -9   4   58501    5987   1
  10  -9   4  112452   10486   1
  11  -9   4   19770    9862   1
  12  -9   4   74792    7936   1
  13  -9   4   57682    8653   1
  14  -9   4   58522    9396   1
  15   8   6   26253    9930  -2
  15  -6  -4   26253    9930  -3
 -15  -8   4   26253    9930   1
 -14  -8   4   45536    7055   1
 -13  -8   4   25198    5413   1
 -12  -8   4   48388    6590   1
 -11  -8   4  106082    9393   1
 -10  -8   4  175813   13410   1
  -9  -8   4  177877   12932   1
   8   8   5   16079    2535  -2
   8  -7  -4   16079    2535  -3
  -8  -8   4   16079    2535   1
   7   8   5  155668    8069  -2
   7  -7  -4  155668    8069  -3
  -7  -8   4  155668    8069   1
  -6  -8   4   45567    4130   1
  -5  -8   4  253528   14054   1
  -4  -8   4    7244    1564   1
  -3  -8   4   82198    5543   1
  -2  -8   4   26074    2471   1
  -1  -8   4   75110    6087   1
   0   8   4   60335    4147  -2
   0  -8  -4   60335    4147  -3
   0  -8   4   60335    4147   1
  -1   8   4   42819    9916  -2
   1  -8   4   42819    9916   1
   2  -8   4   98895    6110   1
   3  -8   4   16317    3085   1
   4  -8   4  175885   10433   1
   5  -8   4  110675    6291   1
   6  -8   4  111538    6711   1
  -7  -9  -4  160595    8382  -3
   7  -8   4  160595    8382   1
  -8   8   3  141279    8776  -2
  -8  -9  -4  141279    8776  -3
   8  -8   4  141279    8776   1
  -9   8   3  115348    9358  -2
   9  -8   4  115348    9358   1
  10  -8   4   42746    5852   1
  11  -8   4  118798   10882   1
  12  -8   4   19758    4911   1
  13  -8   4   80371   13174   1
  14  -8   4   43855    8970   1
 -15 -10  -4   42320   12894  -3
  15  -8   4   42320   12894   1
  16   7   6   13578    9796  -2
 -16  -7   4   13578    9796   1
  15   7   6   29831   17423  -2
  15  -5  -4   29831   17423  -3
 -15  -7   4   29831   17423   1
 -14  -7   4    8265    3539   1
 -13  -7   4    7053    3375   1
 -12  -7   4   63659    7832   1
 -11  -7   4   31970    5505   1
 -10  -7   4  186506   13310   1
  -9  -7   4   24719    3302   1
   8   7   5  151680    7534  -2
   8  -6  -4  151680    7534  -3
  -8  -7   4  151680    7534   1
   7   7   5   18548    2520  -2
   7  -6  -4   18548    2520  -3
  -7  -7   4   18548    2520   1
  -6  -7   4  232811    8557   1
  -5  -7   4   17694    3023   1
  -4  -7   4  174739    7815   1
  -3  -7   4   34675    2752   1
  -2  -7   4   48872    7631   1
  -1  -7   4   54303    5495   1
   0   7   4   82429    5657  -2
   0  -7  -4   82429    5657  -3
   0  -7   4   82429    5657   1
  -1   7   4   99687    5726  -2
   1  -7   4   99687    5726   1
   2  -7   4   83992    6559   1
   3  -7   4  174179    7796   1
   4  -7   4  122939    5175   1
   5  -7   4  265290   14074   1
   6  -7   4   93856    5980   1
  -7  -8  -4  140625    8507  -3
   7  -7   4  140625    8507   1
  -8   7   3   59823    5807  -2
  -8  -8  -4   59823    5807  -3
   8  -7   4   59823    5807   1
  -9   7   3  134139    9214  -2
   9  -7   4  134139    9214   1
  10  -7   4  101615    7043   1
  11  -7   4   31388    8244   1
  12  -7   4  147402   10854   1
  13  -7   4   41184    6375   1
  14  -7   4   90834   12077   1
 -15  -9  -4   31249    9612  -3
  15  -7   4   31249    9612   1
  16   6   6   44857   17751  -2
 -16  -6   4   44857   17751   1
  15   6   6   22103    9795  -2
  15  -4  -4   22103    9795  -3
 -15  -6   4   22103    9795   1
 -14  -6   4    5656    3310   1
 -13  -6   4   40249    7987   1
 -12  -6   4   14685    3185   1
 -11  -6   4  158414   10619   1
 -10  -6   4   35581    4569   1
  -9  -6   4  162405    9955   1
   8   6   5    5654    1643  -2
   8  -5  -4    5654    1643  -3
  -8  -6   4    5654    1643   1
   7   6   5  186172    7645  -2
   7  -5  -4  186172    7645  -3
  -7  -6   4  186172    7645   1
  -6  -6   4   62193    4098   1
  -5  -6   4  254295    9732   1
  -4  -6   4    4243    1143   1
  -3  -6   4  128887    7239   1
  -2  -6   4    1779    1595   1
  -1  -6   4   89798    3967   1
   0   6   4    9249    1118  -2
   0  -6  -4    9249    1118  -3
   0  -6   4    9249    1118   1
  -1   6   4   45346    3684  -2
   1  -6   4   45346    3684   1
   2  -6   4   52056    3446   1
   3  -6   4    4854    1289   1
   4  -6   4  295502   10039   1
   5  -6   4   87799    4644   1
   6  -6   4  357898   12206   1
  -7  -7  -4  126334    7504  -3
   7  -6   4  126334    7504   1
  -8   6   3  125250    8442  -2
  -8  -7  -4  125250    8442  -3
   8  -6   4  125250    8442   1
  -9   6   3   99576    4983  -2
   9  -6   4   99576    4983   1
  10  -6   4   30219    7127   1
  11  -6   4   73597    7516   1
  12  -6   4   61070    8795   1
  13  -6   4  123006   10169   1
  14  -6   4   47879    9484   1
 -15  -8  -4  102653   12706  -3
  15  -6   4  102653   12706   1
 -16   6   2   37048   18037  -2
  16  -6   4   37048   18037   1
  16   5   6   33725   15514  -2
 -16  -5   4   33725   15514   1
  15   5   6   10033   10491  -2
  15  -3  -4   10033   10491  -3
 -15  -5   4   10033   10491   1
 -14  -5   4   24072    6490   1
 -13  -5   4    9468    2563   1
 -12  -5   4  110942   13580   1
 -11  -5   4   87522    8139   1
 -10  -5   4  164071   10010   1
  -9  -5   4   35444    4601   1
   8   5   5  184382   11004  -2
   8  -4  -4  184382   11004  -3
  -8  -5   4  184382   11004   1
   7   5   5  134749    6910  -2
   7  -4  -4  134749    6910  -3
  -7  -5   4  134749    6910   1
  -6  -5   4  175655    6805   1
  -5  -5   4  136552    5160   1
  -4  -5   4   67806    8640   1
  -3  -5   4    7799     927   1
  -2  -5   4  227087    6226   1
  -1  -5   4   30489    2490   1
   0   5   4    4976    1083  -2
   0  -5  -4    4976    1083  -3
   0  -5   4    4976    1083   1
  -1   5   4  830364   14033  -2
   1  -5   4  830364   14033   1
   2  -5   4   76066    4108   1
   3  -5   4   95595   12128   1
   4  -5   4  248625    6711   1
   5  -5   4  123120    5785   1
   6  -5   4   45216    4269   1
  -7  -6  -4  215883   10113  -3
   7  -5   4  215883   10113   1
  -8   5   3  144267    6192  -2
  -8  -6  -4  144267    6192  -3
   8  -5   4  144267    6192   1
  -9   5   3   48631    9464  -2
   9  -5   4   48631    9464   1
  10  -5   4  119599   11301   1
  11  -5   4   67257    9299   1
  12  -5   4  131832    9960   1
  13  -5   4   42899    8227   1
  14  -5   4  153309   14583   1
 -15  -7  -4   49032   11467  -3
  15  -5   4   49032   11467   1
 -16   5   2   93534   12475  -2
  16  -5   4   93534   12475   1
  16   4   6   25986   10385  -2
 -16  -4   4   25986   10385   1
  15   4   6    9896   10542  -2
  15  -2  -4    9896   10542  -3
 -15  -4   4    9896   10542   1
 -14  -4   4   28488    8101   1
 -13  -4   4   17878    4970   1
 -12  -4   4   59582    6799   1
 -11  -4   4  125042    7516   1
 -10  -4   4   89811    6195   1
  -9  -4   4   74558    5915   1
   8   4   5  140001    7007  -2
   8  -3  -4  140001    7007  -3
  -8  -4   4  140001    7007   1
   7   4   5  360582   27208  -2
   7  -3  -4  360582   27208  -3
  -7  -4   4  360582   27208   1
  -6  -4   4   89189    7213   1
  -5  -4   4  124646    4813   1
  -4  -4   4  435983   12268   1
  -3  -4   4  130012    9326   1
  -2  -4   4  350082    7997   1
  -1  -4   4   21780    1714   1
   0   4   4  541646   21531  -2
   0  -4  -4  541646   21531  -3
   0  -4   4  541646   21531   1
  -1   4   4  403739    8946  -2
   1  -4   4  403739    8946   1
   2  -4   4 1110124   51494   1
   3  -4   4  245388    6948   1
   4  -4   4  295159    6982   1
   5  -4   4  210556    7648   1
   6  -4   4   87158    7863   1
  -7  -5  -4  129224    4703  -3
   7  -4   4  129224    4703   1
  -8   4   3   78408   11747  -2
  -8  -5  -4   78408   11747  -3
   8  -4   4   78408   11747   1
  -9   4   3  235786    8644  -2
   9  -4   4  235786    8644   1
  10  -4   4   25243    4338   1
  11  -4   4  159270   10252   1
  12  -4   4   28047    5690   1
  13  -4   4  115531   12380   1
  14  -4   4   26178    6864   1
 -15  -6  -4  154560   15491  -3
  15  -4   4  154560   15491   1
 -16   4   2   46359    9236  -2
  16  -4   4   46359    9236   1
  16   3   6   27472   29660  -2
 -16  -3   4   27472   29660   1
  15   3   6   87776   20522  -2
  15  -1  -4   87776   20522  -3
 -15  -3   4   87776   20522   1
 -14  -3   4   18686    5092   1
 -13  -3   4   65121    8751   1
 -12  -3   4   51370    6433   1
 -11  -3   4   85771    7717   1
 -10  -3   4   20654    2863   1
  -9  -3   4  102369    6196   1
   8   3   5  121530    7090  -2
   8  -2  -4  121530    7090  -3
  -8  -3   4  121530    7090   1
   7   3   5  194798    7409  -2
   7  -2  -4  194798    7409  -3
  -7  -3   4  194798    7409   1
  -6  -3   4  129372    5862   1
  -5  -3   4  346839    7857   1
  -4  -3   4   86895    5663   1
  -3  -3   4  693831    8606   1
  -2  -3   4  248836    6392   1
  -1  -3   4  400564    8620   1
   0   3   4  460659    8682  -2
   0  -3  -4  460659    8682  -3
   0  -3   4  460659    8682   1
  -1   3   4  185113    4340  -2
   1  -3   4  185113    4340   1
   2  -3   4  238470   21769   1
   3  -3   4 1591208   78124   1
   4  -3   4  107898    3880   1
   5  -3   4  235583    8452   1
   6  -3   4  115133    4540   1
  -7  -4  -4  202998   11358  -3
   7  -3   4  202998   11358   1
  -8   3   3  389909   10282  -2
  -8  -4  -4  389909   10282  -3
   8  -3   4  389909   10282   1
  -9   3   3   36637    4745  -2
   9  -3   4   36637    4745   1
  10  -3   4  252781   12259   1
  11  -3   4   35192    8163   1
  12  -3   4  174235   14818   1
  13  -3   4    6743    5052   1
  14  -3   4  132304   13913   1
 -15  -5  -4   28384    7025  -3
  15  -3   4   28384    7025   1
 -16   3   2  129207   15248  -2
  16  -3   4  129207   15248   1
  16   2   6   73559   38684  -2
 -16  -2   4   73559   38684   1
  15   0  -4   33004   19611  -3
 -15  -2   4   33004   19611   1
 -14  -2   4   98718   11050   1
 -13  -2   4   33013    5617   1
 -12  -2   4  130333   12707   1
 -11  -2   4   66144    4378   1
 -10  -2   4  149307    7261   1
  -9  -2   4   66183    4824   1
   8   2   5  129127    6544  -2
   8  -1  -4  129127    6544  -3
  -8  -2   4  129127    6544   1
   7  -1  -4  176342    9211  -3
  -7  -2   4  176342    9211   1
  -6  -2   4  175252    5787   1
  -5  -2   4  147298    4024   1
  -4  -2   4  271794    5724   1
  -3  -2   4   24819    3740   1
  -2  -2   4 1559070   19511   1
  -1  -2   4  522531   12161   1
   0   2   4 1098489   24364  -2
   0  -2  -4 1098489   24364  -3
   0  -2   4 1098489   24364   1
   1  -2   4  304071    4868   1
   2  -2   4  239683   15217   1
   3  -2   4  174104    7344   1
   4  -2   4  329504   10292   1
   5  -2   4  137994    4404   1
   6  -2   4  393924   10310   1
  -7  -3  -4  160227    6280  -3
   7  -2   4  160227    6280   1
  -8   2   3  177363    9582  -2
  -8  -3  -4  177363    9582  -3
   8  -2   4  177363    9582   1
   9  -2   4  198773   10616   1
  10  -2   4   84787    5604   1
  11  -2   4  257118   22714   1
  12  -2   4   31193    6808   1
  13  -2   4  198550   16634   1
  14  -2   4    7831    3775   1
 -15  -4  -4  151599   17055  -3
  15  -2   4  151599   17055   1
 -16   2   2   37430    8519  -2
  16  -2   4   37430    8519   1
  16   1   6    8996    5713  -2
 -16  -1   4    8996    5713   1
  15   1  -4  137235   21185  -3
 -15  -1   4  137235   21185   1
 -14  -1   4   15362   12366   1
 -13  -1   4  145683   13444   1
 -12  -1   4   39125    5832   1
 -11  -1   4  155875   10980   1
 -10  -1   4   67397    4367   1
  -9  -1   4  270943   11838   1
   8   1   5   84149    4713  -2
   8   0  -4   84149    4713  -3
  -8  -1   4   84149    4713   1
   7   0  -4  377391   10606  -3
  -7  -1   4  377391   10606   1
  -6  -1   4   31804    2596   1
  -5  -1   4   61332    2782   1
  -4  -1   4  122254   23212   1
  -3  -1   4  728284   33831   1
  -2  -1   4  193030    3903   1
  -1  -1   4  758246   10724   1
   1  -1   4  682786   13356   1
   2  -1   4  283547   11607   1
   3  -1   4  379514   22388   1
   4  -1   4  138270    5988   1
   5  -1   4  267248    6206   1
   6  -1   4  505502   10590   1
  -7  -2  -4  299053    9705  -3
   7  -1   4  299053    9705   1
  -8   1   3  194213   13669  -2
  -8  -2  -4  194213   13669  -3
   8  -1   4  194213   13669   1
   9  -1   4  132930   11038   1
  10  -1   4  192670   16364   1
  11  -1   4   45574   10576   1
  12  -1   4  191581   15939   1
  13  -1   4    3128    3543   1
  14  -1   4  129327   14051   1
 -15  -3  -4   15737    5383  -3
  15  -1   4   15737    5383   1
 -16   1   2  103420   11967  -2
  16  -1   4  103420   11967   1
  16   0   6  156046   37302  -2
 -16   0   4  156046   37302   1
  15   2  -4   -8063   11201  -3
 -15   0   4   -8063   11201   1
 -14   0   4  167758   15754   1
 -13   0   4   21721    4928   1
 -12   0   4  228501   17450   1
 -11   0   4   19769    3780   1
 -10   0   4  239545   13119   1
  -9   0   4   10899    2781   1
   8   0   5  311555   14113  -2
   8   1  -4  311555   14113  -3
  -8   0   4  311555   14113   1
   7   1  -4   37847    3123  -3
  -7   0   4   37847    3123   1
  -6   0   4  633728   10799   1
  -5   0   4   92003    7194   1
  -4   0   4  261148   10031   1
  -3   0   4  234247   14282   1
  -2   0   4  232594    4524   1
  -1   0   4  139215    5180   1
   1   0   4  137691    8790   1
   2   0   4  175411    4475   1
   3   0   4  288082    7618   1
   4   0   4  254011    5502   1
   5   0   4  331977    9239   1
   6   0   4  151405    4271   1
  -7  -1  -4  207213    6823  -3
   7   0   4  207213    6823   1
  -8   0   3  166975   16202  -2
  -8  -1  -4  166975   16202  -3
   8   0   4  166975   16202   1
   9   0   4  175235    8785   1
  10   0   4   75230    6916   1
  11   0   4  270464   28696   1
  12   0   4   20673    4308   1
  13   0   4  183881   20350   1
  14   0   4   20033    6675   1
 -15  -2  -4  115858   12210  -3
  15   0   4  115858   12210   1
 -16   0   2   17271    7445  -2
  16   0   4   17271    7445   1
  16  -1   6    4268    7972  -2
 -16   1   4    4268    7972   1
  15   3  -4  158127   31230  -3
 -15   1   4  158127   31230   1
 -14   1   4     306    2862   1
 -13   1   4  220160   18012   1
 -12   1   4    5850    3681   1
 -11   1   4  256260   15057   1
 -10   1   4   16831    2364   1
  -9   1   4  281112   12172   1
   8  -1   5    3130    1726  -2
   8   2  -4    3130    1726  -3
  -8   1   4    3130    1726   1
   7   2  -4  623353   25128  -3
  -7   1   4  623353   25128   1
  -6   1   4  104544    7637   1
  -5   1   4  325375    9663   1
  -4   1   4  194654    4817   1
  -3   1   4  721260    9033   1
  -2   1   4  360879    5869   1
  -1   1   4  791307   12786   1
   0  -1   4  274139   13323  -2
   0   1  -4  274139   13323  -3
   0   1   4  274139   13323   1
   1   1   4  661956   18786   1
   2   1   4  223573    5712   1
   3   1   4  704630   18939   1
   4   1   4  439594    6771   1
   5   1   4  102306    2868   1
   6   1   4  357134    8775   1
  -7   0  -4   44888    4905  -3
   7   1   4   44888    4905   1
  -8  -1   3  238575   13758  -2
  -8   0  -4  238575   13758  -3
   8   1   4  238575   13758   1
   9   1   4   70226    6310   1
  10   1   4  174917    7919   1
  11   1   4   10990    3822   1
  12   1   4  184544   17320   1
  13   1   4   22751    7885   1
  14   1   4  203186   23098   1
 -15  -1  -4   19137    6086  -3
  15   1   4   19137    6086   1
 -16  -1   2   71760   10435  -2
  16   1   4   71760   10435   1
  17   1   4   35381   10068   1
  16  -2   6   92742   12445  -2
 -16   2   4   92742   12445   1
  15   4  -4    3674    4135  -3
 -15   2   4    3674    4135   1
 -14   2   4  120870   11710   1
 -13   2   4   -2512    3153   1
 -12   2   4  217621   11359   1
 -11   2   4    9871    2063   1
 -10   2   4  215585   10289   1
  -9   2   4   13099    2955   1
   8  -2   5  507921   25589  -2
   8   3  -4  507921   25589  -3
  -8   2   4  507921   25589   1
   7   3  -4   69143    4799  -3
  -7   2   4   69143    4799   1
  -6   2   4  907116   18297   1
  -5   2   4   96595    4283   1
  -4   2   4  655867   10396   1
  -3   2   4  109079    4348   1
  -2   2   4  319523    6809   1
  -1   2   4  307091    7038   1
   0  -2   4 1134529   10627  -2
   0   2  -4 1134529   10627  -3
   0   2   4 1134529   10627   1
   1   2   4  485974   15915   1
   2   2   4 1266917   14988   1
   3   2   4   91858    4068   1
   4   2   4  212234    7511   1
   5   2   4  311702    6721   1
   6   2   4  142112   10428   1
  -7   1  -4   96225    3362  -3
   7   2   4   96225    3362   1
  -8  -2   3  209590    7432  -2
  -8   1  -4  209590    7432  -3
   8   2   4  209590    7432   1
   9   2   4  336269   12236   1
  10   2   4   43984    2831   1
  11   2   4  166894    7839   1
  12   2   4   30790    6900   1
  13   2   4   82762   11974   1
  14   2   4   33364    6428   1
 -15   0  -4  122003   11232  -3
  15   2   4  122003   11232   1
 -16  -2   2   13546    4676  -2
  16   2   4   13546    4676   1
  16  -3   6    7496   22089  -2
 -16   3   4    7496   22089   1
  15   5  -4   95002   13998  -3
 -15   3   4   95002   13998   1
 -14   3   4    3438    3999   1
 -13   3   4  200370   12288   1
 -12   3   4     547    2216   1
 -11   3   4  124755    7770   1
 -10   3   4   16267    2882   1
   9  -3   5  121507   10704  -2
  -9   3   4  121507   10704   1
   8  -3   5   37974    4546  -2
   8   4  -4   37974    4546  -3
  -8   3   4   37974    4546   1
   7   4  -4  370208   10396  -3
  -7   3   4  370208   10396   1
  -6   3   4  128038    6820   1
  -5   3   4  283260    8153   1
  -4   3   4   68416    3521   1
  -3   3   4 1913447   31844   1
  -2   3   4  373233    5858   1
   1  -3   4  209908    4156  -2
  -1   3   4  209908    4156   1
   0  -3   4  425153   10811  -2
   0   3  -4  425153   10811  -3
   0   3   4  425153   10811   1
   1   3   4  392624    8558   1
   2   3   4  293057    6117   1
   3   3   4  384643   20854   1
   4   3   4  157724    9221   1
   5   3   4   96455    4001   1
   6   3   4  155933    5335   1
  -7  -3   3  153240    6661  -2
  -7   2  -4  153240    6661  -3
   7   3   4  153240    6661   1
  -8  -3   3  225004    6470  -2
  -8   2  -4  225004    6470  -3
   8   3   4  225004    6470   1
   9   3   4   80900    4233   1
  10   3   4  140814    5784   1
  11   3   4   20034    3646   1
  12   3   4  155522   13783   1
  13   3   4   56986   12810   1
  14   3   4   75254    8987   1
 -15  -3   2   12587    5184  -2
 -15   1  -4   12587    5184  -3
  15   3   4   12587    5184   1
 -16  -3   2   35544    6484  -2
  16   3   4   35544    6484   1
  16  -4   6  110596   20355  -2
 -16   4   4  110596   20355   1
  15   6  -4    5270    5891  -3
 -15   4   4    5270    5891   1
 -14   4   4  186889   26052   1
 -13   4   4   12794    3013   1
 -12   4   4  178748   11749   1
 -11   4   4   14555    2834   1
 -10   4   4  104448    7762   1
   9  -4   5   58918    6398  -2
  -9   4   4   58918    6398   1
   8  -4   5  358373   10200  -2
   8   5  -4  358373   10200  -3
  -8   4   4  358373   10200   1
   7   5  -4   19488    2879  -3
  -7   4   4   19488    2879   1
  -6   4   4  150605    6340   1
  -5   4   4  125824    6740   1
  -4   4   4  263135   11884   1
  -3   4   4  200904    7947   1
  -2   4   4 1472204   13365   1
   1  -4   4  348311    5843  -2
  -1   4   4  348311    5843   1
   0  -4   4  624991    9018  -2
   0   4  -4  624991    9018  -3
   0   4   4  624991    9018   1
   1   4   4   22479    1502   1
   2   4   4  175912    5715   1
   3   4   4  282994    6070   1
   4   4   4  467545   10070   1
   5   4   4   64678    5448   1
   6   4   4  213213    8448   1
  -7  -4   3  226876   12134  -2
  -7   3  -4  226876   12134  -3
   7   4   4  226876   12134   1
  -8  -4   3  273462    8558  -2
  -8   3  -4  273462    8558  -3
   8   4   4  273462    8558   1
   9   4   4  112673    5748   1
  10   4   4   27793    2619   1
  11   4   4  100053   11234   1
  12   4   4    9823    3240   1
  13   4   4  101492    9867   1
  14   4   4   31346   11013   1
 -15  -4   2    5520    7431  -2
 -15   2  -4    5520    7431  -3
  15   4   4    5520    7431   1
 -16  -4   2   35480   10351  -2
  16   4   4   35480   10351   1
  16  -5   6    3932    4578  -2
 -16   5   4    3932    4578   1
  15   7  -4  195141   41294  -3
 -15   5   4  195141   41294   1
 -14   5   4   34608   10416   1
 -13   5   4  225079   16318   1
 -12   5   4   35505    6480   1
 -11   5   4  103133   11539   1
 -10   5   4   67328    8469   1
   9  -5   5  295876   10407  -2
  -9   5   4  295876   10407   1
   8  -5   5   94873    7137  -2
   8   6  -4   94873    7137  -3
  -8   5   4   94873    7137   1
   7   6  -4  211124    7895  -3
  -7   5   4  211124    7895   1
  -6   5   4   12738    2860   1
  -5   5   4  168953    6645   1
  -4   5   4  233228    9863   1
  -3   5   4  128785    3829   1
  -2   5   4   63623    2963   1
   1  -5   4  641384   11386  -2
  -1   5   4  641384   11386   1
   0  -5   4    2648     756  -2
   0   5  -4    2648     756  -3
   0   5   4    2648     756   1
   1   5   4   25947    1825   1
   2   5   4  278840    5576   1
   3   5   4  117665   20613   1
   4   5   4  205223   10401   1
   5   5   4  386570   15660   1
   6   5   4  203858    8773   1
  -7  -5   3  402284   14619  -2
  -7   4  -4  402284   14619  -3
   7   5   4  402284   14619   1
  -8  -5   3  187503    7378  -2
  -8   4  -4  187503    7378  -3
   8   5   4  187503    7378   1
   9   5   4   80579    5305   1
  10   5   4   60022    4829   1
  11   5   4   99625    8767   1
  12   5   4  139019   11467   1
  13   5   4   28470    7284   1
  14   5   4   47837    8444   1
 -15  -5   2   12664   10214  -2
 -15   3  -4   12664   10214  -3
  15   5   4   12664   10214   1
 -16  -5   2   10348   11139  -2
  16   5   4   10348   11139   1
  15   8  -4   30006   16778  -3
 -15   6   4   30006   16778   1
 -14   6   4  164087   16315   1
 -13   6   4   47628    9316   1
 -12   6   4  149757   12321   1
 -11   6   4   14685    3890   1
 -10   6   4  152472   11460   1
   9  -6   5   81721    6041  -2
  -9   6   4   81721    6041   1
   8  -6   5  218748    8374  -2
   8   7  -4  218748    8374  -3
  -8   6   4  218748    8374   1
   7   7  -4  103228    6091  -3
  -7   6   4  103228    6091   1
  -6   6   4  281113   11566   1
  -5   6   4   44227    3908   1
  -4   6   4  278703   10255   1
  -3   6   4    2305    2051   1
  -2   6   4   65501    3633   1
   1  -6   4   62866    2605  -2
  -1   6   4   62866    2605   1
   0  -6   4    7654     957  -2
   0   6  -4    7654     957  -3
   0   6   4    7654     957   1
   1   6   4   88423    3915   1
   2   6   4   20000    3259   1
   3   6   4   90071    6472   1
   4   6   4   48662    5841   1
   5   6   4  140281    8341   1
   6   6   4  593616   25217   1
  -7  -6   3  223614   11150  -2
  -7   5  -4  223614   11150  -3
   7   6   4  223614   11150   1
  -8  -6   3  119292    7062  -2
  -8   5  -4  119292    7062  -3
   8   6   4  119292    7062   1
   9   6   4   51413    4489   1
  10   6   4  147409    8988   1
  11   6   4   65210    6357   1
  12   6   4   51571    8230   1
  13   6   4   34908    6673   1
  14   6   4   20198    8093   1
 -15  -6   2   13031    6100  -2
 -15   4  -4   13031    6100  -3
  15   6   4   13031    6100   1
 -16  -6   2   20960   11243  -2
  16   6   4   20960   11243   1
  15   9  -4   87350   14873  -3
 -15   7   4   87350   14873   1
 -14   7   4   90938   13172   1
 -13   7   4   96233   12379   1
 -12   7   4  102524   20810   1
 -11   7   4   95663    9391   1
 -10   7   4  133931   11045   1
   9  -7   5  119962    6635  -2
  -9   7   4  119962    6635   1
   8  -7   5  137049   12695  -2
   8   8  -4  137049   12695  -3
  -8   7   4  137049   12695   1
   7   8  -4  135975    9368  -3
  -7   7   4  135975    9368   1
  -6   7   4  147638    7158   1
  -5   7   4  422508   15178   1
  -4   7   4   78521   10781   1
  -3   7   4  154053   13197   1
  -2   7   4  119443    5370   1
   1  -7   4   59293    3449  -2
  -1   7   4   59293    3449   1
   0  -7   4  105488    4224  -2
   0   7  -4  105488    4224  -3
   0   7   4  105488    4224   1
   1   7   4  159856    7486   1
   2   7   4    7124    1052   1
   3   7   4   24299    2240   1
   4   7   4   67031    4947   1
   5   7   4  330474   15972   1
   6   7   4  115465   10909   1
  -7  -7   3  208034   14080  -2
  -7   6  -4  208034   14080  -3
   7   7   4  208034   14080   1
  -8  -7   3  112022    9223  -2
  -8   6  -4  112022    9223  -3
   8   7   4  112022    9223   1
   9   7   4   75563    7088   1
  10   7   4   83354    6835   1
  11   7   4  144050    9490   1
  12   7   4   35297    5171   1
  13   7   4   36751    6868   1
  14   7   4   23697    6115   1
 -15  -7   2   24548    7355  -2
 -15   5  -4   24548    7355  -3
  15   7   4   24548    7355   1
 -16  -7   2   -2145    4711  -2
  16   7   4   -2145    4711   1
  15  10  -4   17530   13793  -3
 -15   8   4   17530   13793   1
 -14   8   4   51951    9606   1
 -13   8   4   95183   12514   1
 -12   8   4   47871    7911   1
 -11   8   4  111122   12351   1
 -10   8   4   66183    8533   1
   9  -8   5  181049   28536  -2
  -9   8   4  181049   28536   1
   8  -8   5   63803    5643  -2
   8   9  -4   63803    5643  -3
  -8   8   4   63803    5643   1
   7   9  -4  209293   11400  -3
  -7   8   4  209293   11400   1
  -6   8   4  113582    6522   1
  -5   8   4  179417   16391   1
  -4   8   4  157330    7097   1
  -3   8   4   15914    4512   1
  -2   8   4   99030    5121   1
   1  -8   4    5607    1509  -2
  -1   8   4    5607    1509   1
   0  -8   4  126659   14853  -2
   0   8  -4  126659   14853  -3
   0   8   4  126659   14853   1
   1   8   4    7525    2415   1
   2   8   4   47741    3809   1
   3   8   4   35690    3993   1
   4   8   4   98892    5704   1
   5   8   4   41939    5600   1
   6   8   4  235091   15764   1
  -7  -8   3   66525    5752  -2
  -7   7  -4   66525    5752  -3
   7   8   4   66525    5752   1
  -8  -8   3   29499    5434  -2
  -8   7  -4   29499    5434  -3
   8   8   4   29499    5434   1
   9   8   4  117633    9891   1
  10   8   4  148429    9079   1
  11   8   4   67796    7118   1
  12   8   4   32666    8782   1
  13   8   4   51206    6572   1
  14   8   4   45661    9242   1
 -15  -8   2   59900   10747  -2
 -15   6  -4   59900   10747  -3
  15   8   4   59900   10747   1
 -16  -8   2   24778    7640  -2
  16   8   4   24778    7640   1
 -14   9   4   46348   12756   1
 -13   9   4   18463    7519   1
 -12   9   4   53375    9302   1
 -11   9   4   48896   12267   1
 -10   9   4  130227   12602   1
   9  -9   5   28982    7141  -2
  -9   9   4   28982    7141   1
   8  -9   5  171913   18701  -2
   8  10  -4  171913   18701  -3
  -8   9   4  171913   18701   1
   7  10  -4   41561    4509  -3
  -7   9   4   41561    4509   1
  -6   9   4  213231   17047   1
  -5   9   4   67305    5859   1
  -4   9   4  127954   11437   1
  -3   9   4    9857    2507   1
  -2   9   4   23507    5935   1
   1  -9   4   42198    7425  -2
  -1   9   4   42198    7425   1
   0  -9   4    3027    3631  -2
   0   9  -4    3027    3631  -3
   0   9   4    3027    3631   1
   1   9   4   86806   15370   1
   2   9   4   34566    5594   1
   3   9   4   87783    7680   1
   4   9   4   71758    6159   1
   5   9   4  280303   11082   1
   6   9   4   77966    5913   1
  -7  -9   3   61016    6028  -2
  -7   8  -4   61016    6028  -3
   7   9   4   61016    6028   1
  -8  -9   3   61510    7145  -2
  -8   8  -4   61510    7145  -3
   8   9   4   61510    7145   1
   9   9   4   80993    8894   1
  10   9   4  190076   11997   1
  11   9   4   45866    6221   1
  12   9   4   50929    6055   1
  13   9   4   32145    6885   1
  14   9   4   71966    9105   1
 -15  -9   2   18794    5742  -2
 -15   7  -4   18794    5742  -3
  15   9   4   18794    5742   1
 -14  10   4   30321   11906   1
 -13  10   4   38413   12320   1
 -12  10   4   41359   11161   1
 -11  10   4   76591   16477   1
 -10  10   4   46882   13940   1
   9 -10   5  109945   16560  -2
  -9  10   4  109945   16560   1
   8  11  -4   22859    6500  -3
  -8  10   4   22859    6500   1
   7  11  -4  124908   15792  -3
  -7  10   4  124908   15792   1
  -6  10   4  136407   10285   1
  -5  10   4  160910   14134   1
  -4  10   4   34328   11186   1
  -3  10   4   50478    8231   1
  -2  10   4   70134    7157   1
   1 -10   4   17102    5709  -2
  -1  10   4   17102    5709   1
   0  10  -4   93781    8560  -3
   0  10   4   93781    8560   1
   1  10   4   10522    3051   1
   2  10   4  137643    9738   1
   3  10   4   58552   11472   1
   4  10   4  246790   10452   1
   5  10   4  121817    7587   1
   6  10   4   83249    6447   1
  -7 -10   3   73998    6563  -2
  -7   9  -4   73998    6563  -3
   7  10   4   73998    6563   1
  -8   9  -4  202851    9847  -3
   8  10   4  202851    9847   1
   9  10   4  138550   11297   1
  10  10   4  110744   10556   1
  11  10   4  100290    9559   1
  12  10   4   28436    7435   1
  13  10   4  114199   10133   1
  14  10   4   24124    6277   1
 -15 -10   2   71128   10545  -2
 -15   8  -4   71128   10545  -3
  15  10   4   71128   10545   1
 -13  11   4    3166    7838   1
 -12  11   4   25911   10278   1
 -11  11   4   25542   10202   1
 -10  11   4   87966   16607   1
   9 -11   5   19226    6264  -2
  -9  11   4   19226    6264   1
   8  12  -4   56134    7872  -3
  -8  11   4   56134    7872   1
   7  12  -4   60541    6521  -3
  -7  11   4   60541    6521   1
  -6  11   4  100151    8735   1
  -5  11   4   58905    5986   1
  -4  11   4   59123    5561   1
  -3  11   4   81167    9130   1
  -2  11   4   14106    7443   1
   1 -11   4  103910   10953  -2
  -1  11   4  103910   10953   1
   0  11  -4  110996    6895  -3
   0  11   4  110996    6895   1
   1  11   4  146041    8307   1
   2  11   4   44311    6809   1
   3  11   4  251273   14239   1
   4  11   4   39488    8724   1
   5  11   4  121065    8016   1
   6  11   4  106650    7475   1
  -7 -11   3  156184   10037  -2
  -7  10  -4  156184   10037  -3
   7  11   4  156184   10037   1
  -8  10  -4  163386    9441  -3
   8  11   4  163386    9441   1
   9  11   4  119805   10597   1
  10  11   4   74446    8677   1
  11  11   4   20344    4470   1
  12  11   4  114073    9068   1
  13  11   4   33268    5298   1
  14  11   4  115680   13191   1
 -13  12   4   48424   18666   1
 -12  12   4   23054   11176   1
 -11  12   4   62077   17980   1
 -10  12   4   31005    8175   1
   9 -12   5   52836   12604  -2
  -9  12   4   52836   12604   1
   8  13  -4   47115    8678  -3
  -8  12   4   47115    8678   1
   7  13  -4   78278   13108  -3
  -7  12   4   78278   13108   1
  -6  12   4   79740   12411   1
  -5  12   4   80963   10023   1
  -4  12   4  118401   11473   1
  -3  12   4   43427    7267   1
  -2  12   4   79632   14642   1
   1 -12   4   37383    2770  -2
  -1  12   4   37383    2770   1
   0  12  -4  119730    5990  -3
   0  12   4  119730    5990   1
   1  12   4   90590    6669   1
   2  12   4  326933   14873   1
   3  12   4   86325    7966   1
   4  12   4  125551    9556   1
   5  12   4   43270    5275   1
   6  12   4  118878    8991   1
  -7 -12   3  106661    8324  -2
  -7  11  -4  106661    8324  -3
   7  12   4  106661    8324   1
  -8  11  -4   89313    7379  -3
   8  12   4   89313    7379   1
   9  12   4   80832    9064   1
  10  12   4   31224    6670   1
  11  12   4  140215   13140   1
  12  12   4   53148    8378   1
  13  12   4   79218   10267   1
  14  12   4    4992    5744   1
 -12  13   4   64308   20972   1
 -11  13   4   52946   14548   1
 -10  13   4   72324   11560   1
   9 -13   5   24390    7033  -2
  -9  13   4   24390    7033   1
   8  14  -4   77380   11086  -3
  -8  13   4   77380   11086   1
   7  14  -4   72098   10387  -3
  -7  13   4   72098   10387   1
  -6  13   4  120327   12917   1
  -5  13   4  116172   11889   1
  -4  13   4   62973    8987   1
  -3  13   4  153030   13228   1
  -2  13   4   20377    3718   1
   1 -13   4   94059    6959  -2
  -1  13   4   94059    6959   1
   0  13  -4   80349    5160  -3
   0  13   4   80349    5160   1
   1  13   4  240942   13391   1
   2  13   4   73363    7475   1
   3  13   4  116715    9353   1
   4  13   4   68661    7057   1
   5  13   4  132934    9318   1
   6  13   4  134655   10550   1
  -7 -13   3  180463   11536  -2
  -7  12  -4  180463   11536  -3
   7  13   4  180463   11536   1
  -8  12  -4   68753    7425  -3
   8  13   4   68753    7425   1
   9  13   4   45113    7801   1
  10  13   4  105882   12440   1
  11  13   4   42632    7089   1
  12  13   4  132765   13539   1
  13  13   4    9312    4366   1
 -12  14   4   74920   15898   1
 -11  14   4   66283   17604   1
 -10  14   4   77123   12042   1
   9 -14   5   51161    9923  -2
  -9  14   4   51161    9923   1
   8  15  -4   55777    9844  -3
  -8  14   4   55777    9844   1
   7  15  -4   76945   11393  -3
  -7  14   4   76945   11393   1
  -6  14   4  117580   12766   1
  -5  14   4   87543   11514   1
  -4  14   4  134115   13080   1
  -3  14   4   53925    8693   1
  -2  14   4  144942   14840   1
   1 -14   4   74175   10389  -2
  -1  14   4   74175   10389   1
   0  14  -4  194241    9052  -3
   0  14   4  194241    9052   1
   1  14   4   85147    8482   1
   2  14   4  135003   10323   1
   3  14   4   81465    7962   1
   4  14   4  127739   17165   1
   5  14   4  209421   12905   1
   6  14   4  167906   13711   1
  -7 -14   3  111339    9439  -2
  -7  13  -4  111339    9439  -3
   7  14   4  111339    9439   1
  -8  13  -4   93318    8643  -3
   8  14   4   93318    8643   1
   9  14   4   78980   10542   1
  10  14   4   57350    9112   1
  11  14   4  115169   11990   1
  12  14   4   30553    6672   1
  13  14   4   51466    8922   1
 -11  15   4   82526   28769   1
  10 -15   5   38119    8720  -2
 -10  15   4   38119    8720   1
   9 -15   5   73744   11620  -2
  -9  15   4   73744   11620   1
   8  16  -4   55563   10616  -3
  -8  15   4   55563   10616   1
   7  16  -4  173606   16910  -3
  -7  15   4  173606   16910   1
  -6  15   4   31181   17004   1
  -5  15   4  119204   13206   1
  -4  15   4   50007   10980   1
  -3  15   4  161282   14544   1
   2 -15   4   32257   11613  -2
  -2  15   4   32257   11613   1
   1 -15   4  173923   14073  -2
  -1  15   4  173923   14073   1
   0  15  -4   87516    8883  -3
   0  15   4   87516    8883   1
   1  15   4  224460   13912   1
   2  15   4   58027    7062   1
   3  15   4   63802    7270   1
   4  15   4  108798    9865   1
   5  15   4  121591    9964   1
  -6 -15   3  155292   11502  -2
   6  15   4  155292   11502   1
  -7 -15   3  181670   14836  -2
  -7  14  -4  181670   14836  -3
   7  15   4  181670   14836   1
  -8  14  -4   93529   16090  -3
   8  15   4   93529   16090   1
   9  15   4   53196   12198   1
  10  15   4  115789   17863   1
  11  15   4   44632    9092   1
  12  15   4  103178   14667   1
  10 -16   5   71033   11891  -2
 -10  16   4   71033   11891   1
   9 -16   5   27782    8092  -2
  -9  16   4   27782    8092   1
   8  17  -4  155919   17087  -3
  -8  16   4  155919   17087   1
   7  17  -4   49773   10060  -3
  -7  16   4   49773   10060   1
  -6  16   4  139803   15029   1
  -5  16   4   35983   11595   1
  -4  16   4  133469   13870   1
  -3  16   4   53291   12963   1
   2 -16   4  179281   18289  -2
  -2  16   4  179281   18289   1
   1 -16   4   21617    5046  -2
  -1  16   4   21617    5046   1
   0  16  -4  215534   14279  -3
   0  16   4  215534   14279   1
   1  16   4   49851    7292   1
   2  16   4  184762   12913   1
   3  16   4   93767    9668   1
   4  16   4   86891   11477   1
   5  16   4   86121    8787   1
  -6 -16   3  104210    9633  -2
   6  16   4  104210    9633   1
  -7 -16   3  116501   12395  -2
  -7  15  -4  116501   12395  -3
   7  16   4  116501   12395   1
  -8  15  -4   33996   17293  -3
   8  16   4   33996   17293   1
   9  16   4  112482   17909   1
  10  16   4   72896   22693   1
  11  16   4  127843   15815   1
   9 -17   5  117692   15480  -2
  -9  17   4  117692   15480   1
   8  18  -4   17227    6509  -3
  -8  17   4   17227    6509   1
   7  18  -4  114713   14330  -3
  -7  17   4  114713   14330   1
  -6  17   4   29183    7847   1
  -5  17   4  106803   13280   1
  -4  17   4   29093    7392   1
  -3  17   4  152166   15056   1
   2 -17   4   35494   11741  -2
  -2  17   4   35494   11741   1
   1 -17   4  149796   14329  -2
  -1  17   4  149796   14329   1
   0  17  -4   63471    8209  -3
   0  17   4   63471    8209   1
   1  17   4  154600   12280   1
   2  17   4   66315    8403   1
   3  17   4  157199   12410   1
   4  17   4   53923    7358   1
   5  17   4  134129   14294   1
  -6 -17   3   68068    9906  -2
   6  17   4   68068    9906   1
  -7 -17   3   51050    8780  -2
  -7  16  -4   51050    8780  -3
   7  17   4   51050    8780   1
  -8  16  -4   74154   11153  -3
   8  17   4   74154   11153   1
   9  17   4   39478   13317   1
  10  17   4   80483   13114   1
   8  19  -4  105500   14660  -3
  -8  18   4  105500   14660   1
   7  19  -4   24623    7960  -3
  -7  18   4   24623    7960   1
  -6  18   4   95797   13081   1
  -5  18   4   27072    7712   1
  -4  18   4  124460   14450   1
  -3  18   4   25462    6700   1
   2 -18   4  109748   13106  -2
  -2  18   4  109748   13106   1
   1 -18   4   33301    7343  -2
  -1  18   4   33301    7343   1
   0  18  -4  115978   12312  -3
   0  18   4  115978   12312   1
   1  18   4   74343    8923   1
   2  18   4   93488   10343   1
   3  18   4   48108    7875   1
   4  18   4  134734   14408   1
   5  18   4   49290    9741   1
  -6 -18   3   53631   12228  -2
   6  18   4   53631   12228   1
  -7 -18   3   46602   11105  -2
  -7  17  -4   46602   11105  -3
   7  18   4   46602   11105   1
  -8  17  -4   38852    8320  -3
   8  18   4   38852    8320   1
   9  18   4   51338   14999   1
  -6  19   4   21471    7551   1
  -5  19   4   84090   12541   1
  -4  19   4   32404    7507   1
  -3  19   4  114116   13972   1
   2 -19   4   40612    8619  -2
  -2  19   4   40612    8619   1
   1 -19   4  101181   12372  -2
  -1  19   4  101181   12372   1
   0  19  -4   27685    6684  -3
   0  19   4   27685    6684   1
   1  19   4   83521    9760   1
   2  19   4   72127   11700   1
   3  19   4  123895   14792   1
   4  19   4   39645    9300   1
   5  19   4   64830   15352   1
  -6 -19   3   37322    9013  -2
   6  19   4   37322    9013   1
  -7 -19   3   42765    9280  -2
  -7  18  -4   42765    9280  -3
   7  19   4   42765    9280   1
  -8  18  -4   48646   15688  -3
   8  19   4   48646   15688   1
  -4  20   4   96625   13229   1
  -3  20   4   21667    8402   1
   2 -20   4   96785   13063  -2
  -2  20   4   96785   13063   1
   1 -20   4   10526    5429  -2
  -1  20   4   10526    5429   1
   0  20  -4   62942   12665  -3
   0  20   4   62942   12665   1
   1  20   4   60923   19416   1
   2  20   4   65446   11337   1
   3  20   4   30335    8045   1
   4  20   4   73650   12142   1
   5  20   4   28441    7751   1
  -6 -20   3   62124   15012  -2
   6  20   4   62124   15012   1
   1 -21   4   67751   13684  -2
  -1  21   4   67751   13684   1
   0  21  -4   17494   20995  -3
   0  21   4   17494   20995   1
   1  21   4   40635   22293   1
   2  21   4   23969   26862   1
   3  21   4   50973   11269   1
  -2 -21   5   90532   16122   1
  -1 -21   5   21646    9029   1
   0 -21  -5   37472    9404  -3
   0 -21   5   37472    9404   1
   6  20   6   44666   21625  -2
  -6 -20   5   44666   21625   1
  -5 -20   5   75103   15279   1
  -4 -20   5   22019    9701   1
  -3 -20   5   69794   13220   1
  -2 -20   5   39057   10701   1
  -1 -20   5   41721   14490   1
   0 -20  -5   26249    7862  -3
   0 -20   5   26249    7862   1
  -1  20   5   66753   10893  -2
   1 -20   5   66753   10893   1
  -2  20   5   41460   11571  -2
   2 -20   5   41460   11571   1
   3 -20   5   55390   11019   1
   4 -20   5   47562   15411   1
   7  19   6   48345   12071  -2
  -7 -19   5   48345   12071   1
   6  19   6   56114   12382  -2
  -6 -19   5   56114   12382   1
  -5 -19   5   24308    9357   1
  -4 -19   5   61130   12232   1
  -3 -19   5   38599   11993   1
  -2 -19   5   33068    7410   1
  -1 -19   5   30128    7556   1
   0 -19  -5   33310    7889  -3
   0 -19   5   33310    7889   1
  -1  19   5   12329    7620  -2
   1 -19   5   12329    7620   1
  -2  19   5   52305   10292  -2
   2 -19   5   52305   10292   1
   3 -19   5   38192    9469   1
   4 -19   5   38685    8663   1
   5 -19   5   34614   15549   1
   6 -19   5   19201   11779   1
  -9 -18   5   63949   14970   1
   8 -17  -5   58895   13549  -3
  -8 -18   5   58895   13549   1
   7  18   6   52984   10101  -2
   7 -17  -5   52984   10101  -3
  -7 -18   5   52984   10101   1
   6  18   6   30854   11124  -2
  -6 -18   5   30854   11124   1
  -5 -18   5   45442   11149   1
  -4 -18   5   43512   11519   1
  -3 -18   5   58565    9134   1
  -2 -18   5   42343    8977   1
  -1 -18   5   33513    8438   1
   0 -18  -5   26021    9131  -3
   0 -18   5   26021    9131   1
  -1  18   5   39341    8457  -2
   1 -18   5   39341    8457   1
  -2  18   5   45226   11048  -2
   2 -18   5   45226   11048   1
   3 -18   5   31867    6683   1
   4 -18   5   30264    9599   1
   5 -18   5   22236    7177   1
   6 -18   5   25929   12926   1
  -7 -19  -5   27270   10443  -3
   7 -18   5   27270   10443   1
  -8 -19  -5   48170   14648  -3
   8 -18   5   48170   14648   1
 -10 -17   5   29133   15283   1
  -9 -17   5   89953   22636   1
   8 -16  -5   49882   10068  -3
  -8 -17   5   49882   10068   1
   7  17   6   59442   11178  -2
   7 -16  -5   59442   11178  -3
  -7 -17   5   59442   11178   1
   6  17   6   44063    9347  -2
  -6 -17   5   44063    9347   1
  -5 -17   5   58586   12296   1
  -4 -17   5   52387    9966   1
  -3 -17   5   50645   11599   1
  -2 -17   5   11594    5308   1
  -1 -17   5   31680    7895   1
   0 -17  -5   85476   11848  -3
   0 -17   5   85476   11848   1
  -1  17   5   33633    7728  -2
   1 -17   5   33633    7728   1
  -2  17   5   51625    7635  -2
   2 -17   5   51625    7635   1
   3 -17   5   59155   10345   1
   4 -17   5   11011    6604   1
   5 -17   5   41414   11932   1
   6 -17   5    9167   10140   1
  -7 -18  -5   71960   14858  -3
   7 -17   5   71960   14858   1
  -8 -18  -5   22790    9506  -3
   8 -17   5   22790    9506   1
  -9  17   4   53424   12774  -2
   9 -17   5   53424   12774   1
 -11 -16   5   25704   15383   1
 -10 -16   5   78416   14792   1
  -9 -16   5   34593   10919   1
   8 -15  -5   83905   11648  -3
  -8 -16   5   83905   11648   1
   7  16   6   24996    7449  -2
   7 -15  -5   24996    7449  -3
  -7 -16   5   24996    7449   1
   6  16   6   97091   12516  -2
  -6 -16   5   97091   12516   1
  -5 -16   5   58161    7805   1
  -4 -16   5  100303   15717   1
  -3 -16   5   33216   12220   1
  -2 -16   5   39804   11331   1
  -1 -16   5   38378    9897   1
   0 -16  -5   52880    7469  -3
   0 -16   5   52880    7469   1
  -1  16   5   48563    8429  -2
   1 -16   5   48563    8429   1
  -2  16   5   62633   14257  -2
   2 -16   5   62633   14257   1
   3 -16   5   51969    8548   1
   4 -16   5   44920   11463   1
   5 -16   5   16889    7325   1
   6 -16   5   80596   19924   1
  -7 -17  -5   49283   17804  -3
   7 -16   5   49283   17804   1
  -8 -17  -5  111705   23449  -3
   8 -16   5  111705   23449   1
  -9  16   4   21596   12448  -2
   9 -16   5   21596   12448   1
 -10  16   4   49788   12472  -2
  10 -16   5   49788   12472   1
 -12 -15   5   23457    7136   1
 -11 -15   5   33058    8698   1
 -10 -15   5   28983    7514   1
  -9 -15   5   95950   12955   1
   8 -14  -5   25876    6243  -3
  -8 -15   5   25876    6243   1
   7  15   6   87034    9803  -2
   7 -14  -5   87034    9803  -3
  -7 -15   5   87034    9803   1
   6  15   6   25061    4820  -2
  -6 -15   5   25061    4820   1
  -5 -15   5   84125    8726   1
  -4 -15   5   40164    7495   1
  -3 -15   5   36668    9419   1
  -2 -15   5   19451    4348   1
  -1 -15   5   44662    7314   1
   0 -15  -5   62679    7730  -3
   0 -15   5   62679    7730   1
  -1  15   5   40483    8097  -2
   1 -15   5   40483    8097   1
  -2  15   5   55004    8945  -2
   2 -15   5   55004    8945   1
   3 -15   5   54569   13577   1
   4 -15   5   28691    8271   1
   5 -15   5   63167    9015   1
   6 -15   5   80515   11258   1
  -7 -16  -5   94308   17940  -3
   7 -15   5   94308   17940   1
  -8 -16  -5   74201   14235  -3
   8 -15   5   74201   14235   1
  -9  15   4   62924   13739  -2
   9 -15   5   62924   13739   1
 -10  15   4   47793   11562  -2
  10 -15   5   47793   11562   1
  11 -15   5   55667   20259   1
 -13 -14   5   24905    6702   1
 -12 -14   5   21329    7444   1
 -11 -14   5    8972    4505   1
 -10 -14   5   70902   11326   1
  -9 -14   5   28286    6325   1
   8 -13  -5   87669    9749  -3
  -8 -14   5   87669    9749   1
   7  14   6   58219    7497  -2
   7 -13  -5   58219    7497  -3
  -7 -14   5   58219    7497   1
  -6 -14   5   86908    7865   1
  -5 -14   5   45624    5728   1
  -4 -14   5   47467    6453   1
  -3 -14   5   55598    7173   1
  -2 -14   5   25722    3805   1
  -1 -14   5   70364    6875   1
   0 -14  -5   14450    4309  -3
   0 -14   5   14450    4309   1
  -1  14   5   80683   11549  -2
   1 -14   5   80683   11549   1
   2 -14   5   52043    9741   1
   3 -14   5   60916   13613   1
   4 -14   5   51719    6793   1
   5 -14   5  129039   13687   1
   6 -14   5   68163    6291   1
  -7 -15  -5  114331    9238  -3
   7 -14   5  114331    9238   1
  -8 -15  -5   52638    8354  -3
   8 -14   5   52638    8354   1
  -9  14   4   51870   15436  -2
   9 -14   5   51870   15436   1
  10 -14   5   34090   10858   1
  11 -14   5   97823   16286   1
  12 -14   5   67235   13719   1
 -13 -13   5   28860    7957   1
 -12 -13   5   12655    6593   1
 -11 -13   5   72415   11834   1
 -10 -13   5   15407    6166   1
  -9 -13   5   72590    8794   1
   8 -12  -5   85209    9037  -3
  -8 -13   5   85209    9037   1
   7  13   6   89980    9036  -2
   7 -12  -5   89980    9036  -3
  -7 -13   5   89980    9036   1
  -6 -13   5   55244    6016   1
  -5 -13   5  143858    9463   1
  -4 -13   5   56844    5125   1
  -3 -13   5   24453    6442   1
  -2 -13   5  126752    7215   1
  -1 -13   5   65441    5047   1
   0 -13  -5   75834    6050  -3
   0 -13   5   75834    6050   1
  -1  13   5   21376    6704  -2
   1 -13   5   21376    6704   1
   2 -13   5  196586   27043   1
   3 -13   5   68097    9530   1
   4 -13   5   87338   10950   1
   5 -13   5   49895    6495   1
   6 -13   5  169041   11491   1
  -7 -14  -5   64738    5733  -3
   7 -13   5   64738    5733   1
  -8 -14  -5  100537   12077  -3
   8 -13   5  100537   12077   1
  -9  13   4   25211    5670  -2
   9 -13   5   25211    5670   1
  10 -13   5   77421    9109   1
  11 -13   5   59521    9937   1
  12 -13   5   92905   12231   1
 -14 -12   5   26030    6589   1
 -13 -12   5   37227    7939   1
 -12 -12   5   50095    9500   1
 -11 -12   5   12442   10476   1
 -10 -12   5   28831    7062   1
  -9 -12   5   51369    8128   1
   8 -11  -5   47058    8445  -3
  -8 -12   5   47058    8445   1
   7  12   6  111417   11703  -2
   7 -11  -5  111417   11703  -3
  -7 -12   5  111417   11703   1
  -6 -12   5   78982    7523   1
  -5 -12   5  101993    7546   1
  -4 -12   5   63004    5488   1
  -3 -12   5  222853    9933   1
  -2 -12   5   66735    5035   1
  -1 -12   5  101819    7296   1
   0 -12  -5   29573    4323  -3
   0 -12   5   29573    4323   1
  -1  12   5  273491   15203  -2
   1 -12   5  273491   15203   1
   2 -12   5   16112    2887   1
   3 -12   5  144678   15278   1
   4 -12   5   34023    6093   1
   5 -12   5  181446   15737   1
   6 -12   5   62168    5380   1
  -7 -13  -5  101092    6787  -3
   7 -12   5  101092    6787   1
  -8 -13  -5   40117    5107  -3
   8 -12   5   40117    5107   1
  -9  12   4   94679    9306  -2
   9 -12   5   94679    9306   1
  10 -12   5   33726    6153   1
  11 -12   5  113080   10920   1
  12 -12   5   38221    6516   1
  13 -12   5   79213   11095   1
 -14 -11   5   56115    7952   1
 -13 -11   5   56365    8259   1
 -12 -11   5   21857    6005   1
 -11 -11   5   62747    9652   1
 -10 -11   5   45456    7591   1
  -9 -11   5  106739   11563   1
   8 -10  -5  164542   13522  -3
  -8 -11   5  164542   13522   1
   7  11   6   41149    7131  -2
   7 -10  -5   41149    7131  -3
  -7 -11   5   41149    7131   1
  -6 -11   5   53004    5728   1
  -5 -11   5   84817    6293   1
  -4 -11   5  433756   17917   1
  -3 -11   5   21251    3871   1
  -2 -11   5  338597   16942   1
  -1 -11   5   10173    2137   1
   0 -11  -5  377703   12099  -3
   0 -11   5  377703   12099   1
  -1  11   5   10507    2920  -2
   1 -11   5   10507    2920   1
   2 -11   5  388451   18041   1
   3 -11   5   11862    2826   1
   4 -11   5  159166   17670   1
   5 -11   5   37180    3736   1
   6 -11   5  173638   10161   1
  -7 -12  -5   72970    6468  -3
   7 -11   5   72970    6468   1
  -8 -12  -5   58234    6718  -3
   8 -11   5   58234    6718   1
  -9  11   4   30136    6253  -2
   9 -11   5   30136    6253   1
  10 -11   5  163363   13321   1
  11 -11   5   69095    9130   1
  12 -11   5   40700    7410   1
  13 -11   5   11858    4351   1
  15  10   7   69380   10609  -2
  15  -8  -5   69380   10609  -3
 -15 -10   5   69380   10609   1
 -14 -10   5   80451    9254   1
 -13 -10   5   77901    8724   1
 -12 -10   5   48737    8501   1
 -11 -10   5   42453    7217   1
 -10 -10   5   96082   10386   1
  -9 -10   5  127107   12030   1
   8  -9  -5  106801   10878  -3
  -8 -10   5  106801   10878   1
   7  10   6   62356    8348  -2
   7  -9  -5   62356    8348  -3
  -7 -10   5   62356    8348   1
  -6 -10   5   60772    8587   1
  -5 -10   5  241234   11676   1
  -4 -10   5   21329    3139   1
  -3 -10   5  536108   14288   1
  -2 -10   5    7508    2050   1
  -1 -10   5  631309   13358   1
   0 -10  -5   34163    3326  -3
   0 -10   5   34163    3326   1
  -1  10   5  706645   18523  -2
   1 -10   5  706645   18523   1
   2 -10   5   19702    4246   1
   3 -10   5  330064   22891   1
   4 -10   5   32087    3739   1
   5 -10   5  334606   24568   1
   6 -10   5  161533    9745   1
  -7 -11  -5  140440    8665  -3
   7 -10   5  140440    8665   1
  -8 -11  -5   29410    5074  -3
   8 -10   5   29410    5074   1
  -9  10   4  130097    9399  -2
   9 -10   5  130097    9399   1
  10 -10   5   49598    6236   1
  11 -10   5  118986    9576   1
  12 -10   5   43676    7378   1
  13 -10   5   63025    9175   1
  14 -10   5   47208    8179   1
  15   9   7   81985   19685  -2
  15  -7  -5   81985   19685  -3
 -15  -9   5   81985   19685   1
 -14  -9   5   91153    9750   1
 -13  -9   5   54140    7256   1
 -12  -9   5   46981    6741   1
 -11  -9   5  105125   10761   1
 -10  -9   5  180815   13818   1
  -9  -9   5  137145   12000   1
   8   9   6   71485    4941  -2
   8  -8  -5   71485    4941  -3
  -8  -9   5   71485    4941   1
   7   9   6   51628    4216  -2
   7  -8  -5   51628    4216  -3
  -7  -9   5   51628    4216   1
  -6  -9   5   90812   18876   1
  -5  -9   5   36929    3571   1
  -4  -9   5  428204   12518   1
  -3  -9   5   25513    2892   1
  -2  -9   5  368580   14148   1
  -1  -9   5    9449    1602   1
   0   9   5 1110124   24830  -2
   0  -9  -5 1110124   24830  -3
   0  -9   5 1110124   24830   1
  -1   9   5   58354    4371  -2
   1  -9   5   58354    4371   1
   2  -9   5  429573   14849   1
   3  -9   5   43926    4415   1
   4  -9   5  502821   26435   1
   5  -9   5   59740    4583   1
   6  -9   5  309882   13592   1
  -7 -10  -5   51645    5463  -3
   7  -9   5   51645    5463   1
  -8   9   4  223878   13616  -2
  -8 -10  -5  223878   13616  -3
   8  -9   5  223878   13616   1
  -9   9   4   26856    4164  -2
   9  -9   5   26856    4164   1
  10  -9   5  168920   17392   1
  11  -9   5   49778    6572   1
  12  -9   5   79184    8076   1
  13  -9   5   28020    6273   1
  14  -9   5   78566   10272   1
  15   8   7   99404   15662  -2
  15  -6  -5   99404   15662  -3
 -15  -8   5   99404   15662   1
 -14  -8   5   50356    7990   1
 -13  -8   5   58477    7353   1
 -12  -8   5  108244    9509   1
 -11  -8   5  218979   13229   1
 -10  -8   5  244869   15565   1
  -9  -8   5  150426    7606   1
   8   8   6   24286    3105  -2
   8  -7  -5   24286    3105  -3
  -8  -8   5   24286    3105   1
   7   8   6  106588    5553  -2
   7  -7  -5  106588    5553  -3
  -7  -8   5  106588    5553   1
  -6  -8   5   63870    3851   1
  -5  -8   5  427061   31153   1
  -4  -8   5   70363    3935   1
  -3  -8   5  306736    9644   1
  -2  -8   5   63617    5408   1
  -1  -8   5  688829   15115   1
   0   8   5   12957    1943  -2
   0  -8  -5   12957    1943  -3
   0  -8   5   12957    1943   1
  -1   8   5  724274   13387  -2
   1  -8   5  724274   13387   1
   2  -8   5    5936    1857   1
   3  -8   5  315082   13576   1
   4  -8   5   62437    7478   1
   5  -8   5  323874   12893   1
   6  -8   5  103578    7001   1
  -7  -9  -5  344328   14903  -3
   7  -8   5  344328   14903   1
  -8   8   4   64779    6034  -2
  -8  -9  -5   64779    6034  -3
   8  -8   5   64779    6034   1
  -9   8   4  221064   14544  -2
   9  -8   5  221064   14544   1
  10  -8   5   79431    6422   1
  11  -8   5  131634   10121   1
  12  -8   5   34928    5818   1
  13  -8   5  133132   11005   1
  14  -8   5   31673    8628   1
 -15 -10  -5   44108   10349  -3
  15  -8   5   44108   10349   1
  16   7   7   89153   20831  -2
 -16  -7   5   89153   20831   1
  15   7   7   82003   19358  -2
  15  -5  -5   82003   19358  -3
 -15  -7   5   82003   19358   1
 -14  -7   5   71460    9690   1
 -13  -7   5   48849    7441   1
 -12  -7   5   99678   10090   1
 -11  -7   5  181399   11778   1
 -10  -7   5  179262   13142   1
  -9  -7   5   31164    3717   1
   8   7   6  117426    6268  -2
   8  -6  -5  117426    6268  -3
  -8  -7   5  117426    6268   1
   7   7   6   26504    2627  -2
   7  -6  -5   26504    2627  -3
  -7  -7   5   26504    2627   1
  -6  -7   5  360962    9293   1
  -5  -7   5   34346    3928   1
  -4  -7   5  315407   14307   1
  -3  -7   5   90607    5393   1
  -2  -7   5  561112   15094   1
  -1  -7   5    4021    2113   1
   0   7   5  876840   16115  -2
   0  -7  -5  876840   16115  -3
   0  -7   5  876840   16115   1
  -1   7   5    1644    1462  -2
   1  -7   5    1644    1462   1
   2  -7   5  348477   12881   1
   3  -7   5   20583    3322   1
   4  -7   5  293113   11873   1
   5  -7   5  203551   13638   1
   6  -7   5  156984    7350   1
  -7  -8  -5   96620    5924  -3
   7  -7   5   96620    5924   1
  -8   7   4  206453   14137  -2
  -8  -8  -5  206453   14137  -3
   8  -7   5  206453   14137   1
  -9   7   4  126922    8117  -2
   9  -7   5  126922    8117   1
  10  -7   5  137684   10284   1
  11  -7   5   58608    7209   1
  12  -7   5  129117   10290   1
  13  -7   5   60944   10979   1
  14  -7   5  125949   13304   1
 -15  -9  -5   33569   10072  -3
  15  -7   5   33569   10072   1
  16   6   7  112588   24067  -2
 -16  -6   5  112588   24067   1
  15   6   7   99197   20226  -2
  15  -4  -5   99197   20226  -3
 -15  -6   5   99197   20226   1
 -14  -6   5   86216   10448   1
 -13  -6   5   74867    8938   1
 -12  -6   5  124773    9094   1
 -11  -6   5  228174   12915   1
 -10  -6   5   69456    9049   1
  -9  -6   5   91980    6998   1
   8   6   6    3580    1548  -2
   8  -5  -5    3580    1548  -3
  -8  -6   5    3580    1548   1
   7   6   6  278881    8915  -2
   7  -5  -5  278881    8915  -3
  -7  -6   5  278881    8915   1
  -6  -6   5  174877    6408   1
  -5  -6   5  456241   35664   1
  -4  -6   5   41394    3331   1
  -3  -6   5  583612   20510   1
  -2  -6   5   58244    4021   1
  -1  -6   5  717077   15897   1
   0   6   5   27029    2381  -2
   0  -6  -5   27029    2381  -3
   0  -6   5   27029    2381   1
  -1   6   5  544141   16545  -2
   1  -6   5  544141   16545   1
   2  -6   5   29186    2728   1
   3  -6   5  425970   10890   1
   4  -6   5   59327    4804   1
   5  -6   5   73203    4576   1
   6  -6   5  132293    9169   1
  -7  -7  -5  115377    6793  -3
   7  -6   5  115377    6793   1
  -8   6   4  187810    7423  -2
  -8  -7  -5  187810    7423  -3
   8  -6   5  187810    7423   1
  -9   6   4   90532    5428  -2
   9  -6   5   90532    5428   1
  10  -6   5  115045    7304   1
  11  -6   5   18236    3824   1
  12  -6   5   80581    8428   1
  13  -6   5   71629    7871   1
  14  -6   5   69888   10879   1
 -15  -8  -5   68073   10050  -3
  15  -6   5   68073   10050   1
  16   5   7  114363   24236  -2
 -16  -5   5  114363   24236   1
  15   5   7   67079   18115  -2
  15  -3  -5   67079   18115  -3
 -15  -5   5   67079   18115   1
 -14  -5   5   57835    8430   1
 -13  -5   5  110939   10902   1
 -12  -5   5  125794    8705   1
 -11  -5   5  294791   13041   1
 -10  -5   5  119600    7298   1
  -9  -5   5   18972    3522   1
   8   5   6  322531   12849  -2
   8  -4  -5  322531   12849  -3
  -8  -5   5  322531   12849   1
   7   5   6  178866   12362  -2
   7  -4  -5  178866   12362  -3
  -7  -5   5  178866   12362   1
  -6  -5   5  374394   12253   1
  -5  -5   5  149869    7374   1
  -4  -5   5   74423    6376   1
  -3  -5   5   33283    2795   1
  -2  -5   5 1384561   26149   1
  -1  -5   5  177765    4534   1
   0   5   5  696528   14737  -2
   0  -5  -5  696528   14737  -3
   0  -5   5  696528   14737   1
  -1   5   5  115625    4863  -2
   1  -5   5  115625    4863   1
   2  -5   5  701810   17776   1
   3  -5   5   94379   17197   1
   4  -5   5  546916   13244   1
   5  -5   5   64688    9978   1
   6  -5   5   15214    2334   1
  -7  -6  -5  132854    7788  -3
   7  -5   5  132854    7788   1
  -8   5   4   99959    6074  -2
  -8  -6  -5   99959    6074  -3
   8  -5   5   99959    6074   1
  -9   5   4  263246   10078  -2
   9  -5   5  263246   10078   1
  10  -5   5   66481    5159   1
  11  -5   5   60044    7074   1
  12  -5   5   70715    7378   1
  13  -5   5  130632   10811   1
  14  -5   5   52964   10367   1
 -15  -7  -5   55662   16138  -3
  15  -5   5   55662   16138   1
 -16   5   3   44986    9621  -2
  16  -5   5   44986    9621   1
  16   4   7  106523   23682  -2
 -16  -4   5  106523   23682   1
  15   4   7   75130   18013  -2
  15  -2  -5   75130   18013  -3
 -15  -4   5   75130   18013   1
 -14  -4   5   91368   10333   1
 -13  -4   5   57226    7508   1
 -12  -4   5  141725    9079   1
 -11  -4   5  152283    9051   1
 -10  -4   5   76352    6169   1
  -9  -4   5   68075    5525   1
   8   4   6  186854    8669  -2
   8  -3  -5  186854    8669  -3
  -8  -4   5  186854    8669   1
   7   4   6  303261   11824  -2
   7  -3  -5  303261   11824  -3
  -7  -4   5  303261   11824   1
  -6  -4   5  132568    6521   1
  -5  -4   5  485476   11777   1
  -4  -4   5   28740    4353   1
  -3  -4   5  642307   11755   1
  -2  -4   5  218423    7113   1
  -1  -4   5  195948    8807   1
   0   4   5   58584    3605  -2
   0  -4  -5   58584    3605  -3
   0  -4   5   58584    3605   1
  -1   4   5  193504    6298  -2
   1  -4   5  193504    6298   1
   2  -4   5   26016    2262   1
   3  -4   5  864852   14536   1
   4  -4   5   55736    6005   1
   5  -4   5  264820    8062   1
   6  -4   5   94586    5348   1
  -7  -5  -5   17313    2071  -3
   7  -4   5   17313    2071   1
  -8   4   4  294878    9941  -2
  -8  -5  -5  294878    9941  -3
   8  -4   5  294878    9941   1
  -9   4   4   30416    3497  -2
   9  -4   5   30416    3497   1
  10  -4   5   84440    7716   1
  11  -4   5   30678    5685   1
  12  -4   5  114596    9499   1
  13  -4   5   33962    7416   1
  14  -4   5   68280   11226   1
 -15  -6  -5   29167   10506  -3
  15  -4   5   29167   10506   1
 -16   4   3   44654   13069  -2
  16  -4   5   44654   13069   1
  16   3   7   91393   25795  -2
 -16  -3   5   91393   25795   1
  15   3   7  126297   24118  -2
  15  -1  -5  126297   24118  -3
 -15  -3   5  126297   24118   1
 -14  -3   5   72233   10852   1
 -13  -3   5  151549   12527   1
 -12  -3   5   71697    8112   1
 -11  -3   5  136950    8195   1
 -10  -3   5   21190    2988   1
  -9  -3   5  267331   11137   1
   8   3   6  224175    8784  -2
   8  -2  -5  224175    8784  -3
  -8  -3   5  224175    8784   1
   7   3   6  206378    8511  -2
   7  -2  -5  206378    8511  -3
  -7  -3   5  206378    8511   1
  -6  -3   5  119299    4930   1
  -5  -3   5   99022    5712   1
  -4  -3   5  299792    6218   1
  -3  -3   5   82570    3340   1
  -2  -3   5  419387    9264   1
  -1  -3   5  180767    6208   1
   0   3   5  103680    4651  -2
   0  -3  -5  103680    4651  -3
   0  -3   5  103680    4651   1
  -1   3   5  195961    4718  -2
   1  -3   5  195961    4718   1
   2  -3   5  170469    4621   1
   3  -3   5  174475   10206   1
   4  -3   5  167878    6353   1
   5  -3   5   80510    7097   1
   6  -3   5  215763    5600   1
  -7  -4  -5  222759   17888  -3
   7  -3   5  222759   17888   1
  -8   3   4   25248    5340  -2
  -8  -4  -5   25248    5340  -3
   8  -3   5   25248    5340   1
  -9   3   4  104867    8030  -2
   9  -3   5  104867    8030   1
  10  -3   5   12746    3535   1
  11  -3   5   86321    7992   1
  12  -3   5   36599    8812   1
  13  -3   5   98594   13808   1
  14  -3   5   18040    6383   1
 -15  -5  -5   37312   10527  -3
  15  -3   5   37312   10527   1
 -16   3   3   40410   10493  -2
  16  -3   5   40410   10493   1
  16   2   7   13650   26879  -2
 -16  -2   5   13650   26879   1
  15   0  -5   16400   10153  -3
 -15  -2   5   16400   10153   1
 -14  -2   5   84602   11643   1
 -13  -2   5  105126   12872   1
 -12  -2   5  154310   11897   1
 -11  -2   5   45115    4461   1
 -10  -2   5  163991    8583   1
  -9  -2   5  132399    9961   1
   8   2   6  325501   10325  -2
   8  -1  -5  325501   10325  -3
  -8  -2   5  325501   10325   1
   7  -1  -5   51995    3594  -3
  -7  -2   5   51995    3594   1
  -6  -2   5  165717   10384   1
  -5  -2   5   22385    2729   1
  -4  -2   5    7621    2863   1
  -3  -2   5   33329    1933   1
  -2  -2   5  246798    8913   1
  -1  -2   5   75486    3871   1
   0   2   5    7277    1007  -2
   0  -2  -5    7277    1007  -3
   0  -2   5    7277    1007   1
   1  -2   5  138691    3776   1
   2  -2   5   41594    6372   1
   3  -2   5  598482   11039   1
   4  -2   5   30346    3322   1
   5  -2   5   15436    2810   1
   6  -2   5  483937   17043   1
  -7  -3  -5   91633    3679  -3
   7  -2   5   91633    3679   1
  -8   2   4  455239   27819  -2
  -8  -3  -5  455239   27819  -3
   8  -2   5  455239   27819   1
   9  -2   5   12027    4533   1
  10  -2   5  166584   10994   1
  11  -2   5   46114    7110   1
  12  -2   5  145703   15435   1
  13  -2   5   27960    6998   1
  14  -2   5   19406   11593   1
 -15  -4  -5   27320   12279  -3
  15  -2   5   27320   12279   1
 -16   2   3   29409    8003  -2
  16  -2   5   29409    8003   1
  16   1   7   26421   23010  -2
 -16  -1   5   26421   23010   1
  15   1  -5   42744   14558  -3
 -15  -1   5   42744   14558   1
 -14  -1   5   55775    9522   1
 -13  -1   5   59097    7678   1
 -12  -1   5   60155    7111   1
 -11  -1   5   90700    8397   1
 -10  -1   5   67612    4794   1
  -9  -1   5  315719   11347   1
   8   1   6  177882    7510  -2
   8   0  -5  177882    7510  -3
  -8  -1   5  177882    7510   1
   7   0  -5  262409   11351  -3
  -7  -1   5  262409   11351   1
  -6  -1   5    9693    1404   1
  -5  -1   5   85520    8054   1
  -4  -1   5   28787    4891   1
  -3  -1   5   29587    2930   1
  -2  -1   5   45877    1819   1
  -1  -1   5   10797    1140   1
   0   1   5  545188   21048  -2
   0  -1  -5  545188   21048  -3
   0  -1   5  545188   21048   1
   1  -1   5  165921    7172   1
   2  -1   5   14500    1088   1
   3  -1   5  143874    4680   1
   4  -1   5   13059    1654   1
   5  -1   5   74643   11702   1
   6  -1   5   41733    7084   1
  -7  -2  -5  462681   28969  -3
   7  -1   5  462681   28969   1
  -8   1   4    2534    3666  -2
  -8  -2  -5    2534    3666  -3
   8  -1   5    2534    3666   1
   9  -1   5  234016   21576   1
  10  -1   5   17723    6380   1
  11  -1   5  189403   16215   1
  12  -1   5   31825    6537   1
  13  -1   5  109382   15838   1
  14  -1   5   17061    8869   1
 -15  -3  -5   25339    7734  -3
  15  -1   5   25339    7734   1
 -16   1   3   29099   12571  -2
  16  -1   5   29099   12571   1
  16   0   7   46043   32258  -2
 -16   0   5   46043   32258   1
  15   2  -5   17996    9508  -3
 -15   0   5   17996    9508   1
 -14   0   5   62575   13646   1
 -13   0   5   41386    7760   1
 -12   0   5   93224    9256   1
 -11   0   5   35100    4402   1
 -10   0   5  181498    9446   1
  -9   0   5  167452    8798   1
   8   0   6  261933   13871  -2
   8   1  -5  261933   13871  -3
  -8   0   5  261933   13871   1
   7   1  -5  181391    7005  -3
  -7   0   5  181391    7005   1
  -6   0   5  402453   20613   1
  -5   0   5   44625    2196   1
  -4   0   5  105044    9055   1
  -3   0   5  142095    3603   1
  -2   0   5  443715    6814   1
  -1   0   5   25138    2251   1
   0   0   5   80447    3056  -2
   0   0  -5   80447    3056  -3
   0   0   5   80447    3056   1
   1   0   5   27397    2351   1
   2   0   5  422268    7555   1
   3   0   5   55599    5679   1
   4   0   5  156389    4376   1
   5   0   5   28821    2339   1
   6   0   5  398149   44892   1
  -7  -1  -5   29396    2109  -3
   7   0   5   29396    2109   1
  -8   0   4  229760   15865  -2
  -8  -1  -5  229760   15865  -3
   8   0   5  229760   15865   1
   9   0   5    9099    3369   1
  10   0   5  216713   15785   1
  11   0   5   52407    8766   1
  12   0   5  133413   14912   1
  13   0   5   86740    9479   1
  14   0   5   87470   18109   1
 -15  -2  -5   23451   10765  -3
  15   0   5   23451   10765   1
 -16   0   3   23311    7768  -2
  16   0   5   23311    7768   1
  16  -1   7    6256    4600  -2
 -16   1   5    6256    4600   1
  15   3  -5   74295   11254  -3
 -15   1   5   74295   11254   1
 -14   1   5   -1422    3499   1
 -13   1   5   73535   14283   1
 -12   1   5    3155    3080   1
 -11   1   5  170820    9797   1
 -10   1   5   34343    4023   1
  -9   1   5  497641   22854   1
   8  -1   6   81730    6119  -2
   8   2  -5   81730    6119  -3
  -8   1   5   81730    6119   1
   7   2  -5  276580    9467  -3
  -7   1   5  276580    9467   1
  -6   1   5  111469   12812   1
  -5   1   5  178411   13703   1
  -4   1   5   46515    2619   1
  -3   1   5  194961    4896   1
  -2   1   5    8080    1147   1
  -1   1   5  206035    5561   1
   0  -1   5  613922   15706  -2
   0   1  -5  613922   15706  -3
   0   1   5  613922   15706   1
   1   1   5   12732    1051   1
   2   1   5   30775    1971   1
   3   1   5   47328    3136   1
   4   1   5  125775    4042   1
   5   1   5    8343    1534   1
   6   1   5   13571    1351   1
  -7   0  -5  249553   21865  -3
   7   1   5  249553   21865   1
  -8  -1   4   93915    4534  -2
  -8   0  -5   93915    4534  -3
   8   1   5   93915    4534   1
   9   1   5  208688   14081   1
  10   1   5   66452    5670   1
  11   1   5  101574    8304   1
  12   1   5   65807    7728   1
  13   1   5   91572   13671   1
  14   1   5  123784   20302   1
 -15  -1  -5   17524    7411  -3
  15   1   5   17524    7411   1
 -16  -1   3   17924    8181  -2
  16   1   5   17924    8181   1
  16  -2   7   10354    6394  -2
 -16   2   5   10354    6394   1
  15   4  -5     563    4744  -3
 -15   2   5     563    4744   1
 -14   2   5   49072    7586   1
 -13   2   5    4247    3682   1
 -12   2   5   69290    6802   1
 -11   2   5    4725    3156   1
 -10   2   5  163656    8507   1
  -9   2   5   35529    3917   1
   8  -2   6  400122   17080  -2
   8   3  -5  400122   17080  -3
  -8   2   5  400122   17080   1
   7   3  -5   69777    4744  -3
  -7   2   5   69777    4744   1
  -6   2   5  189353    8228   1
  -5   2   5   10399    1901   1
  -4   2   5   21439    3178   1
  -3   2   5  654219   13416   1
  -2   2   5   87317    3449   1
  -1   2   5  125067    3800   1
   0  -2   5    9285     809  -2
   0   2  -5    9285     809  -3
   0   2   5    9285     809   1
   1   2   5   73229    2332   1
   2   2   5  297212    6308   1
   3   2   5   13137    1566   1
   4   2   5    5730    1704   1
   5   2   5   28319    6064   1
   6   2   5  120538    7741   1
  -7   1  -5  196858    5675  -3
   7   2   5  196858    5675   1
  -8  -2   4  108126    7343  -2
  -8   1  -5  108126    7343  -3
   8   2   5  108126    7343   1
   9   2   5   62242    4084   1
  10   2   5   84359    9322   1
  11   2   5   78760   10399   1
  12   2   5   92613   11825   1
  13   2   5  104996    9171   1
  14   2   5   72115    8380   1
 -15   0  -5  112367   10323  -3
  15   2   5  112367   10323   1
 -16  -2   3   33063    7957  -2
  16   2   5   33063    7957   1
  16  -3   7    8480    5147  -2
 -16   3   5    8480    5147   1
  15   5  -5   21056   11263  -3
 -15   3   5   21056   11263   1
 -14   3   5    8098    3601   1
 -13   3   5   54994   10099   1
 -12   3   5   45573    5892   1
 -11   3   5   65631    5840   1
 -10   3   5    3117    1761   1
   9  -3   6  190622    7917  -2
  -9   3   5  190622    7917   1
   8  -3   6   27071    2716  -2
   8   4  -5   27071    2716  -3
  -8   3   5   27071    2716   1
   7   4  -5  182096    8982  -3
  -7   3   5  182096    8982   1
  -6   3   5  208506    8441   1
  -5   3   5   93436    4854   1
  -4   3   5   80764    4536   1
  -3   3   5   97733    4176   1
  -2   3   5  131174    5347   1
   1  -3   5  202489    3931  -2
  -1   3   5  202489    3931   1
   0  -3   5   79950    4465  -2
   0   3  -5   79950    4465  -3
   0   3   5   79950    4465   1
   1   3   5  132747    6162   1
   2   3   5  453570    8221   1
   3   3   5  114612    4695   1
   4   3   5  202837    7087   1
   5   3   5  168368   15429   1
   6   3   5  104694    4688   1
  -7  -3   4  194994    6226  -2
  -7   2  -5  194994    6226  -3
   7   3   5  194994    6226   1
  -8  -3   4  146636    5240  -2
  -8   2  -5  146636    5240  -3
   8   3   5  146636    5240   1
   9   3   5   67947    4559   1
  10   3   5   23973    2689   1
  11   3   5   56094    5187   1
  12   3   5  144549   14311   1
  13   3   5  109824    7925   1
  14   3   5  163510   14929   1
 -15  -3   3   23099    5677  -2
 -15   1  -5   23099    5677  -3
  15   3   5   23099    5677   1
 -16  -3   3   81810   11516  -2
  16   3   5   81810   11516   1
  16  -4   7   22416   10403  -2
 -16   4   5   22416   10403   1
  15   6  -5   12602    7368  -3
 -15   4   5   12602    7368   1
 -14   4   5   60438   10321   1
 -13   4   5   27547    5453   1
 -12   4   5   66471    8498   1
 -11   4   5   21362    3593   1
 -10   4   5   69875    6075   1
   9  -4   6   18178    2669  -2
  -9   4   5   18178    2669   1
   8  -4   6   71384    5757  -2
   8   5  -5   71384    5757  -3
  -8   4   5   71384    5757   1
   7   5  -5   23988    3554  -3
  -7   4   5   23988    3554   1
  -6   4   5  119941    6271   1
  -5   4   5  347552    9444   1
  -4   4   5   93660    5953   1
  -3   4   5  780427   22122   1
  -2   4   5   32497    2170   1
   1  -4   5  194474    4766  -2
  -1   4   5  194474    4766   1
   0  -4   5   78227    2347  -2
   0   4  -5   78227    2347  -3
   0   4   5   78227    2347   1
   1   4   5  344508    5857   1
   2   4   5  214235    5869   1
   3   4   5  382568   12858   1
   4   4   5   79214   13079   1
   5   4   5  263033   12622   1
   6   4   5   86919    4534   1
  -7  -4   4  429109    9839  -2
  -7   3  -5  429109    9839  -3
   7   4   5  429109    9839   1
  -8  -4   4  131158    5822  -2
  -8   3  -5  131158    5822  -3
   8   4   5  131158    5822   1
   9   4   5   91522    5016   1
  10   4   5   47744    3598   1
  11   4   5  184078    9555   1
  12   4   5   70029    5965   1
  13   4   5  135474   11472   1
  14   4   5   35925    5044   1
 -15  -4   3  107371   10137  -2
 -15   2  -5  107371   10137  -3
  15   4   5  107371   10137   1
 -16  -4   3   75540   11119  -2
  16   4   5   75540   11119   1
  16  -5   7   21449   10228  -2
 -16   5   5   21449   10228   1
  15   7  -5   92958   27220  -3
 -15   5   5   92958   27220   1
 -14   5   5   38754    7070   1
 -13   5   5  110695   20781   1
 -12   5   5   34366    7872   1
 -11   5   5   61854    9129   1
 -10   5   5   19018    5336   1
   9  -5   6  126010    7271  -2
  -9   5   5  126010    7271   1
   8  -5   6   59280    4672  -2
   8   6  -5   59280    4672  -3
  -8   5   5   59280    4672   1
   7   6  -5   82998    6380  -3
  -7   5   5   82998    6380   1
  -6   5   5   39351    3152   1
  -5   5   5   62486    5588   1
  -4   5   5  464267   17393   1
  -3   5   5  190215    7231   1
  -2   5   5  670565   10198   1
   1  -5   5  123098    4155  -2
  -1   5   5  123098    4155   1
   0  -5   5  706684   12696  -2
   0   5  -5  706684   12696  -3
   0   5   5  706684   12696   1
   1   5   5  115968    6278   1
   2   5   5 1313768   30752   1
   3   5   5   20356    1724   1
   4   5   5  117967    4268   1
   5   5   5   55652    9518   1
   6   5   5  259275    9875   1
  -7  -5   4  141119    6544  -2
  -7   4  -5  141119    6544  -3
   7   5   5  141119    6544   1
  -8  -5   4  263801    8586  -2
  -8   4  -5  263801    8586  -3
   8   5   5  263801    8586   1
   9   5   5   24142    2987   1
  10   5   5  214478    8439   1
  11   5   5   88091    7703   1
  12   5   5  285183   14078   1
  13   5   5   26293    3806   1
  14   5   5  165097   10557   1
 -15  -5   3   43849    8285  -2
 -15   3  -5   43849    8285  -3
  15   5   5   43849    8285   1
 -16  -5   3   93798   12527  -2
  16   5   5   93798   12527   1
  15   8  -5   40369   25677  -3
 -15   6   5   40369   25677   1
 -14   6   5  112773   14831   1
 -13   6   5   75639   11263   1
 -12   6   5   97626   11881   1
 -11   6   5   52555    7999   1
 -10   6   5  129357   17478   1
   9  -6   6   69007    6414  -2
  -9   6   5   69007    6414   1
   8  -6   6   68290    5886  -2
   8   7  -5   68290    5886  -3
  -8   6   5   68290    5886   1
   7   7  -5   81516    4960  -3
  -7   6   5   81516    4960   1
  -6   6   5   71464    4688   1
  -5   6   5   58917    6479   1
  -4   6   5   16154    2126   1
  -3   6   5  459636   14360   1
  -2   6   5   24541    2494   1
   1  -6   5  660961   10921  -2
  -1   6   5  660961   10921   1
   0  -6   5   19294    1368  -2
   0   6  -5   19294    1368  -3
   0   6   5   19294    1368   1
   1   6   5  807822   16148   1
   2   6   5   40434    2286   1
   3   6   5  558165   13816   1
   4   6   5    6685    1572   1
   5   6   5  560486   11925   1
[truncated: 833,513 more chars]
