# Supplementary material for: Thorium–phosphorus triamidoamine complexes containing Th–P single- and multiple-bond interactions
Source: Nat Commun. 2016 Sep 29;7:12884. doi: 10.1038/ncomms12884 (PMC5056418; doi:10.1038/ncomms12884)
Supplement: Supplementary Data 2 — CIF data for 2 [file ncomms12884-s3.cif]

data_2
_manchester_internal_diff_code    astl31
_manchester_internal_STL_name     69
_manchester_internal_STL_number   THEW8
_manchester_internal_coll_client  EW/STL
_manchester_internal_coll_user    MG
_manchester_internal_coll_date    11/3/16
_manchester_internal_process_date 11/3/16
_manchester_internal_process_user MG
_manchester_internal_solution_date 11/3/16
_manchester_internal_solution_user MG
_manchester_internal_refinement_date 14/3/16
_manchester_internal_refinement_user EW
_manchester_internal_validation_date 14/3/16
_manchester_internal_validation_user EW
_manchester_internal_archive_date 15/03/2016
_manchester_internal_archive_user AW
_refine_special_details
;
The isopropyl groups centred at C4 and C23 were disordered over
two orientations. The occupancies of the orientations were allowed 
to freely refine, converging at final ratios of 0.36946:0.63054 and
0.40739:0.59621 repectively.
Chemically equivalent 1,2 and 1,3- C-C distances in the isopropyl groups 
were restrained to be approximately equal.
Global enhanced rigid bond restraints were applied.

The hydrogens attached to P1 (H1A and H1B) and P2 (H2A and H2B) were 
located in the fourier difference map. The P-H distances
 were restrained to 1.43 \%A; this value was determined by
comparison with existing metal-PH containing strutures. The
 Th-H distance was restrained to approximately 3.79 \%A, to give
a Th-P-H angle of approximately 119\%; 
again this was determined by comparison with existing metal-PH 
structures. The H-H distance was restrained to 
approximately 2.245 \%A, to give a H-P-H angle of 106.5\%; this was 
determined by comparison with existing metal-PH~3~ structures.
;
_vrf_PLAT910_2
;
PROBLEM: Missing # of FCF Reflection(s) Below Theta(Min) 35 Note
RESPONSE: Missing reflections at low angle are most likely obscured by
the beam stop.
;
_vrf_PLAT971_2
;
PROBLEM: Check Calcd Residual Density 1.13A From Si6 3.49 eA-3
RESPONSE: The residual density is present despite applying the 
correct absorption correction and is of no chemical significance.
;
_vrf_PLAT973_2
;
PROBLEM: Check Calcd Positive Residual Density on Th1 2.42 eA-3
RESPONSE: The residual density is close to a heavy atom. It is present
despite applying the correct absorption correction and is of no chemical
significance.
;
_audit_creation_date              2016-03-14
_audit_creation_method
;
Olex2 1.2
(compiled 2016.02.19 svn.r3266 for OlexSys, GUI svn.r5155)
;
_shelx_SHELXL_version_number      '2014/7'
_publ_contact_author_address      ?
_publ_contact_author_email        ?
_publ_contact_author_name         ''
_publ_contact_author_phone        ?
_publ_section_references
;
Dolomanov, O.V., Bourhis, L.J., Gildea, R.J, Howard, J.A.K. & Puschmann, H.
 (2009), J. Appl. Cryst. 42, 339-341.

Sheldrick, G.M. (2015). Acta Cryst. C71, 3-8.
;
_chemical_name_common             ?
_chemical_name_systematic         ?
_chemical_formula_moiety          'C33 H77 N4 P Si3 Th'
_chemical_formula_sum             'C33 H77 N4 P Si3 Th'
_chemical_formula_weight          877.26
_chemical_melting_point           ?
_chemical_oxdiff_formula          C33H77N4ThPSi3
loop_
  _atom_type_symbol
  _atom_type_description
  _atom_type_scat_dispersion_real
  _atom_type_scat_dispersion_imag
  _atom_type_scat_source
 'C' 'C' 0.0033 0.0016 'International Tables Vol C Tables 4.2.6.8 and 6.1.1.4'
 'H' 'H' 0.0000 0.0000 'International Tables Vol C Tables 4.2.6.8 and 6.1.1.4'
 'N' 'N' 0.0061 0.0033 'International Tables Vol C Tables 4.2.6.8 and 6.1.1.4'
 'P' 'P' 0.1023 0.0942 'International Tables Vol C Tables 4.2.6.8 and 6.1.1.4'
 'Si' 'Si' 0.0817 0.0704 'International Tables Vol C Tables 4.2.6.8 and 6.1.1.4'
 'Th' 'Th' -7.2400 8.8979
 'International Tables Vol C Tables 4.2.6.8 and 6.1.1.4'

_shelx_space_group_comment
;
The symmetry employed for this shelxl refinement is uniquely defined
by the following loop, which should always be used as a source of
symmetry information in preference to the above space-group names.
They are only intended as comments.
;
_space_group_crystal_system       'monoclinic'
_space_group_IT_number            14
_space_group_name_H-M_alt         'P 1 21/n 1'
_space_group_name_Hall            '-P 2yn'
loop_
  _space_group_symop_operation_xyz
 'x, y, z'
 '-x+1/2, y+1/2, -z+1/2'
 '-x, -y, -z'
 'x-1/2, -y-1/2, z-1/2'

_cell_length_a                    18.6189(5)
_cell_length_b                    22.6046(7)
_cell_length_c                    22.2818(5)
_cell_angle_alpha                 90
_cell_angle_beta                  113.726(3)
_cell_angle_gamma                 90
_cell_volume                      8585.2(4)
_cell_formula_units_Z             8
_cell_measurement_reflns_used     18550
_cell_measurement_temperature     150(2)
_cell_measurement_theta_max       26.5440
_cell_measurement_theta_min       3.4990
_shelx_estimated_absorpt_T_max    ?
_shelx_estimated_absorpt_T_min    ?
_exptl_absorpt_coefficient_mu     3.620
_exptl_absorpt_correction_T_max   0.865
_exptl_absorpt_correction_T_min   0.620
_exptl_absorpt_correction_type    gaussian
_exptl_absorpt_process_details
;
CrysAlisPro 1.171.38.41q (Rigaku Oxford Diffraction, 2015)
Numerical absorption correction based on gaussian integration over
			a multifaceted crystal model
Empirical absorption correction using spherical harmonics,
 implemented in SCALE3 ABSPACK scaling algorithm.
;
_exptl_absorpt_special_details    ?
_exptl_crystal_colour             'clear colourless'
_exptl_crystal_colour_lustre      clear
_exptl_crystal_colour_primary     colourless
_exptl_crystal_density_diffrn     1.357
_exptl_crystal_density_meas       ?
_exptl_crystal_density_method     ?
_exptl_crystal_description        block
_exptl_crystal_F_000              3600
loop_
  _exptl_crystal_face_index_h
  _exptl_crystal_face_index_k
  _exptl_crystal_face_index_l
  _exptl_crystal_face_perp_dist
 15 -4 -30 0.0746
 -26 2 18 0.1989
 -18 4 29 0.1268
 3 4 27 0.1570
 23 -3 -24 0.0710
 -1 -32 3 0.0492
 9 0 23 0.1696
 1 32 -4 0.0328
 -3 28 -13 0.0734
 -19 -19 -2 0.1927
 -9 -3 -23 0.1328

_exptl_crystal_size_max           0.397
_exptl_crystal_size_mid           0.202
_exptl_crystal_size_min           0.088
loop_
  _exptl_oxdiff_crystal_face_indexfrac_h
  _exptl_oxdiff_crystal_face_indexfrac_k
  _exptl_oxdiff_crystal_face_indexfrac_l
  _exptl_oxdiff_crystal_face_x
  _exptl_oxdiff_crystal_face_y
  _exptl_oxdiff_crystal_face_z
 15.2924 -3.7775 -30.4968 -0.1938 -0.8075 0.5571
 -25.6066 1.9032 18.3969 0.2307 0.9630 0.1394
 -18.1416 3.5478 29.2822 0.2101 0.8758 -0.4346
 3.2394 3.6986 26.7751 0.0543 0.2248 -0.9729
 23.2356 -2.7619 -24.3392 -0.2313 -0.9649 0.1245
 -1.1105 -31.7002 3.3972 0.9722 -0.2330 0.0243
 9.0690 0.4651 22.6041 0.0851 -0.0209 -0.9962
 0.8048 31.5999 -4.1427 -0.9724 0.2331 0.0090
 -3.0231 27.9720 -12.5019 -0.8982 0.2218 0.4023
 -18.9837 -19.0037 -1.5121 0.6732 0.3587 0.6598
 -8.9835 -3.0112 -22.5179 -0.0094 -0.0049 0.9991

_exptl_transmission_factor_max    ?
_exptl_transmission_factor_min    ?
_diffrn_reflns_av_R_equivalents   0.0609
_diffrn_reflns_av_unetI/netI      0.1359
_diffrn_reflns_Laue_measured_fraction_full 0.998
_diffrn_reflns_Laue_measured_fraction_max 0.855
_diffrn_reflns_limit_h_max        25
_diffrn_reflns_limit_h_min        -14
_diffrn_reflns_limit_k_max        30
_diffrn_reflns_limit_k_min        -24
_diffrn_reflns_limit_l_max        21
_diffrn_reflns_limit_l_min        -30
_diffrn_reflns_number             42874
_diffrn_reflns_point_group_measured_fraction_full 0.998
_diffrn_reflns_point_group_measured_fraction_max 0.855
_diffrn_reflns_theta_full         26.000
_diffrn_reflns_theta_max          29.211
_diffrn_reflns_theta_min          3.282
_diffrn_ambient_environment       N~2~
_diffrn_ambient_temperature       150(2)
_diffrn_detector                  'CCD plate'
_diffrn_detector_area_resol_mean  8.0714
_diffrn_detector_type             Eos
_diffrn_measured_fraction_theta_full 0.998
_diffrn_measured_fraction_theta_max 0.855
_diffrn_measurement_details
;
List of Runs (angles in degrees, time in seconds):

  # Type    Start    End  Width  t~exp~   \w     \q     \k     \f   Frames
--------------------------------------------------------------------------
  1  \w     26.00  68.00   1.00   20.00    --   18.86  57.00   0.00   42
  2  \w     10.00  86.00   1.00   20.00    --   18.86  77.00  90.00   76
  3  \w     23.00  60.00   1.00   20.00    --   18.86 -99.00-150.00   37
  4  \w    -54.00  35.00   1.00   20.00    --   18.86 -37.00-180.00   89
;
_diffrn_measurement_device        'four-circle diffractometer'
_diffrn_measurement_device_type   'SuperNova, Single source at offset, Eos'
_diffrn_measurement_method        '\w scans'
_diffrn_orient_matrix_type
'CrysAlisPro convention (1999,Acta A55,543-557)'
_diffrn_orient_matrix_UB_11       -0.0062678000
_diffrn_orient_matrix_UB_12       -0.0297097000
_diffrn_orient_matrix_UB_13       0.0068916000
_diffrn_orient_matrix_UB_21       -0.0292671000
_diffrn_orient_matrix_UB_22       0.0095137000
_diffrn_orient_matrix_UB_23       0.0106236000
_diffrn_orient_matrix_UB_31       -0.0289520000
_diffrn_orient_matrix_UB_32       -0.0032227000
_diffrn_orient_matrix_UB_33       -0.0323874000
_diffrn_radiation_monochromator   mirror
_diffrn_radiation_probe           x-ray
_diffrn_radiation_type            MoK\a
_diffrn_radiation_wavelength      0.71073
_diffrn_source                    'micro-focus sealed X-ray tube'
_diffrn_source_type               'SuperNova (Mo) X-ray Source'
_reflns_Friedel_coverage          0.000
_reflns_Friedel_fraction_full     .
_reflns_Friedel_fraction_max      .
_reflns_number_gt                 12109
_reflns_number_total              19920
_reflns_odcompleteness_completeness 99.73
_reflns_odcompleteness_iscentric  1
_reflns_odcompleteness_theta      26.32
_reflns_special_details
;
 Reflections were merged by SHELXL according to the crystal
 class for the calculation of statistics and refinement.
 
 _reflns_Friedel_fraction is defined as the number of unique
 Friedel pairs measured divided by the number that would be
 possible theoretically, ignoring centric projections and
 systematic absences.
;
_reflns_threshold_expression      'I > 2\s(I)'
_computing_cell_refinement        'CrysAlisPro 1.171.38.41q (Rigaku OD, 2015)'
_computing_data_collection        'CrysAlisPro 1.171.38.41q (Rigaku OD, 2015)'
_computing_data_reduction         'CrysAlisPro 1.171.38.41q (Rigaku OD, 2015)'
_computing_molecular_graphics     'Olex2 (Dolomanov et al., 2009)'
_computing_publication_material   'Olex2 (Dolomanov et al., 2009)'
_computing_structure_refinement   'ShelXL (Sheldrick, 2015)'
_computing_structure_solution     'ShelXT (Sheldrick, 2015)'
_refine_diff_density_max          3.620
_refine_diff_density_min          -2.373
_refine_diff_density_rms          0.163
_refine_ls_extinction_coef        .
_refine_ls_extinction_method      none
_refine_ls_goodness_of_fit_ref    0.981
_refine_ls_hydrogen_treatment     mixed
_refine_ls_matrix_type            full
_refine_ls_number_parameters      865
_refine_ls_number_reflns          19920
_refine_ls_number_restraints      1765
_refine_ls_R_factor_all           0.1171
_refine_ls_R_factor_gt            0.0584
_refine_ls_restrained_S_all       1.005
_refine_ls_shift/su_max           0.002
_refine_ls_shift/su_mean          0.000
_refine_ls_structure_factor_coef  Fsqd
_refine_ls_weighting_details
'w=1/[\s^2^(Fo^2^)+(0.0337P)^2^] where P=(Fo^2^+2Fc^2^)/3'
_refine_ls_weighting_scheme       calc
_refine_ls_wR_factor_gt           0.0990
_refine_ls_wR_factor_ref          0.1192
_olex2_refinement_description
;
1. Fixed Uiso
 At 1.2 times of:
  All C(H) groups, All C(H,H) groups, All P(H,H) groups
 At 1.5 times of:
  All C(H,H,H) groups
2. Restrained distances
 H1A-H1B = H2E-H2D
 2.245 with sigma of 0.02
 H1A-Th1 = Th1-H1B = H2E-Th2 = Th2-H2D
 3.79 with sigma of 0.01
 P1-H1B = P1-H1A = P2-H2E = P2-H2D
 1.43 with sigma of 0.02
 C24A-C23A \\sim C24-C23 \\sim C25A-C23A \\sim C25-C23 \\sim C27-C26 \\sim
C28-C26 \\sim C19-C18 \\sim C20-
 C18 \\sim C17-C15 \\sim C16-C15 \\sim C14-C12 \\sim C13-C12 \\sim C3-C1 \\sim
C2-C1 \\sim C5A-C4A \\sim C5-C4
 \\sim C6A-C4A \\sim C6-C4 \\sim C8-C7 \\sim C9-C7 \\sim C30-C29 \\sim C31-C29
\\sim C57-C56 \\sim C58-C56 ~
 C60-C59 \\sim C61-C59 \\sim C41-C40 \\sim C42-C40 \\sim C63-C62 \\sim C64-C62
\\sim C53-C51 \\sim C52-C51
 \\sim C50-C48 \\sim C49-C48 \\sim C47-C45 \\sim C46-C45 \\sim C36-C34 \\sim
C35-C34 \\sim C38-C37 \\sim C39-C37
 with sigma of 0.02
 C17-C16 \\sim C13-C14 \\sim C3-C2 \\sim C9-C8 \\sim C6A-C5A \\sim C5-C6 \\sim
C53-C52 \\sim C36-C35 \\sim C39-
 C38 \\sim C41-C42 \\sim C49-C50 \\sim C46-C47 \\sim C61-C60 \\sim C58-C57
\\sim C63-C64 \\sim C28-C27 ~
 C30-C31 \\sim C24A-C25A \\sim C24-C25 \\sim C19-C20
 with sigma of 0.01
3. Rigid body (RIGU) restrains
 All non-hydrogen atoms
 with sigma for 1-2 distances of 0.004 and sigma for 1-3 distances of 0.004
4. Others
 Sof(C4A)=Sof(H4A)=Sof(C5A)=Sof(H5AA)=Sof(H5AB)=Sof(H5AC)=Sof(C6A)=Sof(H6AA)=
 Sof(H6AB)=Sof(H6AC)=1-FVAR(1)
 Sof(C4)=Sof(H4)=Sof(C5)=Sof(H5A)=Sof(H5B)=Sof(H5C)=Sof(C6)=Sof(H6A)=Sof(H6B)=
 Sof(H6C)=FVAR(1)
 Sof(C23)=Sof(H23)=Sof(C24)=Sof(H24A)=Sof(H24B)=Sof(H24C)=Sof(C25)=Sof(H25A)=
 Sof(H25B)=Sof(H25C)=1-FVAR(2)
 Sof(C23A)=Sof(H23A)=Sof(C24A)=Sof(H24D)=Sof(H24E)=Sof(H24F)=Sof(C25A)=
 Sof(H25D)=Sof(H25E)=Sof(H25F)=FVAR(2)
5.a Ternary CH refined with riding coordinates:
 C1(H1), C7(H7), C12(H12), C15(H15), C18(H18), C26(H26), C29(H29), C4(H4),
 C23(H23), C4A(H4A), C23A(H23A), C34(H34), C37(H37), C40(H40), C45(H45),
 C48(H48), C51(H51), C56(H56), C59(H59), C62(H62)
5.b Secondary CH2 refined with riding coordinates:
 C10(H10A,H10B), C11(H11A,H11B), C21(H21A,H21B), C22(H22A,H22B), C32(H32A,
 H32B), C33(H33A,H33B), C43(H43A,H43B), C44(H44A,H44B), C54(H54A,H54B),
 C55(H55A,H55B), C65(H65A,H65B), C66(H66A,H66B)
5.c Idealised Me refined as rotating group:
 C2(H2A,H2B,H2C), C3(H3A,H3B,H3C), C8(H8A,H8B,H8C), C9(H9A,H9B,H9C), C13(H13A,
 H13B,H13C), C14(H14A,H14B,H14C), C16(H16A,H16B,H16C), C17(H17A,H17B,H17C),
 C19(H19A,H19B,H19C), C20(H20A,H20B,H20C), C27(H27A,H27B,H27C), C28(H28A,H28B,
 H28C), C30(H30A,H30B,H30C), C31(H31A,H31B,H31C), C5(H5A,H5B,H5C), C6(H6A,H6B,
 H6C), C24(H24A,H24B,H24C), C25(H25A,H25B,H25C), C5A(H5AA,H5AB,H5AC), C6A(H6AA,
 H6AB,H6AC), C24A(H24D,H24E,H24F), C25A(H25D,H25E,H25F), C35(H35A,H35B,H35C),
 C36(H36A,H36B,H36C), C38(H38A,H38B,H38C), C39(H39A,H39B,H39C), C41(H41A,H41B,
 H41C), C42(H42A,H42B,H42C), C46(H46A,H46B,H46C), C47(H47A,H47B,H47C), C49(H49A,
 H49B,H49C), C50(H50A,H50B,H50C), C52(H52A,H52B,H52C), C53(H53A,H53B,H53C),
 C57(H57A,H57B,H57C), C58(H58A,H58B,H58C), C60(H60A,H60B,H60C), C61(H61A,H61B,
 H61C), C63(H63A,H63B,H63C), C64(H64A,H64B,H64C)
;
_atom_sites_solution_hydrogens    mixed
_atom_sites_solution_primary      direct
_atom_sites_solution_secondary    difmap
loop_
  _atom_site_label
  _atom_site_type_symbol
  _atom_site_fract_x
  _atom_site_fract_y
  _atom_site_fract_z
  _atom_site_U_iso_or_equiv
  _atom_site_adp_type
  _atom_site_occupancy
  _atom_site_site_symmetry_order
  _atom_site_calc_flag
  _atom_site_refinement_flags_posn
  _atom_site_refinement_flags_adp
  _atom_site_refinement_flags_occupancy
  _atom_site_disorder_assembly
  _atom_site_disorder_group
 Th1 Th 0.11507(2) 0.66248(2) 0.26408(2) 0.02562(8) Uani 1 1 d D U . . .
 P1 P 0.21514(13) 0.69262(14) 0.19231(11) 0.0561(7) Uani 1 1 d D U . . .
 H1A H 0.233(3) 0.6422(11) 0.162(2) 0.067 Uiso 1 1 d DR . . . .
 H1B H 0.176(2) 0.731(2) 0.1370(19) 0.067 Uiso 1 1 d DR . . . .
 Si1 Si -0.02519(12) 0.58171(13) 0.12087(9) 0.0410(6) Uani 1 1 d . U . . .
 Si2 Si 0.10956(12) 0.82147(11) 0.29661(10) 0.0341(5) Uani 1 1 d . U . . .
 Si3 Si 0.25985(11) 0.56941(11) 0.39391(9) 0.0326(5) Uani 1 1 d . U . . .
 N1 N 0.0148(3) 0.5994(3) 0.2042(2) 0.0306(15) Uani 1 1 d . U . . .
 N2 N 0.0678(3) 0.7510(3) 0.2811(3) 0.0319(14) Uani 1 1 d . U . . .
 N3 N 0.1816(3) 0.6192(3) 0.3651(2) 0.0288(14) Uani 1 1 d . U . . .
 N4 N 0.0179(3) 0.6464(3) 0.3259(2) 0.0255(13) Uani 1 1 d . U . . .
 C1 C -0.0029(5) 0.6444(4) 0.0760(3) 0.046(2) Uani 1 1 d D U . . .
 H1 H 0.0556 0.6453 0.0924 0.056 Uiso 1 1 calc R . . . .
 C2 C -0.0327(5) 0.6348(4) 0.0015(3) 0.074(3) Uani 1 1 d D U . . .
 H2A H -0.0022 0.6033 -0.0074 0.111 Uiso 1 1 calc GR . . . .
 H2B H -0.0268 0.6715 -0.0194 0.111 Uiso 1 1 calc GR . . . .
 H2C H -0.0882 0.6235 -0.0161 0.111 Uiso 1 1 calc GR . . . .
 C3 C -0.0267(6) 0.7069(4) 0.0879(4) 0.088(4) Uani 1 1 d D U . . .
 H3A H -0.0840 0.7104 0.0679 0.132 Uiso 1 1 calc GR . . . .
 H3B H -0.0038 0.7360 0.0682 0.132 Uiso 1 1 calc GR . . . .
 H3C H -0.0076 0.7141 0.1352 0.132 Uiso 1 1 calc GR . . . .
 C7 C 0.0243(5) 0.5128(4) 0.1053(4) 0.058(2) Uani 1 1 d D U . . .
 H7 H -0.0015 0.5039 0.0573 0.069 Uiso 1 1 calc R . . . .
 C8 C 0.1113(5) 0.5240(5) 0.1218(5) 0.098(4) Uani 1 1 d D U . . .
 H8A H 0.1164 0.5562 0.0943 0.147 Uiso 1 1 calc GR . . . .
 H8B H 0.1351 0.4880 0.1136 0.147 Uiso 1 1 calc GR . . . .
 H8C H 0.1379 0.5351 0.1681 0.147 Uiso 1 1 calc GR . . . .
 C9 C 0.0131(5) 0.4595(4) 0.1414(4) 0.069(3) Uani 1 1 d D U . . .
 H9A H 0.0375 0.4669 0.1887 0.104 Uiso 1 1 calc GR . . . .
 H9B H 0.0376 0.4249 0.1309 0.104 Uiso 1 1 calc GR . . . .
 H9C H -0.0431 0.4521 0.1279 0.104 Uiso 1 1 calc GR . . . .
 C10 C -0.0174(4) 0.5663(4) 0.2461(3) 0.0363(18) Uani 1 1 d . U . . .
 H10A H 0.0242 0.5411 0.2776 0.044 Uiso 1 1 calc R . . . .
 H10B H -0.0607 0.5402 0.2182 0.044 Uiso 1 1 calc R . . . .
 C11 C -0.0474(4) 0.6085(4) 0.2829(3) 0.0333(18) Uani 1 1 d . U . . .
 H11A H -0.0895 0.6334 0.2515 0.040 Uiso 1 1 calc R . . . .
 H11B H -0.0695 0.5861 0.3096 0.040 Uiso 1 1 calc R . . . .
 C12 C 0.0610(4) 0.8740(4) 0.2248(4) 0.053(2) Uani 1 1 d D U . . .
 H12 H 0.0859 0.9137 0.2388 0.063 Uiso 1 1 calc R . . . .
 C13 C -0.0279(4) 0.8820(5) 0.2051(4) 0.088(4) Uani 1 1 d D U . . .
 H13A H -0.0551 0.8450 0.1862 0.132 Uiso 1 1 calc GR . . . .
 H13B H -0.0474 0.9138 0.1726 0.132 Uiso 1 1 calc GR . . . .
 H13C H -0.0376 0.8922 0.2439 0.132 Uiso 1 1 calc GR . . . .
 C14 C 0.0753(5) 0.8555(5) 0.1642(4) 0.070(3) Uani 1 1 d D U . . .
 H14A H 0.1319 0.8539 0.1755 0.105 Uiso 1 1 calc GR . . . .
 H14B H 0.0510 0.8845 0.1291 0.105 Uiso 1 1 calc GR . . . .
 H14C H 0.0523 0.8164 0.1494 0.105 Uiso 1 1 calc GR . . . .
 C15 C 0.0995(4) 0.8554(4) 0.3721(4) 0.050(2) Uani 1 1 d D U . . .
 H15 H 0.0443 0.8484 0.3669 0.060 Uiso 1 1 calc R . . . .
 C16 C 0.1530(4) 0.8265(4) 0.4363(3) 0.056(2) Uani 1 1 d D U . . .
 H16A H 0.1455 0.7835 0.4328 0.083 Uiso 1 1 calc GR . . . .
 H16B H 0.1400 0.8414 0.4720 0.083 Uiso 1 1 calc GR . . . .
 H16C H 0.2077 0.8359 0.4454 0.083 Uiso 1 1 calc GR . . . .
 C17 C 0.1125(6) 0.9228(4) 0.3762(5) 0.091(4) Uani 1 1 d D U . . .
 H17A H 0.1665 0.9315 0.3821 0.137 Uiso 1 1 calc GR . . . .
 H17B H 0.1033 0.9386 0.4135 0.137 Uiso 1 1 calc GR . . . .
 H17C H 0.0760 0.9413 0.3356 0.137 Uiso 1 1 calc GR . . . .
 C18 C 0.2146(4) 0.8139(3) 0.3072(3) 0.0345(18) Uani 1 1 d D U . . .
 H18 H 0.2121 0.7968 0.2651 0.041 Uiso 1 1 calc R . . . .
 C19 C 0.2673(4) 0.7715(3) 0.3610(3) 0.041(2) Uani 1 1 d D U . . .
 H19A H 0.2816 0.7900 0.4040 0.062 Uiso 1 1 calc GR . . . .
 H19B H 0.3149 0.7630 0.3540 0.062 Uiso 1 1 calc GR . . . .
 H19C H 0.2388 0.7346 0.3591 0.062 Uiso 1 1 calc GR . . . .
 C20 C 0.2579(4) 0.8734(3) 0.3145(4) 0.059(3) Uani 1 1 d D U . . .
 H20A H 0.2259 0.9004 0.2795 0.089 Uiso 1 1 calc GR . . . .
 H20B H 0.3084 0.8668 0.3116 0.089 Uiso 1 1 calc GR . . . .
 H20C H 0.2669 0.8910 0.3572 0.089 Uiso 1 1 calc GR . . . .
 C21 C -0.0129(4) 0.7459(4) 0.2813(3) 0.0379(19) Uani 1 1 d . U . . .
 H21A H -0.0315 0.7855 0.2875 0.045 Uiso 1 1 calc R . . . .
 H21B H -0.0500 0.7301 0.2386 0.045 Uiso 1 1 calc R . . . .
 C22 C -0.0104(4) 0.7054(4) 0.3354(3) 0.0309(17) Uani 1 1 d . U . . .
 H22A H 0.0252 0.7219 0.3782 0.037 Uiso 1 1 calc R . . . .
 H22B H -0.0635 0.7019 0.3352 0.037 Uiso 1 1 calc R . . . .
 C26 C 0.3385(4) 0.5929(4) 0.4749(3) 0.047(2) Uani 1 1 d D U . . .
 H26 H 0.3148 0.5849 0.5072 0.056 Uiso 1 1 calc R . . . .
 C27 C 0.3580(5) 0.6578(4) 0.4835(5) 0.094(4) Uani 1 1 d D U . . .
 H27A H 0.3841 0.6692 0.4548 0.141 Uiso 1 1 calc GR . . . .
 H27B H 0.3929 0.6656 0.5292 0.141 Uiso 1 1 calc GR . . . .
 H27C H 0.3096 0.6807 0.4719 0.141 Uiso 1 1 calc GR . . . .
 C28 C 0.4127(4) 0.5552(4) 0.4994(4) 0.065(3) Uani 1 1 d D U . . .
 H28A H 0.3984 0.5133 0.4918 0.098 Uiso 1 1 calc GR . . . .
 H28B H 0.4424 0.5620 0.5464 0.098 Uiso 1 1 calc GR . . . .
 H28C H 0.4451 0.5661 0.4756 0.098 Uiso 1 1 calc GR . . . .
 C29 C 0.2974(4) 0.5638(4) 0.3271(4) 0.050(2) Uani 1 1 d D U . . .
 H29 H 0.2512 0.5634 0.2839 0.061 Uiso 1 1 calc R . . . .
 C30 C 0.3482(5) 0.5091(4) 0.3307(5) 0.080(3) Uani 1 1 d D U . . .
 H30A H 0.3940 0.5089 0.3727 0.120 Uiso 1 1 calc GR . . . .
 H30B H 0.3658 0.5105 0.2947 0.120 Uiso 1 1 calc GR . . . .
 H30C H 0.3173 0.4731 0.3269 0.120 Uiso 1 1 calc GR . . . .
 C31 C 0.3494(5) 0.6201(4) 0.3295(4) 0.078(3) Uani 1 1 d D U . . .
 H31A H 0.3175 0.6559 0.3229 0.117 Uiso 1 1 calc GR . . . .
 H31B H 0.3689 0.6171 0.2948 0.117 Uiso 1 1 calc GR . . . .
 H31C H 0.3938 0.6220 0.3722 0.117 Uiso 1 1 calc GR . . . .
 C32 C 0.1486(3) 0.6358(4) 0.4132(3) 0.0318(18) Uani 1 1 d . U . . .
 H32A H 0.1522 0.6792 0.4198 0.038 Uiso 1 1 calc R . . . .
 H32B H 0.1795 0.6167 0.4559 0.038 Uiso 1 1 calc R . . . .
 C33 C 0.0638(3) 0.6166(4) 0.3892(3) 0.0329(19) Uani 1 1 d . U . . .
 H33A H 0.0600 0.5732 0.3832 0.039 Uiso 1 1 calc R . . . .
 H33B H 0.0425 0.6274 0.4219 0.039 Uiso 1 1 calc R . . . .
 C4 C -0.1293(9) 0.5521(13) 0.0911(7) 0.055(5) Uani 0.54(3) 1 d D U P A 1
 H4 H -0.1291 0.5194 0.1214 0.065 Uiso 0.54(3) 1 calc R . P A 1
 C5 C -0.1599(10) 0.5264(11) 0.0222(8) 0.066(8) Uani 0.54(3) 1 d D U P A 1
 H5A H -0.1636 0.5579 -0.0092 0.099 Uiso 0.54(3) 1 calc GR . P A 1
 H5B H -0.2118 0.5091 0.0113 0.099 Uiso 0.54(3) 1 calc GR . P A 1
 H5C H -0.1237 0.4958 0.0201 0.099 Uiso 0.54(3) 1 calc GR . P A 1
 C6 C -0.1820(10) 0.6001(15) 0.0973(10) 0.069(8) Uani 0.54(3) 1 d D U P A 1
 H6A H -0.1615 0.6143 0.1427 0.104 Uiso 0.54(3) 1 calc GR . P A 1
 H6B H -0.2350 0.5842 0.0852 0.104 Uiso 0.54(3) 1 calc GR . P A 1
 H6C H -0.1838 0.6329 0.0680 0.104 Uiso 0.54(3) 1 calc GR . P A 1
 C23 C 0.2312(17) 0.4975(14) 0.4231(14) 0.047(5) Uani 0.43(4) 1 d D U P B 1
 H23 H 0.2801 0.4732 0.4378 0.056 Uiso 0.43(4) 1 calc R . P B 1
 C24 C 0.1708(17) 0.4599(14) 0.3696(17) 0.068(9) Uani 0.43(4) 1 d D U P B 1
 H24A H 0.1188 0.4780 0.3562 0.102 Uiso 0.43(4) 1 calc GR . P B 1
 H24B H 0.1699 0.4200 0.3865 0.102 Uiso 0.43(4) 1 calc GR . P B 1
 H24C H 0.1850 0.4576 0.3318 0.102 Uiso 0.43(4) 1 calc GR . P B 1
 C25 C 0.2111(18) 0.4990(9) 0.4835(14) 0.056(7) Uani 0.43(4) 1 d D U P B 1
 H25A H 0.2576 0.5107 0.5221 0.084 Uiso 0.43(4) 1 calc GR . P B 1
 H25B H 0.1940 0.4596 0.4907 0.084 Uiso 0.43(4) 1 calc GR . P B 1
 H25C H 0.1688 0.5275 0.4763 0.084 Uiso 0.43(4) 1 calc GR . P B 1
 C4A C -0.1385(11) 0.5813(13) 0.0907(9) 0.054(6) Uani 0.46(3) 1 d D U P A 2
 H4A H -0.1454 0.5588 0.1266 0.065 Uiso 0.46(3) 1 calc R . P A 2
 C5A C -0.1844(14) 0.5438(12) 0.0320(14) 0.093(10) Uani 0.46(3) 1 d D U P A 2
 H5AA H -0.1656 0.5508 -0.0026 0.139 Uiso 0.46(3) 1 calc GR . P A 2
 H5AB H -0.2402 0.5541 0.0159 0.139 Uiso 0.46(3) 1 calc GR . P A 2
 H5AC H -0.1775 0.5019 0.0446 0.139 Uiso 0.46(3) 1 calc GR . P A 2
 C6A C -0.1794(10) 0.6389(12) 0.0916(11) 0.063(7) Uani 0.46(3) 1 d D U P A 2
 H6AA H -0.1477 0.6614 0.1310 0.094 Uiso 0.46(3) 1 calc GR . P A 2
 H6AB H -0.2309 0.6305 0.0918 0.094 Uiso 0.46(3) 1 calc GR . P A 2
 H6AC H -0.1860 0.6621 0.0525 0.094 Uiso 0.46(3) 1 calc GR . P A 2
 C23A C 0.2321(12) 0.4899(11) 0.4032(10) 0.048(5) Uani 0.57(4) 1 d D U P B 2
 H23A H 0.2811 0.4657 0.4174 0.058 Uiso 0.57(4) 1 calc R . P B 2
 C24A C 0.1739(11) 0.4641(10) 0.3375(11) 0.061(6) Uani 0.57(4) 1 d D U P B 2
 H24D H 0.1227 0.4832 0.3251 0.091 Uiso 0.57(4) 1 calc GR . P B 2
 H24E H 0.1685 0.4214 0.3423 0.091 Uiso 0.57(4) 1 calc GR . P B 2
 H24F H 0.1936 0.4712 0.3035 0.091 Uiso 0.57(4) 1 calc GR . P B 2
 C25A C 0.1984(12) 0.4821(11) 0.4552(11) 0.054(6) Uani 0.57(4) 1 d D U P B 2
 H25D H 0.2299 0.5049 0.4944 0.081 Uiso 0.57(4) 1 calc GR . P B 2
 H25E H 0.1998 0.4401 0.4667 0.081 Uiso 0.57(4) 1 calc GR . P B 2
 H25F H 0.1441 0.4962 0.4377 0.081 Uiso 0.57(4) 1 calc GR . P B 2
 Th2 Th 0.40233(2) 0.26349(2) 0.77138(2) 0.03142(9) Uani 1 1 d D U . . .
 P2 P 0.24858(12) 0.30796(16) 0.76763(12) 0.0670(9) Uani 1 1 d D U . . .
 H2D H 0.1848(8) 0.270(2) 0.731(3) 0.080 Uiso 1 1 d DR . . . .
 H2E H 0.2472(15) 0.313(3) 0.8300(11) 0.080 Uiso 1 1 d DR . . . .
 Si4 Si 0.52745(12) 0.36525(12) 0.89688(10) 0.0397(6) Uani 1 1 d . U . . .
 Si5 Si 0.34842(12) 0.11748(13) 0.81574(10) 0.0400(6) Uani 1 1 d . U . . .
 Si6 Si 0.35410(14) 0.32162(17) 0.60745(11) 0.0676(10) Uani 1 1 d . U . . .
 N5 N 0.5106(3) 0.2961(3) 0.8589(2) 0.0308(14) Uani 1 1 d . U . . .
 N6 N 0.3955(3) 0.1623(3) 0.7793(3) 0.0359(15) Uani 1 1 d . U . . .
 N7 N 0.4214(3) 0.2903(3) 0.6789(3) 0.0432(19) Uani 1 1 d . U . . .
 N8 N 0.5338(3) 0.2130(3) 0.7725(3) 0.0293(14) Uani 1 1 d . U . . .
 C34 C 0.6086(4) 0.4106(5) 0.8880(4) 0.057(2) Uani 1 1 d D U . . .
 H34 H 0.6030 0.4515 0.9025 0.069 Uiso 1 1 calc R . . . .
 C35 C 0.6932(4) 0.3930(5) 0.9274(4) 0.089(4) Uani 1 1 d D U . . .
 H35A H 0.7037 0.3928 0.9742 0.133 Uiso 1 1 calc GR . . . .
 H35B H 0.7281 0.4214 0.9193 0.133 Uiso 1 1 calc GR . . . .
 H35C H 0.7024 0.3534 0.9141 0.133 Uiso 1 1 calc GR . . . .
 C36 C 0.5965(5) 0.4161(5) 0.8143(4) 0.079(3) Uani 1 1 d D U . . .
 H36A H 0.6148 0.3798 0.8008 0.119 Uiso 1 1 calc GR . . . .
 H36B H 0.6264 0.4499 0.8092 0.119 Uiso 1 1 calc GR . . . .
 H36C H 0.5406 0.4218 0.7869 0.119 Uiso 1 1 calc GR . . . .
 C37 C 0.5666(5) 0.3572(4) 0.9915(4) 0.064(3) Uani 1 1 d D U . . .
 H37 H 0.6217 0.3424 1.0064 0.077 Uiso 1 1 calc R . . . .
 C38 C 0.5718(6) 0.4172(4) 1.0247(4) 0.110(4) Uani 1 1 d D U . . .
 H38A H 0.6065 0.4435 1.0136 0.164 Uiso 1 1 calc GR . . . .
 H38B H 0.5928 0.4118 1.0724 0.164 Uiso 1 1 calc GR . . . .
 H38C H 0.5193 0.4349 1.0095 0.164 Uiso 1 1 calc GR . . . .
 C39 C 0.5233(5) 0.3125(4) 1.0154(4) 0.061(3) Uani 1 1 d D U . . .
 H39A H 0.4692 0.3258 1.0035 0.092 Uiso 1 1 calc GR . . . .
 H39B H 0.5498 0.3087 1.0631 0.092 Uiso 1 1 calc GR . . . .
 H39C H 0.5230 0.2740 0.9950 0.092 Uiso 1 1 calc GR . . . .
 C40 C 0.4331(5) 0.4060(4) 0.8595(4) 0.059(2) Uani 1 1 d D U . . .
 H40 H 0.4041 0.3876 0.8155 0.071 Uiso 1 1 calc R . . . .
 C41 C 0.4374(5) 0.4725(4) 0.8469(5) 0.080(3) Uani 1 1 d D U . . .
 H41A H 0.4641 0.4931 0.8888 0.121 Uiso 1 1 calc GR . . . .
 H41B H 0.3842 0.4883 0.8245 0.121 Uiso 1 1 calc GR . . . .
 H41C H 0.4668 0.4786 0.8194 0.121 Uiso 1 1 calc GR . . . .
 C42 C 0.3792(4) 0.3982(4) 0.8975(4) 0.074(3) Uani 1 1 d D U . . .
 H42A H 0.3686 0.3560 0.9002 0.111 Uiso 1 1 calc GR . . . .
 H42B H 0.3296 0.4192 0.8742 0.111 Uiso 1 1 calc GR . . . .
 H42C H 0.4055 0.4145 0.9418 0.111 Uiso 1 1 calc GR . . . .
 C43 C 0.5767(4) 0.2537(4) 0.8834(3) 0.037(2) Uani 1 1 d . U . . .
 H43A H 0.5603 0.2174 0.8993 0.044 Uiso 1 1 calc R . . . .
 H43B H 0.6213 0.2714 0.9205 0.044 Uiso 1 1 calc R . . . .
 C44 C 0.6021(4) 0.2382(4) 0.8286(3) 0.0334(18) Uani 1 1 d . U . . .
 H44A H 0.6212 0.2741 0.8142 0.040 Uiso 1 1 calc R . . . .
 H44B H 0.6453 0.2090 0.8444 0.040 Uiso 1 1 calc R . . . .
 C45 C 0.4168(4) 0.0570(4) 0.8662(3) 0.050(2) Uani 1 1 d D U . . .
 H45 H 0.4422 0.0405 0.8379 0.061 Uiso 1 1 calc R . . . .
 C46 C 0.4840(4) 0.0789(4) 0.9285(3) 0.067(3) Uani 1 1 d D U . . .
 H46A H 0.5092 0.1131 0.9181 0.101 Uiso 1 1 calc GR . . . .
 H46B H 0.5226 0.0472 0.9466 0.101 Uiso 1 1 calc GR . . . .
 H46C H 0.4633 0.0904 0.9609 0.101 Uiso 1 1 calc GR . . . .
 C47 C 0.3755(5) 0.0048(4) 0.8826(4) 0.073(3) Uani 1 1 d D U . . .
 H47A H 0.3473 0.0188 0.9087 0.110 Uiso 1 1 calc GR . . . .
 H47B H 0.4146 -0.0247 0.9077 0.110 Uiso 1 1 calc GR . . . .
 H47C H 0.3383 -0.0131 0.8419 0.110 Uiso 1 1 calc GR . . . .
 C48 C 0.3108(4) 0.1667(4) 0.8648(3) 0.045(2) Uani 1 1 d D U . . .
 H48 H 0.2747 0.1954 0.8326 0.054 Uiso 1 1 calc R . . . .
 C49 C 0.3721(4) 0.2050(4) 0.9180(3) 0.055(3) Uani 1 1 d D U . . .
 H49A H 0.4002 0.1808 0.9570 0.083 Uiso 1 1 calc GR . . . .
 H49B H 0.3458 0.2378 0.9297 0.083 Uiso 1 1 calc GR . . . .
 H49C H 0.4095 0.2208 0.9013 0.083 Uiso 1 1 calc GR . . . .
 C50 C 0.2600(4) 0.1342(4) 0.8939(4) 0.060(3) Uani 1 1 d D U . . .
 H50A H 0.2206 0.1103 0.8597 0.090 Uiso 1 1 calc GR . . . .
 H50B H 0.2337 0.1631 0.9109 0.090 Uiso 1 1 calc GR . . . .
 H50C H 0.2932 0.1084 0.9296 0.090 Uiso 1 1 calc GR . . . .
 C51 C 0.2591(4) 0.0787(4) 0.7517(3) 0.049(2) Uani 1 1 d D U . . .
 H51 H 0.2388 0.0504 0.7757 0.059 Uiso 1 1 calc R . . . .
 C52 C 0.1932(4) 0.1228(4) 0.7161(4) 0.062(3) Uani 1 1 d D U . . .
 H52A H 0.1793 0.1440 0.7483 0.092 Uiso 1 1 calc GR . . . .
 H52B H 0.1471 0.1014 0.6857 0.092 Uiso 1 1 calc GR . . . .
 H52C H 0.2109 0.1511 0.6917 0.092 Uiso 1 1 calc GR . . . .
 C53 C 0.2790(4) 0.0426(4) 0.7026(4) 0.073(3) Uani 1 1 d D U . . .
 H53A H 0.3015 0.0687 0.6796 0.109 Uiso 1 1 calc GR . . . .
 H53B H 0.2312 0.0242 0.6709 0.109 Uiso 1 1 calc GR . . . .
 H53C H 0.3171 0.0118 0.7259 0.109 Uiso 1 1 calc GR . . . .
 C54 C 0.4406(4) 0.1313(4) 0.7480(3) 0.043(2) Uani 1 1 d . U . . .
 H54A H 0.4195 0.1415 0.7008 0.051 Uiso 1 1 calc R . . . .
 H54B H 0.4353 0.0880 0.7519 0.051 Uiso 1 1 calc R . . . .
 C55 C 0.5266(4) 0.1486(4) 0.7804(3) 0.0367(18) Uani 1 1 d . U . . .
 H55A H 0.5479 0.1383 0.8276 0.044 Uiso 1 1 calc R . . . .
 H55B H 0.5569 0.1268 0.7598 0.044 Uiso 1 1 calc R . . . .
 C56 C 0.3724(5) 0.3029(5) 0.5343(3) 0.074(3) Uani 1 1 d D U . . .
 H56 H 0.4264 0.3162 0.5412 0.089 Uiso 1 1 calc R . . . .
 C57 C 0.3678(8) 0.2319(5) 0.5278(5) 0.139(5) Uani 1 1 d D U . . .
 H57A H 0.4177 0.2147 0.5578 0.209 Uiso 1 1 calc GR . . . .
 H57B H 0.3578 0.2206 0.4827 0.209 Uiso 1 1 calc GR . . . .
 H57C H 0.3253 0.2173 0.5391 0.209 Uiso 1 1 calc GR . . . .
 C58 C 0.3143(6) 0.3278(5) 0.4697(4) 0.098(4) Uani 1 1 d D U . . .
 H58A H 0.2608 0.3175 0.4641 0.147 Uiso 1 1 calc GR . . . .
 H58B H 0.3248 0.3110 0.4335 0.147 Uiso 1 1 calc GR . . . .
 H58C H 0.3196 0.3709 0.4698 0.147 Uiso 1 1 calc GR . . . .
 C59 C 0.3617(5) 0.4084(5) 0.6091(4) 0.073(3) Uani 1 1 d D U . . .
 H59 H 0.3205 0.4236 0.5672 0.087 Uiso 1 1 calc R . . . .
 C60 C 0.4399(5) 0.4290(6) 0.6121(5) 0.100(4) Uani 1 1 d D U . . .
 H60A H 0.4818 0.4124 0.6512 0.150 Uiso 1 1 calc GR . . . .
 H60B H 0.4422 0.4723 0.6143 0.150 Uiso 1 1 calc GR . . . .
 H60C H 0.4466 0.4156 0.5729 0.150 Uiso 1 1 calc GR . . . .
 C61 C 0.3442(5) 0.4339(6) 0.6661(4) 0.096(4) Uani 1 1 d D U . . .
 H61A H 0.2946 0.4176 0.6642 0.143 Uiso 1 1 calc GR . . . .
 H61B H 0.3403 0.4771 0.6622 0.143 Uiso 1 1 calc GR . . . .
 H61C H 0.3867 0.4231 0.7079 0.143 Uiso 1 1 calc GR . . . .
 C62 C 0.2562(4) 0.3063(4) 0.6079(3) 0.052(2) Uani 1 1 d D U . . .
 H62 H 0.2581 0.3193 0.6514 0.062 Uiso 1 1 calc R . . . .
 C63 C 0.1834(4) 0.3340(4) 0.5553(4) 0.083(4) Uani 1 1 d D U . . .
 H63A H 0.1808 0.3760 0.5652 0.125 Uiso 1 1 calc GR . . . .
 H63B H 0.1364 0.3138 0.5544 0.125 Uiso 1 1 calc GR . . . .
 H63C H 0.1861 0.3301 0.5124 0.125 Uiso 1 1 calc GR . . . .
 C64 C 0.2412(6) 0.2366(4) 0.6026(5) 0.108(4) Uani 1 1 d D U . . .
 H64A H 0.2101 0.2259 0.5567 0.162 Uiso 1 1 calc GR . . . .
 H64B H 0.2128 0.2252 0.6294 0.162 Uiso 1 1 calc GR . . . .
 H64C H 0.2917 0.2158 0.6182 0.162 Uiso 1 1 calc GR . . . .
 C65 C 0.5045(4) 0.2866(4) 0.6855(3) 0.044(2) Uani 1 1 d . U . . .
 H65A H 0.5363 0.3170 0.7169 0.053 Uiso 1 1 calc R . . . .
 H65B H 0.5063 0.2949 0.6425 0.053 Uiso 1 1 calc R . . . .
 C66 C 0.5391(4) 0.2266(4) 0.7089(3) 0.039(2) Uani 1 1 d . U . . .
 H66A H 0.5102 0.1963 0.6759 0.046 Uiso 1 1 calc R . . . .
 H66B H 0.5947 0.2260 0.7147 0.046 Uiso 1 1 calc R . . . .

loop_
  _atom_site_aniso_label
  _atom_site_aniso_U_11
  _atom_site_aniso_U_22
  _atom_site_aniso_U_33
  _atom_site_aniso_U_23
  _atom_site_aniso_U_13
  _atom_site_aniso_U_12
 Th1 0.02769(14) 0.02813(19) 0.02231(12) 0.00231(13) 0.01137(10) 0.00197(13)
 P1 0.0660(15) 0.062(2) 0.0611(14) 0.0019(15) 0.0475(12) -0.0033(15)
 Si1 0.0426(12) 0.0505(19) 0.0249(9) -0.0082(11) 0.0084(9) -0.0053(12)
 Si2 0.0384(12) 0.0225(15) 0.0423(11) 0.0034(11) 0.0171(9) 0.0029(10)
 Si3 0.0279(11) 0.0271(15) 0.0340(10) 0.0020(10) 0.0033(8) -0.0010(10)
 N1 0.033(3) 0.031(4) 0.026(2) -0.002(3) 0.010(2) 0.001(3)
 N2 0.029(3) 0.029(4) 0.039(3) 0.000(3) 0.015(2) 0.000(2)
 N3 0.028(3) 0.031(4) 0.026(3) 0.001(3) 0.010(2) -0.001(3)
 N4 0.022(3) 0.031(4) 0.024(2) -0.001(2) 0.010(2) -0.002(2)
 C1 0.059(5) 0.045(5) 0.031(3) -0.003(3) 0.013(3) 0.001(4)
 C2 0.108(7) 0.079(9) 0.033(4) -0.009(4) 0.025(4) -0.019(7)
 C3 0.146(9) 0.062(7) 0.054(5) 0.004(5) 0.039(6) 0.029(6)
 C7 0.092(5) 0.043(5) 0.050(4) -0.005(4) 0.041(4) 0.001(4)
 C8 0.112(6) 0.047(8) 0.169(10) 0.001(8) 0.093(7) 0.010(6)
 C9 0.121(7) 0.049(6) 0.051(5) -0.007(5) 0.049(5) -0.010(5)
 C10 0.041(4) 0.032(5) 0.032(3) 0.000(3) 0.010(3) 0.001(3)
 C11 0.030(3) 0.037(5) 0.032(3) -0.002(3) 0.011(3) -0.005(3)
 C12 0.049(4) 0.041(6) 0.065(4) 0.023(4) 0.020(4) 0.005(4)
 C13 0.055(5) 0.090(11) 0.109(7) 0.060(7) 0.024(5) 0.026(5)
 C14 0.073(6) 0.075(9) 0.054(5) 0.029(5) 0.018(4) 0.015(6)
 C15 0.050(5) 0.042(6) 0.066(4) -0.014(4) 0.030(4) 0.000(4)
 C16 0.061(5) 0.056(7) 0.057(4) -0.021(4) 0.032(4) -0.016(5)
 C17 0.141(9) 0.043(6) 0.113(8) -0.019(5) 0.075(7) 0.001(6)
 C18 0.040(4) 0.026(5) 0.041(4) -0.001(3) 0.020(3) -0.002(3)
 C19 0.034(4) 0.035(5) 0.053(4) -0.002(4) 0.016(3) -0.005(4)
 C20 0.054(5) 0.039(6) 0.085(6) 0.005(5) 0.028(4) -0.010(4)
 C21 0.032(4) 0.040(5) 0.045(4) 0.005(4) 0.018(3) 0.001(3)
 C22 0.029(4) 0.031(4) 0.035(3) -0.004(3) 0.014(3) -0.004(3)
 C26 0.040(4) 0.046(5) 0.042(4) 0.000(4) 0.003(3) -0.002(4)
 C27 0.079(7) 0.054(6) 0.088(7) 0.001(5) -0.031(6) -0.011(5)
 C28 0.037(4) 0.062(7) 0.069(5) 0.010(5) -0.009(4) -0.001(4)
 C29 0.040(4) 0.059(6) 0.047(4) -0.006(4) 0.012(3) 0.007(4)
 C30 0.083(6) 0.062(7) 0.096(7) -0.017(6) 0.038(6) 0.016(5)
 C31 0.074(6) 0.078(8) 0.086(7) 0.000(6) 0.036(5) 0.010(5)
 C32 0.032(3) 0.035(5) 0.022(3) 0.002(3) 0.004(2) 0.000(3)
 C33 0.033(3) 0.045(5) 0.021(3) 0.005(3) 0.011(2) 0.000(3)
 C4 0.051(6) 0.063(13) 0.041(7) -0.021(8) 0.010(5) -0.005(6)
 C5 0.035(10) 0.10(2) 0.050(8) -0.037(10) 0.006(7) -0.008(10)
 C6 0.049(8) 0.081(18) 0.062(11) -0.030(12) 0.006(8) 0.008(9)
 C23 0.050(11) 0.033(8) 0.062(11) 0.007(7) 0.025(8) 0.001(7)
 C24 0.081(15) 0.059(15) 0.076(14) 0.000(11) 0.043(12) -0.039(13)
 C25 0.054(15) 0.056(17) 0.064(12) 0.022(9) 0.032(12) 0.018(11)
 C4A 0.047(6) 0.069(14) 0.043(9) -0.004(8) 0.014(5) -0.007(6)
 C5A 0.043(11) 0.13(2) 0.096(14) -0.055(14) 0.016(10) -0.004(11)
 C6A 0.048(10) 0.088(16) 0.047(12) -0.007(10) 0.012(8) 0.005(9)
 C23A 0.031(8) 0.033(7) 0.064(9) 0.008(6) 0.000(6) -0.001(5)
 C24A 0.053(10) 0.033(11) 0.077(10) 0.009(8) 0.006(8) -0.022(8)
 C25A 0.045(9) 0.031(12) 0.074(11) 0.017(8) 0.013(9) -0.005(9)
 Th2 0.02011(14) 0.0431(2) 0.02921(13) 0.00099(14) 0.00796(10) 0.00268(13)
 P2 0.0318(12) 0.103(3) 0.0672(15) -0.0156(17) 0.0213(11) 0.0126(14)
 Si4 0.0446(12) 0.0325(17) 0.0492(12) -0.0091(12) 0.0263(10) 0.0015(11)
 Si5 0.0398(12) 0.0483(19) 0.0404(11) -0.0039(12) 0.0249(10) -0.0108(12)
 Si6 0.0501(14) 0.107(3) 0.0409(12) 0.0256(16) 0.0137(11) 0.0194(16)
 N5 0.024(3) 0.033(4) 0.034(3) -0.005(3) 0.011(2) 0.004(3)
 N6 0.032(3) 0.045(4) 0.034(3) -0.012(3) 0.016(2) -0.011(3)
 N7 0.030(3) 0.060(5) 0.036(3) 0.016(3) 0.010(2) 0.007(3)
 N8 0.026(3) 0.032(4) 0.032(3) -0.004(3) 0.014(2) -0.003(3)
 C34 0.051(4) 0.038(6) 0.083(5) -0.016(5) 0.027(4) -0.008(4)
 C35 0.060(5) 0.065(9) 0.138(8) -0.018(7) 0.037(5) -0.011(5)
 C36 0.095(7) 0.063(9) 0.102(6) -0.010(6) 0.064(5) -0.011(6)
 C37 0.069(5) 0.068(7) 0.053(4) -0.011(4) 0.022(4) 0.012(5)
 C38 0.183(11) 0.080(8) 0.054(6) -0.025(6) 0.036(6) 0.011(7)
 C39 0.061(5) 0.074(7) 0.050(5) -0.002(5) 0.025(4) 0.014(5)
 C40 0.056(4) 0.047(6) 0.077(5) -0.003(5) 0.030(4) 0.005(4)
 C41 0.096(7) 0.051(7) 0.104(8) 0.010(6) 0.051(6) 0.013(5)
 C42 0.068(6) 0.069(9) 0.100(7) 0.000(6) 0.048(5) 0.016(6)
 C43 0.023(3) 0.044(5) 0.035(3) -0.010(3) 0.003(3) 0.005(3)
 C44 0.021(3) 0.034(5) 0.039(3) -0.007(3) 0.007(3) 0.002(3)
 C45 0.053(4) 0.055(6) 0.057(4) 0.000(4) 0.036(3) 0.000(4)
 C46 0.073(5) 0.073(8) 0.054(4) 0.017(5) 0.024(4) 0.000(5)
 C47 0.082(6) 0.064(7) 0.093(7) 0.017(6) 0.056(5) 0.001(5)
 C48 0.046(4) 0.058(6) 0.040(4) 0.001(4) 0.026(3) -0.003(4)
 C49 0.064(5) 0.062(7) 0.050(4) -0.009(5) 0.034(4) 0.000(5)
 C50 0.062(5) 0.081(8) 0.057(5) -0.005(5) 0.044(4) -0.008(5)
 C51 0.046(4) 0.056(6) 0.054(4) -0.006(4) 0.030(3) -0.021(4)
 C52 0.045(4) 0.070(7) 0.063(5) -0.010(5) 0.015(4) -0.019(4)
 C53 0.063(5) 0.086(8) 0.082(6) -0.036(6) 0.042(5) -0.032(5)
 C54 0.049(4) 0.042(5) 0.048(4) -0.007(4) 0.031(3) -0.018(4)
 C55 0.046(4) 0.029(4) 0.041(4) -0.006(3) 0.025(3) -0.001(3)
 C56 0.073(6) 0.111(9) 0.037(4) 0.009(5) 0.019(4) 0.019(6)
 C57 0.195(13) 0.128(9) 0.063(7) -0.006(7) 0.019(8) 0.039(8)
 C58 0.129(8) 0.120(11) 0.037(4) 0.017(6) 0.025(5) 0.043(8)
 C59 0.070(5) 0.070(6) 0.069(5) 0.020(5) 0.019(4) 0.014(5)
 C60 0.079(6) 0.090(10) 0.137(9) 0.041(8) 0.051(6) 0.011(6)
 C61 0.100(7) 0.097(10) 0.091(7) -0.005(7) 0.040(6) 0.012(7)
 C62 0.034(4) 0.082(7) 0.030(4) 0.006(4) 0.003(3) 0.002(4)
 C63 0.050(5) 0.123(11) 0.062(5) 0.026(6) 0.008(4) 0.021(6)
 C64 0.097(8) 0.107(8) 0.092(8) 0.020(6) 0.008(6) -0.021(6)
 C65 0.034(4) 0.061(6) 0.040(4) 0.019(4) 0.018(3) 0.004(4)
 C66 0.031(4) 0.051(6) 0.039(3) 0.006(3) 0.019(3) -0.003(3)

_geom_special_details
;
 All esds (except the esd in the dihedral angle between two l.s. planes)
 are estimated using the full covariance matrix.  The cell esds are taken
 into account individually in the estimation of esds in distances, angles
 and torsion angles; correlations between esds in cell parameters are only
 used when they are defined by crystal symmetry.  An approximate (isotropic)
 treatment of cell esds is used for estimating esds involving l.s. planes.
;
loop_
  _geom_bond_atom_site_label_1
  _geom_bond_atom_site_label_2
  _geom_bond_distance
  _geom_bond_site_symmetry_2
  _geom_bond_publ_flag
 Th1 P1 2.982(2) . ?
 Th1 N1 2.301(6) . ?
 Th1 N2 2.279(6) . ?
 Th1 N3 2.305(5) . ?
 Th1 N4 2.703(5) . ?
 P1 H1A 1.437(18) . ?
 P1 H1B 1.448(18) . ?
 Si1 N1 1.746(5) . ?
 Si1 C1 1.874(9) . ?
 Si1 C7 1.911(9) . ?
 Si1 C4 1.901(19) . ?
 Si1 C4A 1.94(2) . ?
 Si2 N2 1.744(7) . ?
 Si2 C12 1.903(8) . ?
 Si2 C15 1.925(8) . ?
 Si2 C18 1.881(7) . ?
 Si3 N3 1.746(6) . ?
 Si3 C26 1.886(7) . ?
 Si3 C29 1.886(7) . ?
 Si3 C23 1.91(3) . ?
 Si3 C23A 1.90(2) . ?
 N1 C10 1.498(8) . ?
 N2 C21 1.509(8) . ?
 N3 C32 1.482(7) . ?
 N4 C11 1.482(8) . ?
 N4 C22 1.480(9) . ?
 N4 C33 1.483(8) . ?
 C1 H1 1.0000 . ?
 C1 C2 1.539(7) . ?
 C1 C3 1.536(9) . ?
 C2 H2A 0.9800 . ?
 C2 H2B 0.9800 . ?
 C2 H2C 0.9800 . ?
 C3 H3A 0.9800 . ?
 C3 H3B 0.9800 . ?
 C3 H3C 0.9800 . ?
 C7 H7 1.0000 . ?
 C7 C8 1.530(9) . ?
 C7 C9 1.509(9) . ?
 C8 H8A 0.9800 . ?
 C8 H8B 0.9800 . ?
 C8 H8C 0.9800 . ?
 C9 H9A 0.9800 . ?
 C9 H9B 0.9800 . ?
 C9 H9C 0.9800 . ?
 C10 H10A 0.9900 . ?
 C10 H10B 0.9900 . ?
 C10 C11 1.504(9) . ?
 C11 H11A 0.9900 . ?
 C11 H11B 0.9900 . ?
 C12 H12 1.0000 . ?
 C12 C13 1.543(8) . ?
 C12 C14 1.536(8) . ?
 C13 H13A 0.9800 . ?
 C13 H13B 0.9800 . ?
 C13 H13C 0.9800 . ?
 C14 H14A 0.9800 . ?
 C14 H14B 0.9800 . ?
 C14 H14C 0.9800 . ?
 C15 H15 1.0000 . ?
 C15 C16 1.523(8) . ?
 C15 C17 1.539(9) . ?
 C16 H16A 0.9800 . ?
 C16 H16B 0.9800 . ?
 C16 H16C 0.9800 . ?
 C17 H17A 0.9800 . ?
 C17 H17B 0.9800 . ?
 C17 H17C 0.9800 . ?
 C18 H18 1.0000 . ?
 C18 C19 1.539(8) . ?
 C18 C20 1.542(8) . ?
 C19 H19A 0.9800 . ?
 C19 H19B 0.9800 . ?
 C19 H19C 0.9800 . ?
 C20 H20A 0.9800 . ?
 C20 H20B 0.9800 . ?
 C20 H20C 0.9800 . ?
 C21 H21A 0.9900 . ?
 C21 H21B 0.9900 . ?
 C21 C22 1.499(10) . ?
 C22 H22A 0.9900 . ?
 C22 H22B 0.9900 . ?
 C26 H26 1.0000 . ?
 C26 C27 1.504(9) . ?
 C26 C28 1.526(8) . ?
 C27 H27A 0.9800 . ?
 C27 H27B 0.9800 . ?
 C27 H27C 0.9800 . ?
 C28 H28A 0.9800 . ?
 C28 H28B 0.9800 . ?
 C28 H28C 0.9800 . ?
 C29 H29 1.0000 . ?
 C29 C30 1.540(9) . ?
 C29 C31 1.587(9) . ?
 C30 H30A 0.9800 . ?
 C30 H30B 0.9800 . ?
 C30 H30C 0.9800 . ?
 C31 H31A 0.9800 . ?
 C31 H31B 0.9800 . ?
 C31 H31C 0.9800 . ?
 C32 H32A 0.9900 . ?
 C32 H32B 0.9900 . ?
 C32 C33 1.513(8) . ?
 C33 H33A 0.9900 . ?
 C33 H33B 0.9900 . ?
 C4 H4 1.0000 . ?
 C4 C5 1.522(11) . ?
 C4 C6 1.505(12) . ?
 C5 H5A 0.9800 . ?
 C5 H5B 0.9800 . ?
 C5 H5C 0.9800 . ?
 C6 H6A 0.9800 . ?
 C6 H6B 0.9800 . ?
 C6 H6C 0.9800 . ?
 C23 H23 1.0000 . ?
 C23 C24 1.526(13) . ?
 C23 C25 1.535(13) . ?
 C24 H24A 0.9800 . ?
 C24 H24B 0.9800 . ?
 C24 H24C 0.9800 . ?
 C25 H25A 0.9800 . ?
 C25 H25B 0.9800 . ?
 C25 H25C 0.9800 . ?
 C4A H4A 1.0000 . ?
 C4A C5A 1.503(12) . ?
 C4A C6A 1.513(13) . ?
 C5A H5AA 0.9800 . ?
 C5A H5AB 0.9800 . ?
 C5A H5AC 0.9800 . ?
 C6A H6AA 0.9800 . ?
 C6A H6AB 0.9800 . ?
 C6A H6AC 0.9800 . ?
 C23A H23A 1.0000 . ?
 C23A C24A 1.542(11) . ?
 C23A C25A 1.533(12) . ?
 C24A H24D 0.9800 . ?
 C24A H24E 0.9800 . ?
 C24A H24F 0.9800 . ?
 C25A H25D 0.9800 . ?
 C25A H25E 0.9800 . ?
 C25A H25F 0.9800 . ?
 Th2 P2 3.003(2) . ?
 Th2 N5 2.292(5) . ?
 Th2 N6 2.301(7) . ?
 Th2 N7 2.308(6) . ?
 Th2 N8 2.691(5) . ?
 P2 H2D 1.428(19) . ?
 P2 H2E 1.405(18) . ?
 Si4 N5 1.744(7) . ?
 Si4 C34 1.900(8) . ?
 Si4 C37 1.941(8) . ?
 Si4 C40 1.857(8) . ?
 Si5 N6 1.740(6) . ?
 Si5 C45 1.897(9) . ?
 Si5 C48 1.883(8) . ?
 Si5 C51 1.914(7) . ?
 Si6 N7 1.732(6) . ?
 Si6 C56 1.844(8) . ?
 Si6 C59 1.966(11) . ?
 Si6 C62 1.860(8) . ?
 N5 C43 1.481(9) . ?
 N6 C54 1.467(9) . ?
 N7 C65 1.497(8) . ?
 N8 C44 1.491(8) . ?
 N8 C55 1.478(10) . ?
 N8 C66 1.493(8) . ?
 C34 H34 1.0000 . ?
 C34 C35 1.515(8) . ?
 C34 C36 1.570(8) . ?
 C35 H35A 0.9800 . ?
 C35 H35B 0.9800 . ?
 C35 H35C 0.9800 . ?
 C36 H36A 0.9800 . ?
 C36 H36B 0.9800 . ?
 C36 H36C 0.9800 . ?
 C37 H37 1.0000 . ?
 C37 C38 1.530(9) . ?
 C37 C39 1.517(9) . ?
 C38 H38A 0.9800 . ?
 C38 H38B 0.9800 . ?
 C38 H38C 0.9800 . ?
 C39 H39A 0.9800 . ?
 C39 H39B 0.9800 . ?
 C39 H39C 0.9800 . ?
 C40 H40 1.0000 . ?
 C40 C41 1.538(10) . ?
 C40 C42 1.562(8) . ?
 C41 H41A 0.9800 . ?
 C41 H41B 0.9800 . ?
 C41 H41C 0.9800 . ?
 C42 H42A 0.9800 . ?
 C42 H42B 0.9800 . ?
 C42 H42C 0.9800 . ?
 C43 H43A 0.9900 . ?
 C43 H43B 0.9900 . ?
 C43 C44 1.516(9) . ?
 C44 H44A 0.9900 . ?
 C44 H44B 0.9900 . ?
 C45 H45 1.0000 . ?
 C45 C46 1.530(8) . ?
 C45 C47 1.532(9) . ?
 C46 H46A 0.9800 . ?
 C46 H46B 0.9800 . ?
 C46 H46C 0.9800 . ?
 C47 H47A 0.9800 . ?
 C47 H47B 0.9800 . ?
 C47 H47C 0.9800 . ?
 C48 H48 1.0000 . ?
 C48 C49 1.540(8) . ?
 C48 C50 1.531(8) . ?
 C49 H49A 0.9800 . ?
 C49 H49B 0.9800 . ?
 C49 H49C 0.9800 . ?
 C50 H50A 0.9800 . ?
 C50 H50B 0.9800 . ?
 C50 H50C 0.9800 . ?
 C51 H51 1.0000 . ?
 C51 C52 1.531(9) . ?
 C51 C53 1.523(8) . ?
 C52 H52A 0.9800 . ?
 C52 H52B 0.9800 . ?
 C52 H52C 0.9800 . ?
 C53 H53A 0.9800 . ?
 C53 H53B 0.9800 . ?
 C53 H53C 0.9800 . ?
 C54 H54A 0.9900 . ?
 C54 H54B 0.9900 . ?
 C54 C55 1.519(9) . ?
 C55 H55A 0.9900 . ?
 C55 H55B 0.9900 . ?
 C56 H56 1.0000 . ?
 C56 C57 1.610(11) . ?
 C56 C58 1.517(8) . ?
 C57 H57A 0.9800 . ?
 C57 H57B 0.9800 . ?
 C57 H57C 0.9800 . ?
 C58 H58A 0.9800 . ?
 C58 H58B 0.9800 . ?
 C58 H58C 0.9800 . ?
 C59 H59 1.0000 . ?
 C59 C60 1.503(9) . ?
 C59 C61 1.544(9) . ?
 C60 H60A 0.9800 . ?
 C60 H60B 0.9800 . ?
 C60 H60C 0.9800 . ?
 C61 H61A 0.9800 . ?
 C61 H61B 0.9800 . ?
 C61 H61C 0.9800 . ?
 C62 H62 1.0000 . ?
 C62 C63 1.525(8) . ?
 C62 C64 1.597(10) . ?
 C63 H63A 0.9800 . ?
 C63 H63B 0.9800 . ?
 C63 H63C 0.9800 . ?
 C64 H64A 0.9800 . ?
 C64 H64B 0.9800 . ?
 C64 H64C 0.9800 . ?
 C65 H65A 0.9900 . ?
 C65 H65B 0.9900 . ?
 C65 C66 1.500(11) . ?
 C66 H66A 0.9900 . ?
 C66 H66B 0.9900 . ?

loop_
  _geom_angle_atom_site_label_1
  _geom_angle_atom_site_label_2
  _geom_angle_atom_site_label_3
  _geom_angle
  _geom_angle_site_symmetry_1
  _geom_angle_site_symmetry_3
  _geom_angle_publ_flag
 N1 Th1 P1 111.51(13) . . ?
 N1 Th1 N3 107.1(2) . . ?
 N1 Th1 N4 70.09(17) . . ?
 N2 Th1 P1 104.77(16) . . ?
 N2 Th1 N1 111.3(2) . . ?
 N2 Th1 N3 107.6(2) . . ?
 N2 Th1 N4 69.6(2) . . ?
 N3 Th1 P1 114.50(13) . . ?
 N3 Th1 N4 69.63(16) . . ?
 N4 Th1 P1 174.10(15) . . ?
 Th1 P1 H1A 113.0(9) . . ?
 Th1 P1 H1B 112.4(8) . . ?
 H1A P1 H1B 102.1(15) . . ?
 N1 Si1 C1 107.7(3) . . ?
 N1 Si1 C7 110.4(3) . . ?
 N1 Si1 C4 113.0(5) . . ?
 N1 Si1 C4A 108.0(7) . . ?
 C1 Si1 C7 107.0(4) . . ?
 C1 Si1 C4 119.6(8) . . ?
 C1 Si1 C4A 105.2(8) . . ?
 C7 Si1 C4A 118.0(9) . . ?
 C4 Si1 C7 98.5(8) . . ?
 N2 Si2 C12 112.3(4) . . ?
 N2 Si2 C15 110.2(3) . . ?
 N2 Si2 C18 107.5(3) . . ?
 C12 Si2 C15 107.8(4) . . ?
 C18 Si2 C12 106.3(3) . . ?
 C18 Si2 C15 112.8(3) . . ?
 N3 Si3 C26 112.5(3) . . ?
 N3 Si3 C29 105.8(3) . . ?
 N3 Si3 C23 111.6(11) . . ?
 N3 Si3 C23A 115.1(7) . . ?
 C26 Si3 C23 97.4(9) . . ?
 C26 Si3 C23A 107.6(6) . . ?
 C29 Si3 C26 112.5(3) . . ?
 C29 Si3 C23 117.1(10) . . ?
 C29 Si3 C23A 103.0(8) . . ?
 Si1 N1 Th1 131.1(3) . . ?
 C10 N1 Th1 112.5(4) . . ?
 C10 N1 Si1 116.2(5) . . ?
 Si2 N2 Th1 131.6(3) . . ?
 C21 N2 Th1 112.6(5) . . ?
 C21 N2 Si2 115.8(5) . . ?
 Si3 N3 Th1 132.3(3) . . ?
 C32 N3 Th1 112.5(4) . . ?
 C32 N3 Si3 115.1(4) . . ?
 C11 N4 Th1 106.9(4) . . ?
 C11 N4 C33 111.2(6) . . ?
 C22 N4 Th1 107.5(4) . . ?
 C22 N4 C11 111.5(5) . . ?
 C22 N4 C33 112.1(5) . . ?
 C33 N4 Th1 107.3(3) . . ?
 Si1 C1 H1 105.3 . . ?
 C2 C1 Si1 114.1(6) . . ?
 C2 C1 H1 105.3 . . ?
 C3 C1 Si1 117.5(6) . . ?
 C3 C1 H1 105.3 . . ?
 C3 C1 C2 108.2(6) . . ?
 C1 C2 H2A 109.5 . . ?
 C1 C2 H2B 109.5 . . ?
 C1 C2 H2C 109.5 . . ?
 H2A C2 H2B 109.5 . . ?
 H2A C2 H2C 109.5 . . ?
 H2B C2 H2C 109.5 . . ?
 C1 C3 H3A 109.5 . . ?
 C1 C3 H3B 109.5 . . ?
 C1 C3 H3C 109.5 . . ?
 H3A C3 H3B 109.5 . . ?
 H3A C3 H3C 109.5 . . ?
 H3B C3 H3C 109.5 . . ?
 Si1 C7 H7 107.3 . . ?
 C8 C7 Si1 111.3(7) . . ?
 C8 C7 H7 107.3 . . ?
 C9 C7 Si1 111.9(6) . . ?
 C9 C7 H7 107.3 . . ?
 C9 C7 C8 111.4(7) . . ?
 C7 C8 H8A 109.5 . . ?
 C7 C8 H8B 109.5 . . ?
 C7 C8 H8C 109.5 . . ?
 H8A C8 H8B 109.5 . . ?
 H8A C8 H8C 109.5 . . ?
 H8B C8 H8C 109.5 . . ?
 C7 C9 H9A 109.5 . . ?
 C7 C9 H9B 109.5 . . ?
 C7 C9 H9C 109.5 . . ?
 H9A C9 H9B 109.5 . . ?
 H9A C9 H9C 109.5 . . ?
 H9B C9 H9C 109.5 . . ?
 N1 C10 H10A 109.5 . . ?
 N1 C10 H10B 109.5 . . ?
 N1 C10 C11 110.7(7) . . ?
 H10A C10 H10B 108.1 . . ?
 C11 C10 H10A 109.5 . . ?
 C11 C10 H10B 109.5 . . ?
 N4 C11 C10 109.4(5) . . ?
 N4 C11 H11A 109.8 . . ?
 N4 C11 H11B 109.8 . . ?
 C10 C11 H11A 109.8 . . ?
 C10 C11 H11B 109.8 . . ?
 H11A C11 H11B 108.2 . . ?
 Si2 C12 H12 107.1 . . ?
 C13 C12 Si2 113.9(6) . . ?
 C13 C12 H12 107.1 . . ?
 C14 C12 Si2 112.2(6) . . ?
 C14 C12 H12 107.1 . . ?
 C14 C12 C13 109.1(6) . . ?
 C12 C13 H13A 109.5 . . ?
 C12 C13 H13B 109.5 . . ?
 C12 C13 H13C 109.5 . . ?
 H13A C13 H13B 109.5 . . ?
 H13A C13 H13C 109.5 . . ?
 H13B C13 H13C 109.5 . . ?
 C12 C14 H14A 109.5 . . ?
 C12 C14 H14B 109.5 . . ?
 C12 C14 H14C 109.5 . . ?
 H14A C14 H14B 109.5 . . ?
 H14A C14 H14C 109.5 . . ?
 H14B C14 H14C 109.5 . . ?
 Si2 C15 H15 107.0 . . ?
 C16 C15 Si2 113.1(6) . . ?
 C16 C15 H15 107.0 . . ?
 C16 C15 C17 110.0(6) . . ?
 C17 C15 Si2 112.3(6) . . ?
 C17 C15 H15 107.0 . . ?
 C15 C16 H16A 109.5 . . ?
 C15 C16 H16B 109.5 . . ?
 C15 C16 H16C 109.5 . . ?
 H16A C16 H16B 109.5 . . ?
 H16A C16 H16C 109.5 . . ?
 H16B C16 H16C 109.5 . . ?
 C15 C17 H17A 109.5 . . ?
 C15 C17 H17B 109.5 . . ?
 C15 C17 H17C 109.5 . . ?
 H17A C17 H17B 109.5 . . ?
 H17A C17 H17C 109.5 . . ?
 H17B C17 H17C 109.5 . . ?
 Si2 C18 H18 105.3 . . ?
 C19 C18 Si2 117.3(5) . . ?
 C19 C18 H18 105.3 . . ?
 C19 C18 C20 108.6(5) . . ?
 C20 C18 Si2 114.0(5) . . ?
 C20 C18 H18 105.3 . . ?
 C18 C19 H19A 109.5 . . ?
 C18 C19 H19B 109.5 . . ?
 C18 C19 H19C 109.5 . . ?
 H19A C19 H19B 109.5 . . ?
 H19A C19 H19C 109.5 . . ?
 H19B C19 H19C 109.5 . . ?
 C18 C20 H20A 109.5 . . ?
 C18 C20 H20B 109.5 . . ?
 C18 C20 H20C 109.5 . . ?
 H20A C20 H20B 109.5 . . ?
 H20A C20 H20C 109.5 . . ?
 H20B C20 H20C 109.5 . . ?
 N2 C21 H21A 109.7 . . ?
 N2 C21 H21B 109.7 . . ?
 H21A C21 H21B 108.2 . . ?
 C22 C21 N2 109.9(6) . . ?
 C22 C21 H21A 109.7 . . ?
 C22 C21 H21B 109.7 . . ?
 N4 C22 C21 109.4(6) . . ?
 N4 C22 H22A 109.8 . . ?
 N4 C22 H22B 109.8 . . ?
 C21 C22 H22A 109.8 . . ?
 C21 C22 H22B 109.8 . . ?
 H22A C22 H22B 108.2 . . ?
 Si3 C26 H26 103.9 . . ?
 C27 C26 Si3 116.8(6) . . ?
 C27 C26 H26 103.9 . . ?
 C27 C26 C28 111.2(6) . . ?
 C28 C26 Si3 115.3(6) . . ?
 C28 C26 H26 103.9 . . ?
 C26 C27 H27A 109.5 . . ?
 C26 C27 H27B 109.5 . . ?
 C26 C27 H27C 109.5 . . ?
 H27A C27 H27B 109.5 . . ?
 H27A C27 H27C 109.5 . . ?
 H27B C27 H27C 109.5 . . ?
 C26 C28 H28A 109.5 . . ?
 C26 C28 H28B 109.5 . . ?
 C26 C28 H28C 109.5 . . ?
 H28A C28 H28B 109.5 . . ?
 H28A C28 H28C 109.5 . . ?
 H28B C28 H28C 109.5 . . ?
 Si3 C29 H29 108.3 . . ?
 C30 C29 Si3 115.4(6) . . ?
 C30 C29 H29 108.3 . . ?
 C30 C29 C31 106.7(5) . . ?
 C31 C29 Si3 109.5(6) . . ?
 C31 C29 H29 108.3 . . ?
 C29 C30 H30A 109.5 . . ?
 C29 C30 H30B 109.5 . . ?
 C29 C30 H30C 109.5 . . ?
 H30A C30 H30B 109.5 . . ?
 H30A C30 H30C 109.5 . . ?
 H30B C30 H30C 109.5 . . ?
 C29 C31 H31A 109.5 . . ?
 C29 C31 H31B 109.5 . . ?
 C29 C31 H31C 109.5 . . ?
 H31A C31 H31B 109.5 . . ?
 H31A C31 H31C 109.5 . . ?
 H31B C31 H31C 109.5 . . ?
 N3 C32 H32A 109.6 . . ?
 N3 C32 H32B 109.6 . . ?
 N3 C32 C33 110.4(5) . . ?
 H32A C32 H32B 108.1 . . ?
 C33 C32 H32A 109.6 . . ?
 C33 C32 H32B 109.6 . . ?
 N4 C33 C32 109.0(6) . . ?
 N4 C33 H33A 109.9 . . ?
 N4 C33 H33B 109.9 . . ?
 C32 C33 H33A 109.9 . . ?
 C32 C33 H33B 109.9 . . ?
 H33A C33 H33B 108.3 . . ?
 Si1 C4 H4 107.3 . . ?
 C5 C4 Si1 113.6(13) . . ?
 C5 C4 H4 107.3 . . ?
 C6 C4 Si1 109.0(13) . . ?
 C6 C4 H4 107.3 . . ?
 C6 C4 C5 112.0(9) . . ?
 C4 C5 H5A 109.5 . . ?
 C4 C5 H5B 109.5 . . ?
 C4 C5 H5C 109.5 . . ?
 H5A C5 H5B 109.5 . . ?
 H5A C5 H5C 109.5 . . ?
 H5B C5 H5C 109.5 . . ?
 C4 C6 H6A 109.5 . . ?
 C4 C6 H6B 109.5 . . ?
 C4 C6 H6C 109.5 . . ?
 H6A C6 H6B 109.5 . . ?
 H6A C6 H6C 109.5 . . ?
 H6B C6 H6C 109.5 . . ?
 Si3 C23 H23 103.7 . . ?
 C24 C23 Si3 115.3(17) . . ?
 C24 C23 H23 103.7 . . ?
 C24 C23 C25 109.5(10) . . ?
 C25 C23 Si3 118.8(16) . . ?
 C25 C23 H23 103.7 . . ?
 C23 C24 H24A 109.5 . . ?
 C23 C24 H24B 109.5 . . ?
 C23 C24 H24C 109.5 . . ?
 H24A C24 H24B 109.5 . . ?
 H24A C24 H24C 109.5 . . ?
 H24B C24 H24C 109.5 . . ?
 C23 C25 H25A 109.5 . . ?
 C23 C25 H25B 109.5 . . ?
 C23 C25 H25C 109.5 . . ?
 H25A C25 H25B 109.5 . . ?
 H25A C25 H25C 109.5 . . ?
 H25B C25 H25C 109.5 . . ?
 Si1 C4A H4A 101.4 . . ?
 C5A C4A Si1 117.6(14) . . ?
 C5A C4A H4A 101.4 . . ?
 C5A C4A C6A 112.6(10) . . ?
 C6A C4A Si1 118.3(14) . . ?
 C6A C4A H4A 101.4 . . ?
 C4A C5A H5AA 109.5 . . ?
 C4A C5A H5AB 109.5 . . ?
 C4A C5A H5AC 109.5 . . ?
 H5AA C5A H5AB 109.5 . . ?
 H5AA C5A H5AC 109.5 . . ?
 H5AB C5A H5AC 109.5 . . ?
 C4A C6A H6AA 109.5 . . ?
 C4A C6A H6AB 109.5 . . ?
 C4A C6A H6AC 109.5 . . ?
 H6AA C6A H6AB 109.5 . . ?
 H6AA C6A H6AC 109.5 . . ?
 H6AB C6A H6AC 109.5 . . ?
 Si3 C23A H23A 107.3 . . ?
 C24A C23A Si3 111.8(13) . . ?
 C24A C23A H23A 107.3 . . ?
 C25A C23A Si3 113.7(13) . . ?
 C25A C23A H23A 107.3 . . ?
 C25A C23A C24A 109.2(9) . . ?
 C23A C24A H24D 109.5 . . ?
 C23A C24A H24E 109.5 . . ?
 C23A C24A H24F 109.5 . . ?
 H24D C24A H24E 109.5 . . ?
 H24D C24A H24F 109.5 . . ?
 H24E C24A H24F 109.5 . . ?
 C23A C25A H25D 109.5 . . ?
 C23A C25A H25E 109.5 . . ?
 C23A C25A H25F 109.5 . . ?
 H25D C25A H25E 109.5 . . ?
 H25D C25A H25F 109.5 . . ?
 H25E C25A H25F 109.5 . . ?
 N5 Th2 P2 114.73(15) . . ?
 N5 Th2 N6 108.1(2) . . ?
 N5 Th2 N7 106.1(2) . . ?
 N5 Th2 N8 69.09(18) . . ?
 N6 Th2 P2 104.68(15) . . ?
 N6 Th2 N7 111.3(2) . . ?
 N6 Th2 N8 69.85(19) . . ?
 N7 Th2 P2 111.99(15) . . ?
 N7 Th2 N8 69.77(19) . . ?
 N8 Th2 P2 174.37(16) . . ?
 Th2 P2 H2D 112.3(9) . . ?
 Th2 P2 H2E 113.2(9) . . ?
 H2D P2 H2E 105.2(17) . . ?
 N5 Si4 C34 115.3(3) . . ?
 N5 Si4 C37 111.0(4) . . ?
 N5 Si4 C40 105.9(4) . . ?
 C34 Si4 C37 101.3(4) . . ?
 C40 Si4 C34 109.5(4) . . ?
 C40 Si4 C37 114.0(4) . . ?
 N6 Si5 C45 110.6(3) . . ?
 N6 Si5 C48 107.6(4) . . ?
 N6 Si5 C51 111.6(3) . . ?
 C45 Si5 C51 106.7(4) . . ?
 C48 Si5 C45 113.6(3) . . ?
 C48 Si5 C51 106.8(3) . . ?
 N7 Si6 C56 113.4(4) . . ?
 N7 Si6 C59 111.7(4) . . ?
 N7 Si6 C62 105.5(3) . . ?
 C56 Si6 C59 102.0(5) . . ?
 C56 Si6 C62 119.5(4) . . ?
 C62 Si6 C59 104.4(4) . . ?
 Si4 N5 Th2 128.8(3) . . ?
 C43 N5 Th2 114.9(5) . . ?
 C43 N5 Si4 116.2(4) . . ?
 Si5 N6 Th2 131.9(3) . . ?
 C54 N6 Th2 112.3(5) . . ?
 C54 N6 Si5 115.8(6) . . ?
 Si6 N7 Th2 127.9(3) . . ?
 C65 N7 Th2 115.0(4) . . ?
 C65 N7 Si6 116.8(5) . . ?
 C44 N8 Th2 108.1(4) . . ?
 C44 N8 C66 110.9(5) . . ?
 C55 N8 Th2 107.1(4) . . ?
 C55 N8 C44 111.4(6) . . ?
 C55 N8 C66 111.1(6) . . ?
 C66 N8 Th2 108.1(4) . . ?
 Si4 C34 H34 106.0 . . ?
 C35 C34 Si4 118.9(7) . . ?
 C35 C34 H34 106.0 . . ?
 C35 C34 C36 107.7(6) . . ?
 C36 C34 Si4 111.4(6) . . ?
 C36 C34 H34 106.0 . . ?
 C34 C35 H35A 109.5 . . ?
 C34 C35 H35B 109.5 . . ?
 C34 C35 H35C 109.5 . . ?
 H35A C35 H35B 109.5 . . ?
 H35A C35 H35C 109.5 . . ?
 H35B C35 H35C 109.5 . . ?
 C34 C36 H36A 109.5 . . ?
 C34 C36 H36B 109.5 . . ?
 C34 C36 H36C 109.5 . . ?
 H36A C36 H36B 109.5 . . ?
 H36A C36 H36C 109.5 . . ?
 H36B C36 H36C 109.5 . . ?
 Si4 C37 H37 106.2 . . ?
 C38 C37 Si4 111.5(6) . . ?
 C38 C37 H37 106.2 . . ?
 C39 C37 Si4 115.0(6) . . ?
 C39 C37 H37 106.2 . . ?
 C39 C37 C38 111.1(6) . . ?
 C37 C38 H38A 109.5 . . ?
 C37 C38 H38B 109.5 . . ?
 C37 C38 H38C 109.5 . . ?
 H38A C38 H38B 109.5 . . ?
 H38A C38 H38C 109.5 . . ?
 H38B C38 H38C 109.5 . . ?
 C37 C39 H39A 109.5 . . ?
 C37 C39 H39B 109.5 . . ?
 C37 C39 H39C 109.5 . . ?
 H39A C39 H39B 109.5 . . ?
 H39A C39 H39C 109.5 . . ?
 H39B C39 H39C 109.5 . . ?
 Si4 C40 H40 105.9 . . ?
 C41 C40 Si4 117.2(6) . . ?
 C41 C40 H40 105.9 . . ?
 C41 C40 C42 107.5(6) . . ?
 C42 C40 Si4 113.6(6) . . ?
 C42 C40 H40 105.9 . . ?
 C40 C41 H41A 109.5 . . ?
 C40 C41 H41B 109.5 . . ?
 C40 C41 H41C 109.5 . . ?
 H41A C41 H41B 109.5 . . ?
 H41A C41 H41C 109.5 . . ?
 H41B C41 H41C 109.5 . . ?
 C40 C42 H42A 109.5 . . ?
 C40 C42 H42B 109.5 . . ?
 C40 C42 H42C 109.5 . . ?
 H42A C42 H42B 109.5 . . ?
 H42A C42 H42C 109.5 . . ?
 H42B C42 H42C 109.5 . . ?
 N5 C43 H43A 109.8 . . ?
 N5 C43 H43B 109.8 . . ?
 N5 C43 C44 109.6(6) . . ?
 H43A C43 H43B 108.2 . . ?
 C44 C43 H43A 109.8 . . ?
 C44 C43 H43B 109.8 . . ?
 N8 C44 C43 109.0(5) . . ?
 N8 C44 H44A 109.9 . . ?
 N8 C44 H44B 109.9 . . ?
 C43 C44 H44A 109.9 . . ?
 C43 C44 H44B 109.9 . . ?
 H44A C44 H44B 108.3 . . ?
 Si5 C45 H45 105.8 . . ?
 C46 C45 Si5 114.5(6) . . ?
 C46 C45 H45 105.8 . . ?
 C46 C45 C47 109.7(6) . . ?
 C47 C45 Si5 114.5(5) . . ?
 C47 C45 H45 105.8 . . ?
 C45 C46 H46A 109.5 . . ?
 C45 C46 H46B 109.5 . . ?
 C45 C46 H46C 109.5 . . ?
 H46A C46 H46B 109.5 . . ?
 H46A C46 H46C 109.5 . . ?
 H46B C46 H46C 109.5 . . ?
 C45 C47 H47A 109.5 . . ?
 C45 C47 H47B 109.5 . . ?
 C45 C47 H47C 109.5 . . ?
 H47A C47 H47B 109.5 . . ?
 H47A C47 H47C 109.5 . . ?
 H47B C47 H47C 109.5 . . ?
 Si5 C48 H48 105.3 . . ?
 C49 C48 Si5 116.4(5) . . ?
 C49 C48 H48 105.3 . . ?
 C50 C48 Si5 113.5(6) . . ?
 C50 C48 H48 105.3 . . ?
 C50 C48 C49 109.8(5) . . ?
 C48 C49 H49A 109.5 . . ?
 C48 C49 H49B 109.5 . . ?
 C48 C49 H49C 109.5 . . ?
 H49A C49 H49B 109.5 . . ?
 H49A C49 H49C 109.5 . . ?
 H49B C49 H49C 109.5 . . ?
 C48 C50 H50A 109.5 . . ?
 C48 C50 H50B 109.5 . . ?
 C48 C50 H50C 109.5 . . ?
 H50A C50 H50B 109.5 . . ?
 H50A C50 H50C 109.5 . . ?
 H50B C50 H50C 109.5 . . ?
 Si5 C51 H51 107.2 . . ?
 C52 C51 Si5 111.3(6) . . ?
 C52 C51 H51 107.2 . . ?
 C53 C51 Si5 113.0(5) . . ?
 C53 C51 H51 107.2 . . ?
 C53 C51 C52 110.7(6) . . ?
 C51 C52 H52A 109.5 . . ?
 C51 C52 H52B 109.5 . . ?
 C51 C52 H52C 109.5 . . ?
 H52A C52 H52B 109.5 . . ?
 H52A C52 H52C 109.5 . . ?
 H52B C52 H52C 109.5 . . ?
 C51 C53 H53A 109.5 . . ?
 C51 C53 H53B 109.5 . . ?
 C51 C53 H53C 109.5 . . ?
 H53A C53 H53B 109.5 . . ?
 H53A C53 H53C 109.5 . . ?
 H53B C53 H53C 109.5 . . ?
 N6 C54 H54A 109.6 . . ?
 N6 C54 H54B 109.6 . . ?
 N6 C54 C55 110.2(6) . . ?
 H54A C54 H54B 108.1 . . ?
 C55 C54 H54A 109.6 . . ?
 C55 C54 H54B 109.6 . . ?
 N8 C55 C54 109.0(6) . . ?
 N8 C55 H55A 109.9 . . ?
 N8 C55 H55B 109.9 . . ?
 C54 C55 H55A 109.9 . . ?
 C54 C55 H55B 109.9 . . ?
 H55A C55 H55B 108.3 . . ?
 Si6 C56 H56 109.0 . . ?
 C57 C56 Si6 106.6(7) . . ?
 C57 C56 H56 109.0 . . ?
 C58 C56 Si6 116.0(6) . . ?
 C58 C56 H56 109.0 . . ?
 C58 C56 C57 107.0(7) . . ?
 C56 C57 H57A 109.5 . . ?
 C56 C57 H57B 109.5 . . ?
 C56 C57 H57C 109.5 . . ?
 H57A C57 H57B 109.5 . . ?
 H57A C57 H57C 109.5 . . ?
 H57B C57 H57C 109.5 . . ?
 C56 C58 H58A 109.5 . . ?
 C56 C58 H58B 109.5 . . ?
 C56 C58 H58C 109.5 . . ?
 H58A C58 H58B 109.5 . . ?
 H58A C58 H58C 109.5 . . ?
 H58B C58 H58C 109.5 . . ?
 Si6 C59 H59 107.6 . . ?
 C60 C59 Si6 111.8(7) . . ?
 C60 C59 H59 107.6 . . ?
 C60 C59 C61 111.6(7) . . ?
 C61 C59 Si6 110.5(7) . . ?
 C61 C59 H59 107.6 . . ?
 C59 C60 H60A 109.5 . . ?
 C59 C60 H60B 109.5 . . ?
 C59 C60 H60C 109.5 . . ?
 H60A C60 H60B 109.5 . . ?
 H60A C60 H60C 109.5 . . ?
 H60B C60 H60C 109.5 . . ?
 C59 C61 H61A 109.5 . . ?
 C59 C61 H61B 109.5 . . ?
 C59 C61 H61C 109.5 . . ?
 H61A C61 H61B 109.5 . . ?
 H61A C61 H61C 109.5 . . ?
 H61B C61 H61C 109.5 . . ?
 Si6 C62 H62 107.4 . . ?
 C63 C62 Si6 119.3(6) . . ?
 C63 C62 H62 107.4 . . ?
 C63 C62 C64 105.9(6) . . ?
 C64 C62 Si6 109.0(7) . . ?
 C64 C62 H62 107.4 . . ?
 C62 C63 H63A 109.5 . . ?
 C62 C63 H63B 109.5 . . ?
 C62 C63 H63C 109.5 . . ?
 H63A C63 H63B 109.5 . . ?
 H63A C63 H63C 109.5 . . ?
 H63B C63 H63C 109.5 . . ?
 C62 C64 H64A 109.5 . . ?
 C62 C64 H64B 109.5 . . ?
 C62 C64 H64C 109.5 . . ?
 H64A C64 H64B 109.5 . . ?
 H64A C64 H64C 109.5 . . ?
 H64B C64 H64C 109.5 . . ?
 N7 C65 H65A 109.3 . . ?
 N7 C65 H65B 109.3 . . ?
 N7 C65 C66 111.5(7) . . ?
 H65A C65 H65B 108.0 . . ?
 C66 C65 H65A 109.3 . . ?
 C66 C65 H65B 109.3 . . ?
 N8 C66 C65 109.5(6) . . ?
 N8 C66 H66A 109.8 . . ?
 N8 C66 H66B 109.8 . . ?
 C65 C66 H66A 109.8 . . ?
 C65 C66 H66B 109.8 . . ?
 H66A C66 H66B 108.2 . . ?

loop_
  _geom_torsion_atom_site_label_1
  _geom_torsion_atom_site_label_2
  _geom_torsion_atom_site_label_3
  _geom_torsion_atom_site_label_4
  _geom_torsion
  _geom_torsion_site_symmetry_1
  _geom_torsion_site_symmetry_2
  _geom_torsion_site_symmetry_3
  _geom_torsion_site_symmetry_4
  _geom_torsion_publ_flag
 Th1 N1 C10 C11 58.4(6) . . . . ?
 Th1 N2 C21 C22 60.9(7) . . . . ?
 Th1 N3 C32 C33 60.1(7) . . . . ?
 Th1 N4 C11 C10 32.6(6) . . . . ?
 Th1 N4 C22 C21 29.6(6) . . . . ?
 Th1 N4 C33 C32 31.1(7) . . . . ?
 Si1 N1 C10 C11 -124.5(5) . . . . ?
 Si2 N2 C21 C22 -116.8(6) . . . . ?
 Si3 N3 C32 C33 -117.8(6) . . . . ?
 N1 Si1 C1 C2 178.6(5) . . . . ?
 N1 Si1 C1 C3 -53.3(7) . . . . ?
 N1 C10 C11 N4 -60.6(7) . . . . ?
 N2 Si2 C18 C19 -57.2(6) . . . . ?
 N2 Si2 C18 C20 174.2(5) . . . . ?
 N2 C21 C22 N4 -59.0(8) . . . . ?
 N3 Si3 C26 C27 -40.2(8) . . . . ?
 N3 Si3 C26 C28 -173.5(5) . . . . ?
 N3 Si3 C29 C30 -161.5(6) . . . . ?
 N3 Si3 C29 C31 78.1(6) . . . . ?
 N3 C32 C33 N4 -60.4(8) . . . . ?
 C1 Si1 N1 Th1 -23.0(5) . . . . ?
 C1 Si1 N1 C10 160.7(5) . . . . ?
 C7 Si1 N1 Th1 93.5(5) . . . . ?
 C7 Si1 N1 C10 -82.9(6) . . . . ?
 C7 Si1 C1 C2 59.9(6) . . . . ?
 C7 Si1 C1 C3 -172.0(6) . . . . ?
 C11 N4 C22 C21 -87.3(6) . . . . ?
 C11 N4 C33 C32 147.7(6) . . . . ?
 C12 Si2 N2 Th1 110.4(4) . . . . ?
 C12 Si2 N2 C21 -72.5(5) . . . . ?
 C12 Si2 C18 C19 -177.7(6) . . . . ?
 C12 Si2 C18 C20 53.8(6) . . . . ?
 C15 Si2 N2 Th1 -129.4(4) . . . . ?
 C15 Si2 N2 C21 47.7(5) . . . . ?
 C15 Si2 C18 C19 64.4(7) . . . . ?
 C15 Si2 C18 C20 -64.1(6) . . . . ?
 C18 Si2 N2 Th1 -6.2(5) . . . . ?
 C18 Si2 N2 C21 171.0(4) . . . . ?
 C22 N4 C11 C10 149.9(6) . . . . ?
 C22 N4 C33 C32 -86.7(7) . . . . ?
 C26 Si3 N3 Th1 132.6(4) . . . . ?
 C26 Si3 N3 C32 -49.9(6) . . . . ?
 C26 Si3 C29 C30 75.3(7) . . . . ?
 C26 Si3 C29 C31 -45.1(7) . . . . ?
 C29 Si3 N3 Th1 9.4(5) . . . . ?
 C29 Si3 N3 C32 -173.2(5) . . . . ?
 C29 Si3 C26 C27 79.2(8) . . . . ?
 C29 Si3 C26 C28 -54.1(7) . . . . ?
 C33 N4 C11 C10 -84.2(7) . . . . ?
 C33 N4 C22 C21 147.4(5) . . . . ?
 C4 Si1 N1 Th1 -157.3(10) . . . . ?
 C4 Si1 N1 C10 26.4(11) . . . . ?
 C4 Si1 C1 C2 -50.7(9) . . . . ?
 C4 Si1 C1 C3 77.4(9) . . . . ?
 C23 Si3 N3 Th1 -119.1(9) . . . . ?
 C23 Si3 N3 C32 58.4(10) . . . . ?
 C23 Si3 C26 C27 -157.3(12) . . . . ?
 C23 Si3 C26 C28 69.4(12) . . . . ?
 C23 Si3 C29 C30 -36.4(12) . . . . ?
 C23 Si3 C29 C31 -156.8(11) . . . . ?
 C4A Si1 N1 Th1 -136.1(9) . . . . ?
 C4A Si1 N1 C10 47.5(10) . . . . ?
 C4A Si1 C1 C2 -66.4(10) . . . . ?
 C4A Si1 C1 C3 61.7(10) . . . . ?
 C23A Si3 N3 Th1 -103.7(8) . . . . ?
 C23A Si3 N3 C32 73.8(9) . . . . ?
 C23A Si3 C26 C27 -168.0(11) . . . . ?
 C23A Si3 C26 C28 58.7(10) . . . . ?
 C23A Si3 C29 C30 -40.3(9) . . . . ?
 C23A Si3 C29 C31 -160.7(8) . . . . ?
 Th2 N5 C43 C44 58.3(7) . . . . ?
 Th2 N6 C54 C55 60.2(7) . . . . ?
 Th2 N7 C65 C66 53.3(8) . . . . ?
 Th2 N8 C44 C43 31.3(7) . . . . ?
 Th2 N8 C55 C54 31.4(6) . . . . ?
 Th2 N8 C66 C65 33.0(7) . . . . ?
 Si4 N5 C43 C44 -117.9(6) . . . . ?
 Si5 N6 C54 C55 -119.1(6) . . . . ?
 Si6 N7 C65 C66 -133.7(6) . . . . ?
 N5 Si4 C40 C41 -142.1(7) . . . . ?
 N5 Si4 C40 C42 91.5(7) . . . . ?
 N5 C43 C44 N8 -58.0(9) . . . . ?
 N6 Si5 C45 C46 70.0(6) . . . . ?
 N6 Si5 C45 C47 -162.0(5) . . . . ?
 N6 Si5 C48 C49 -57.3(7) . . . . ?
 N6 Si5 C48 C50 173.7(5) . . . . ?
 N6 C54 C55 N8 -61.0(8) . . . . ?
 N7 Si6 C56 C57 59.6(8) . . . . ?
 N7 Si6 C56 C58 178.6(7) . . . . ?
 N7 Si6 C62 C63 173.1(7) . . . . ?
 N7 Si6 C62 C64 -65.3(6) . . . . ?
 N7 C65 C66 N8 -56.9(8) . . . . ?
 C34 Si4 N5 Th2 -113.5(4) . . . . ?
 C34 Si4 N5 C43 62.1(6) . . . . ?
 C34 Si4 C40 C41 -17.1(8) . . . . ?
 C34 Si4 C40 C42 -143.5(6) . . . . ?
 C37 Si4 N5 Th2 132.0(4) . . . . ?
 C37 Si4 N5 C43 -52.4(6) . . . . ?
 C37 Si4 C40 C41 95.6(8) . . . . ?
 C37 Si4 C40 C42 -30.8(8) . . . . ?
 C40 Si4 N5 Th2 7.8(5) . . . . ?
 C40 Si4 N5 C43 -176.6(5) . . . . ?
 C44 N8 C55 C54 149.4(5) . . . . ?
 C44 N8 C66 C65 -85.3(7) . . . . ?
 C45 Si5 N6 Th2 -133.8(4) . . . . ?
 C45 Si5 N6 C54 45.4(5) . . . . ?
 C45 Si5 C48 C49 65.4(7) . . . . ?
 C45 Si5 C48 C50 -63.6(6) . . . . ?
 C48 Si5 N6 Th2 -9.2(5) . . . . ?
 C48 Si5 N6 C54 170.0(5) . . . . ?
 C48 Si5 C45 C46 -51.1(6) . . . . ?
 C48 Si5 C45 C47 76.9(6) . . . . ?
 C51 Si5 N6 Th2 107.7(4) . . . . ?
 C51 Si5 N6 C54 -73.2(5) . . . . ?
 C51 Si5 C45 C46 -168.4(5) . . . . ?
 C51 Si5 C45 C47 -40.5(6) . . . . ?
 C51 Si5 C48 C49 -177.4(6) . . . . ?
 C51 Si5 C48 C50 53.7(6) . . . . ?
 C55 N8 C44 C43 -86.1(7) . . . . ?
 C55 N8 C66 C65 150.2(6) . . . . ?
 C56 Si6 N7 Th2 -151.2(5) . . . . ?
 C56 Si6 N7 C65 36.8(8) . . . . ?
 C56 Si6 C62 C63 -57.9(9) . . . . ?
 C56 Si6 C62 C64 63.8(7) . . . . ?
 C59 Si6 N7 Th2 94.2(5) . . . . ?
 C59 Si6 N7 C65 -77.8(7) . . . . ?
 C59 Si6 C56 C57 179.8(7) . . . . ?
 C59 Si6 C56 C58 -61.2(8) . . . . ?
 C59 Si6 C62 C63 55.2(8) . . . . ?
 C59 Si6 C62 C64 176.8(6) . . . . ?
 C62 Si6 N7 Th2 -18.6(7) . . . . ?
 C62 Si6 N7 C65 169.4(7) . . . . ?
 C62 Si6 C56 C57 -65.8(8) . . . . ?
 C62 Si6 C56 C58 53.2(9) . . . . ?
 C66 N8 C44 C43 149.6(7) . . . . ?
 C66 N8 C55 C54 -86.4(6) . . . . ?

_shelx_res_file
;
    thew9.res created by SHELXL-2014/7

TITL thew9_a.res in P2(1)/n
REM Old TITL THEW9 in P21/n #14
REM SHELXT solution in P2(1)/n
REM R1 0.130, Rweak 0.014, Alpha 0.121, Orientation as input
REM Formula found by SHELXT: C57 N23 Si4 P4 Th2
rem EXTI 0.00000(3)
rem SIMU
CELL 0.71073 18.618923 22.604601 22.281827 90 113.7258 90
ZERR 8 0.000502 0.000711 0.000532 0 0.003 0
LATT 1
SYMM 0.5-X,0.5+Y,0.5-Z
SFAC C H N P Si Th
UNIT 264 616 32 8 24 8
DFIX 2.245 H1a H1b H2e H2d
DFIX 3.79 0.01 H1a Th1 Th1 H1b H2e Th2 Th2 H2d
DFIX 1.43 P1 H1b P1 H1a P2 H2e P2 H2d
SADI C24A C23A C24 C23 C25A C23A C25 C23 C27 C26 C28 C26 C19 C18 C20 C18 C17 =
 C15 C16 C15 C14 C12 C13 C12 C3 C1 C2 C1 C5A C4A C5 C4 C6A C4A C6 C4 C8 C7 C9 =
 C7 C30 C29 C31 C29 C57 C56 C58 C56 C60 C59 C61 C59 C41 C40 C42 C40 C63 C62 =
 C64 C62 C53 C51 C52 C51 C50 C48 C49 C48 C47 C45 C46 C45 C36 C34 C35 C34 C38 =
 C37 C39 C37
SADI 0.01 C17 C16 C13 C14 C3 C2 C9 C8 C6A C5A C5 C6 C53 C52 C36 C35 C39 C38 =
 C41 C42 C49 C50 C46 C47 C61 C60 C58 C57 C63 C64 C28 C27 C30 C31 C24A C25A =
 C24 C25 C19 C20
RIGU

L.S. 16
PLAN  20
TEMP -123(2)
FREE Th2 H2e
FREE C6 C5
BUMP
BOND $H
LIST 6
MORE -1
CONF
fmap 2
acta 52
REM <olex2.extras>
REM <HklSrc "%.\\THEW9.hkl">
REM </olex2.extras>

WGHT    0.033700
FVAR       0.17823   0.53521   0.57266
TH1   6    0.115068    0.662485    0.264085    11.00000    0.02769    0.02813 =
         0.02231    0.00231    0.01137    0.00197
P1    4    0.215144    0.692618    0.192308    11.00000    0.06599    0.06213 =
         0.06107    0.00195    0.04747   -0.00327
H1A   2    0.233103    0.642212    0.161565    11.00000   -1.20000
H1B   2    0.175562    0.731283    0.136990    11.00000   -1.20000
SI1   5   -0.025187    0.581711    0.120867    11.00000    0.04256    0.05048 =
         0.02494   -0.00816    0.00844   -0.00533
SI2   5    0.109563    0.821466    0.296611    11.00000    0.03836    0.02245 =
         0.04231    0.00344    0.01712    0.00293
SI3   5    0.259848    0.569414    0.393908    11.00000    0.02794    0.02707 =
         0.03400    0.00198    0.00334   -0.00100
N1    3    0.014817    0.599374    0.204199    11.00000    0.03334    0.03092 =
         0.02572   -0.00241    0.01007    0.00133
N2    3    0.067791    0.751030    0.281067    11.00000    0.02930    0.02865 =
         0.03903   -0.00045    0.01509   -0.00047
N3    3    0.181558    0.619165    0.365095    11.00000    0.02830    0.03106 =
         0.02599    0.00115    0.00975   -0.00093
N4    3    0.017927    0.646442    0.325926    11.00000    0.02200    0.03105 =
         0.02436   -0.00110    0.01038   -0.00238
C1    1   -0.002883    0.644356    0.075992    11.00000    0.05867    0.04472 =
         0.03090   -0.00320    0.01279    0.00079
AFIX  13
H1    2    0.055613    0.645334    0.092375    11.00000   -1.20000
AFIX   0
C2    1   -0.032736    0.634782    0.001511    11.00000    0.10784    0.07882 =
         0.03261   -0.00855    0.02549   -0.01896
AFIX 137
H2A   2   -0.002219    0.603268   -0.007393    11.00000   -1.50000
H2B   2   -0.026779    0.671499   -0.019425    11.00000   -1.50000
H2C   2   -0.088226    0.623482   -0.016084    11.00000   -1.50000
AFIX   0
C3    1   -0.026716    0.706861    0.087897    11.00000    0.14646    0.06167 =
         0.05403    0.00425    0.03898    0.02936
AFIX 137
H3A   2   -0.084014    0.710365    0.067924    11.00000   -1.50000
H3B   2   -0.003771    0.736027    0.068210    11.00000   -1.50000
H3C   2   -0.007572    0.714080    0.135154    11.00000   -1.50000
AFIX   0
C7    1    0.024341    0.512828    0.105302    11.00000    0.09224    0.04338 =
         0.04984   -0.00492    0.04123    0.00097
AFIX  13
H7    2   -0.001516    0.503922    0.057350    11.00000   -1.20000
AFIX   0
C8    1    0.111257    0.524025    0.121788    11.00000    0.11204    0.04742 =
         0.16858    0.00060    0.09256    0.00963
AFIX 137
H8A   2    0.116438    0.556178    0.094294    11.00000   -1.50000
H8B   2    0.135136    0.487989    0.113560    11.00000   -1.50000
H8C   2    0.137887    0.535081    0.168073    11.00000   -1.50000
AFIX   0
C9    1    0.013080    0.459515    0.141370    11.00000    0.12088    0.04891 =
         0.05124   -0.00743    0.04855   -0.01029
AFIX 137
H9A   2    0.037473    0.466900    0.188687    11.00000   -1.50000
H9B   2    0.037578    0.424894    0.130909    11.00000   -1.50000
H9C   2   -0.043123    0.452133    0.127933    11.00000   -1.50000
AFIX   0
C10   1   -0.017445    0.566297    0.246097    11.00000    0.04129    0.03156 =
         0.03174   -0.00015    0.01031    0.00052
AFIX  23
H10A  2    0.024163    0.541108    0.277635    11.00000   -1.20000
H10B  2   -0.060706    0.540228    0.218154    11.00000   -1.20000
AFIX   0
C11   1   -0.047408    0.608509    0.282876    11.00000    0.03025    0.03674 =
         0.03201   -0.00208    0.01149   -0.00537
AFIX  23
H11A  2   -0.089546    0.633429    0.251508    11.00000   -1.20000
H11B  2   -0.069533    0.586072    0.309636    11.00000   -1.20000
AFIX   0
C12   1    0.061005    0.873979    0.224797    11.00000    0.04855    0.04113 =
         0.06509    0.02324    0.01977    0.00451
AFIX  13
H12   2    0.085918    0.913651    0.238752    11.00000   -1.20000
AFIX   0
C13   1   -0.027888    0.881968    0.205077    11.00000    0.05528    0.09047 =
         0.10859    0.05993    0.02391    0.02570
AFIX 137
H13A  2   -0.055145    0.845026    0.186163    11.00000   -1.50000
H13B  2   -0.047434    0.913767    0.172617    11.00000   -1.50000
H13C  2   -0.037556    0.892188    0.243925    11.00000   -1.50000
AFIX   0
C14   1    0.075342    0.855537    0.164203    11.00000    0.07313    0.07465 =
         0.05398    0.02888    0.01798    0.01464
AFIX 137
H14A  2    0.131902    0.853942    0.175491    11.00000   -1.50000
H14B  2    0.051001    0.884460    0.129060    11.00000   -1.50000
H14C  2    0.052272    0.816441    0.149386    11.00000   -1.50000
AFIX   0
C15   1    0.099539    0.855435    0.372071    11.00000    0.04976    0.04164 =
         0.06620   -0.01355    0.03018   -0.00025
AFIX  13
H15   2    0.044322    0.848431    0.366902    11.00000   -1.20000
AFIX   0
C16   1    0.152960    0.826480    0.436271    11.00000    0.06140    0.05595 =
         0.05705   -0.02117    0.03161   -0.01593
AFIX 137
H16A  2    0.145531    0.783501    0.432766    11.00000   -1.50000
H16B  2    0.139980    0.841421    0.471982    11.00000   -1.50000
H16C  2    0.207749    0.835884    0.445379    11.00000   -1.50000
AFIX   0
C17   1    0.112503    0.922820    0.376203    11.00000    0.14095    0.04279 =
         0.11321   -0.01860    0.07492    0.00084
AFIX 137
H17A  2    0.166525    0.931473    0.382138    11.00000   -1.50000
H17B  2    0.103287    0.938563    0.413474    11.00000   -1.50000
H17C  2    0.075952    0.941329    0.335630    11.00000   -1.50000
AFIX   0
C18   1    0.214625    0.813943    0.307245    11.00000    0.04017    0.02558 =
         0.04105   -0.00071    0.01981   -0.00241
AFIX  13
H18   2    0.212090    0.796753    0.265086    11.00000   -1.20000
AFIX   0
C19   1    0.267263    0.771539    0.360958    11.00000    0.03411    0.03463 =
         0.05263   -0.00168    0.01567   -0.00518
AFIX 137
H19A  2    0.281569    0.790009    0.404025    11.00000   -1.50000
H19B  2    0.314913    0.762971    0.353954    11.00000   -1.50000
H19C  2    0.238831    0.734631    0.359105    11.00000   -1.50000
AFIX   0
C20   1    0.257891    0.873435    0.314547    11.00000    0.05403    0.03853 =
         0.08481    0.00474    0.02782   -0.01020
AFIX 137
H20A  2    0.225915    0.900356    0.279502    11.00000   -1.50000
H20B  2    0.308371    0.866773    0.311581    11.00000   -1.50000
H20C  2    0.266881    0.890979    0.357197    11.00000   -1.50000
AFIX   0
C21   1   -0.012891    0.745874    0.281267    11.00000    0.03186    0.03956 =
         0.04453    0.00496    0.01767    0.00065
AFIX  23
H21A  2   -0.031531    0.785467    0.287547    11.00000   -1.20000
H21B  2   -0.050038    0.730111    0.238597    11.00000   -1.20000
AFIX   0
C22   1   -0.010385    0.705438    0.335391    11.00000    0.02855    0.03080 =
         0.03493   -0.00386    0.01436   -0.00399
AFIX  23
H22A  2    0.025157    0.721933    0.378241    11.00000   -1.20000
H22B  2   -0.063461    0.701885    0.335225    11.00000   -1.20000
AFIX   0
C26   1    0.338470    0.592930    0.474945    11.00000    0.03959    0.04577 =
         0.04190   -0.00005    0.00305   -0.00177
AFIX  13
H26   2    0.314788    0.584885    0.507224    11.00000   -1.20000
AFIX   0
C27   1    0.357974    0.657776    0.483477    11.00000    0.07861    0.05372 =
         0.08808    0.00084   -0.03145   -0.01122
AFIX 137
H27A  2    0.384090    0.669242    0.454841    11.00000   -1.50000
H27B  2    0.392949    0.665614    0.529227    11.00000   -1.50000
H27C  2    0.309595    0.680736    0.471925    11.00000   -1.50000
AFIX   0
C28   1    0.412715    0.555219    0.499367    11.00000    0.03668    0.06150 =
         0.06863    0.00998   -0.00863   -0.00071
AFIX 137
H28A  2    0.398364    0.513325    0.491791    11.00000   -1.50000
H28B  2    0.442371    0.562034    0.546377    11.00000   -1.50000
H28C  2    0.445091    0.566077    0.475617    11.00000   -1.50000
AFIX   0
C29   1    0.297351    0.563781    0.327110    11.00000    0.04008    0.05905 =
         0.04681   -0.00585    0.01188    0.00727
AFIX  13
H29   2    0.251250    0.563411    0.283855    11.00000   -1.20000
AFIX   0
C30   1    0.348221    0.509108    0.330652    11.00000    0.08273    0.06201 =
         0.09633   -0.01685    0.03801    0.01553
AFIX 137
H30A  2    0.393984    0.508899    0.372661    11.00000   -1.50000
H30B  2    0.365769    0.510477    0.294691    11.00000   -1.50000
H30C  2    0.317288    0.473147    0.326857    11.00000   -1.50000
AFIX   0
C31   1    0.349366    0.620082    0.329487    11.00000    0.07367    0.07847 =
         0.08571   -0.00016    0.03580    0.00954
AFIX 137
H31A  2    0.317486    0.655930    0.322899    11.00000   -1.50000
H31B  2    0.368881    0.617093    0.294788    11.00000   -1.50000
H31C  2    0.393849    0.621986    0.372241    11.00000   -1.50000
AFIX   0
C32   1    0.148633    0.635800    0.413204    11.00000    0.03174    0.03537 =
         0.02159    0.00170    0.00388   -0.00034
AFIX  23
H32A  2    0.152243    0.679192    0.419766    11.00000   -1.20000
H32B  2    0.179489    0.616728    0.455868    11.00000   -1.20000
AFIX   0
C33   1    0.063782    0.616638    0.389170    11.00000    0.03280    0.04523 =
         0.02086    0.00487    0.01095   -0.00010
AFIX  23
H33A  2    0.059957    0.573183    0.383187    11.00000   -1.20000
H33B  2    0.042469    0.627373    0.421874    11.00000   -1.20000
AFIX   0
PART 1
C4    1   -0.129335    0.552082    0.091086    21.00000    0.05099    0.06312 =
         0.04108   -0.02061    0.00970   -0.00520
AFIX  13
H4    2   -0.129063    0.519359    0.121378    21.00000   -1.20000
AFIX   0
C5    1   -0.159854    0.526417    0.022167    21.00000    0.03489    0.10234 =
         0.05024   -0.03733    0.00552   -0.00815
AFIX 137
H5A   2   -0.163647    0.557905   -0.009201    21.00000   -1.50000
H5B   2   -0.211836    0.509063    0.011263    21.00000   -1.50000
H5C   2   -0.123735    0.495754    0.020052    21.00000   -1.50000
AFIX   0
C6    1   -0.182009    0.600064    0.097284    21.00000    0.04883    0.08101 =
         0.06157   -0.02960    0.00566    0.00755
AFIX 137
H6A   2   -0.161515    0.614286    0.142651    21.00000   -1.50000
H6B   2   -0.235004    0.584246    0.085243    21.00000   -1.50000
H6C   2   -0.183796    0.632896    0.067992    21.00000   -1.50000
AFIX   0
C23   1    0.231171    0.497507    0.423149   -31.00000    0.04960    0.03263 =
         0.06156    0.00738    0.02501    0.00087
AFIX  13
H23   2    0.280113    0.473177    0.437808   -31.00000   -1.20000
AFIX   0
C24   1    0.170818    0.459935    0.369621   -31.00000    0.08056    0.05930 =
         0.07578   -0.00021    0.04281   -0.03883
AFIX 137
H24A  2    0.118820    0.478000    0.356173   -31.00000   -1.50000
H24B  2    0.169907    0.420034    0.386500   -31.00000   -1.50000
H24C  2    0.184963    0.457640    0.331811   -31.00000   -1.50000
AFIX   0
C25   1    0.211065    0.498953    0.483545   -31.00000    0.05447    0.05646 =
         0.06415    0.02228    0.03185    0.01805
AFIX 137
H25A  2    0.257575    0.510729    0.522113   -31.00000   -1.50000
H25B  2    0.194021    0.459559    0.490745   -31.00000   -1.50000
H25C  2    0.168768    0.527495    0.476324   -31.00000   -1.50000
AFIX   0
PART 0
PART 2
C4A   1   -0.138464    0.581288    0.090673   -21.00000    0.04732    0.06903 =
         0.04308   -0.00377    0.01436   -0.00746
AFIX  13
H4A   2   -0.145422    0.558837    0.126637   -21.00000   -1.20000
AFIX   0
C5A   1   -0.184418    0.543752    0.032043   -21.00000    0.04343    0.12690 =
         0.09644   -0.05453    0.01643   -0.00404
AFIX 137
H5AA  2   -0.165575    0.550789   -0.002556   -21.00000   -1.50000
H5AB  2   -0.240154    0.554083    0.015869   -21.00000   -1.50000
H5AC  2   -0.177486    0.501909    0.044590   -21.00000   -1.50000
AFIX   0
C6A   1   -0.179375    0.638889    0.091567   -21.00000    0.04773    0.08809 =
         0.04679   -0.00680    0.01237    0.00477
AFIX 137
H6AA  2   -0.147679    0.661376    0.130966   -21.00000   -1.50000
H6AB  2   -0.230910    0.630527    0.091797   -21.00000   -1.50000
H6AC  2   -0.186039    0.662082    0.052519   -21.00000   -1.50000
AFIX   0
C23A  1    0.232086    0.489881    0.403202    31.00000    0.03068    0.03318 =
         0.06350    0.00826    0.00020   -0.00102
AFIX  13
H23A  2    0.281138    0.465718    0.417414    31.00000   -1.20000
AFIX   0
C24A  1    0.173940    0.464058    0.337540    31.00000    0.05291    0.03315 =
         0.07706    0.00860    0.00571   -0.02168
AFIX 137
H24D  2    0.122710    0.483163    0.325101    31.00000   -1.50000
H24E  2    0.168515    0.421389    0.342304    31.00000   -1.50000
H24F  2    0.193649    0.471214    0.303492    31.00000   -1.50000
AFIX   0
C25A  1    0.198422    0.482052    0.455172    31.00000    0.04497    0.03126 =
         0.07435    0.01684    0.01272   -0.00500
AFIX 137
H25D  2    0.229852    0.504892    0.494365    31.00000   -1.50000
H25E  2    0.199820    0.440097    0.466671    31.00000   -1.50000
H25F  2    0.144068    0.496162    0.437709    31.00000   -1.50000
AFIX   0

PART 0
TH2   6    0.402326    0.263491    0.771385    11.00000    0.02011    0.04306 =
         0.02921    0.00099    0.00796    0.00268
P2    4    0.248584    0.307962    0.767630    11.00000    0.03181    0.10347 =
         0.06716   -0.01564    0.02127    0.01264
H2D   2    0.184763    0.269712    0.731416    11.00000   -1.20000
H2E   2    0.247159    0.312597    0.830040    11.00000   -1.20000
SI4   5    0.527453    0.365251    0.896883    11.00000    0.04461    0.03248 =
         0.04920   -0.00910    0.02629    0.00148
SI5   5    0.348416    0.117482    0.815738    11.00000    0.03982    0.04830 =
         0.04040   -0.00394    0.02493   -0.01077
SI6   5    0.354100    0.321618    0.607447    11.00000    0.05009    0.10730 =
         0.04094    0.02557    0.01374    0.01942
N5    3    0.510633    0.296136    0.858939    11.00000    0.02445    0.03328 =
         0.03381   -0.00502    0.01074    0.00362
N6    3    0.395519    0.162315    0.779321    11.00000    0.03187    0.04471 =
         0.03410   -0.01180    0.01648   -0.01145
N7    3    0.421402    0.290322    0.678928    11.00000    0.03020    0.05953 =
         0.03640    0.01590    0.00990    0.00717
N8    3    0.533771    0.212958    0.772548    11.00000    0.02622    0.03185 =
         0.03157   -0.00352    0.01351   -0.00325
C34   1    0.608591    0.410559    0.888019    11.00000    0.05056    0.03760 =
         0.08319   -0.01578    0.02671   -0.00846
AFIX  13
H34   2    0.602997    0.451526    0.902527    11.00000   -1.20000
AFIX   0
C35   1    0.693176    0.392981    0.927374    11.00000    0.06004    0.06489 =
         0.13808   -0.01843    0.03705   -0.01075
AFIX 137
H35A  2    0.703728    0.392834    0.974156    11.00000   -1.50000
H35B  2    0.728063    0.421384    0.919306    11.00000   -1.50000
H35C  2    0.702446    0.353357    0.914113    11.00000   -1.50000
AFIX   0
C36   1    0.596465    0.416059    0.814320    11.00000    0.09502    0.06338 =
         0.10185   -0.00973    0.06372   -0.01109
AFIX 137
H36A  2    0.614822    0.379828    0.800838    11.00000   -1.50000
H36B  2    0.626380    0.449945    0.809247    11.00000   -1.50000
H36C  2    0.540624    0.421837    0.786870    11.00000   -1.50000
AFIX   0
C37   1    0.566601    0.357222    0.991454    11.00000    0.06915    0.06790 =
         0.05260   -0.01058    0.02172    0.01215
AFIX  13
H37   2    0.621693    0.342433    1.006378    11.00000   -1.20000
AFIX   0
C38   1    0.571765    0.417222    1.024730    11.00000    0.18333    0.08012 =
         0.05400   -0.02501    0.03591    0.01137
AFIX 137
H38A  2    0.606505    0.443465    1.013620    11.00000   -1.50000
H38B  2    0.592760    0.411777    1.072359    11.00000   -1.50000
H38C  2    0.519336    0.434855    1.009522    11.00000   -1.50000
AFIX   0
C39   1    0.523331    0.312499    1.015367    11.00000    0.06126    0.07420 =
         0.05049   -0.00185    0.02488    0.01365
AFIX 137
H39A  2    0.469244    0.325830    1.003473    11.00000   -1.50000
H39B  2    0.549793    0.308731    1.063123    11.00000   -1.50000
H39C  2    0.522998    0.274039    0.994957    11.00000   -1.50000
AFIX   0
C40   1    0.433135    0.405963    0.859524    11.00000    0.05553    0.04732 =
         0.07706   -0.00325    0.02988    0.00501
AFIX  13
H40   2    0.404149    0.387605    0.815491    11.00000   -1.20000
AFIX   0
C41   1    0.437435    0.472509    0.846923    11.00000    0.09632    0.05127 =
         0.10367    0.00962    0.05063    0.01329
AFIX 137
H41A  2    0.464062    0.493064    0.888810    11.00000   -1.50000
H41B  2    0.384227    0.488308    0.824481    11.00000   -1.50000
H41C  2    0.466756    0.478552    0.819449    11.00000   -1.50000
AFIX   0
C42   1    0.379189    0.398193    0.897481    11.00000    0.06776    0.06891 =
         0.10024    0.00007    0.04847    0.01606
AFIX 137
H42A  2    0.368570    0.356044    0.900243    11.00000   -1.50000
H42B  2    0.329633    0.419196    0.874241    11.00000   -1.50000
H42C  2    0.405508    0.414462    0.941779    11.00000   -1.50000
AFIX   0
C43   1    0.576715    0.253687    0.883365    11.00000    0.02319    0.04356 =
         0.03452   -0.00975    0.00292    0.00460
AFIX  23
H43A  2    0.560272    0.217378    0.899263    11.00000   -1.20000
H43B  2    0.621273    0.271409    0.920459    11.00000   -1.20000
AFIX   0
C44   1    0.602051    0.238204    0.828578    11.00000    0.02124    0.03441 =
         0.03949   -0.00720    0.00689    0.00203
AFIX  23
H44A  2    0.621213    0.274111    0.814231    11.00000   -1.20000
H44B  2    0.645312    0.209007    0.844365    11.00000   -1.20000
AFIX   0
C45   1    0.416819    0.057050    0.866163    11.00000    0.05311    0.05474 =
         0.05668    0.00020    0.03581   -0.00020
AFIX  13
H45   2    0.442216    0.040480    0.837903    11.00000   -1.20000
AFIX   0
C46   1    0.484031    0.078897    0.928533    11.00000    0.07296    0.07322 =
         0.05407    0.01730    0.02404   -0.00046
AFIX 137
H46A  2    0.509231    0.113100    0.918063    11.00000   -1.50000
H46B  2    0.522622    0.047155    0.946603    11.00000   -1.50000
H46C  2    0.463285    0.090426    0.960873    11.00000   -1.50000
AFIX   0
C47   1    0.375525    0.004807    0.882584    11.00000    0.08171    0.06414 =
         0.09340    0.01710    0.05598    0.00110
AFIX 137
H47A  2    0.347280    0.018811    0.908665    11.00000   -1.50000
H47B  2    0.414580   -0.024733    0.907703    11.00000   -1.50000
H47C  2    0.338292   -0.013082    0.841891    11.00000   -1.50000
AFIX   0
C48   1    0.310755    0.166719    0.864845    11.00000    0.04621    0.05773 =
         0.04033    0.00140    0.02639   -0.00320
AFIX  13
H48   2    0.274680    0.195398    0.832565    11.00000   -1.20000
AFIX   0
C49   1    0.372140    0.205036    0.918031    11.00000    0.06437    0.06236 =
         0.04978   -0.00910    0.03372   -0.00027
AFIX 137
H49A  2    0.400176    0.180827    0.956974    11.00000   -1.50000
H49B  2    0.345765    0.237834    0.929663    11.00000   -1.50000
H49C  2    0.409548    0.220835    0.901305    11.00000   -1.50000
AFIX   0
C50   1    0.259987    0.134227    0.893858    11.00000    0.06249    0.08070 =
         0.05716   -0.00526    0.04428   -0.00814
AFIX 137
H50A  2    0.220566    0.110326    0.859698    11.00000   -1.50000
H50B  2    0.233672    0.163136    0.910876    11.00000   -1.50000
H50C  2    0.293217    0.108415    0.929577    11.00000   -1.50000
AFIX   0
C51   1    0.259071    0.078682    0.751661    11.00000    0.04615    0.05591 =
         0.05384   -0.00604    0.02981   -0.02082
AFIX  13
H51   2    0.238763    0.050436    0.775682    11.00000   -1.20000
AFIX   0
C52   1    0.193183    0.122766    0.716119    11.00000    0.04496    0.06973 =
         0.06321   -0.00963    0.01480   -0.01859
AFIX 137
H52A  2    0.179299    0.144034    0.748276    11.00000   -1.50000
H52B  2    0.147136    0.101412    0.685660    11.00000   -1.50000
H52C  2    0.210932    0.151073    0.691667    11.00000   -1.50000
AFIX   0
C53   1    0.278986    0.042625    0.702646    11.00000    0.06310    0.08597 =
         0.08192   -0.03597    0.04179   -0.03157
AFIX 137
H53A  2    0.301521    0.068682    0.679588    11.00000   -1.50000
H53B  2    0.231182    0.024162    0.670880    11.00000   -1.50000
H53C  2    0.317067    0.011833    0.725936    11.00000   -1.50000
AFIX   0
C54   1    0.440572    0.131284    0.748024    11.00000    0.04872    0.04230 =
         0.04772   -0.00665    0.03060   -0.01804
AFIX  23
H54A  2    0.419520    0.141472    0.700847    11.00000   -1.20000
H54B  2    0.435317    0.088021    0.751882    11.00000   -1.20000
AFIX   0
C55   1    0.526553    0.148614    0.780400    11.00000    0.04619    0.02947 =
         0.04147   -0.00563    0.02501   -0.00102
AFIX  23
H55A  2    0.547906    0.138334    0.827560    11.00000   -1.20000
H55B  2    0.556874    0.126783    0.759844    11.00000   -1.20000
AFIX   0
C56   1    0.372379    0.302933    0.534253    11.00000    0.07285    0.11097 =
         0.03652    0.00878    0.01891    0.01880
AFIX  13
H56   2    0.426414    0.316176    0.541240    11.00000   -1.20000
AFIX   0
C57   1    0.367827    0.231932    0.527840    11.00000    0.19486    0.12830 =
         0.06322   -0.00581    0.01885    0.03937
AFIX 137
H57A  2    0.417688    0.214729    0.557830    11.00000   -1.50000
H57B  2    0.357768    0.220587    0.482712    11.00000   -1.50000
H57C  2    0.325254    0.217276    0.539074    11.00000   -1.50000
AFIX   0
C58   1    0.314260    0.327776    0.469708    11.00000    0.12858    0.12034 =
         0.03687    0.01674    0.02504    0.04250
AFIX 137
H58A  2    0.260800    0.317510    0.464119    11.00000   -1.50000
H58B  2    0.324825    0.310957    0.433537    11.00000   -1.50000
H58C  2    0.319619    0.370908    0.469781    11.00000   -1.50000
AFIX   0
C59   1    0.361737    0.408393    0.609094    11.00000    0.07042    0.06991 =
         0.06910    0.02037    0.01869    0.01433
AFIX  13
H59   2    0.320516    0.423555    0.567249    11.00000   -1.20000
AFIX   0
C60   1    0.439889    0.428953    0.612131    11.00000    0.07928    0.09045 =
         0.13738    0.04119    0.05120    0.01057
AFIX 137
H60A  2    0.481841    0.412447    0.651218    11.00000   -1.50000
H60B  2    0.442180    0.472251    0.614282    11.00000   -1.50000
H60C  2    0.446608    0.415567    0.572874    11.00000   -1.50000
AFIX   0
C61   1    0.344211    0.433883    0.666072    11.00000    0.09965    0.09734 =
         0.09126   -0.00548    0.04021    0.01226
AFIX 137
H61A  2    0.294567    0.417628    0.664223    11.00000   -1.50000
H61B  2    0.340261    0.477064    0.662240    11.00000   -1.50000
H61C  2    0.386679    0.423137    0.707921    11.00000   -1.50000
AFIX   0
C62   1    0.256187    0.306319    0.607906    11.00000    0.03433    0.08211 =
         0.02995    0.00634    0.00348    0.00178
AFIX  13
H62   2    0.258081    0.319279    0.651428    11.00000   -1.20000
AFIX   0
C63   1    0.183386    0.334047    0.555289    11.00000    0.04997    0.12332 =
         0.06249    0.02619    0.00842    0.02095
AFIX 137
H63A  2    0.180849    0.376039    0.565202    11.00000   -1.50000
H63B  2    0.136427    0.313801    0.554404    11.00000   -1.50000
H63C  2    0.186100    0.330119    0.512449    11.00000   -1.50000
AFIX   0
C64   1    0.241239    0.236582    0.602552    11.00000    0.09654    0.10682 =
         0.09223    0.01953    0.00825   -0.02076
AFIX 137
H64A  2    0.210100    0.225900    0.556734    11.00000   -1.50000
H64B  2    0.212773    0.225246    0.629423    11.00000   -1.50000
H64C  2    0.291670    0.215802    0.618215    11.00000   -1.50000
AFIX   0
C65   1    0.504523    0.286553    0.685508    11.00000    0.03419    0.06065 =
         0.04049    0.01871    0.01849    0.00371
AFIX  23
H65A  2    0.536340    0.316985    0.716907    11.00000   -1.20000
H65B  2    0.506331    0.294858    0.642513    11.00000   -1.20000
AFIX   0
C66   1    0.539083    0.226623    0.708914    11.00000    0.03107    0.05080 =
         0.03873    0.00610    0.01892   -0.00309
AFIX  23
H66A  2    0.510248    0.196311    0.675940    11.00000   -1.20000
H66B  2    0.594660    0.225976    0.714710    11.00000   -1.20000
AFIX   0
HKLF 4

REM  thew9_a.res in P2(1)/n
REM R1 =  0.0584 for   12109 Fo > 4sig(Fo)  and  0.1171 for all   19920 data
REM    865 parameters refined using   1765 restraints

END

WGHT      0.0338      0.0000

REM Highest difference peak  3.620,  deepest hole -2.373,  1-sigma level  0.163
Q1    1   0.3390  0.2746  0.5916  11.00000  0.05    3.62
Q2    1   0.4303  0.2386  0.7564  11.00000  0.05    1.81
Q3    1   0.1407  0.6364  0.2397  11.00000  0.05    1.57
Q4    1   0.0834  0.6390  0.2780  11.00000  0.05    1.54
Q5    1   0.1420  0.6885  0.2371  11.00000  0.05    1.40
Q6    1   0.2782  0.1656  0.5933  11.00000  0.05    1.36
Q7    1   0.0868  0.6897  0.2904  11.00000  0.05    1.32
Q8    1   0.2254  0.5281  0.2649  11.00000  0.05    1.22
Q9    1   0.3745  0.2907  0.7989  11.00000  0.05    1.22
Q10   1   0.3019  0.1970  0.5510  11.00000  0.05    1.17
Q11   1   0.4262  0.2896  0.7538  11.00000  0.05    1.15
Q12   1   0.2671  0.3771  0.6345  11.00000  0.05    1.14
Q13   1   0.1719  0.6881  0.2189  11.00000  0.05    1.11
Q14   1   0.4730  0.3610  0.9491  11.00000  0.05    1.11
Q15   1   0.3884  0.6486  0.4390  11.00000  0.05    1.08
Q16   1   0.4011  0.2063  0.7700  11.00000  0.05    1.03
Q17   1   0.3796  0.2362  0.7983  11.00000  0.05    1.02
Q18   1   0.4003  0.3844  0.5613  11.00000  0.05    1.00
Q19   1   0.1670  0.7352  0.2435  11.00000  0.05    0.97
Q20   1   0.3695  0.1724  0.5367  11.00000  0.05    0.97
;
_shelx_res_checksum               75793
_shelx_hkl_file
;
   0   0   4 2771.89   64.41
   0   0  -4 2788.33   64.47
   0   0  -4 2783.05   62.60
   0   0   5   13.02    6.70
   0   0  -5   25.24    9.72
   0   0  -5   23.61    8.21
   0   0  -6 6773.08  119.12
   0   0   6 6575.24  122.85
   0   0  -6 6805.95  124.38
   0   0  -7   24.49   11.11
   0   0  -7   39.48   12.39
   0   0   7   11.64    7.64
   0   0  -8 5487.93  122.89
   0   0  -8 5632.54  131.56
   0   0   8 6009.70  136.88
   0   0  -9    1.07    8.79
   0   0   9   -3.01    5.45
   0   0  -9    0.68    6.72
   0   0  10   62.39   16.68
   0   0 -10   68.83   17.90
   0   0 -10   66.43   17.31
   0   0 -11   21.55   14.11
   0   0 -11    7.29   11.17
   0   0 -12  102.85   22.30
   0   0 -12  134.55   27.10
   0   0 -13   13.44   13.81
   0   0 -13    2.83   10.03
   0   0 -14  285.21   37.36
   0   0 -14  247.12   38.58
   0   0 -15    1.19    9.81
   0   0 -15  -11.17   17.72
   0   0 -16   67.19   21.13
   0   0 -16  101.08   29.00
   0   0 -17    3.56   12.30
   0   0 -17   -2.71   10.52
   0   0 -18  561.72   65.10
   0   0 -18  553.63   58.49
   0   0 -19    1.14   12.91
   0   0 -19    0.48   11.92
   0   0 -20  617.79   65.24
   0   0 -20  573.95   69.68
   0   0 -21   -9.88   19.42
   0   0 -21   25.42   20.23
   0   0 -22  517.83   62.85
   0   0 -22  534.21   71.48
   0   0 -23   21.31   18.70
   0   0 -23   31.74   27.99
   0   0 -24  781.66   93.05
   0   0 -25    4.14   22.18
   0  -1  -4   90.89   11.94
   0  -1  -4   89.59   10.85
   0   1   4   76.27   10.62
   0   1   4   75.43   11.08
   0   1  -4   71.76   11.14
   0  -1   4   80.61   11.52
   0  -1   5  164.55   18.88
   0   1   5  141.89   16.41
   0  -1  -5  160.19   17.46
   0   1   5  163.01   17.83
   0   1  -5  172.52   18.18
   0  -1  -5  160.02   16.43
   0   1   6   15.88    6.80
   0   1   6   18.34    7.36
   0   1  -6   16.08    8.51
   0  -1  -6   17.18    6.26
   0  -1  -6   14.03    5.90
   0   1  -6   15.18    5.89
   0  -1   6   13.09    6.30
   0  -1  -7   75.90   13.49
   0   1  -7   89.17   16.79
   0  -1   7   81.57   15.95
   0  -1  -7   86.20   16.14
   0   1  -7   95.30   16.75
   0   1   7   89.00   16.31
   0   1   7   91.11   15.78
   0   1   8  787.59   50.80
   0   1  -8  774.34   48.36
   0  -1  -8  758.64   45.00
   0   1   8  723.12   47.17
   0   1  -8  710.98   45.66
   0  -1   8  746.76   49.67
   0  -1  -8  755.25   48.17
   0  -1  -9    6.18    9.91
   0   1  -9   -4.83    8.92
   0   1   9    3.49    6.99
   0  -1  -9   12.82    9.07
   0  -1   9   -4.50    7.36
   0   1  -9    1.12    8.28
   0  -1  10   52.82   15.49
   0   1  10   60.41   16.54
   0   1 -10   48.11   16.59
   0   1 -10   53.40   15.27
   0  -1 -10   68.67   19.47
   0  -1 -10   50.55   13.94
   0   1 -11  126.33   22.87
   0   1 -11  107.35   22.51
   0  -1 -11  144.56   25.26
   0  -1 -11  127.59   21.87
   0   1 -12  271.43   34.38
   0  -1 -12  256.09   35.73
   0   1 -12  265.75   37.06
   0  -1 -12  283.01   34.04
   0  -1 -13  234.21   35.11
   0   1 -13  238.55   36.03
   0   1 -13  273.16   35.80
   0  -1 -13  234.04   32.62
   0   1 -14   60.30   20.15
   0   1 -14   47.93   18.42
   0  -1 -14   81.10   23.35
   0  -1 -14   58.39   17.78
   0  -1 -15  659.74   63.62
   0   1 -15  644.88   62.10
   0   1 -15  624.52   58.08
   0  -1 -15  664.95   58.13
   0   1 -16   34.54   20.68
   0   1 -16   -5.45   12.03
   0  -1 -16   19.09   16.47
   0  -1 -16   -0.14    9.68
   0   1 -17  355.04   51.95
   0  -1 -17  375.10   52.03
   0   1 -17  354.22   47.19
   0  -1 -17  353.05   46.13
   0  -1 -18   -0.31   11.13
   0   1 -18    9.42   15.33
   0   1 -18   -7.59   14.71
   0  -1 -18   10.92   17.29
   0  -1 -19  127.93   33.57
   0  -1 -19   91.86   25.48
   0   1 -19   81.06   30.80
   0   1 -19   80.81   24.50
   0  -1 -20   37.81   23.14
   0   1 -20   63.14   32.49
   0  -1 -20   14.19   19.51
   0   1 -20   16.59   14.49
   0  -1 -21   42.91   21.47
   0   1 -21   61.19   25.24
   0  -1 -21   96.43   29.42
   0   1 -21   75.80   26.00
   0   1 -22  149.45   40.17
   0   1 -22  131.16   33.75
   0  -1 -22  140.25   37.80
   0  -1 -23   92.04   34.61
   0   1 -23   84.32   29.50
   0   1 -23   56.42   24.65
   0  -1 -24  226.32   53.47
   0   1 -24  203.93   50.08
   0   1 -24  162.10   40.66
   0   1 -25    0.54   20.04
   0  -1 -25   56.97   32.61
   0  -2   3  135.73   15.55
   0   2  -3  119.68   14.15
   0   2   3  138.53   13.43
   0  -2  -4 9005.15  116.31
   0  -2   4 9313.21  135.22
   0   2   4 8842.07  113.30
   0   2  -4 9211.76  131.38
   0   2   4 9144.41  120.41
   0   2  -5 1139.09   49.98
   0   2   5 1116.24   47.20
   0  -2  -5 1136.95   46.14
   0  -2   5 1071.78   49.76
   0   2   5 1116.96   44.53
   0  -2  -6 3110.64   76.44
   0   2   6 3098.02   87.21
   0  -2   6 3104.49   92.03
   0  -2  -6 3092.72   82.67
   0   2   6 3111.63   82.61
   0   2  -6 3120.58   87.86
   0  -2  -7 4719.06  101.96
   0   2   7 4952.36  117.59
   0  -2  -7 4723.49  110.69
   0  -2   7 4639.15  119.75
   0   2   7 4778.56  110.72
   0   2  -7 4695.36  116.47
   0  -2  -8  299.99   28.10
   0  -2  -8  336.05   31.31
   0   2  -8  270.97   28.89
   0   2   8  290.14   29.84
   0  -2   8  299.85   32.95
   0   2   8  308.34   31.89
   0   2  -9  532.99   45.41
   0   2   9  540.11   43.67
   0  -2  -9  639.09   43.01
   0  -2  -9  556.47   43.85
   0  -2   9  631.93   49.69
   0   2  -9  606.98   46.23
   0   2 -10  228.97   30.44
   0   2 -10  241.81   32.43
   0  -2 -10  267.05   32.65
   0  -2 -10  266.77   29.31
   0  -2  10  290.46   36.41
   0   2  10  228.00   30.28
   0  -2 -11   90.05   20.79
   0  -2 -11  111.22   21.61
   0   2 -11   88.67   20.21
   0   2 -11   95.49   23.52
   0  -2 -12   29.28   15.36
   0   2 -12   10.14   13.03
   0   2 -12   14.59    8.85
   0  -2 -12   28.26   14.59
   0  -2 -13  759.60   55.99
   0   2 -13  748.18   61.02
   0  -2 -13  769.76   61.54
   0   2 -13  740.20   64.11
   0  -2 -14   88.59   23.48
   0   2 -14   80.68   23.20
   0   2 -14   98.92   26.18
   0  -2 -14  116.11   27.30
   0  -2 -15  156.39   28.22
   0   2 -15  131.13   27.86
   0   2 -15  153.45   33.04
   0  -2 -15  150.00   31.01
   0  -2 -16  296.34   39.76
   0  -2 -16  322.75   46.97
   0   2 -16  284.53   45.75
   0   2 -16  300.69   43.38
   0   2 -17   86.88   26.40
   0   2 -17   98.42   28.67
   0  -2 -17   98.66   24.46
   0  -2 -17   63.34   22.90
   0  -2 -18  304.69   47.35
   0  -2 -18  332.14   44.84
   0   2 -18  316.18   46.40
   0   2 -18  316.34   51.64
   0   2 -19   80.58   29.62
   0   2 -19   78.74   25.68
   0  -2 -19   82.30   29.17
   0   2 -20  411.54   62.36
   0   2 -20  347.45   50.55
   0  -2 -20  383.84   58.80
   0   2 -21   -9.47   22.56
   0  -2 -21   -5.90   14.50
   0   2 -21  -18.71   17.91
   0   2 -22  497.15   72.50
   0   2 -22  477.32   62.54
   0  -2 -22  486.57   68.85
   0   2 -23  123.05   38.97
   0  -2 -23  117.47   38.81
   0   2 -23   91.99   29.63
   0  -2 -24  437.75   68.26
   0   2 -24  359.30   64.36
   0   2 -24  361.83   58.15
   0  -2 -25  136.07   42.25
   0   2 -25  171.56   48.02
   0   3  -2  119.95   13.38
   0  -3   2  117.82   14.62
   0   3  -3  349.24   27.45
   0  -3   3  391.39   29.61
   0   3   4  819.83   37.38
   0   3  -4  770.66   42.24
   0  -3   4  813.50   44.50
   0  -3   4  841.41   34.08
   0  -3   5   37.19    7.67
   0  -3   5   38.22   10.37
   0   3  -5   36.18    9.74
   0   3   5   39.33    9.40
   0   3   5   44.33    9.98
   0  -3  -6  611.38   37.28
   0   3   6  622.11   37.42
   0   3   6  608.00   38.81
   0   3  -6  593.23   41.24
   0  -3   6  589.41   42.67
   0   3   7   84.47   15.05
   0  -3  -7   95.85   16.77
   0   3   7   91.34   16.63
   0   3  -7   84.51   16.92
   0  -3   7   96.88   18.68
   0   3   8  836.74   50.34
   0   3  -8  853.49   55.17
   0  -3  -8  879.56   51.34
   0  -3   8  802.04   55.66
   0   3   9  133.89   22.40
   0  -3   9  113.83   22.43
   0   3  -9  147.03   23.80
   0  -3  -9  185.44   26.20
   0  -3 -10 1465.35   74.75
   0   3 -10 1301.07   74.57
   0   3  10 1425.26   74.60
   0   3 -11  785.00   60.34
   0  -3 -11  868.20   60.25
   0   3 -11  772.63   59.36
   0  -3 -12 1661.57   86.62
   0   3 -12 1549.45   86.30
   0   3 -12 1634.15   91.54
   0   3 -13  486.33   51.11
   0  -3 -13  470.86   49.29
   0   3 -13  459.27   48.82
   0  -3 -14 1311.51   84.19
   0   3 -14 1286.20   88.08
   0   3 -14 1256.34   83.09
   0  -3 -15 1270.54   86.91
   0   3 -15 1220.96   89.33
   0   3 -15 1242.08   86.43
   0  -3 -16  799.99   71.70
   0   3 -16  773.37   69.37
   0   3 -16  722.91   71.83
   0  -3 -17  684.34   68.51
   0   3 -17  663.12   66.20
   0   3 -17  648.24   70.17
   0  -3 -18  272.66   45.90
   0   3 -18  306.07   47.19
   0   3 -18  320.44   53.09
   0   3 -19  466.49   64.35
   0   3 -19  497.93   61.11
   0  -3 -19  499.35   63.49
   0  -3 -20   94.69   28.96
   0   3 -20  124.72   32.37
   0   3 -20  109.08   35.01
   0   3 -21  211.11   41.65
   0   3 -21  171.85   41.51
   0  -3 -21  177.23   41.29
   0  -3 -22   37.89   27.83
   0   3 -22   53.72   28.84
   0   3 -22   19.24   16.79
   0   3 -23  158.79   43.96
   0  -3 -23  253.35   52.05
   0   3 -23  155.23   38.33
   0   3 -24   34.38   28.88
   0   3 -24   -5.71   17.29
   0  -3 -24   11.44   20.73
   0   3 -25  163.50   45.82
   0  -3 -25   93.01   35.43
   0  -4   0 1531.43   74.58
   0   4   0 1477.08   79.50
   0   4  -1 2014.17   94.95
   0   4   1 1923.45   75.38
   0  -4   1 2034.69   95.44
   0   4  -1 2037.26   78.21
   0  -4   2  245.60   26.55
   0  -4   2  248.73   35.00
   0   4  -2  250.23   23.30
   0   4  -3 4186.27  105.26
   0   4  -3 4185.18   83.81
   0  -4   3 3853.12   87.63
   0  -4   4  132.44   14.93
   0   4  -4  156.26   21.63
   0   4  -4  133.04   15.15
   0  -4   4  145.83   21.76
   0  -4   5 2257.86   61.85
   0  -4   5 2254.36   84.80
   0   4   5 2251.00   70.46
   0   4  -5 2192.16   81.21
   0   4  -6    6.71    7.69
   0   4   6   12.84    6.86
   0   4   6   26.36    8.97
   0  -4   6    5.29    6.12
   0  -4   6   18.88    6.89
   0   4   7  946.22   52.67
   0  -4   7  905.81   59.44
   0   4   7  905.80   49.61
   0   4  -7  897.80   56.17
   0  -4   7  919.68   46.71
   0   4   8   -0.29    6.28
   0   4  -8    3.92    7.45
   0  -4   8    7.30    8.17
   0  -4   8   11.14    8.66
   0   4  -9  844.46   59.39
   0  -4  -9  857.18   53.90
   0  -4   9  863.63   62.81
   0   4   9  837.01   54.62
   0  -4 -10   91.22   19.79
   0   4 -10   71.95   19.20
   0   4 -11 1130.45   73.52
   0  -4 -11 1177.42   69.77
   0  -4 -12  159.82   27.66
   0   4 -12  169.32   31.50
   0  -4 -13  296.59   39.17
   0   4 -13  227.71   37.04
   0   4 -13  284.76   40.12
   0   4 -14  445.15   52.55
   0  -4 -14  438.65   49.16
   0   4 -14  487.96   53.18
   0   4 -15   16.84   12.28
   0   4 -15    2.61   10.72
   0  -4 -15   14.68   15.33
   0   4 -16  538.14   59.28
   0   4 -16  567.86   62.88
   0  -4 -16  585.95   61.35
   0   4 -17   -3.70   20.37
   0   4 -17   -9.59   12.17
   0  -4 -17    2.41   13.53
   0  -4 -18  272.87   46.11
   0   4 -18  186.16   40.37
   0   4 -18  249.94   44.95
   0   4 -19   42.74   21.18
   0  -4 -19   30.24   19.29
   0   4 -19   27.21   21.55
   0   4 -20  208.77   43.54
   0   4 -20  213.09   41.54
   0  -4 -20  246.03   47.97
   0   4 -21  183.98   41.21
   0   4 -21  156.52   40.84
   0  -4 -21  153.23   40.55
   0  -4 -22  209.12   46.66
   0   4 -22  198.62   43.31
   0   4 -22  170.73   42.78
   0   4 -23  280.08   55.68
   0   4 -23  255.77   47.34
   0   4 -24   57.98   27.62
   0   4 -24   83.24   30.86
   0   4 -25  221.32   54.65
   0   5   0    8.27   13.00
   0  -5   0   27.36   20.11
   0  -5   1   37.04   15.89
   0   5  -1   51.45   22.71
   0   5  -1   58.08   18.96
   0   5   1   80.45   23.18
   0   5  -2  403.07   35.90
   0   5  -2  371.09   43.53
   0  -5   2  408.65   49.17
   0  -5   3  195.27   24.94
   0  -5   3  175.62   31.77
   0   5  -3  202.06   22.45
   0   5  -4  565.29   44.03
   0   5  -4  572.61   34.67
   0  -5   4  544.12   36.82
   0   5  -5  700.59   38.52
   0  -5   5  723.24   38.85
   0   5  -5  701.54   49.65
   0   5  -6 1890.07   83.43
   0   5   6 1900.08   72.33
   0  -5   6 1802.68   85.19
   0  -5   6 1884.90   61.06
   0   5   7  274.48   28.08
   0  -5   7  223.42   22.75
   0   5  -7  261.64   32.58
   0  -5   7  223.84   32.22
   0   5   8 2316.47   86.37
   0  -5   8 2385.83   77.69
   0   5  -8 2373.35   99.63
   0  -5   8 2299.05  103.60
   0   5   9    5.70    6.88
   0  -5   9   23.11   11.18
   0   5  -9   23.17   15.71
   0  -5  10 3244.59  104.48
   0   5 -10 3406.38  126.99
   0   5 -11   17.56    8.64
   0  -5  11   13.38    8.31
   0  -5  12 3720.85  124.41
   0   5 -12 3581.69  139.48
   0   5 -13    0.73   11.10
   0  -5  13   14.20   14.30
   0   5 -14 2036.41  114.03
   0  -5  14 2005.22   99.68
   0   5 -14 2118.63  114.10
   0   5 -15   68.63   22.39
   0   5 -15   78.21   23.69
   0  -5  15   72.27   20.82
   0   5 -16 1740.88  113.25
   0  -5  16 1836.84  102.95
   0   5 -16 1863.47  112.94
   0   5 -17   17.60   14.79
   0  -5  17   35.48   21.12
   0   5 -17    2.17   21.56
   0   5 -18 1713.57  117.99
   0   5 -18 1683.80  112.79
   0   5 -19   -5.20   11.97
   0   5 -19  -12.18   18.06
   0   5 -20  720.49   77.64
   0   5 -20  702.20   80.93
   0   5 -21   26.20   24.72
   0   5 -21   41.53   24.28
   0   5 -22  360.27   57.36
   0   5 -22  315.12   57.32
   0   5 -23    6.48   18.11
   0   5 -23   10.22   18.39
   0   5 -24  249.17   49.94
   0   5 -24  239.68   55.46
   0   5 -25   62.45   34.46
   0  -6   0   22.37   18.24
   0   6   0    8.54   13.56
   0   6  -1 1391.18   82.11
   0   6  -1 1278.76   94.25
   0   6   1 1272.55   81.23
   0  -6   1 1355.69   93.72
   0  -6   2    8.50   19.03
   0   6  -2   25.04   10.56
   0   6  -2   17.95   13.56
   0  -6   3 2068.64  117.11
   0   6  -3 1976.60   78.68
   0   6  -4  652.49   41.76
   0   6  -4  584.16   48.89
   0  -6   4  649.95   46.98
   0  -6   4  647.72   65.74
   0   6  -5    7.98    7.34
   0  -6   5    8.47    6.24
   0   6  -5   14.74   10.89
   0  -6   6   36.81   11.06
   0   6  -6   37.52   10.81
   0   6  -6   16.54    8.99
   0  -6   7   15.90   14.51
   0  -6   7    5.03    8.25
   0   6  -7   -2.21   10.33
   0   6   8   11.33   10.41
   0   6  -8   28.89   16.22
   0  -6   8    5.75    6.16
   0  -6   9   -6.83    9.74
   0   6  -9    6.95   11.17
   0  -6  10  310.06   30.59
   0   6 -10  291.82   39.78
   0   6 -11   -0.02    9.93
   0  -6  11    6.01    6.84
   0  -6  12  508.60   44.26
   0   6 -12  469.32   53.28
   0  -6  13   12.07   10.66
   0   6 -13   22.48   15.60
   0  -6  14  198.44   31.03
   0   6 -14  171.01   35.73
   0   6 -15   -4.48   15.37
   0  -6  15   23.24   14.51
   0   6 -15    3.46   13.18
   0  -6  16  178.87   31.37
   0   6 -16  144.35   36.10
   0   6 -16  157.33   33.56
   0   6 -17   48.58   20.75
   0   6 -17   49.68   21.60
   0   6 -18  219.29   43.87
   0   6 -18  203.33   39.11
   0   6 -19   82.29   29.51
   0   6 -19   30.31   18.77
   0   6 -20  219.78   48.22
   0   6 -20  208.50   45.55
   0   6 -21   62.17   27.32
   0   6 -21  121.56   35.34
   0   6 -22   34.87   23.27
   0   6 -22   31.48   28.90
   0   6 -23   72.01   32.92
   0   6 -23   54.74   27.46
   0   6 -24   13.62   22.30
   0   6 -24   15.02   20.13
   0  -7   0   20.41   16.52
   0   7   0  -20.67   24.39
   0  -7   1  147.36   34.05
   0   7  -1  190.54   34.19
   0   7   1  144.35   32.74
   0   7  -1  157.18   36.08
   0   7   2  712.90   62.11
   0  -7   2  637.74   71.88
   0   7  -2  667.62   71.29
   0   7  -2  672.16   56.92
   0   7  -3 1342.21   73.17
   0  -7   3 1183.71   97.03
   0   7  -4  879.49   54.44
   0   7  -4  850.72   62.75
   0  -7   4  816.42   81.59
   0   7  -5 1609.96   69.82
   0  -7   5 1628.54   80.05
   0   7  -5 1627.27   86.68
   0  -7   5 1629.06  112.38
   0  -7   6 1898.13   80.42
   0   7  -6 1757.75   90.59
   0   7  -6 1815.55   72.45
   0   7  -7 1184.56   76.50
   0   7  -7 1306.39   60.11
   0  -7   7 1300.65   62.56
   0  -7   8 2646.13   86.41
   0   7  -8 2677.41  116.89
   0   7  -9 1446.06   88.59
   0  -7   9 1472.79   64.29
   0  -7  10 1442.79   64.87
   0   7 -10 1549.85   93.43
   0  -7  11 2331.02   84.62
   0   7 -11 2383.22  118.72
   0  -7  12 1019.57   58.49
   0   7 -12  979.00   78.65
   0  -7  13  998.24   60.46
   0   7 -13 1041.22   82.60
   0   7 -14 1107.48   87.63
   0  -7  14 1115.81   66.23
   0  -7  15  515.37   46.93
   0   7 -15  565.28   65.00
   0  -7  16 1477.78   82.23
   0   7 -16 1637.44  113.44
   0   7 -17  516.48   65.01
   0   7 -17  572.08   67.56
   0   7 -18  907.08   86.54
   0   7 -18  824.03   85.71
   0   7 -19  713.80   83.13
   0   7 -19  732.70   80.67
   0   7 -20  256.28   49.74
   0   7 -20  251.89   50.63
   0   7 -21  199.15   44.08
   0   7 -21  169.46   46.09
   0   7 -22  389.83   64.34
   0   7 -22  368.37   64.27
   0   7 -23  117.38   38.45
   0   7 -23   58.65   29.21
   0   7 -24  142.20   40.97
   0   7 -24  164.51   49.09
   0   8   0  118.39   30.43
   0  -8   0  196.64   38.51
   0   8  -1  167.40   34.64
   0   8  -1  158.12   39.62
   0  -8   1  135.65   34.85
   0   8   1  163.46   37.68
   0   8  -2  569.05   57.76
   0  -8   2  504.84   68.11
   0   8   2  595.91   63.12
   0   8  -2  519.97   69.93
   0   8   3  401.57   51.49
   0  -8   3  295.12   50.54
   0   8  -3  308.62   38.24
   0   8  -4  125.43   23.59
   0  -8   4  111.61   35.34
   0   8  -5 1112.37   76.68
   0   8  -5 1194.57   66.63
   0  -8   5 1121.10  101.53
   0  -8   6  176.37   41.91
   0  -8   6  181.09   30.96
   0   8  -6  180.13   25.06
   0   8  -6  210.45   35.90
   0   8  -7  332.16   44.08
   0   8  -7  329.88   32.82
   0  -8   7  292.04   33.18
   0   8  -8  -12.97   17.81
   0  -8   8   -0.73   10.97
   0  -8   9  342.49   33.56
   0   8  -9  297.74   42.43
   0  -8  10    4.60    6.46
   0   8 -10    3.19   11.20
   0  -8  11  827.03   50.47
   0   8 -11  853.96   73.24
   0  -8  12    1.18    5.41
   0   8 -12   -7.16   14.65
   0  -8  13  554.06   42.84
   0   8 -13  613.21   65.82
   0  -8  14  123.62   21.29
   0   8 -14  141.89   32.96
   0   8 -15  129.56   31.39
   0  -8  15  144.28   23.91
   0   8 -16  179.81   40.71
   0   8 -17   92.47   32.95
   0   8 -18  174.33   40.42
   0   8 -18  199.32   43.83
   0   8 -19   38.88   20.73
   0   8 -19   35.43   20.12
   0   8 -20  151.02   40.17
   0   8 -20  194.28   44.54
   0   8 -21   43.15   24.21
   0   8 -21   13.76   16.11
   0   8 -22  172.91   43.27
   0   8 -22  190.35   50.22
   0   8 -23    1.82   18.13
   0   8 -23  -14.09   26.90
   0   8 -24   37.19   23.93
   0   8 -24   52.99   29.04
   0   9   0  -18.59   34.29
   0  -9   0   74.53   30.96
   0  -9   1  280.86   53.39
   0   9  -1  182.66   47.44
   0   9  -1  216.04   43.35
   0   9   1  158.54   34.12
   0   9  -2  300.93   54.75
   0   9  -2  317.89   47.64
   0   9   2  322.44   54.19
   0  -9   2  288.70   55.55
   0  -9   3  163.56   40.12
   0   9  -3  118.85   34.00
   0   9  -3  197.31   35.29
   0  -9   4   29.00   21.70
   0   9  -4  -12.40   17.24
   0  -9   5  402.57   66.43
   0   9  -5  387.39   42.45
   0   9  -5  422.77   52.87
   0   9  -6  126.10   23.59
   0   9  -6  142.32   32.42
   0   9  -7 1187.89   83.74
   0  -9   7 1244.48   78.56
   0   9  -7 1220.55   68.25
   0   9  -8  222.48   38.97
   0  -9   8  170.09   29.79
   0   9  -8  190.63   26.77
   0   9  -9 3105.55  141.05
   0  -9   9 3218.21  114.72
   0  -9  10  183.31   26.74
   0   9 -10  176.15   35.80
   0  -9  11 2445.37   94.32
   0   9 -11 2689.70  134.54
   0   9 -12   -3.20   15.60
   0  -9  12   19.54   10.54
   0   9 -13 1900.74  118.26
   0  -9  13 1882.91   79.50
   0   9 -14  258.98   45.05
   0  -9  14  232.69   28.70
   0   9 -15 1814.69  121.26
   0   9 -16  230.60   45.46
   0   9 -17 1106.42   99.56
   0   9 -18   22.84   21.76
   0   9 -19  438.33   65.24
   0   9 -19  317.88   55.73
   0   9 -20    8.11   15.81
   0   9 -20   56.99   27.99
   0   9 -21  336.26   60.01
   0   9 -21  321.62   59.61
   0   9 -22   -1.38   15.97
   0   9 -22   16.02   18.47
   0   9 -23  199.98   51.32
   0   9 -23  280.27   57.03
   0   9 -24    4.10   21.17
   0   9 -24   12.80   23.48
   0  10   0 1745.90  135.26
   0  10  -1  261.10   49.64
   0  10  -1  230.89   55.33
   0  10   1  141.87   36.77
   0  10   2 2374.58  144.64
   0  10  -2 2359.69  162.30
   0  10  -2 2518.77  136.24
   0  10  -3   44.67   19.45
   0  10  -3  -12.87   38.74
   0  10   4 2751.70  141.21
   0  10  -4 2788.17  126.33
   0  10  -5   12.08   14.60
   0  10  -5   26.55   20.60
   0  10  -6 1583.31  103.14
   0  10  -6 1557.31   85.76
   0  10  -7  205.22   37.87
   0  10  -7  182.21   28.69
   0  10  -8 1496.66   79.15
   0  10  -8 1474.57   99.35
   0  10  -9   84.91   18.07
   0  10  -9   93.30   29.87
   0 -10   9  103.77   25.30
   0 -10  10  582.46   52.23
   0  10 -10  595.98   65.37
   0  10 -11   46.17   17.69
   0 -10  11   34.01   13.84
   0 -10  12  304.15   35.84
   0  10 -12  312.24   50.19
   0 -10  13  262.49   32.07
   0  10 -13  223.62   44.84
   0  10 -14   24.25   18.37
   0 -10  14   20.73   10.57
   0  10 -15  546.63   68.43
   0  10 -16   67.02   27.08
   0  10 -17   63.68   26.24
   0  10 -18  238.91   49.88
   0  10 -19   34.63   22.56
   0  10 -19    2.53   19.89
   0  10 -20  107.67   35.47
   0  10 -20   57.27   24.54
   0  10 -21   43.18   25.28
   0  10 -21   13.77   18.44
   0  10 -22  124.75   38.43
   0  10 -22  133.38   39.72
   0  10 -23   15.37   14.70
   0  10 -23   -0.53   17.47
   0  11   0 -111.37   63.67
   0  11   1   37.79   31.48
   0  11  -1   98.28   35.59
   0  11  -1  133.87   49.78
   0  11  -2  255.50   57.95
   0  11   2  280.21   55.91
   0  11  -2  262.44   48.35
   0  11  -3   15.79   14.25
   0  11  -3   15.79   28.65
   0  11  -4    9.64   12.54
   0  11   4   38.71   28.67
   0  11  -5   24.75   18.72
   0  11   5   62.10   30.70
   0  11  -6   38.21   18.48
   0  11  -6   40.70   17.11
   0  11  -7  400.76   44.98
   0  11  -7  326.16   49.32
   0  11  -8  216.48   32.36
   0  11  -8  254.70   44.29
   0  11  -9  911.88   64.07
   0  11  -9 1080.83   90.37
   0  11 -10   27.56   16.89
   0  11 -11  857.04   82.05
   0  11 -12  -10.59   17.98
   0 -11  13  773.86   58.40
   0  11 -13  763.29   80.90
   0  11 -14  187.20   42.01
   0  11 -15  725.27   81.08
   0  11 -16  230.54   47.96
   0  11 -17  190.80   44.07
   0  11 -18  122.13   35.40
   0  11 -19   31.35   21.80
   0  11 -20  184.57   45.87
   0  11 -20  207.70   52.11
   0  11 -21   54.88   29.52
   0  11 -21   39.06   24.72
   0  11 -22  329.76   65.67
   0  11 -22  281.95   58.76
   0  11 -23   18.96   24.27
   0  11 -23    3.64   23.79
   0  12   0 3058.74  195.53
   0  12   1  889.02  103.39
   0  12  -1  980.27  113.32
   0  12  -2 1761.11  125.68
   0  12  -2 1664.29  149.10
   0  12   2 1664.13  133.38
   0  12  -3 1261.23  126.56
   0  12   3 1200.69  109.33
   0  12  -3 1249.08  101.06
   0  12  -4 2279.83  129.97
   0  12   4 2249.20  145.10
   0  12   5 1318.60  109.52
   0  12  -5 1442.66   97.57
   0  12  -6 2639.79  144.63
   0  12  -6 2493.98  122.23
   0  12  -7  447.75   61.02
   0  12  -7  441.28   50.92
   0  12  -8 1900.84  100.51
   0  12  -8 1844.08  120.06
   0  12  -9   63.18   19.36
   0  12  -9   58.42   25.45
   0  12 -10  348.21   54.17
   0  12 -10  375.95   40.67
   0  12 -11  132.93   35.36
   0  12 -12   -2.69   17.77
   0  12 -13   65.92   27.47
   0  12 -14   25.43   20.28
   0  12 -15   27.36   24.87
   0  12 -16  -26.00   26.80
   0  12 -17   27.80   21.52
   0  12 -18  154.95   42.42
   0  12 -19  134.35   39.44
   0  12 -20  115.12   37.89
   0  12 -21  107.15   38.83
   0  12 -21   94.25   34.32
   0  12 -22    3.12   21.73
   0  12 -22  -11.53   26.29
   0  12 -23  100.83   36.61
   0  12 -23  104.28   37.04
   0  13   0  -68.86   64.18
   0  13  -1  -15.90   28.99
   0  13   1  -46.51   53.77
   0  13   2   27.27   30.35
   0  13  -2   34.35   32.11
   0  13   3  -16.98   26.14
   0  13  -3   -8.34   27.81
   0  13   4   47.88   34.10
   0  13  -4   -0.25   17.12
   0  13   5   82.94   37.02
   0  13  -5   25.93   15.93
   0  13  -6  148.12   32.23
   0  13   6  223.51   56.87
   0  13  -6  151.09   38.05
   0  13  -7    4.41   15.33
   0  13  -7    7.21   11.33
   0  13  -8  183.12   32.77
   0  13  -8  198.81   44.60
   0  13  -9   80.59   22.14
   0  13  -9   46.30   19.43
   0  13 -10   85.64   31.14
   0  13 -10   68.42   18.92
   0  13 -11   83.67   31.47
   0  13 -12   -2.77   22.15
   0  13 -13   -8.96   19.52
   0  13 -14   27.83   19.44
   0  13 -15   14.79   16.70
   0  13 -16  -17.05   23.21
   0  13 -17   -3.26   22.39
   0  13 -18   43.72   25.25
   0  13 -19   10.79   15.85
   0  13 -20   19.39   16.86
   0  13 -21  106.62   40.18
   0  13 -22   96.25   38.91
   0  13 -22   37.23   25.84
   0  13 -23  143.26   48.23
   0  14   0   40.85   38.98
   0  14   1 3810.31  233.49
   0  14  -1 3357.28  228.24
   0  14  -2  576.76   94.80
   0  14   2  605.21   91.67
   0  14  -3 3396.53  224.33
   0  14   3 3091.51  199.47
   0  14   4  721.76   95.13
   0  14   5 2119.88  155.94
   0  14  -6    4.92   18.54
   0  14  -6   49.33   23.34
   0  14  -7 1436.65  101.68
   0  14   7 1398.31  122.40
   0  14  -7 1427.16  116.50
   0  14  -8    0.54   17.64
   0  14  -8  -14.15   17.35
   0  14  -9  718.48   82.72
   0  14  -9  738.26   68.28
   0  14 -10   24.53   22.34
   0  14 -10   23.86   12.66
   0  14 -11  267.35   52.27
   0  14 -12  139.65   38.83
   0  14 -13   51.51   26.28
   0  14 -14   23.40   22.17
   0  14 -15   17.67   23.83
   0  14 -16   25.57   22.81
   0  14 -17   50.75   28.37
   0  14 -18   25.48   17.09
   0  14 -19  258.02   57.50
   0  14 -20    3.89   18.80
   0  14 -21  240.25   58.45
   0  14 -22   -4.19   22.14
   0  14 -22  -25.59   31.78
   0  14 -23  209.55   54.42
   0  15   0  -14.52   29.11
   0  15   1  -54.33   52.43
   0  15  -1   37.67   32.01
   0  15  -2   33.74   27.60
   0  15   2   -8.41   38.70
   0  15   3   84.84   44.49
   0  15  -3  127.28   49.94
   0  15   4  115.98   49.17
   0  15   5   18.35   27.17
   0  15   6  303.99   66.85
   0  15  -6  164.78   40.60
   0  15  -7   38.94   22.17
   0  15  -7   -0.06   17.91
   0  15  -8    4.24   21.82
   0  15  -8    9.78   10.96
   0  15  -9  -13.06   15.51
   0  15  -9   16.92   19.82
   0  15 -10   97.16   37.61
   0  15 -11   -4.33   20.87
   0  15 -12  110.52   37.90
   0  15 -13   -2.68   21.39
   0  15 -14  195.97   48.55
   0  15 -15   24.03   22.21
   0  15 -16  245.37   57.41
   0  15 -17   54.10   29.85
   0  15 -18  179.68   50.32
   0  15 -19   91.66   37.65
   0  15 -20  197.04   50.81
   0  15 -21  175.25   52.91
   0  15 -22   65.73   34.03
   0  15 -23   79.38   37.57
   0  16   0   43.82   35.70
   0  16   1  633.35  101.24
   0  16  -1  816.95  121.42
   0  16  -2   89.57   42.23
   0  16   2   84.46   36.16
   0  16  -3 1966.88  181.92
   0  16   3 1974.17  177.80
   0  16   4  369.68   80.78
   0  16   5 1739.59  158.74
   0  16  -6  188.06   48.68
   0  16   6  348.67   73.14
   0  16   7 1086.35  122.91
   0  16  -7  965.41  103.30
   0  16   8  311.83   67.88
   0  16  -8  243.82   52.41
   0  16  -9  524.45   78.19
   0  16   9  793.24  105.22
   0  16  10  523.82   88.19
   0  16 -10  488.88   73.97
   0  16 -11  181.66   45.65
   0  16 -12   70.53   32.52
   0  16 -13   30.68   28.05
   0  16 -14   35.94   27.58
   0  16 -15   72.04   34.66
   0  16 -16  -15.25   20.44
   0  16 -17   92.84   33.94
   0  16 -18   -8.36   16.81
   0  16 -19  207.05   55.13
   0  16 -20   43.14   30.23
   0  16 -21  151.03   48.85
   0  16 -22   28.30   27.83
   0  16 -23   60.07   32.80
   0  17   0   18.69   27.19
   0  17  -1   85.29   49.26
   0  17   1  -12.41   36.38
   0  17  -2   26.65   26.94
   0  17   2   20.00   40.11
   0  17  -3  -14.43   41.82
   0  17   3  -53.80   47.16
   0  17   4    0.62   39.16
   0  17   5  594.28   97.33
   0  17   6  300.43   76.58
   0  17  -6  201.30   49.23
   0  17  -7  692.41   91.09
   0  17   7  677.05  101.92
   0  17  -8  391.86   68.27
   0  17   8  549.33   95.65
   0  17  -9  147.80   42.60
   0  17   9  244.79   65.70
   0  17 -10  398.72   67.80
   0  17  10  497.03   88.16
   0  17  11  429.93   84.43
   0  17 -11  261.51   55.49
   0  17 -12  439.53   74.33
   0  17  12  527.64   91.52
   0  17 -13  385.41   69.57
   0  17 -14  378.59   70.74
   0  17 -15   93.60   33.74
   0  17 -16  361.69   70.65
   0  17 -17   -0.96   19.05
   0  17 -18  356.99   73.91
   0  17 -19   20.90   24.01
   0  17 -20  274.77   66.94
   0  17 -21   18.71   26.35
   0  17 -22  177.98   56.39
   0  17 -23   -6.31   25.55
   0  18   0  170.74   59.82
   0  18   1   95.31   52.72
   0  18  -1   32.61   35.73
   0  18   2  367.34   73.45
   0  18  -2  422.01   90.23
   0  18   3  -96.02   65.72
   0  18  -3  -17.69   44.15
   0  18   4  481.36   90.25
   0  18   5  -40.18   49.56
   0  18   6  179.18   58.36
   0  18  -6  338.34   66.44
   0  18  -7  373.13   67.94
   0  18   7  409.54   84.64
   0  18   8  198.76   60.94
   0  18  -8  135.06   44.66
   0  18  -9   67.38   35.25
   0  18   9   85.18   48.67
   0  18  10  362.10   85.45
   0  18 -10  279.74   60.28
   0  18  11  117.03   55.81
   0  18 -11   11.90   20.83
   0  18  12  243.91   73.76
   0  18 -12   35.37   21.63
   0  18  13  173.20   66.56
   0  18 -13   31.04   28.13
   0  18 -14    5.11   20.08
   0  18  14  158.03   61.81
   0  18 -15   57.57   31.59
   0  18 -16  -19.95   29.55
   0  18 -17  199.53   56.67
   0  18 -18   12.37   22.33
   0  18 -19  170.42   51.70
   0  18 -20   15.08   27.13
   0  18 -21   53.84   36.33
   0  18 -22    4.30   22.35
   0  19   0  -26.36   34.58
   0  19  -1   98.55   45.30
   0  19   1  100.07   54.14
   0  19  -2  142.86   59.98
   0  19   2   56.41   37.57
   0  19   3  309.28   76.97
   0  19  -3  375.07   85.21
   0  19   4  -28.70   55.40
   0  19   5  687.51  116.45
   0  19   6   18.46   31.20
   0  19  -6   13.26   27.20
   0  19  -7  704.36   96.29
   0  19   7  693.36  117.73
   0  19   8  220.65   68.30
   0  19  -8  174.01   47.79
   0  19   9 1336.34  152.73
   0  19  -9 1295.76  129.98
   0  19  10  149.07   62.18
   0  19 -10   75.06   37.19
   0  19 -11 1089.34  121.68
   0  19  11 1295.78  152.56
   0  19 -12   -2.23   20.92
   0  19  12   96.23   59.68
   0  19 -13  726.87  100.98
   0  19  13  967.83  136.54
   0  19  14  234.19   77.17
   0  19 -14   13.20   17.91
   0  19 -15  526.16   86.95
   0  19  15  765.60  125.51
   0  19  16  231.79   80.63
   0  19 -16   70.34   35.81
   0  19  17  717.07  131.63
   0  19 -17  446.72   81.81
   0  19 -18    9.53   24.14
   0  19 -19  354.15   75.04
   0  19 -20    8.74   20.89
   0  19 -21   87.14   42.62
   0  20   0  142.21   58.97
   0  20   1   27.65   33.01
   0  20  -1  -16.80   40.67
   0  20   2   24.72   33.24
   0  20  -2    1.52   31.22
   0  20  -3   55.47   38.50
   0  20   3    0.14   59.41
   0  20   4  -58.98   55.96
   0  20   5  -58.68   46.87
   0  20   6 -145.37   76.05
   0  20  -6    6.39   25.80
   0  20  -7   78.00   40.02
   0  20   7   48.58   44.01
   0  20   8   16.14   41.24
   0  20  -8   62.45   34.54
   0  20   9  126.41   55.53
   0  20  -9  125.27   46.00
   0  20 -10   40.34   34.05
   0  20  10   69.55   54.99
   0  20 -11  162.03   51.48
   0  20  11  267.94   81.26
   0  20  12  100.60   53.53
   0  20 -12   -2.70   18.36
   0  20 -13  113.63   46.17
   0  20  13  216.95   74.83
   0  20  14  150.71   69.01
   0  20 -14   30.80   31.69
   0  20  15  310.61   93.08
   0  20 -15   83.57   37.98
   0  20  16  199.34   89.58
   0  20 -16    5.40   21.16
   0  20 -17   66.54   31.30
   0  20  17  315.08   98.62
   0  20 -18   18.04   28.20
   0  20  18  212.68   91.68
   0  20 -19   78.19   43.96
   0  20 -20  -12.90   27.13
   0  21   0  -47.19   52.57
   0  21   1  144.56   60.72
   0  21  -1  130.74   57.67
   0  21  -2   -9.61   39.20
   0  21   2   31.22   39.80
   0  21   3  204.14   49.60
   0  21  -3  261.42   77.41
   0  21   4  -52.87   72.65
   0  21   5  303.53   86.34
   0  21   6  -27.01   46.37
   0  21  -6   57.91   40.74
   0  21  -7  722.99  101.33
   0  21   7  522.07  110.63
   0  21  -8   23.17   24.84
   0  21   8  -58.88   52.86
   0  21   9  986.75  145.99
   0  21  -9 1043.06  123.93
   0  21  10  156.96   71.04
   0  21 -10  102.99   43.16
   0  21 -11  592.60   94.11
   0  21  11  720.53  127.95
   0  21  12  246.58   78.69
   0  21 -12   93.93   39.71
   0  21 -13  516.41   91.73
   0  21  13  545.05  114.18
   0  21  14  334.72   90.45
   0  21 -14  125.28   47.24
   0  21  15  685.87  134.52
   0  21 -15  561.13   95.99
   0  21 -16  116.46   45.44
   0  21  16  455.71  117.20
   0  21 -17  315.03   71.78
   0  21  17  636.58  129.60
   0  21 -18  121.25   55.14
   0  21 -19  193.40   60.12
   0  22   0  102.20   44.09
   0  22   1  115.44   60.60
   0  22  -1    3.08   40.22
   0  22   2  198.02   73.28
   0  22  -2  275.60   79.62
   0  22   3   93.18   50.49
   0  22   4  115.86   52.48
   0  22   5    1.26   50.61
   0  22   6   58.26   40.98
   0  22  -6   96.53   42.86
   0  22   7    1.58   37.23
   0  22  -7   44.81   33.99
   0  22   8   91.01   51.42
   0  22  -8  125.30   46.36
   0  22   9  -19.59   42.31
   0  22  -9   14.72   25.08
   0  22  10  211.39   74.86
   0  22 -10  209.40   63.43
   0  22  11   61.42   47.40
   0  22 -11    8.52   23.50
   0  22  12  193.79   81.04
   0  22 -12   78.32   40.85
   0  22  13  113.55   68.10
   0  22 -13   43.66   29.58
   0  22  14  148.13   77.42
   0  22 -14   78.87   42.38
   0  22 -15   15.92   24.90
   0  22  15  108.82   57.66
   0  22 -16   17.60   24.29
   0  22  16  262.60  100.28
   0  22 -17   -8.45   23.97
   0  22 -18   39.85   38.08
   0  23   0   48.68   48.90
   0  23   1  -53.23   54.26
   0  23  -1  -31.06   42.56
   0  23  -2   48.28   49.83
   0  23   2   57.38   41.84
   0  23   3  -50.18   52.25
   0  23   4   -7.81   32.76
   0  23   5  -33.31   53.49
   0  23  -6  171.37   53.18
   0  23   6   38.19   49.78
   0  23  -7   70.03   37.44
   0  23   7   13.76   43.46
   0  23  -8  359.82   78.05
   0  23   8  399.17   99.20
   0  23   9  -45.19   46.86
   0  23  -9   94.02   43.39
   0  23 -10  298.99   70.03
   0  23  10  227.66   82.40
   0  23 -11  147.60   50.81
   0  23  11   88.45   64.67
   0  23 -12  293.51   75.69
   0  23  12  181.62   70.46
   0  23  13  128.76   71.00
   0  23 -13  104.08   43.14
   0  23 -14  293.02   73.04
   0  23  14  566.10  131.83
   0  23 -15   20.46   25.29
   0  23 -16  336.40   81.19
   0  24   0   65.54   30.90
   0  24  -1  498.18  113.83
   0  24   1  399.30  102.62
   0  24  -2   75.67   54.35
   0  24   2   98.57   54.74
   0  24   3  606.43  127.47
   0  24   4   95.11   65.70
   0  24   5  115.90   40.73
   0  24  -6   69.15   34.19
   0  24   6   17.11   47.65
   0  24  -7  126.98   49.32
   0  24   7   60.60   36.84
   0  24   8    3.58   62.37
   0  24  -8   89.08   39.93
   0  24   9   87.53   59.82
   0  24  -9   92.27   39.66
   0  24 -10  122.46   52.00
   0  24  10  -18.71   54.48
   0  24 -11   20.16   27.15
   0  24  11   26.48   38.44
   0  24  12   76.68   54.13
   0  24 -12    6.27   24.08
   0  24  13   -8.87   41.90
   0  24 -13  -26.49   35.74
   0  24 -14   -8.12   34.60
   0  24 -15  -25.13   37.82
   0  25   0  -22.78   45.40
   0  25   1  -11.63   39.59
   0  25  -1  -99.23   69.24
   0  25  -2  -58.81   47.12
   0  25   2   -3.33   28.95
   0  25   3  -10.54   31.25
   0  25   4  103.19   61.73
   0  25  -5   70.54   44.40
   0  25   5  -36.19   54.79
   0  25  -6  214.80   62.65
   0  25   6  106.12   40.17
   0  25  -7   83.47   45.56
   0  25   7 -127.83   85.45
   0  25   8  -70.75   59.92
   0  25  -8   89.37   46.83
   0  25   9  -77.72   71.59
   0  25  -9  -14.63   33.10
   0  25 -10  112.17   49.41
   0  25  10  -30.37   51.74
   0  25 -11  -20.64   31.39
   0  25  11  -25.11   42.97
   0  25 -12  119.12   49.82
   0  25 -13   22.45   36.74
   0  26   0   45.31   50.40
   0  26   1  430.70  112.62
   0  26  -1  579.08  129.72
   0  26   2   67.69   54.17
   0  26   3  442.51  114.80
   0  26   4  141.28   74.88
   0  26  -5  280.18   72.12
   0  26   5  271.59   93.49
   0  26   6    6.55   44.55
   0  26  -6   40.94   39.15
   0  26  -7  143.96   55.28
   0  26   7   17.65   55.95
   0  26  -8   23.30   31.10
   0  26   8 -201.04   95.04
   0  26  -9  150.76   59.58
   0  26   9   67.57   50.66
   0  26  10 -123.24   80.73
   0  26 -10   37.88   32.43
   0  26 -11   22.39   24.79
   0  27   0   23.46   49.35
   0  27   1    6.03   33.67
   0  27  -1  -24.77   60.77
   0  27   2  -16.56   40.52
   0  27   3   10.30   44.75
   0  27   4  -23.16   53.26
   0  27   5   33.12   53.73
   0  27  -5   61.08   40.10
   0  27  -6   49.34   35.59
   0  27   6   14.78   40.76
   0  27  -7   31.10   33.29
   0  27   7 -134.10   90.44
   0  27  -8    9.39   26.46
   0  28   0  226.96   82.74
   0  28   1  176.16   78.89
   0  28   2  116.80   73.20
   0  28   3   65.81   59.86
   0  28   4  272.59   96.16
   0  28   5   87.61   50.82
   0  29   0   67.88   55.17
   0  29   1    2.17   32.47
   1   0 -25  110.06   42.53
   1   0 -24   -5.51   19.29
   1   0 -24   34.35   23.88
   1   0 -23  106.79   38.79
   1   0 -23   44.28   25.85
   1   0 -22   41.18   23.90
   1   0 -22   -6.34   19.42
   1   0 -21  138.16   35.54
   1   0 -21  208.97   45.28
   1   0 -20    4.62   15.46
   1   0 -20   13.72   21.90
   1   0 -19  294.76   45.98
   1   0 -19  314.01   51.19
   1   0 -18   -3.64   11.18
   1   0 -18    7.10    9.98
   1   0 -17  457.76   58.07
   1   0 -17  470.99   53.03
   1   0 -16   -6.62   13.80
   1   0 -16   -3.77   12.35
   1   0 -15 1241.68   85.51
   1   0 -15 1260.23   82.88
   1   0 -14  -12.70   15.24
   1   0 -14   -8.43   11.28
   1   0 -13 2713.68  115.06
   1   0 -13 2725.68  112.35
   1   0 -12    2.75   11.44
   1   0 -12   -5.18   12.10
   1   0 -11 3223.69  115.55
   1   0 -11 3338.93  114.84
   1   0 -10    1.73    9.09
   1   0 -10   -3.53   10.65
  -1   0  10    4.25    8.25
   1   0  -9 3175.28  102.75
  -1   0   9 3145.16  107.97
   1   0  -9 3222.36  103.54
   1   0  -8    4.89    8.32
   1   0  -8    6.36    5.60
  -1   0   8   -2.55    6.83
   1   0  -7 6580.42  131.06
   1   0  -7 6683.08  129.51
  -1   0   7 6375.71  135.23
   1   0  -6   -5.26    6.70
  -1   0   6   -3.72    6.31
   1   0  -6   -4.26    6.22
   1   0  -5 3579.91   78.54
  -1   0   5 3529.61   84.77
   1   0  -5 3553.88   82.74
  -1   0   4   -4.59    4.97
   1   0  -4   -0.55    3.08
   1   0  -4   -0.39    3.96
  -1   0  -3 3185.82   64.77
   1   0   3 3199.02   65.80
  -1   0  -3 3239.83   53.11
   1   0   3 3170.10   54.69
   1   0   4   -1.64    3.36
  -1   0  -4    1.89    2.94
  -1   0  -4    0.55    3.87
   1   0   4    1.32    3.12
  -1   0  -5  779.32   40.55
  -1   0  -5  787.19   34.56
   1   0   5  736.61   35.84
  -1   0  -6   -2.20    6.71
   1   0   6   -4.35    5.17
  -1   0  -6    2.45    3.47
  -1   0  -7 2296.00   71.43
   1   0   7 2226.69   75.33
  -1   0  -7 2257.76   80.74
  -1   0  -8    1.32   10.33
  -1   0  -8    5.37    5.49
   1   0   8   12.90    8.63
   1   0   9 3877.24  114.39
  -1   0  -9 3776.31  118.83
  -1   0  -9 3783.14  105.03
  -1   0 -10   -0.90    7.80
  -1   0 -10   -4.75    6.26
   1   0  10    8.20    8.37
  -1   0 -11 4730.09  128.86
   1   0  11 4576.68  141.01
  -1   0 -11 4699.79  145.88
  -1   0 -12    0.96    8.10
  -1   0 -12   -0.43    7.83
  -1   0 -13 4092.77  131.91
  -1   0 -13 4248.50  151.17
  -1   0 -14    4.03   10.22
  -1   0 -14   -4.27   11.19
  -1   0 -15 2784.29  132.11
  -1   0 -15 2773.62  116.74
  -1   0 -16   20.48   16.82
  -1   0 -16   15.05   13.88
  -1   0 -17 2286.84  127.95
  -1   0 -17 2187.05  110.10
  -1   0 -18   -5.65   15.09
  -1   0 -18    1.23   11.65
  -1   0 -19 1256.40  100.95
  -1   0 -19 1250.19   88.59
  -1   0 -20   10.89   13.03
  -1   0 -20   11.33   13.15
  -1   0 -21  761.54   84.30
  -1   0 -21  784.91   73.90
  -1   0 -22  -14.34   21.83
  -1   0 -23  235.34   53.94
  -1   0 -24    4.84   20.46
   1  -1 -26   16.52   20.58
   1  -1 -25  137.41   42.55
   1   1 -25  162.13   43.28
   1   1 -25  220.16   51.87
   1   1 -24   15.40   18.97
   1  -1 -24   56.96   32.02
   1   1 -24   46.84   24.72
   1   1 -23  400.59   58.26
   1   1 -23  451.38   67.90
   1  -1 -23  492.16   70.30
   1   1 -22   28.21   21.21
   1  -1 -22   32.16   22.24
   1  -1 -22   16.90   18.95
   1   1 -22   49.15   27.37
   1   1 -21  824.92   80.36
   1  -1 -21  835.44   84.85
   1   1 -21  905.26   90.95
   1  -1 -21  890.16   80.07
   1   1 -20   20.23   15.57
   1  -1 -20   28.31   20.95
   1  -1 -20   24.45   23.43
   1   1 -20   -7.53   16.96
   1  -1 -19 1483.21   99.28
   1   1 -19 1406.54   99.47
   1  -1 -19 1380.58  102.28
   1   1 -19 1501.26  107.19
   1   1 -18  113.26   30.97
   1   1 -18   93.65   27.89
   1  -1 -18  122.63   31.89
   1  -1 -18  125.14   32.03
   1   1 -17 1960.33  117.19
   1  -1 -17 2020.66  108.21
   1  -1 -17 1892.88  111.41
   1   1 -17 1956.43  110.25
   1   1 -16  479.43   54.24
   1  -1 -16  476.39   55.07
   1   1 -16  404.33   52.58
   1  -1 -16  465.82   51.30
   1   1 -15 1509.03   95.03
   1  -1 -15 1455.37   87.58
   1  -1 -15 1515.92   91.89
   1   1 -15 1439.01   90.38
   1  -1 -14  767.60   64.05
   1   1 -14  720.88   63.99
   1  -1 -14  715.16   58.90
   1   1 -14  735.76   62.89
   1  -1 -13 2715.79  114.93
   1   1 -13 2598.43  112.97
   1  -1 -13 2650.78  109.82
   1   1 -13 2814.56  119.16
   1   1 -12  385.28   42.25
   1  -1 -12  380.20   41.58
   1  -1 -12  374.18   40.55
   1   1 -12  410.99   43.53
   1   1 -11 3598.01  122.13
   1   1 -11 3377.25  118.05
   1  -1 -11 3434.45  113.91
   1  -1 -11 3545.09  118.67
   1   1 -10 1036.45   63.78
   1  -1 -10 1043.23   62.17
  -1   1  10 1089.65   66.11
  -1  -1  10 1094.83   67.65
   1  -1 -10  994.26   59.77
   1   1 -10 1055.38   64.03
   1   1  -9 2393.75   91.84
  -1  -1   9 2389.15   95.73
  -1   1   9 2429.54   93.14
   1  -1  -9 2508.99   88.51
   1   1  -9 2560.38   93.42
   1  -1  -9 2435.87   87.10
   1   1  -8  497.04   39.85
   1  -1  -8  500.04   37.65
  -1   1   8  529.23   41.22
   1  -1  -8  466.43   36.81
   1   1  -8  544.74   40.19
  -1   1   8  478.23   38.27
  -1  -1   8  515.32   42.53
  -1  -1   7 1750.68   72.63
   1   1  -7 1886.29   70.38
  -1   1   7 1801.69   70.93
   1  -1  -7 1824.58   66.78
   1   1  -7 1793.57   71.33
   1  -1  -7 1836.21   67.36
  -1   1   7 1791.09   68.01
  -1  -1   6 2895.73   86.85
   1  -1  -6 2937.92   77.35
   1  -1  -6 2876.65   78.46
  -1   1   6 2996.17   79.83
  -1   1   6 2981.99   84.04
   1   1  -6 2964.47   85.92
  -1   1   5 1358.71   51.74
   1  -1  -5 1362.90   49.07
  -1  -1   5 1352.17   54.20
   1   1  -5 1344.68   53.44
   1  -1  -5 1408.10   48.37
  -1   1   5 1359.83   49.33
  -1   1   4   94.02   11.78
   1  -1  -4  106.89   12.31
   1  -1  -4  100.53   11.75
   1   1  -4   94.95   12.80
  -1  -1   4   99.69   13.95
  -1   1   4   97.95   12.63
   1   1   3 1031.88   37.69
  -1  -1  -3 1059.06   36.56
   1  -1   3 1006.09   34.53
  -1  -1  -3 1054.03   29.06
  -1   1  -3 1045.61   33.76
   1   1   3 1009.67   29.91
  -1  -1  -4  189.00   14.90
   1   1   4  166.88   17.35
   1  -1   4  192.46   17.77
   1   1   4  194.25   15.64
  -1   1  -4  182.87   16.52
  -1  -1  -4  197.63   18.24
  -1   1  -5  587.93   32.50
   1  -1   5  625.29   34.90
  -1  -1  -5  616.07   29.80
  -1   1  -5  610.70   36.88
   1   1   5  638.42   36.91
  -1  -1  -5  617.57   35.30
   1   1   5  633.82   32.41
  -1   1  -6  346.18   27.23
   1  -1   6  382.65   29.99
  -1   1  -6  370.02   31.38
   1   1   6  350.67   30.29
   1   1   6  346.36   26.81
  -1  -1  -6  347.53   24.72
  -1  -1  -6  318.30   28.08
  -1   1  -7 1645.84   62.93
   1   1   7 1605.88   63.23
   1  -1   7 1575.39   65.54
  -1  -1  -7 1616.92   66.79
  -1   1  -7 1606.12   69.10
   1   1   7 1555.29   68.46
  -1  -1  -7 1620.37   57.72
   1   1   8   28.15   10.92
  -1   1  -8   38.66   10.89
   1  -1   8   26.64   11.54
  -1  -1  -8   35.58   10.49
  -1  -1  -8   37.15   14.30
  -1   1  -8   27.54    9.66
  -1   1  -9 1943.97   78.15
  -1  -1  -9 1859.54   81.67
  -1  -1  -9 1846.98   71.68
   1  -1   9 1952.25   83.01
  -1   1  -9 1900.64   85.86
   1   1   9 1893.81   79.41
  -1  -1 -10   38.56   12.27
  -1   1 -10   31.22   11.70
   1   1  10   29.59   11.88
   1  -1  10   36.32   15.11
  -1  -1 -10   37.43   14.51
  -1   1 -10   29.15   13.11
  -1  -1 -11  993.82   66.67
  -1  -1 -11 1028.14   59.10
  -1   1 -11 1067.28   63.44
  -1   1 -11 1041.90   68.39
   1   1  11 1060.00   67.49
   1  -1  11 1026.25   67.40
  -1  -1 -12   52.86   14.80
  -1   1 -12   53.06   17.03
  -1   1 -12   50.22   17.34
  -1  -1 -12   45.71   17.16
  -1  -1 -13 1518.61   89.73
  -1   1 -13 1462.44   81.36
  -1   1 -13 1494.21   91.47
  -1  -1 -13 1467.32   77.03
  -1  -1 -14  383.41   47.47
  -1   1 -14  438.07   51.77
  -1  -1 -14  388.91   41.53
  -1   1 -14  398.53   44.16
  -1   1 -15  352.82   42.03
  -1  -1 -15  330.56   46.36
  -1  -1 -15  334.35   39.90
  -1   1 -15  323.83   45.42
  -1  -1 -16   48.44   22.60
  -1  -1 -16   23.88   13.61
  -1   1 -16   42.73   20.74
  -1   1 -16   18.31   12.73
  -1  -1 -17  112.21   26.13
  -1   1 -17   86.66   23.81
  -1  -1 -17  100.55   31.37
  -1   1 -17   91.61   29.88
  -1   1 -18   20.83   14.22
  -1  -1 -18   19.60   16.38
  -1   1 -18   28.63   19.73
  -1  -1 -18   15.94   14.57
  -1  -1 -19  165.38   36.64
  -1   1 -19  128.34   29.23
  -1  -1 -19  130.48   29.59
  -1   1 -19  193.33   42.44
  -1   1 -20  141.20   32.78
  -1  -1 -20  116.63   34.37
  -1   1 -20  121.12   35.12
  -1   1 -21   50.24   28.02
  -1   1 -21   48.79   20.89
  -1  -1 -21   84.35   32.06
  -1   1 -22   24.96   20.11
  -1  -1 -22   70.44   32.24
  -1   1 -22   51.41   21.53
  -1  -1 -23   50.98   30.58
  -1   1 -23   78.45   34.03
  -1  -1 -24   55.43   32.85
  -1   1 -24   22.73   27.92
   1   2 -25   11.85   21.11
   1  -2 -25  -27.12   24.07
   1   2 -25   17.77   20.64
   1   2 -24   97.33   32.15
   1  -2 -24  120.26   38.43
   1   2 -24  166.79   47.12
   1   2 -23   33.63   24.70
   1  -2 -23    1.54   16.37
   1   2 -23   22.82   17.11
   1   2 -22  498.70   66.38
   1  -2 -22  433.02   64.67
   1   2 -22  454.96   67.28
   1  -2 -21  -30.41   25.01
   1   2 -21  -10.36   19.02
   1   2 -21    5.91   20.21
   1   2 -20  333.57   50.18
   1  -2 -20  338.82   53.34
   1  -2 -20  357.07   50.79
   1   2 -20  320.12   54.04
   1  -2 -19   20.03   17.63
   1  -2 -19   30.07   19.75
   1   2 -19   22.26   17.03
   1   2 -19   29.90   21.83
   1  -2 -18  103.11   27.87
   1   2 -18   76.38   26.41
   1  -2 -18   96.49   25.45
   1   2 -18  103.51   28.52
   1  -2 -17  102.90   26.77
   1   2 -17  127.82   31.03
   1  -2 -17  109.32   27.34
   1   2 -17  103.42   27.70
   1  -2 -16  358.26   47.18
   1   2 -16  357.53   49.01
   1   2 -16  405.07   51.32
   1  -2 -16  376.44   46.11
   1   2 -15  542.35   56.52
   1   2 -15  531.45   57.07
   1  -2 -15  563.41   56.86
   1  -2 -15  572.20   54.24
   1  -2 -14  462.96   47.05
   1  -2 -14  536.03   52.38
   1   2 -14  466.34   51.70
   1   2 -14  463.28   50.62
   1  -2 -13 1920.70   92.23
   1  -2 -13 1923.85   96.01
   1   2 -13 1969.37  100.45
   1   2 -13 1878.98   98.11
   1   2 -12  237.90   35.01
   1  -2 -12  258.69   34.61
   1  -2 -12  239.98   33.33
   1   2 -12  178.11   30.14
   1  -2 -11 2192.39   90.09
   1   2 -11 2101.18   96.39
   1  -2 -11 2075.96   90.36
   1   2 -11 2074.73   96.45
  -1   2  10  249.33   32.08
   1  -2 -10  279.01   32.95
   1  -2 -10  247.48   29.81
   1   2 -10  259.20   32.85
   1   2 -10  243.26   31.74
   1  -2  -9 3952.25  110.12
  -1  -2   9 3825.68  124.87
  -1   2   9 3926.34  118.23
   1  -2  -9 3826.58  108.36
   1   2  -9 3814.65  120.39
   1  -2  -8    7.96    9.03
  -1  -2   8   -4.48    7.96
  -1   2   8   -1.73    4.89
   1  -2  -8    5.16    5.87
   1   2  -8    2.38    7.68
  -1   2   8   -3.22    7.06
   1  -2  -7 3996.14   97.24
  -1   2   7 4040.75  102.71
   1  -2  -7 4041.08   97.52
  -1  -2   7 3909.05  112.15
  -1   2   7 4056.77  105.10
   1   2  -7 3768.38  107.70
   1   2  -6   20.64    9.22
   1  -2  -6   19.68    7.77
  -1   2   6   22.24    8.25
   1  -2  -6   18.06    6.43
  -1   2   6   22.42    7.84
  -1  -2   6   14.30    7.40
   1  -2  -5 3082.02   71.75
  -1   2   5 2961.22   72.53
   1   2  -5 2974.10   83.87
  -1   2   5 2979.75   75.72
  -1  -2   5 2987.56   86.02
   1  -2  -5 3066.66   73.54
   1  -2  -4   32.07    7.75
   1   2  -4   38.52    9.65
  -1  -2   4   20.28    6.96
  -1   2   4   26.59    7.45
  -1   2   4   22.08    6.29
  -1  -2   3  613.12   33.10
  -1   2   3  633.14   28.52
  -1   2  -3 2065.89   55.80
   1   2   3 2139.34   56.47
   1  -2   3 2036.80   57.57
   1  -2   3 2168.03   66.63
   1  -2   4 2305.24   65.64
   1   2   4 2328.94   55.00
  -1   2  -4 2350.55   64.29
  -1  -2  -4 2271.86   61.94
   1   2   4 2290.58   64.22
   1   2   5  380.40   25.13
   1  -2   5  365.04   28.63
   1   2   5  380.63   29.23
  -1  -2  -5  384.41   28.09
  -1   2  -5  379.73   27.73
   1   2   6  490.81   35.82
   1  -2   6  519.50   36.72
  -1   2  -6  521.92   35.23
  -1  -2  -6  515.62   34.96
   1   2   6  494.16   31.57
  -1  -2  -7  421.58   28.60
  -1   2  -7  391.29   32.97
   1  -2   7  389.16   34.32
   1   2   7  449.11   36.92
   1   2   7  409.11   31.68
  -1  -2  -7  410.12   33.66
  -1   2  -8 1209.86   65.59
  -1   2  -8 1140.96   58.97
   1  -2   8 1146.15   61.78
  -1  -2  -8 1155.13   51.58
  -1  -2  -8 1119.73   58.99
   1   2   8 1100.72   56.23
  -1   2  -9 2737.10  104.39
  -1  -2  -9 2663.25   84.57
   1   2   9 2767.11   96.02
  -1  -2  -9 2570.80   95.01
   1  -2   9 2653.98  101.12
  -1   2  -9 2665.38   94.83
  -1  -2 -10  777.88   55.39
  -1  -2 -10  814.39   48.91
  -1   2 -10  747.06   53.16
   1   2  10  801.20   55.63
  -1   2 -10  835.27   60.30
   1  -2  10  797.24   59.02
  -1  -2 -11 2408.54   88.92
  -1   2 -11 2497.54  100.45
  -1   2 -11 2653.56  111.49
  -1  -2 -11 2472.80  103.38
  -1  -2 -12 1818.75   81.37
  -1   2 -12 1813.26   88.87
  -1   2 -12 1863.07   98.94
  -1  -2 -12 1962.00   96.64
  -1  -2 -13 1508.20   88.25
  -1   2 -13 1627.56   95.65
  -1  -2 -13 1494.09   75.68
  -1   2 -13 1444.46   82.04
  -1   2 -14 1587.15   90.06
  -1  -2 -14 1551.88   81.19
  -1   2 -14 1541.44   97.05
  -1  -2 -14 1544.18   93.08
  -1  -2 -15 1384.37   91.23
  -1   2 -15 1369.71   95.59
  -1  -2 -15 1318.38   78.43
  -1   2 -15 1356.06   86.32
  -1  -2 -16  961.62   79.23
  -1   2 -16 1001.95   75.66
  -1   2 -16 1000.02   83.86
  -1  -2 -17 1864.89  114.90
  -1   2 -17 1811.37  116.58
  -1   2 -17 1880.37  106.69
  -1  -2 -18  354.21   53.23
  -1   2 -18  316.81   55.52
  -1   2 -18  329.43   46.59
  -1  -2 -19  682.74   74.47
  -1   2 -19  723.48   69.60
  -1   2 -19  662.78   76.24
  -1   2 -20  190.53   42.35
  -1  -2 -20  215.44   45.72
  -1   2 -20  219.00   39.90
  -1   2 -21  276.87   52.43
  -1  -2 -21  287.03   52.26
  -1   2 -21  274.62   45.59
  -1   2 -22  118.72   40.03
  -1   2 -22  155.30   38.15
  -1  -2 -22   94.40   30.37
  -1  -2 -23  178.55   44.21
  -1   2 -23  138.69   39.62
  -1   2 -24   35.16   24.21
  -1  -2 -24    6.18   19.45
   1   3 -25  117.35   40.91
   1  -3 -25   71.94   31.72
   1   3 -25  123.48   37.99
   1   3 -24   58.03   30.97
   1  -3 -24  102.49   36.61
   1   3 -24  121.53   37.05
   1   3 -23   23.97   15.39
   1  -3 -23   89.48   35.77
   1   3 -23   45.03   28.05
   1   3 -22   62.72   29.98
   1   3 -22   31.45   22.93
   1  -3 -22   49.71   25.72
   1   3 -21  293.85   51.92
   1  -3 -21  250.95   47.83
   1   3 -21  249.67   50.61
   1  -3 -20  154.45   36.73
   1   3 -20  167.39   41.34
   1   3 -20  192.03   41.36
   1  -3 -19  473.89   60.42
   1   3 -19  444.83   61.39
   1   3 -19  422.07   56.26
   1   3 -18  569.13   65.06
   1   3 -18  524.64   63.92
   1  -3 -18  560.40   63.81
   1  -3 -17  378.00   49.96
   1   3 -17  260.27   42.79
   1   3 -17  299.60   47.46
   1  -3 -16  906.32   74.69
   1   3 -16  911.15   77.38
   1   3 -16  875.80   76.55
   1   3 -15  208.33   36.54
   1  -3 -15  261.92   36.65
   1   3 -15  212.93   37.70
   1  -3 -15  205.16   35.38
   1   3 -14 1757.16  101.01
   1  -3 -14 1753.79   95.02
   1  -3 -14 1742.21   89.90
   1   3 -14 1734.43   99.67
   1   3 -13 1179.79   79.69
   1  -3 -13 1140.39   73.31
   1  -3 -13 1189.12   70.39
   1   3 -13 1104.83   77.63
   1   3 -12 4423.60  148.21
   1  -3 -12 4391.25  131.60
   1   3 -12 4419.29  150.14
   1  -3 -12 4514.78  139.79
   1  -3 -11 1180.42   65.82
   1   3 -11 1194.63   75.43
   1  -3 -11 1261.17   70.37
   1  -3 -10 3462.98  106.28
   1   3 -10 3428.88  121.19
   1  -3 -10 3657.38  113.84
   1   3  -9    2.43    8.56
  -1   3   9    2.84    8.49
   1  -3  -9   17.81   11.17
  -1  -3   9    1.37    8.71
   1  -3  -9    0.15    7.94
   1  -3  -8  957.69   51.77
  -1  -3   8  941.77   61.14
  -1   3   8  914.23   53.82
  -1   3   8 1035.81   56.76
   1   3  -8  954.91   58.30
   1  -3  -7    8.61    7.24
  -1   3   7   14.03    8.70
   1   3  -7  -10.03   10.07
  -1   3   7    1.53    5.01
  -1  -3   7    4.15    6.57
  -1   3   6 1495.26   59.82
   1   3  -6 1518.44   66.96
   1  -3  -6 1528.70   55.86
  -1  -3   6 1578.46   70.32
  -1   3   6 1640.16   60.47
  -1   3   5   92.80   13.97
  -1   3   5   89.93   13.32
  -1  -3   5   97.04   16.01
   1   3  -5   93.50   16.60
  -1  -3   4 2171.27   73.93
  -1   3   4 2127.11   56.94
   1   3  -4 2161.86   71.76
  -1  -3   3 1584.89   60.38
   1   3  -3 1864.37   63.72
   1  -3   2 5438.68  103.44
  -1   3  -2 5449.94  104.70
  -1   3  -3 2315.83   68.63
  -1   3  -3 2435.72   73.46
   1  -3   3 2334.72   70.63
  -1   3  -4 1367.35   54.26
   1  -3   4 1345.09   57.58
   1  -3   4 1341.91   56.85
   1   3   4 1332.22   51.26
   1   3   5 3765.85   92.87
  -1   3  -5 3609.28   93.62
   1  -3   5 3774.17  100.68
   1  -3   5 3738.47   99.28
   1   3   5 3692.81   79.88
   1   3   6  302.79   25.10
   1   3   6  269.02   27.12
  -1  -3  -6  276.18   26.10
  -1   3  -6  305.88   29.19
   1  -3   6  289.19   29.35
  -1  -3  -7 3483.34   97.75
   1   3   7 3458.55  103.49
   1  -3   7 3472.86  107.23
  -1   3  -7 3414.63  101.54
   1   3   7 3480.63   93.25
  -1   3  -8   78.31   16.74
  -1  -3  -8   95.59   18.82
   1   3   8   92.38   15.81
   1  -3   8   92.09   19.03
  -1  -3  -9 1062.39   61.59
   1   3   9 1059.30   58.73
  -1   3  -9 1026.86   61.46
   1  -3   9 1011.72   65.12
   1  -3  10   75.41   18.44
   1   3  10   86.40   18.65
  -1   3 -10   62.66   16.72
  -1  -3 -10   90.98   20.59
  -1   3 -10   98.83   20.12
  -1  -3 -11  848.92   60.70
  -1   3 -11  763.45   61.19
  -1   3 -11  820.91   59.81
  -1  -3 -12  230.49   34.26
  -1   3 -12  235.67   35.31
  -1   3 -12  229.88   33.53
  -1  -3 -13  530.11   53.04
  -1   3 -13  449.81   48.19
  -1   3 -13  412.73   49.81
  -1  -3 -14  927.90   71.68
  -1   3 -14  818.31   66.35
  -1   3 -14  870.41   73.81
  -1   3 -15  -11.44   16.55
  -1  -3 -15   14.84   15.23
  -1   3 -15   20.21   16.27
  -1   3 -16  251.60   39.51
  -1   3 -16  257.97   43.23
  -1  -3 -16  296.68   44.78
  -1  -3 -17   48.59   23.39
  -1   3 -17   58.55   26.25
  -1   3 -17   17.25   11.84
  -1   3 -18  331.03   52.67
  -1  -3 -18  425.80   57.53
  -1   3 -18  332.71   47.56
  -1   3 -19  103.58   32.34
  -1   3 -19  125.15   30.55
  -1  -3 -19  111.15   30.84
  -1   3 -20  474.62   67.19
  -1  -3 -20  501.96   66.34
  -1   3 -20  448.42   57.25
  -1  -3 -21  205.56   46.92
  -1   3 -21  187.41   45.91
  -1   3 -21  211.26   42.42
  -1  -3 -22  196.43   44.86
  -1   3 -22  157.14   36.98
  -1   3 -22  134.65   40.66
  -1  -3 -23   77.49   31.19
  -1   3 -23   79.50   31.76
  -1   3 -24   53.93   30.31
  -1  -3 -24  144.38   46.84
   1   4 -25  256.69   59.60
   1   4 -25  145.61   39.24
   1   4 -24   74.17   29.10
   1   4 -24  115.31   41.29
   1   4 -23  288.80   53.54
   1  -4 -23  316.75   56.23
   1   4 -23  238.27   52.71
   1   4 -22  162.29   43.71
   1   4 -22  193.96   43.89
   1  -4 -22  176.15   43.98
   1   4 -21  407.05   64.20
   1  -4 -21  405.51   60.65
   1   4 -21  395.41   58.66
   1  -4 -20  248.51   45.50
   1   4 -20  223.30   44.64
   1   4 -20  241.82   48.70
   1   4 -19  169.33   38.57
   1  -4 -19  195.50   39.93
   1   4 -19  157.45   39.28
   1   4 -18  194.30   38.91
   1   4 -18  214.42   42.43
   1  -4 -18  212.79   39.95
   1  -4 -17   29.19   18.41
   1   4 -17   33.17   19.05
   1   4 -17   10.58   12.84
   1   4 -16  406.64   52.26
   1  -4 -16  490.97   54.58
   1   4 -16  445.30   55.69
   1   4 -15   -0.65   14.24
   1  -4 -15   24.38   14.17
   1   4 -15   15.31   11.95
   1   4 -14  677.15   63.25
   1   4 -14  665.60   63.89
   1  -4 -14  710.43   60.73
   1  -4 -13  558.87   52.31
   1   4 -13  552.81   56.33
   1   4 -13  563.10   56.91
   1  -4 -12  280.37   36.08
   1   4 -12  253.18   36.64
   1   4 -11  906.49   67.47
   1  -4 -11  924.61   60.00
   1  -4 -10  260.90   31.26
   1   4 -10  215.34   30.85
   1   4  -9 1613.97   82.99
  -1   4   9 1610.20   76.74
   1  -4  -9 1552.52   70.33
  -1  -4   9 1649.87   86.42
  -1  -4   8   20.42   10.37
   1   4  -8    9.27    8.73
  -1   4   8   24.37   10.62
  -1  -4   8   17.85    6.44
  -1   4   8   18.42    8.74
  -1   4   7 1529.68   64.95
   1   4  -7 1414.53   72.11
  -1  -4   7 1536.14   77.39
  -1   4   7 1544.05   66.20
  -1  -4   6    8.15    9.26
  -1   4   6    7.47    6.52
   1   4  -6    8.08    8.34
  -1   4   6    4.47    4.84
  -1  -4   5 4164.94  116.69
  -1   4   5 4071.32   90.11
   1   4  -5 4134.28  112.56
  -1  -4   4    1.87    6.34
   1   4  -4    3.41    5.71
   1   4  -3 1694.82   55.35
   1   4  -3 1636.62   66.92
  -1  -4   2   35.12   14.32
   1   4  -1  893.87   66.60
  -1  -4   1  756.61   62.71
  -1   4   1  857.38   61.04
   1  -4   0  273.35   32.20
  -1  -4   0  244.74   36.91
   1   4   0  254.79   33.16
  -1   4   0  291.93   32.60
   1  -4   0  276.12   29.14
  -1   4   0  235.40   28.71
  -1   4  -1 2351.30   95.79
  -1   4  -1 2387.35   80.89
   1   4   1 2469.48   96.58
   1  -4   1 2239.98   82.46
   1  -4   1 2413.33   97.87
  -1   4  -2  497.12   35.64
   1  -4   2  490.13   35.21
   1  -4   2  506.17   44.93
   1  -4   3 1072.82   50.85
  -1   4  -3 1078.44   52.49
  -1   4  -3 1090.85   51.77
  -1   4  -4  235.00   25.11
  -1   4  -4  222.58   24.90
   1  -4   4  239.73   24.56
   1   4   5  354.94   29.57
  -1   4  -5  356.27   31.98
   1  -4   5  364.83   31.45
   1  -4   5  397.85   35.02
  -1   4  -6  152.75   22.54
   1  -4   6  160.18   22.79
   1  -4   6  151.86   25.02
   1   4   6  141.40   20.17
   1   4   6  128.93   17.26
   1   4   7  104.79   16.31
   1  -4   7  104.14   20.89
   1  -4   7  104.75   20.16
  -1   4  -7  119.86   20.60
   1  -4   8  629.11   49.74
  -1   4  -8  589.23   46.86
   1  -4   8  609.60   51.02
   1   4   8  574.01   41.45
  -1   4  -9   29.01   12.86
   1   4   9   37.56   12.04
   1  -4   9   51.99   18.07
  -1  -4  -9   62.52   18.77
   1  -4   9   34.21   15.72
  -1  -4 -10 2006.46   87.95
   1   4  10 1890.61   84.92
  -1   4 -10 1865.15   89.88
  -1   4 -11  156.70   27.13
  -1  -4 -11  181.91   28.72
  -1   4 -12 1549.89   92.70
  -1  -4 -12 1574.35   85.15
  -1   4 -12 1478.22   85.78
  -1   4 -13  124.51   27.00
  -1   4 -13  149.14   28.13
  -1  -4 -13  176.45   32.08
  -1   4 -14  545.41   55.94
  -1  -4 -14  575.90   57.73
  -1   4 -14  566.05   61.09
  -1  -4 -15  139.83   31.28
  -1   4 -15  161.98   34.94
  -1   4 -15  126.84   27.18
  -1   4 -16 1010.89   79.52
  -1  -4 -16 1080.48   83.87
  -1   4 -16 1001.88   86.00
  -1   4 -17  169.03   38.38
  -1  -4 -17  129.24   33.97
  -1   4 -17  150.11   32.20
  -1   4 -18  779.29   74.00
  -1   4 -18  956.97   88.97
  -1  -4 -18  755.70   76.26
  -1  -4 -19   89.21   33.39
  -1   4 -19   72.02   28.00
  -1   4 -19   42.31   22.46
  -1   4 -20  138.08   38.82
  -1   4 -20  156.54   35.69
  -1  -4 -20  186.88   43.09
  -1   4 -21   48.08   30.13
  -1  -4 -21    2.05   17.94
  -1   4 -21   20.64   22.72
  -1   4 -22   29.33   18.97
  -1   4 -22   44.08   29.68
  -1   4 -23   -1.25   13.12
  -1   4 -24  133.69   44.60
   1   5 -25   16.31   19.59
   1   5 -25   14.74   19.40
   1   5 -24   18.72   21.95
   1   5 -24  -14.95   21.72
   1   5 -23   47.89   25.92
   1   5 -23   48.00   26.39
   1   5 -22   26.12   24.91
   1   5 -22   21.71   21.50
   1   5 -21   73.78   33.91
   1   5 -21   55.82   25.78
   1   5 -20  172.10   40.62
   1   5 -20  139.45   34.68
   1   5 -19    1.39   16.76
   1   5 -19    3.73   14.63
   1   5 -18  308.00   50.70
   1  -5 -18  349.91   49.97
   1   5 -18  326.02   52.78
   1  -5 -17   -2.86   11.88
   1   5 -17   -7.78   19.44
   1   5 -17   -2.29   15.80
  -1  -5  17   11.63   13.26
  -1  -5  16  151.64   27.80
   1   5 -16  129.34   28.56
   1  -5 -16  174.57   32.58
   1   5 -16  125.18   30.39
   1  -5 -15   37.78   23.10
   1   5 -15   39.35   20.54
  -1  -5  15   26.21   12.47
   1   5 -15   39.30   15.13
   1   5 -14  787.92   70.57
  -1  -5  14  779.68   55.08
   1  -5 -14  858.12   65.93
   1   5 -13   37.84   17.27
  -1  -5  13   25.26   10.81
  -1  -5  12 1221.88   59.98
   1   5 -12 1190.13   82.55
  -1  -5  11  517.31   37.11
   1   5 -11  578.66   55.85
  -1  -5  10  426.30   30.57
   1   5 -10  458.46   48.01
  -1  -5   9  326.62   24.16
   1   5  -9  348.20   40.73
  -1  -5   8  237.10   34.44
   1   5  -8  211.40   30.91
  -1   5   8  245.85   28.64
  -1  -5   8  211.59   17.05
  -1  -5   7  772.01   58.51
   1   5  -7  718.68   54.62
  -1   5   7  739.43   46.91
  -1   5   7  736.82   46.74
   1   5  -6 1249.35   69.26
  -1  -5   6 1248.28   71.16
  -1   5   6 1298.64   57.61
   1   5  -5 1909.08   82.36
  -1  -5   5 1904.46   83.60
   1   5  -4    3.81    4.82
   1   5  -4    5.44    8.15
  -1  -5   3 4792.47  170.04
   1   5  -3 4905.82  126.92
   1   5  -3 4820.30  114.24
   1   5  -2  364.75   45.79
  -1  -5   2  385.83   50.72
  -1   5   1 9085.13  215.26
  -1   5   1 8916.20  170.66
   1   5  -1 8909.91  236.56
  -1  -5   1 8912.92  234.97
   1  -5   0   41.19   19.86
  -1   5   0   15.79   14.78
  -1   5   0   31.22   14.84
  -1  -5   0   42.39   19.83
   1  -5   0   54.66   18.16
  -1   5  -1 7338.29  161.94
   1  -5   1 7310.34  169.56
   1   5   1 7330.34  189.31
   1  -5   1 6717.99  182.50
  -1   5  -1 7258.08  193.29
  -1   5  -2   10.75    8.18
   1  -5   2    8.50    9.47
   1  -5   2   -2.76    9.54
   1  -5   3 1985.97   98.97
   1  -5   3 2117.68   79.52
  -1   5  -3 2029.62   76.71
  -1   5  -4  258.39   27.95
  -1   5  -4  219.56   27.94
   1  -5   4  228.81   25.57
  -1   5  -5 1305.99   62.58
  -1   5  -5 1330.22   67.64
   1  -5   5 1301.19   61.13
   1   5   6  155.69   21.73
  -1   5  -6  167.19   24.59
   1  -5   6  172.49   23.13
   1  -5   7  555.88   43.87
  -1   5  -7  557.45   46.72
   1   5   7  596.73   40.62
   1  -5   7  607.29   51.24
  -1   5  -8   10.72   13.00
   1  -5   8   10.04    8.62
   1  -5   8   23.36   13.87
   1   5   8   10.26    8.23
  -1   5  -9 1048.77   67.38
   1  -5   9 1065.32   66.33
   1  -5   9 1081.57   72.36
   1   5   9 1087.72   61.39
   1  -5  10   50.31   15.37
  -1   5 -10   51.81   17.21
  -1   5 -11  794.60   63.20
   1  -5  11  684.44   57.64
   1  -5  12  200.20   33.91
  -1   5 -12  211.29   34.16
   1  -5  13    2.31   10.10
  -1   5 -13   -8.24   16.57
  -1   5 -13  -16.33   19.39
   1  -5  14  218.75   37.94
  -1   5 -14  195.40   34.59
  -1   5 -14  191.22   36.61
  -1   5 -15    7.12   13.64
   1  -5  15   39.39   18.41
  -1   5 -15   60.07   23.22
  -1   5 -16  226.52   38.55
  -1   5 -16  255.25   44.29
   1  -5  16  264.73   43.69
  -1   5 -17  112.94   29.36
   1  -5  17  129.85   32.52
  -1   5 -17  123.89   34.99
  -1   5 -18  118.52   31.81
  -1   5 -18  134.87   34.53
  -1   5 -19  662.90   71.77
  -1   5 -19  591.48   73.32
  -1   5 -20   44.57   22.69
  -1   5 -20    3.02   18.58
  -1   5 -21  779.17   88.60
  -1   5 -21  618.56   71.69
  -1   5 -22   30.53   22.40
  -1   5 -22   43.22   27.00
  -1   5 -23  357.49   63.66
  -1   5 -24   27.59   28.21
   1   6 -25  514.66   79.11
   1   6 -25  512.03   74.62
   1   6 -24   48.01   32.57
   1   6 -24   23.56   23.12
   1   6 -23  503.75   70.45
   1   6 -23  500.49   74.32
   1   6 -22   89.29   34.21
   1   6 -22   82.90   30.79
   1   6 -21  538.41   74.49
   1   6 -21  488.19   68.09
   1   6 -20   39.45   25.11
   1   6 -20   18.15   16.37
   1   6 -19  234.14   46.48
   1   6 -19  148.58   36.18
   1   6 -18    7.70   15.00
   1   6 -18   -0.84   20.46
   1   6 -17   33.00   20.60
   1   6 -17   33.19   15.91
   1   6 -16   26.11   15.13
  -1  -6  16   46.35   15.37
   1   6 -16   39.96   13.34
   1   6 -15  -16.52   22.37
  -1  -6  15   17.18   11.16
   1   6 -14   20.34   19.27
  -1  -6  14   10.92    8.58
   1   6 -13   77.11   22.72
  -1  -6  13   56.61   13.45
   1   6 -12  494.28   54.92
  -1  -6  12  452.90   33.56
  -1  -6  11  287.06   24.42
   1   6 -11  352.11   44.48
  -1  -6  10  226.99   20.13
   1   6 -10  298.36   40.92
  -1  -6   9  270.60   20.75
   1   6  -9  318.83   41.07
  -1  -6   8   28.95    7.39
   1   6  -8   49.09   16.37
  -1  -6   7  595.68   33.92
  -1  -6   7  678.10   57.40
   1   6  -7  565.90   51.27
   1   6  -6  594.14   30.94
   1   6  -6  543.28   48.69
  -1  -6   6  621.01   52.69
   1   6  -5 2748.57  106.50
   1   6  -5 2712.28   71.97
  -1  -6   4  835.89   77.99
   1   6  -4  905.44   60.16
   1   6  -4  846.15   47.79
  -1  -6   3 3852.70  165.84
   1   6  -3 3721.48  115.27
   1   6  -2    2.09   15.21
  -1  -6   2   12.32   15.94
  -1  -6   1 3829.35  165.31
   1   6  -1 3729.74  167.28
  -1   6   1 3792.66  127.31
  -1   6   1 3727.45  150.91
  -1   6   0 1959.28  105.57
  -1  -6   0 1960.45  110.02
   1  -6   0 2032.77   95.66
  -1   6   0 2097.74  104.91
   1   6   0 2033.37  121.98
  -1   6  -1 3024.28  115.89
  -1   6  -1 2859.79  134.49
   1  -6   1 2797.69  118.07
   1  -6   1 2979.01  129.43
   1   6   1 2817.61  131.09
   1  -6   2 1917.84  110.60
   1   6   2 2042.02  100.23
   1  -6   2 1987.43   92.68
  -1   6  -2 1869.25  104.08
  -1   6  -2 1931.29   85.39
   1  -6   3 3077.96  109.28
  -1   6  -3 2961.25  102.28
  -1   6  -4  -16.06   11.31
   1  -6   4   11.99   13.29
   1  -6   4   -2.21    7.98
  -1   6  -4   11.95   10.21
  -1   6  -5 2447.08   97.93
   1  -6   5 2494.92   89.67
  -1   6  -5 2568.68   93.41
  -1   6  -6   23.41   11.57
   1  -6   6   14.75    9.71
  -1   6  -6   11.33    7.64
   1  -6   7  165.10   24.86
  -1   6  -7  167.49   27.09
  -1   6  -8  181.23   30.14
   1  -6   8  143.26   23.59
   1   6   8  163.11   23.75
  -1   6  -9  294.67   38.10
   1  -6   9  242.62   31.13
  -1   6 -10   11.85   12.44
   1  -6  10    5.94    9.73
   1  -6  11  233.60   33.40
  -1   6 -11  223.20   36.55
  -1   6 -12  277.37   40.06
   1  -6  12  290.39   38.24
   1  -6  13   19.75   13.37
  -1   6 -13   15.14   13.05
  -1   6 -14    0.64   10.67
   1  -6  14    6.42    9.50
  -1   6 -15    3.54   16.29
  -1   6 -15   -5.44   11.00
   1  -6  15   24.11   14.29
  -1   6 -16    9.88   12.32
   1  -6  16   34.71   18.46
  -1   6 -16   19.71   12.30
  -1   6 -17   25.77   19.68
  -1   6 -17   18.31   16.52
  -1   6 -18   33.81   18.93
  -1   6 -18   -6.57   20.47
  -1   6 -19  -13.06   20.16
  -1   6 -19   -8.43   15.65
  -1   6 -20   69.11   27.03
  -1   6 -20   44.00   23.84
  -1   6 -21   28.90   20.79
  -1   6 -21   31.23   25.50
  -1   6 -22   41.00   25.20
  -1   6 -22   -5.32   19.93
  -1   6 -23  -19.77   23.79
  -1   6 -24   27.87   23.11
   1   7 -25    4.50   16.58
   1   7 -25    6.53   26.68
   1   7 -24   65.88   32.74
   1   7 -24   84.15   38.02
   1   7 -23   50.51   29.23
   1   7 -23   35.80   23.80
   1   7 -22   67.69   30.68
   1   7 -22   57.37   27.11
   1   7 -21   26.74   22.66
   1   7 -21   72.19   29.63
   1   7 -20   -8.80   16.86
   1   7 -20  -50.06   29.16
   1   7 -19    3.89   16.78
   1   7 -19   27.03   22.45
   1   7 -18    8.98   16.38
   1   7 -18  -60.15   31.62
   1   7 -17   12.48   17.21
   1   7 -17  -11.71   15.36
   1   7 -16   -9.58   21.25
  -1  -7  16   -2.35    6.83
  -1  -7  15    8.57    6.74
   1   7 -15   -3.22   14.79
   1   7 -14   43.26   22.67
  -1  -7  14   35.46    9.54
  -1  -7  13  531.33   34.41
   1   7 -13  661.42   66.38
  -1  -7  12  233.32   22.02
   1   7 -12  260.66   41.35
   1   7 -11  466.06   54.04
  -1  -7  11  440.53   28.69
   1   7 -10   87.10   24.03
  -1  -7  10   58.79   10.86
  -1  -7   9  358.22   27.59
   1   7  -9  458.92   50.75
   1   7  -8  238.80   35.30
   1   7  -7  985.12   43.77
   1   7  -7  966.71   70.38
   1   7  -6  829.92   42.19
   1   7  -6  959.06   67.40
   1   7  -5 2720.08   84.59
   1   7  -5 2721.59  113.83
   1   7  -4 2393.75  104.68
   1   7  -4 2414.42   92.90
  -1  -7   4 2467.45  142.92
  -1  -7   3 1122.21  100.53
   1   7  -3 1206.86   72.10
  -1  -7   2 1900.39  126.72
  -1   7   2 1891.34   92.11
   1   7  -2 1841.28  122.99
  -1   7   1 1835.86  100.27
  -1   7   1 1847.64  113.30
  -1  -7   1 1868.59  123.38
   1   7  -1 1821.28  126.07
   1  -7   0 2252.43  109.69
   1   7   0 2447.42  140.23
  -1  -7   0 2448.44  127.99
  -1   7   0 2485.77  124.04
  -1   7   0 2248.10  122.79
  -1   7  -1 3489.85  137.39
  -1   7  -1 3923.45  168.65
   1  -7   1 3947.67  159.03
   1   7   1 3532.29  160.53
  -1   7  -2 1237.77   75.33
   1  -7   2 1215.04   81.05
  -1   7  -2 1233.09   93.67
   1   7   2 1218.82   86.34
   1  -7   2 1165.10   93.74
   1  -7   3 3194.47  123.88
  -1   7  -3 3098.23  112.76
   1  -7   3 3124.07  153.59
   1   7   3 2934.03  124.28
   1  -7   4 1434.94   79.31
   1  -7   4 1554.79  107.60
  -1   7  -4 1558.83   78.22
   1  -7   5 2127.53   91.05
   1  -7   5 2037.98  122.95
  -1   7  -5 2101.80   98.43
  -1   7  -5 2039.12   87.85
   1  -7   6  294.78   33.80
  -1   7  -6  262.11   32.18
  -1   7  -6  286.58   38.42
  -1   7  -7  467.90   47.92
   1  -7   7  453.69   41.35
   1  -7   8  540.64   45.41
  -1   7  -8  517.01   51.74
  -1   7  -9  163.41   30.45
   1  -7   9  194.15   27.44
  -1   7 -10  316.84   42.69
   1  -7  10  339.45   38.14
   1  -7  11  121.73   23.38
  -1   7 -11  125.72   27.53
   1  -7  12   19.51   10.86
  -1   7 -12   31.88   16.82
   1  -7  13   20.07   13.89
  -1   7 -13   13.92   13.72
  -1   7 -14   -7.62   16.94
   1  -7  14   28.58   17.29
   1  -7  15   12.02   11.76
  -1   7 -15  -10.21   20.47
  -1   7 -16  -19.48   21.41
  -1   7 -16   14.91   11.99
   1  -7  16   15.65   15.18
  -1   7 -17   66.42   23.23
  -1   7 -17   49.39   24.17
  -1   7 -18  102.52   32.42
  -1   7 -18   67.83   25.55
  -1   7 -19  206.95   43.32
  -1   7 -19  181.51   40.34
  -1   7 -20  368.70   58.38
  -1   7 -20  411.99   65.88
  -1   7 -21  300.98   58.36
  -1   7 -21  305.89   54.85
  -1   7 -22  294.78   60.57
  -1   7 -22  287.65   52.31
  -1   7 -23  467.39   72.98
  -1   7 -24  284.24   60.54
   1   8 -25  178.83   47.86
   1   8 -24  385.91   67.04
   1   8 -24  362.10   68.33
   1   8 -23  177.89   46.17
   1   8 -23  149.24   43.17
   1   8 -22  545.40   80.16
   1   8 -22  577.32   78.65
   1   8 -21   63.41   25.79
   1   8 -21   52.24   27.95
   1   8 -20  464.87   70.65
   1   8 -20  509.68   69.62
   1   8 -19    7.07   19.38
   1   8 -19   -3.15   20.68
   1   8 -18  443.47   63.29
   1   8 -18  464.78   63.93
   1   8 -17   45.94   24.33
   1   8 -16  269.43   47.35
   1   8 -15  262.34   45.98
  -1  -8  15  194.23   20.32
  -1  -8  14   87.69   13.47
   1   8 -14  123.08   30.94
  -1  -8  13    4.01    3.84
   1   8 -13   19.24   16.44
   1   8 -12  162.19   33.67
  -1  -8  12  118.24   16.09
  -1  -8  11   32.96    9.74
   1   8 -11   51.60   21.57
  -1  -8  10  447.82   33.64
   1   8 -10  478.06   54.22
   1   8  -9  426.70   51.08
   1   8  -8 1220.09   82.34
   1   8  -8 1165.86   49.77
   1   8  -7  458.49   50.08
   1   8  -7  443.68   33.66
   1   8  -6 1165.68   57.15
   1   8  -6 1162.67   78.81
  -1  -8   5  359.93   58.78
   1   8  -5  326.18   33.40
   1   8  -5  375.66   46.11
  -1  -8   4 1471.70  120.67
   1   8  -4 1479.36   87.16
   1   8  -4 1601.63   84.85
   1   8  -3 2978.74  124.81
  -1  -8   3 3084.70  174.64
  -1   8   2 2326.63  138.75
   1   8  -2 2526.87  153.90
  -1   8   2 2564.18  117.92
  -1  -8   2 2608.26  158.05
   1   8  -1 1496.44  120.48
  -1   8   1 1483.67  106.69
  -1   8   1 1429.12   97.88
  -1  -8   1 1347.53  109.69
  -1   8   0 1454.45  106.74
   1   8   0 1606.12  121.83
  -1   8   0 1615.45  107.04
   1  -8   0 1548.00   97.80
  -1  -8   0 1666.62  113.06
   1  -8   1  155.24   36.00
  -1   8  -1  193.63   44.31
   1   8   1  127.89   35.58
  -1   8  -1  134.64   29.18
   1   8   2 3278.03  152.99
   1  -8   2 3204.56  164.68
  -1   8  -2 3472.77  169.99
  -1   8  -2 3356.92  134.17
   1  -8   3  261.24   42.12
  -1   8  -3  257.75   35.84
   1   8   3  279.37   44.72
   1  -8   3  221.14   44.00
   1  -8   4 1193.00  101.08
   1  -8   4 1200.73   79.88
  -1   8  -4 1154.53   72.25
  -1   8  -5  478.22   51.59
  -1   8  -5  371.24   40.17
   1  -8   5  436.58   61.65
   1  -8   5  403.06   46.02
   1  -8   6 1357.92   77.67
   1  -8   6 1355.34  110.04
  -1   8  -6 1347.62   76.01
  -1   8  -6 1281.46   81.66
  -1   8  -7   10.09   12.70
  -1   8  -7   42.77   16.23
   1  -8   7   23.32   11.29
  -1   8  -8  906.83   70.22
   1  -8   8  883.52   60.39
  -1   8  -9  747.69   64.64
   1  -8   9  751.81   55.40
  -1   8 -10  130.52   28.58
   1  -8  10  114.01   22.37
  -1   8 -11  169.09   32.38
   1  -8  11  168.16   28.12
   1  -8  12   74.87   19.85
  -1   8 -12   69.56   22.15
   1  -8  13    2.97   10.88
  -1   8 -13    5.07   13.26
  -1   8 -14   35.45   16.99
   1  -8  14   72.15   19.87
   1  -8  15  185.73   31.29
  -1   8 -15  236.38   42.67
  -1   8 -16   74.28   27.04
  -1   8 -17  178.36   37.40
  -1   8 -17  210.93   42.06
  -1   8 -18   13.13   16.59
  -1   8 -18  -12.30   23.01
  -1   8 -19   43.21   26.17
  -1   8 -19    8.20   19.27
  -1   8 -20   31.08   22.84
  -1   8 -20   13.83   17.86
  -1   8 -21   13.53   17.06
  -1   8 -21    4.60   17.25
  -1   8 -22   -4.10   24.45
  -1   8 -22  -11.47   17.32
  -1   8 -23    0.16   21.69
   1   9 -25   26.59   24.55
   1   9 -24   25.03   23.26
   1   9 -24   -4.14   24.83
   1   9 -23   17.56   27.87
   1   9 -23   -1.21   20.50
   1   9 -22   50.36   31.29
   1   9 -22   26.33   24.12
   1   9 -21  119.32   40.34
   1   9 -21   98.00   33.62
   1   9 -20  -14.85   24.60
   1   9 -20  -48.37   32.99
   1   9 -19  258.40   50.87
   1   9 -19  363.71   60.20
   1   9 -18   16.29   16.26
   1   9 -17  297.69   53.45
   1   9 -16   79.72   30.15
   1   9 -15  202.09   42.49
   1   9 -14   87.64   27.41
   1   9 -13  232.34   42.73
   1   9 -12  166.66   36.55
   1   9 -11  387.67   52.89
   1   9 -10  871.97   76.76
   1   9  -9   25.94   12.87
   1   9  -8 1141.38   56.14
   1   9  -8 1240.45   88.00
   1   9  -7   16.24   17.12
   1   9  -7    5.89    6.95
   1   9  -6 2000.08   84.62
   1   9  -6 1929.81  108.77
   1   9  -5  103.08   31.03
   1   9  -5   30.80    9.95
   1   9  -4 2095.66  106.25
  -1  -9   4 2006.27  149.88
   1   9  -3   89.42   28.38
   1   9  -3   60.25   27.31
  -1  -9   3   36.24   23.65
  -1   9   3  111.82   34.43
  -1  -9   2 3329.45  188.94
  -1   9   2 3245.25  146.84
  -1   9   2 3219.65  169.75
   1   9  -2 3336.80  188.27
  -1   9   1  179.10   42.79
  -1   9   1  173.57   41.21
  -1  -9   1  165.46   45.48
   1   9  -1  226.75   53.17
   1   9   0 1799.95  136.45
  -1   9   0 1814.94  119.78
  -1   9   0 1835.84  127.72
  -1  -9   0 1985.63  127.51
   1  -9   0 1644.32  106.84
  -1   9  -1  515.48   72.54
  -1   9  -1  549.49   63.66
   1   9   1  479.71   66.95
   1  -9   1  600.87   69.01
   1   9   2 3466.62  171.35
  -1   9  -2 3803.96  154.22
   1  -9   2 3609.22  180.96
  -1   9  -2 3649.73  185.09
   1  -9   3  636.85   79.09
  -1   9  -3  611.92   58.56
   1   9   3  738.87   77.98
   1  -9   4 1810.50  134.72
   1  -9   4 1502.78   98.94
   1   9   4 1578.24  105.50
  -1   9  -4 1599.23   89.70
  -1   9  -5  540.42   52.22
  -1   9  -5  683.06   63.74
   1  -9   5  618.00   61.69
   1  -9   5  586.94   78.04
  -1   9  -6 1597.58   86.84
  -1   9  -6 1542.43   95.73
   1  -9   6 1559.83  124.68
   1  -9   6 1544.35   91.75
  -1   9  -7  426.42   45.33
  -1   9  -7  405.58   49.74
   1  -9   7  311.71   40.23
  -1   9  -8  735.18   57.16
  -1   9  -8  728.24   67.26
   1  -9   8  777.55   61.46
  -1   9  -9  252.73   40.67
   1  -9   9  194.47   30.30
   1  -9  10  821.92   60.82
  -1   9 -10  861.57   74.73
   1  -9  11    7.49    9.13
  -1   9 -11   27.14   15.78
  -1   9 -12  125.86   30.50
   1  -9  12  134.87   26.73
  -1   9 -13   35.59   21.27
   1  -9  13   27.09   15.15
  -1   9 -14   57.40   23.59
   1  -9  14   76.38   20.51
   1  -9  15   41.21   16.40
  -1   9 -15   68.68   29.13
  -1   9 -16  181.22   41.08
  -1   9 -17   27.33   19.59
  -1   9 -18  270.27   51.34
  -1   9 -18  239.74   46.09
  -1   9 -19  -44.85   30.87
  -1   9 -19   13.86   17.47
  -1   9 -20  624.58   78.19
  -1   9 -20  665.24   83.34
  -1   9 -21   -4.78   14.86
  -1   9 -21   -6.09   22.98
  -1   9 -22  656.21   89.26
  -1   9 -22  581.01   76.79
  -1   9 -23   -1.69   18.88
   1  10 -25    4.33   21.87
   1  10 -24  227.57   53.45
   1  10 -24  168.34   45.23
   1  10 -23   21.32   23.33
   1  10 -23   50.82   30.31
   1  10 -22  335.21   63.39
   1  10 -22  270.34   56.70
   1  10 -21   20.48   18.28
   1  10 -21   79.79   34.09
   1  10 -20  356.19   61.88
   1  10 -20  420.39   67.53
   1  10 -19  168.11   42.84
   1  10 -18  161.76   44.96
   1  10 -17  459.15   67.64
   1  10 -16  126.74   36.72
   1  10 -15  365.27   56.86
   1  10 -14   21.67   16.81
   1  10 -13  113.06   31.53
   1  10 -12   81.83   25.83
   1  10 -11  366.78   52.21
   1  10 -10 1235.58   94.47
   1  10  -9  670.03   44.18
   1  10  -9  695.57   69.36
   1  10  -8 1478.41   70.12
   1  10  -8 1382.78   97.47
   1  10  -7  437.68   41.47
   1  10  -7  354.44   49.42
   1  10  -6  556.22   49.10
   1  10  -6  506.26   59.36
   1  10  -5  335.42   42.56
   1  10  -5  337.26   49.27
   1  10  -4 1399.48   93.52
   1  10  -3  393.35   65.73
   1  10  -3  475.42   59.44
  -1  10   2 3367.64  162.49
   1  10  -2 3136.63  189.91
  -1  10   1    4.43   24.10
   1  10  -1   40.65   36.90
  -1  10   1   32.95   25.82
   1  10   0  627.27   81.04
  -1  10   0  751.64   85.59
  -1  10   0  826.28   85.26
   1  10   1  128.74   38.60
  -1  10  -1  313.98   62.61
   1 -10   1  284.84   54.55
  -1  10  -1  245.23   46.77
  -1  10  -2  126.34   37.63
  -1  10  -2  173.31   36.42
   1  10   2  119.20   39.64
   1 -10   2  211.82   49.71
   1  10   3  593.10   75.46
  -1  10  -3  507.52   57.56
   1 -10   3  545.94   78.24
  -1  10  -3  445.61   65.34
   1  10   4 1087.50   92.61
  -1  10  -4  960.99   75.28
   1 -10   4  907.80  101.83
  -1  10  -5  722.43   64.26
   1  10   5  709.61   75.95
   1 -10   5  708.02   72.21
  -1  10  -6  373.95   44.98
  -1  10  -6  448.96   55.71
   1 -10   6  408.46   52.27
  -1  10  -7 2237.41  107.68
   1 -10   7 2163.84  113.94
  -1  10  -7 2050.84  116.01
  -1  10  -8   32.74   14.80
   1 -10   8   63.29   21.97
  -1  10  -8   35.68   18.56
   1 -10   9 1978.43  103.50
  -1  10  -9 2046.70  118.55
  -1  10 -10   -3.61   15.60
   1 -10  10   -0.35    9.22
   1 -10  11 1476.62   85.86
  -1  10 -11 1417.20  101.62
   1 -10  12   88.25   22.55
  -1  10 -12  111.67   30.00
  -1  10 -13 1012.97   88.67
   1 -10  13 1014.52   69.36
   1 -10  14   23.87   13.57
  -1  10 -14   21.23   15.49
  -1  10 -15 1231.16  102.18
  -1  10 -16   -4.06   13.77
  -1  10 -17  523.23   69.72
  -1  10 -18   -2.32   18.93
  -1  10 -19  180.73   44.54
  -1  10 -19  210.62   47.04
  -1  10 -20  -29.48   30.62
  -1  10 -20   -3.29   23.63
  -1  10 -21  128.84   41.42
  -1  10 -21  156.06   40.52
  -1  10 -22   49.57   31.05
  -1  10 -22   35.70   27.74
  -1  10 -23   36.45   32.43
   1  11 -25   43.00   30.76
   1  11 -24   39.20   25.15
   1  11 -23   73.82   33.10
   1  11 -23   82.06   32.35
   1  11 -22   54.55   28.69
   1  11 -22  122.14   44.61
   1  11 -21  139.87   41.11
   1  11 -21  150.51   44.76
   1  11 -20   51.19   26.88
   1  11 -19  406.34   68.39
   1  11 -18  185.11   47.73
   1  11 -17  830.22   90.96
   1  11 -16  121.99   36.35
   1  11 -15 1172.52  104.29
   1  11 -14   -5.20   17.97
   1  11 -13 1300.48  105.77
   1  11 -12    8.83   16.77
   1  11 -11 1939.88  124.26
   1  11 -10   -5.88   15.33
   1  11  -9 2174.15  127.70
   1  11  -9 2185.02   88.29
   1  11  -8  -14.66   12.85
   1  11  -8   -8.16   18.43
   1  11  -7 1070.72   89.30
   1  11  -7 1150.99   71.93
   1  11  -6  117.03   25.10
   1  11  -6  119.66   30.87
   1  11  -5  500.00   55.95
   1  11  -5  571.26   66.33
   1  11  -4   14.52   15.06
  -1  11   4  112.32   38.94
   1  11  -3  651.62   71.46
  -1  11   3  613.33   75.79
   1  11  -3  548.20   79.39
   1  11  -2  135.42   46.36
  -1  11   2  151.77   45.08
  -1  11   1  741.32   86.17
   1  11  -1  849.84  106.71
   1  11   0  170.52   35.15
  -1  11   0  193.70   36.86
  -1  11  -1   23.20   18.68
  -1  11  -1   95.03   43.83
   1  11   1   43.24   28.99
   1  11   2 1319.86  121.03
  -1  11  -2 1443.18  131.67
  -1  11  -2 1477.91  109.51
  -1  11  -3  -15.00   16.53
   1  11   3   41.26   30.98
  -1  11  -3  -32.92   38.65
  -1  11  -4 1074.80   84.13
   1  11   4 1058.40   99.29
   1  11   5  100.58   40.22
  -1  11  -5   23.76   15.25
   1 -11   6 1284.90   98.18
  -1  11  -6 1263.80   96.24
  -1  11  -6 1224.63   85.37
   1 -11   7  313.74   48.30
  -1  11  -7  305.95   49.37
  -1  11  -7  327.58   44.22
   1 -11   8  869.11   75.78
  -1  11  -8  879.56   70.36
  -1  11  -8  935.44   83.77
  -1  11  -9  327.59   49.91
   1 -11   9  305.56   43.06
  -1  11  -9  359.17   43.35
  -1  11 -10  160.70   37.43
   1 -11  10  122.57   27.92
   1 -11  11  135.45   27.20
  -1  11 -11  123.91   33.37
  -1  11 -12   19.79   16.86
   1 -11  12   -3.23   14.10
  -1  11 -13  131.94   33.93
   1 -11  13  120.82   26.37
  -1  11 -14   -0.76   17.60
  -1  11 -15   87.19   29.90
  -1  11 -16   -2.47   16.60
  -1  11 -17   70.96   28.87
  -1  11 -18  143.98   39.88
  -1  11 -19   36.83   22.91
  -1  11 -20  172.69   46.51
  -1  11 -20  143.83   40.28
  -1  11 -21  143.89   43.58
  -1  11 -21  149.38   42.85
  -1  11 -22  118.42   40.58
  -1  11 -22  124.54   38.83
  -1  11 -23   53.62   31.82
   1  12 -25   58.81   31.54
   1  12 -24  -17.12   23.77
   1  12 -23  117.30   43.92
   1  12 -23  112.44   42.62
   1  12 -22  -49.00   36.91
   1  12 -22   -8.12   18.36
   1  12 -21  175.96   44.86
   1  12 -20   -4.11   22.96
   1  12 -19  291.74   58.76
   1  12 -18   63.04   26.28
   1  12 -17  210.15   47.24
   1  12 -16  186.94   45.11
   1  12 -15  256.87   51.91
   1  12 -14   52.03   22.82
   1  12 -13  368.55   56.95
   1  12 -12  106.17   35.93
   1  12 -11  545.61   68.28
   1  12 -10  708.29   50.81
   1  12 -10  716.09   77.89
   1  12  -9  433.27   60.38
   1  12  -9  421.17   42.52
   1  12  -8  423.66   59.16
   1  12  -8  406.48   44.25
   1  12  -7  929.93   70.10
   1  12  -7  829.19   82.14
   1  12  -6  539.31   56.74
   1  12  -6  571.26   69.05
  -1  12   5  377.06   61.06
   1  12  -5  288.54   45.78
   1  12  -4  529.91   64.94
  -1  12   4  681.94   80.99
   1  12  -3    4.09   22.23
   1  12  -3  -27.08   37.56
  -1  12   3   40.51   32.36
  -1  12   2  442.32   71.07
   1  12  -2  555.24   87.70
   1  12  -2  503.56   69.05
  -1  12   1  102.95   22.59
   1  12  -1  222.56   61.03
  -1  12   0  -67.99   53.80
   1  12   0  -77.19   56.70
  -1  12  -1  276.20   61.97
   1  12   1  245.23   49.27
   1  12   2  -22.73   39.07
  -1  12  -2    4.64   26.78
  -1  12  -3  597.27   69.30
   1  12   3  653.36   87.82
  -1  12  -3  680.75   91.70
   1  12   4   89.98   41.77
  -1  12  -4   90.75   26.55
  -1  12  -5 2692.33  135.33
   1  12   5 2812.97  161.92
  -1  12  -6 1123.92   94.62
   1  12   6 1152.13  103.46
  -1  12  -6 1071.00   84.28
  -1  12  -7 1525.18   98.43
  -1  12  -7 1501.58  108.26
  -1  12  -8  971.22   88.07
  -1  12  -8  991.16   78.28
  -1  12  -9  829.79   81.25
  -1  12  -9  710.84   65.12
   1 -12   9  861.29   80.34
   1 -12  10  302.75   46.55
  -1  12 -10  277.12   49.48
   1 -12  11 1197.23   88.23
  -1  12 -11 1061.25   94.61
   1 -12  12  240.63   39.61
  -1  12 -12  210.30   42.46
   1 -12  13 1725.79  100.80
  -1  12 -13 1644.22  121.05
  -1  12 -14  714.12   80.68
  -1  12 -15  590.62   74.60
  -1  12 -16  414.91   64.97
  -1  12 -17  463.48   70.76
  -1  12 -18  152.82   40.90
  -1  12 -19  396.91   66.09
  -1  12 -20  211.62   48.69
  -1  12 -20  222.39   50.41
  -1  12 -21  161.17   45.82
  -1  12 -21  187.31   48.32
  -1  12 -22  176.86   52.63
  -1  12 -22  183.04   45.80
   1  13 -25  -22.50   27.75
   1  13 -24   69.43   34.65
   1  13 -23   -6.66   22.46
   1  13 -23   27.02   21.96
   1  13 -22  310.58   62.88
   1  13 -22  313.77   63.62
   1  13 -21   83.62   33.89
   1  13 -20  362.04   69.61
   1  13 -19  256.90   54.28
   1  13 -18  521.54   77.96
   1  13 -17  185.43   46.05
   1  13 -16  928.32   97.97
   1  13 -15  246.26   51.79
   1  13 -14  723.29   85.97
   1  13 -13  437.63   66.30
   1  13 -12  247.36   47.18
   1  13 -11  344.44   55.34
   1  13 -10  637.92   53.02
   1  13 -10  621.77   76.07
   1  13  -9  261.83   35.44
   1  13  -9  304.26   53.81
   1  13  -8  946.52   72.54
   1  13  -8  900.46   89.40
   1  13  -7  574.29   71.26
   1  13  -7  529.49   56.58
   1  13  -6 1116.94   99.01
  -1  13   6 1264.19  107.90
   1  13  -6 1176.01   88.66
  -1  13   5 1392.41  115.91
   1  13  -5 1082.40   91.89
   1  13  -4  411.92   59.47
  -1  13   4  448.91   75.39
  -1  13   3  342.62   63.91
   1  13  -3  336.85   71.68
   1  13  -2  163.30   53.80
  -1  13   2  193.57   46.27
   1  13  -1   94.95   43.46
  -1  13   1   -6.45   36.45
   1  13   0  -44.22   41.83
  -1  13   0  -48.78   48.53
   1  13   1  219.52   52.15
  -1  13  -1  421.38   80.71
  -1  13  -2  174.70   51.49
   1  13   2   62.64   29.14
   1  13   3   20.03   26.90
  -1  13  -3   63.10   35.69
   1  13   4  199.11   53.69
   1  13   5  281.50   62.49
  -1  13  -5  202.01   40.53
  -1  13  -6  327.50   54.32
   1  13   6  357.21   64.09
  -1  13  -6  288.50   46.41
  -1  13  -7  110.31   33.10
  -1  13  -7  120.10   29.86
   1  13   7  161.32   48.83
  -1  13  -8  265.89   42.47
  -1  13  -8  362.03   57.11
  -1  13  -9  107.72   27.78
  -1  13  -9  120.25   35.34
  -1  13 -10   83.99   23.00
  -1  13 -10   91.06   30.19
  -1  13 -11  421.84   63.00
  -1  13 -12    4.81   15.08
  -1  13 -13  262.93   51.22
  -1  13 -14  151.54   38.73
  -1  13 -15   71.13   30.88
  -1  13 -16   66.64   32.52
  -1  13 -17   21.79   17.29
  -1  13 -18   36.35   26.14
  -1  13 -19   49.47   29.62
  -1  13 -20   43.00   27.64
  -1  13 -21   10.98   18.62
  -1  13 -21   18.51   21.88
  -1  13 -22   -8.75   24.62
  -1  13 -22  -29.61   32.13
   1  14 -24   45.49   31.32
   1  14 -23  -12.84   22.08
   1  14 -22   93.84   38.99
   1  14 -21   12.05   21.51
   1  14 -20  310.85   64.91
   1  14 -19  -29.33   25.65
   1  14 -18  343.19   64.33
   1  14 -17    8.67   21.96
   1  14 -16  352.40   64.06
   1  14 -15   18.16   19.65
   1  14 -14  498.21   72.85
   1  14 -13  144.01   40.03
   1  14 -12  523.28   72.93
   1  14 -11   27.08   21.61
   1  14 -10  276.58   52.95
   1  14 -10  232.41   35.20
   1  14  -9   65.08   18.20
   1  14  -9  114.45   35.07
   1  14  -8  210.41   37.56
   1  14  -8  177.27   42.09
  -1  14   7  604.37   81.66
   1  14  -7  547.87   72.58
   1  14  -7  555.09   62.61
   1  14  -6  620.32   69.35
   1  14  -6  673.89   79.63
  -1  14   6  639.10   84.20
  -1  14   5  225.45   56.79
   1  14  -5  138.62   38.57
  -1  14   4  147.03   49.83
   1  14  -3   -0.34   31.18
  -1  14   3   -9.41   22.31
  -1  14   2  -21.40   27.29
   1  14  -2  -22.14   31.72
  -1  14   1   -6.53   43.75
   1  14  -1   -9.92   31.65
   1  14   0   18.65   29.42
  -1  14   0  -70.14   43.50
   1  14   1  -83.12   61.40
  -1  14  -1   21.78   23.22
  -1  14  -2   13.78   28.51
   1  14   2  -13.20   39.00
  -1  14  -3  164.49   48.85
   1  14   3   67.69   31.95
   1  14   4 1510.06  140.58
   1  14   5  302.41   61.90
   1  14   6 1982.05  152.10
  -1  14  -6 1962.79  133.27
  -1  14  -7   11.91   16.11
   1  14   7   38.21   34.76
  -1  14  -7    3.71   12.30
  -1  14  -8 1678.89  125.14
  -1  14  -8 1644.61  110.77
   1  14   8 1673.29  135.67
  -1  14  -9   72.86   24.77
  -1  14  -9  109.26   39.37
  -1  14 -10 1651.92  125.33
  -1  14 -11  165.20   42.23
  -1  14 -12 1824.42  134.24
  -1  14 -13   -3.03   17.91
  -1  14 -14 1346.04  117.76
  -1  14 -15    7.43   16.23
  -1  14 -16  811.21   93.39
  -1  14 -17  186.46   46.91
  -1  14 -18  688.96   90.21
  -1  14 -19   48.66   29.83
  -1  14 -20  443.09   76.69
  -1  14 -21   -9.14   22.33
  -1  14 -22  177.29   48.53
   1  15 -24   12.56   26.58
   1  15 -23   20.67   22.57
   1  15 -22  203.97   57.40
   1  15 -21    2.04   23.45
   1  15 -20  400.21   74.30
   1  15 -19   20.49   25.90
   1  15 -18  513.30   80.27
   1  15 -17   11.27   21.17
   1  15 -16  605.15   84.13
   1  15 -15  119.37   40.55
   1  15 -14 1078.69  109.60
   1  15 -13   88.59   32.97
   1  15 -12  734.12   90.71
   1  15 -11   78.00   32.40
   1  15 -10  924.91   98.24
   1  15  -9  328.56   60.25
   1  15  -9  302.69   44.89
   1  15  -8  467.55   69.34
   1  15  -8  517.76   60.49
  -1  15   8  656.62   90.28
   1  15  -7  135.14   41.42
  -1  15   7  227.33   62.41
   1  15  -7  152.21   35.86
   1  15  -6  430.97   66.87
  -1  15   6  554.80   84.94
   1  15  -6  508.65   65.64
  -1  15   5   64.20   44.09
  -1  15   4  336.71   69.97
  -1  15   3   10.42   20.54
   1  15  -3  -14.16   36.19
   1  15  -2   28.06   26.77
  -1  15   2  -36.67   40.92
   1  15  -1   61.94   41.58
  -1  15   1    7.91   41.92
   1  15   0  -21.80   24.58
  -1  15   0    5.29   27.90
   1  15   1   28.98   45.91
  -1  15  -1   40.69   24.04
   1  15   2  -37.95   45.13
  -1  15  -2  -16.77   20.87
   1  15   3   16.78   27.36
  -1  15  -3   42.70   31.06
   1  15   4  308.86   69.55
   1  15   5  148.77   46.25
   1  15   6  624.02   93.70
   1  15   7  284.56   66.26
  -1  15  -7  245.97   51.40
  -1  15  -8  111.06   36.56
   1  15   8  134.42   52.18
  -1  15  -8   90.05   29.14
   1  15   9  150.45   54.53
  -1  15  -9   66.40   27.62
   1  15  10  384.28   74.80
  -1  15 -10  233.91   50.34
  -1  15 -11   14.38   19.38
  -1  15 -12  240.32   50.95
  -1  15 -13   37.03   22.08
  -1  15 -14  158.67   42.68
  -1  15 -15   -8.28   19.17
  -1  15 -16   79.12   34.56
  -1  15 -17    6.76   18.28
  -1  15 -18  168.75   48.63
  -1  15 -19   29.93   28.43
  -1  15 -20   76.90   36.80
  -1  15 -21   33.14   29.36
  -1  15 -22   -4.46   21.86
   1  16 -24   -5.66   27.20
   1  16 -23  114.50   48.62
   1  16 -22   11.22   25.39
   1  16 -21  190.30   57.22
   1  16 -20  104.56   43.24
   1  16 -19  210.98   56.99
   1  16 -18  125.19   42.76
   1  16 -17  108.93   40.62
   1  16 -16  156.12   47.53
   1  16 -15  107.76   37.15
   1  16 -14  274.93   59.13
   1  16 -13   95.56   37.99
   1  16 -12  561.48   80.47
   1  16 -11   13.02   17.41
   1  16 -10  592.55   81.97
  -1  16   9  254.82   62.50
   1  16  -9  183.25   44.22
   1  16  -8  601.58   83.47
  -1  16   8  749.75  100.25
   1  16  -8  654.64   71.74
   1  16  -7  166.71   45.72
  -1  16   7  168.70   54.63
  -1  16   6  551.34   88.06
   1  16  -6  614.57   81.96
  -1  16   5  236.62   65.11
  -1  16   4   99.01   45.73
   1  16  -3  385.70   84.98
  -1  16   3  288.68   60.29
   1  16  -2  111.60   49.12
  -1  16   2  118.78   38.77
   1  16  -1  344.32   79.21
  -1  16   1   75.61   33.21
   1  16   0   45.34   24.68
  -1  16   0   57.33   39.10
  -1  16  -1  132.50   46.94
   1  16   1   13.26   48.40
  -1  16  -2   43.27   29.22
   1  16   2  -75.43   63.81
   1  16   3  471.61   87.68
  -1  16  -3  393.99   80.52
   1  16   4   66.00   40.56
   1  16   5  572.24   93.68
   1  16   6  213.50   61.41
  -1  16  -7  417.72   70.50
   1  16   7  472.16   86.37
   1  16   8  878.41  112.16
  -1  16  -8  914.07  100.98
   1  16   9  475.32   84.11
  -1  16  -9  411.98   70.30
   1  16  10 1703.04  152.06
  -1  16 -10 1464.47  127.34
   1  16  11  514.53   88.38
  -1  16 -11  504.85   75.40
  -1  16 -12  996.29  105.45
  -1  16 -13  343.60   64.96
  -1  16 -14  497.12   76.55
  -1  16 -15  161.20   46.41
  -1  16 -16  480.21   78.42
  -1  16 -17  142.80   45.71
  -1  16 -18  445.47   77.19
  -1  16 -19   52.67   28.18
  -1  16 -20  153.66   50.74
  -1  16 -21   36.94   27.88
  -1  16 -22   13.25   25.93
   1  17 -23    9.24   21.92
   1  17 -22   52.94   31.39
   1  17 -21   33.31   27.74
   1  17 -20  190.50   55.25
   1  17 -19   98.03   40.38
   1  17 -18  212.51   54.43
   1  17 -17   53.79   30.60
   1  17 -16  268.03   61.42
   1  17 -15  230.68   57.15
   1  17 -14  384.69   70.39
   1  17 -13  380.32   70.38
   1  17 -12  182.18   49.74
   1  17 -11  718.62   95.57
  -1  17  11  732.21  107.03
   1  17 -10  225.08   54.89
  -1  17  10  245.57   67.73
  -1  17   9  539.27   93.12
   1  17  -9  465.63   74.15
  -1  17   8  103.49   46.76
   1  17  -8   24.91   23.46
   1  17  -7  742.33   93.58
  -1  17   7  585.74   96.10
  -1  17   6  161.04   58.91
   1  17  -6   89.32   33.59
  -1  17   5 1132.44  131.17
  -1  17   4  139.23   44.56
  -1  17   3  474.11   84.46
   1  17  -3  393.78   87.38
   1  17  -2  367.19   89.42
  -1  17   2  247.27   61.95
  -1  17   1  234.57   45.73
   1  17  -1  301.41   78.20
   1  17   0  394.24   89.13
  -1  17   0  431.59   90.57
  -1  17  -1  286.60   73.10
   1  17   1  338.74   80.21
  -1  17  -2  402.40   83.76
   1  17   2  389.81   77.74
  -1  17  -3  317.92   75.87
   1  17   3  272.19   65.73
   1  17   4  281.80   66.11
   1  17   5   98.81   39.74
   1  17   6  403.90   85.45
  -1  17  -7   97.12   35.40
   1  17   7  235.01   64.66
   1  17   8  330.13   74.85
  -1  17  -8  263.73   56.99
   1  17   9  106.68   50.60
  -1  17  -9   26.46   23.74
   1  17  10  237.94   66.37
  -1  17 -10  140.31   41.64
   1  17  11   77.45   49.44
  -1  17 -11    4.55   18.60
   1  17  12  203.80   63.87
  -1  17 -12   72.30   32.69
  -1  17 -13   -9.30   24.63
   1  17  13  126.88   55.86
   1  17  14  118.69   55.81
  -1  17 -14   81.46   37.56
  -1  17 -15    8.32   24.38
  -1  17 -16   34.41   28.90
  -1  17 -17   95.73   40.87
  -1  17 -18   18.41   28.15
  -1  17 -19  105.01   42.66
  -1  17 -20   43.65   33.24
  -1  17 -21   54.16   32.33
   1  18 -22   93.42   45.79
   1  18 -21   74.73   41.78
   1  18 -20   84.44   43.07
   1  18 -19  261.51   64.50
   1  18 -18  -32.06   36.35
   1  18 -17  125.74   45.31
   1  18 -16  -19.28   30.72
   1  18 -15   85.11   39.28
   1  18 -14   -2.93   23.10
   1  18 -13   48.83   29.68
  -1  18  12  238.98   67.22
   1  18 -12  128.14   41.40
  -1  18  11  122.19   55.84
   1  18 -11  -40.29   33.42
   1  18 -10  427.77   72.23
  -1  18  10  544.82   96.79
  -1  18   9  224.59   73.97
   1  18  -9   14.75   24.62
  -1  18   8  561.74   95.73
   1  18  -8  568.75   84.95
   1  18  -7   67.10   35.40
  -1  18   7   35.79   37.22
  -1  18   6  557.96   96.33
   1  18  -6  752.55   96.19
  -1  18   5  165.81   61.50
  -1  18   4  488.97   92.36
   1  18  -3   39.52   43.12
  -1  18   3   35.91   52.50
  -1  18   2  249.85   55.87
   1  18  -2  345.96   82.91
   1  18  -1  152.12   53.97
  -1  18   1  149.06   47.44
  -1  18   0  358.03   83.77
   1  18   0  273.16   78.24
   1  18   1   76.75   48.08
  -1  18  -1   77.84   38.45
  -1  18  -2  505.27   97.30
   1  18   2  419.88   87.82
  -1  18  -3  353.81   83.15
   1  18   3  269.12   63.40
   1  18   4  441.12   90.06
   1  18   5  416.69   85.98
   1  18   6   49.14   44.49
  -1  18  -7  627.72   88.12
   1  18   7  570.10  100.66
   1  18   8   52.68   44.27
  -1  18  -8   54.11   34.68
   1  18   9  831.76  120.61
  -1  18  -9  569.33   84.39
   1  18  10   95.77   46.06
  -1  18 -10  -14.70   22.67
   1  18  11  659.98  107.04
  -1  18 -11  618.52   90.30
   1  18  12  157.76   63.28
  -1  18 -12   34.93   23.07
   1  18  13  251.66   72.59
  -1  18 -13  145.58   46.69
  -1  18 -14   97.74   36.69
   1  18  14  237.77   70.91
   1  18  15  194.79   70.80
  -1  18 -15   72.68   41.65
  -1  18 -16  -57.58   36.93
   1  18  16  173.28   72.83
   1  18  17  264.75   81.36
  -1  18 -17  136.04   47.11
  -1  18 -18  -11.19   26.57
  -1  18 -19  137.56   48.95
  -1  18 -20   39.21   33.96
  -1  18 -21   26.93   28.75
   1  19 -21   32.58   30.50
   1  19 -20    2.54   28.42
   1  19 -19   47.53   31.75
   1  19 -18    0.17   25.52
   1  19 -17   96.53   42.68
   1  19 -16   98.43   44.94
   1  19 -15   30.11   25.52
  -1  19  15  215.00   76.29
   1  19 -14   16.72   20.83
  -1  19  14   80.87   53.60
   1  19 -13  -15.88   25.58
  -1  19  13   64.62   46.99
  -1  19  12   92.64   51.80
   1  19 -12  -11.01   20.93
   1  19 -11   16.74   22.77
  -1  19  11  146.93   60.53
   1  19 -10   67.68   40.02
  -1  19  10  215.52   76.49
  -1  19   9  347.70   85.99
   1  19  -9  250.28   60.56
  -1  19   8  321.03   82.38
   1  19  -8  291.97   64.43
   1  19  -7  231.35   60.91
  -1  19   7  111.42   54.64
   1  19  -6  776.48   99.83
  -1  19   6  652.63  110.56
  -1  19   5  253.92   67.28
  -1  19   4  809.67  120.27
   1  19  -3  292.51   82.73
  -1  19   3  334.79   75.46
  -1  19   2 1200.55  150.19
   1  19  -2 1308.24  162.63
   1  19  -1   91.67   52.46
  -1  19   1   71.72   47.03
  -1  19   0 1389.85  165.78
   1  19   0 1452.12  174.67
  -1  19  -1  -31.23   45.69
   1  19   1   47.60   43.93
   1  19   2 1028.59  144.82
  -1  19  -2 1196.44  152.06
   1  19   3  -72.07   69.32
  -1  19  -3   -1.94   37.57
   1  19   4  529.70   97.29
   1  19   5  -22.82   38.43
   1  19   6  749.39  121.07
  -1  19  -7    4.48   20.02
   1  19   7   13.53   30.05
   1  19   8  238.42   70.65
  -1  19  -8  267.97   61.24
   1  19   9   27.22   46.07
  -1  19  -9   37.46   29.98
  -1  19 -10   80.78   38.78
   1  19  10  105.61   55.05
   1  19  11    3.83   35.70
  -1  19 -11   -2.49   25.05
  -1  19 -12   21.03   25.66
   1  19  12  134.60   69.32
  -1  19 -13   -6.66   26.15
   1  19  13  121.16   68.17
  -1  19 -14    1.56   21.45
   1  19  14  119.74   59.54
  -1  19 -15   -7.70   19.54
   1  19  15  151.57   69.50
   1  19  16  389.69  100.21
  -1  19 -16  120.58   45.63
   1  19  17  214.84   78.74
  -1  19 -17   18.50   23.21
  -1  19 -18  105.21   44.66
   1  19  18  495.08  116.37
  -1  19 -19    2.56   20.64
  -1  19 -20  144.81   51.53
  -1  19 -21   70.58   39.98
   1  20 -20   79.67   37.82
   1  20 -19   -3.39   23.31
  -1  20  18  390.33  110.33
   1  20 -18  124.47   43.77
   1  20 -17  -37.75   39.07
  -1  20  17  177.88   80.83
  -1  20  16  201.76   84.80
   1  20 -16   15.04   24.55
   1  20 -15    5.77   25.40
  -1  20  15  178.65   76.11
   1  20 -14  -34.28   33.67
  -1  20  14  151.50   67.62
   1  20 -13   16.11   22.03
  -1  20  13   91.41   58.93
  -1  20  12  111.45   60.49
   1  20 -12   -9.44   26.74
   1  20 -11   -1.49   25.79
  -1  20  11   46.59   48.41
   1  20 -10  112.44   44.45
  -1  20  10  114.26   58.25
  -1  20   9   -9.26   25.35
   1  20  -9   64.79   38.96
   1  20  -8  423.66   79.16
  -1  20   8  484.81  105.55
  -1  20   7  -40.10   43.28
   1  20  -7   64.59   39.06
   1  20  -6  416.18   74.50
  -1  20   6  340.74   87.60
  -1  20   5  -10.49   45.79
  -1  20   4  391.68   86.75
  -1  20   3  -59.67   67.33
   1  20  -3  -26.38   49.60
  -1  20   2 1132.37  154.47
   1  20  -2 1162.25  159.62
  -1  20   1   11.19   38.21
   1  20  -1    8.17   26.79
   1  20   0 1000.44  156.75
  -1  20   0 1119.46  155.39
   1  20   1   -6.60   34.02
  -1  20  -1  -54.82   50.28
  -1  20  -2  562.44  110.20
   1  20   2  530.65  110.22
  -1  20  -3   -3.85   33.57
   1  20   3  -98.54   69.42
   1  20   4  165.00   52.42
   1  20   5  -66.01   64.53
  -1  20  -6  326.03   68.63
   1  20   6  138.36   48.88
   1  20   7   16.30   47.47
  -1  20  -7   30.47   27.78
   1  20   8  203.27   69.15
  -1  20  -8  156.21   48.05
   1  20   9    8.43   35.88
  -1  20  -9   31.69   26.34
   1  20  10   71.56   44.81
  -1  20 -10  136.33   50.16
  -1  20 -11  -12.67   19.52
   1  20  11   37.69   45.01
   1  20  12  235.74   78.11
  -1  20 -12   71.67   37.49
   1  20  13  110.88   60.75
  -1  20 -13    0.29   20.89
  -1  20 -14    7.73   25.68
   1  20  14  182.25   78.60
   1  20  15   73.33   59.12
  -1  20 -15   -9.90   24.25
   1  20  16  126.12   73.96
  -1  20 -16  -12.76   24.51
  -1  20 -17   16.99   21.30
   1  20  17  205.84   93.47
  -1  20 -18   41.30   36.65
  -1  20 -19   49.94   34.45
  -1  20 -20   60.60   41.61
   1  21 -19    7.97   24.36
   1  21 -18   49.08   36.24
  -1  21  17  321.98  103.32
   1  21 -17   -7.62   30.58
  -1  21  16  130.62   75.08
   1  21 -16  -27.58   31.56
   1  21 -15   -4.96   28.17
  -1  21  15  177.54   74.40
  -1  21  14  170.19   76.01
   1  21 -14   26.41   30.58
  -1  21  13  348.16   96.98
   1  21 -13   59.84   38.73
   1  21 -12   10.91   21.66
  -1  21  12  168.04   78.34
  -1  21  11  175.68   69.69
   1  21 -11   76.83   39.76
  -1  21  10  367.02   96.50
   1  21 -10  215.94   59.46
   1  21  -9  117.74   44.69
  -1  21   9  143.47   63.81
  -1  21   8  368.71   95.01
   1  21  -8  451.94   81.76
  -1  21   7  134.90   57.45
   1  21  -7  166.57   53.61
  -1  21   6  394.27   94.40
   1  21  -6  370.59   72.80
  -1  21   5   23.49   39.13
  -1  21   4  376.18   82.11
   1  21  -3  120.78   60.89
  -1  21   3    6.03   49.13
   1  21  -2  678.15  123.35
  -1  21   2  683.28  125.21
  -1  21   1  227.89   78.09
   1  21  -1  207.95   69.68
   1  21   0  830.11  137.70
  -1  21   0  837.52  138.16
  -1  21  -1   83.21   49.22
   1  21   1  116.57   60.36
  -1  21  -2  563.93  109.84
   1  21   2  580.01  119.96
   1  21   3   44.88   40.67
   1  21   4  447.60   95.10
   1  21   5  112.66   47.40
   1  21   6  576.27  113.85
  -1  21  -6  675.84   98.10
   1  21   7   67.12   32.64
  -1  21  -7  161.47   50.59
  -1  21  -8  281.00   65.24
   1  21   8  201.62   69.55
   1  21   9   12.35   36.78
  -1  21  -9  -50.37   35.94
   1  21  10   51.37   39.83
  -1  21 -10   35.73   31.19
  -1  21 -11   14.84   19.03
   1  21  11  -25.32   43.16
   1  21  12  123.69   63.88
  -1  21 -12   53.40   36.83
   1  21  13   83.71   61.00
  -1  21 -13  -33.08   28.51
  -1  21 -14  -19.79   27.09
   1  21  14  210.21   88.41
   1  21  15  189.29   80.99
  -1  21 -15   31.28   28.53
  -1  21 -16   49.71   32.08
   1  21  16  152.54   69.42
  -1  21 -17  113.39   47.84
  -1  21 -18  110.79   45.17
  -1  21 -19   25.38   31.94
   1  22 -18    4.95   28.23
   1  22 -17   82.62   41.95
   1  22 -16  -18.80   28.10
  -1  22  16  107.12   70.69
  -1  22  15  152.60   78.15
   1  22 -15    5.99   23.39
  -1  22  14  110.41   70.72
   1  22 -14  -13.39   31.76
  -1  22  13  317.97   97.29
   1  22 -13   43.70   48.29
  -1  22  12  216.10   83.84
   1  22 -12   52.77   37.48
   1  22 -11  -15.24   23.79
  -1  22  11   81.33   66.91
  -1  22  10  168.51   68.68
   1  22 -10  175.43   52.98
   1  22  -9   70.58   42.67
  -1  22   9   44.31   45.60
  -1  22   8  190.57   75.16
   1  22  -8  188.47   56.11
  -1  22   7  189.79   67.87
   1  22  -7  259.98   65.84
  -1  22   6  164.96   62.18
   1  22  -6  322.25   70.67
  -1  22   5    7.72   35.08
  -1  22   4  187.71   64.77
  -1  22   3   15.89   48.54
   1  22  -2  315.93   89.47
  -1  22   2  306.15   86.35
  -1  22   1  170.88   58.44
   1  22  -1  228.82   74.16
  -1  22   0  110.02   50.16
   1  22   0  168.18   69.88
  -1  22  -1  127.43   58.24
   1  22   1  197.70   65.92
   1  22   2  193.99   71.88
  -1  22  -2   65.83   41.57
   1  22   3  280.31   89.96
   1  22   4  -42.07   65.43
   1  22   5  176.83   64.32
   1  22   6    1.47   43.85
  -1  22  -6  119.66   48.86
   1  22   7  272.64   81.00
  -1  22  -7  505.37   89.08
   1  22   8  -54.71   55.42
  -1  22  -8  -10.14   18.69
   1  22   9  265.81   82.58
  -1  22  -9  338.08   74.09
   1  22  10    2.59   34.16
  -1  22 -10   33.23   31.83
  -1  22 -11  211.05   56.86
   1  22  11   82.87   49.40
   1  22  12  -12.64   27.54
  -1  22 -12    6.07   23.25
   1  22  13  203.79   76.22
  -1  22 -13  146.36   49.86
  -1  22 -14   72.12   44.08
   1  22  14  108.04   60.63
  -1  22 -15  100.92   45.48
   1  22  15  210.32   86.07
  -1  22 -16  -21.91   35.32
  -1  22 -17   32.95   34.48
  -1  22 -18   38.00   30.93
   1  23 -16   97.69   43.97
  -1  23  15  243.57   95.51
   1  23 -15   52.82   29.26
  -1  23  14  314.35  103.60
   1  23 -14  139.03   52.91
   1  23 -13   66.45   39.24
  -1  23  13  193.23   80.78
  -1  23  12   64.79   54.66
   1  23 -12   43.73   35.79
   1  23 -11   73.18   37.37
  -1  23  11   88.99   62.20
   1  23 -10    6.59   22.66
  -1  23  10  -10.81   42.03
  -1  23   9  382.52   99.21
   1  23  -9  358.97   77.54
   1  23  -8    4.15   24.97
  -1  23   8   21.39   36.74
  -1  23   7  324.05   87.69
   1  23  -7  643.14  101.72
  -1  23   6  -24.69   47.66
   1  23  -6   92.83   48.24
   1  23  -5  365.57   75.08
  -1  23   5  139.35   57.52
  -1  23   4  -68.99   77.06
  -1  23   3  459.48  109.00
   1  23  -2 -222.29   78.27
  -1  23   2  -15.81   34.10
   1  23  -1  390.39  103.84
  -1  23   1  351.47   93.44
   1  23   0   20.51   34.08
  -1  23   0  -23.51   47.51
  -1  23  -1  273.71   89.07
   1  23   1  209.87   75.52
   1  23   2  129.28   63.87
  -1  23  -2  118.88   55.99
   1  23   3  163.61   71.14
   1  23   4  121.57   49.90
   1  23   5  128.55   41.21
   1  23   6  -87.47   69.10
  -1  23  -6   34.83   25.85
   1  23   7   74.10   45.04
  -1  23  -7  237.83   63.94
  -1  23  -8  233.16   61.50
   1  23   8  240.91   76.68
  -1  23  -9   39.65   37.35
   1  23   9   20.56   41.20
  -1  23 -10  205.83   61.53
   1  23  10   33.37   33.53
   1  23  11   44.76   67.93
  -1  23 -11  -17.66   33.36
  -1  23 -12   15.05   24.32
   1  23  12  -81.93   55.51
   1  23  13   18.97   45.18
  -1  23 -13   39.26   37.31
   1  23  14   47.06   50.24
  -1  23 -14   21.59   34.67
  -1  23 -15   67.15   38.64
  -1  23 -16   85.88   49.36
   1  24 -15   -5.77   37.34
   1  24 -14   44.10   34.01
   1  24 -13   15.60   25.45
  -1  24  13  -13.37   46.38
   1  24 -12  132.79   55.22
  -1  24  12  268.13   89.47
   1  24 -11  -39.21   34.25
  -1  24  11   17.80   44.01
  -1  24  10  171.46   73.13
   1  24 -10  284.12   70.17
   1  24  -9   18.56   29.69
  -1  24   9  -78.76   54.37
  -1  24   8   86.56   49.87
   1  24  -8  127.80   51.98
   1  24  -7   35.13   34.83
  -1  24   7  -10.11   48.87
   1  24  -6  135.55   51.74
  -1  24   6  -34.22   44.39
   1  24  -5   93.93   42.50
  -1  24   5   84.36   56.89
  -1  24   4   99.80   59.71
  -1  24   3   86.03   48.04
  -1  24   2  105.92   58.56
   1  24  -2  -41.24   44.03
  -1  24   1   60.23   42.89
   1  24  -1  150.71   77.80
  -1  24   0   29.81   36.66
   1  24   0   19.89   34.28
   1  24   1  128.07   61.82
  -1  24  -1  150.70   69.10
   1  24   2   78.60   46.74
  -1  24  -2  -12.05   40.34
   1  24   3  180.37   78.64
   1  24   4  125.86   67.45
   1  24   5    3.53   43.72
   1  24   6   -0.18   62.97
  -1  24  -6  239.37   65.99
  -1  24  -7  178.96   56.11
   1  24   7   72.57   38.68
   1  24   8  108.88   63.99
  -1  24  -8  229.82   66.94
   1  24   9   20.44   36.14
  -1  24  -9  154.39   54.19
   1  24  10  175.08   77.79
  -1  24 -10  153.23   54.41
   1  24  11   33.48   37.53
  -1  24 -11  115.27   46.74
  -1  24 -12  204.84   64.36
   1  24  12  272.92   93.83
  -1  24 -13   70.85   47.39
  -1  24 -14  224.94   65.03
  -1  24 -15  -57.12   43.42
   1  25 -13  -37.41   34.81
  -1  25  12  315.14  106.43
   1  25 -12  268.34   74.18
  -1  25  11  -73.73   63.05
   1  25 -11   23.47   36.02
   1  25 -10  323.32   78.36
  -1  25  10  147.65   61.07
  -1  25   9  -47.81   61.98
   1  25  -9   23.67   31.25
   1  25  -8  315.32   76.26
  -1  25   8  306.30   92.04
   1  25  -7   48.22   39.82
  -1  25   7  -58.09   73.36
   1  25  -6  186.49   62.33
  -1  25   6  -74.36   77.11
  -1  25   5   89.18   57.60
   1  25  -5  241.54   68.06
  -1  25   4   37.85   42.39
  -1  25   3   -9.23   40.41
   1  25  -2   65.09   52.63
  -1  25   2   73.24   58.18
  -1  25   1   -6.84   53.00
   1  25  -1   -0.03   37.69
   1  25   0   99.04   57.83
  -1  25   0  111.25   62.17
  -1  25  -1  164.92   75.12
   1  25   1  160.20   68.53
   1  25   2   28.22   48.87
   1  25   3  158.67   76.12
   1  25   4   31.01   44.76
   1  25   5    1.90   38.16
   1  25   6 -140.40   87.87
  -1  25  -6   -4.35   27.12
   1  25   7  -56.41   67.35
  -1  25  -7   -7.86   31.87
   1  25   8  -82.48   71.70
  -1  25  -8   47.81   39.52
   1  25   9  -53.96   70.24
  -1  25  -9   12.36   28.11
   1  25  10    3.60   45.97
  -1  25 -10  174.65   61.48
  -1  25 -11   33.45   34.72
   1  25  11  -11.77   47.28
  -1  25 -12   72.51   43.80
  -1  25 -13   45.24   38.11
   1  26 -11  -13.93   29.38
  -1  26  10  -49.46   60.50
   1  26 -10  177.11   61.87
   1  26  -9   28.83   35.17
  -1  26   9 -133.01   86.63
  -1  26   8  -52.43   73.08
   1  26  -8   33.04   29.12
  -1  26   7 -124.86   85.05
   1  26  -7   22.60   29.04
  -1  26   6   28.13   38.30
   1  26  -6   69.18   39.40
   1  26  -5  153.34   55.33
  -1  26   5   82.46   53.84
  -1  26   4  -10.68   33.53
  -1  26   3  -14.68   41.02
  -1  26   2   -8.01   32.43
  -1  26   1  -11.60   53.01
   1  26  -1   -5.63   48.30
  -1  26   0   37.78   41.64
   1  26   0   48.84   45.56
   1  26   1  -49.08   40.92
  -1  26  -1   10.03   47.28
   1  26   2  177.90   80.50
   1  26   3   13.62   35.60
   1  26   4  162.36   81.74
  -1  26  -5   28.69   32.07
   1  26   5   29.56   46.92
  -1  26  -6  255.34   70.74
   1  26   6  243.69   97.91
  -1  26  -7   19.37   25.55
   1  26   7 -122.86   90.68
   1  26   8  132.30   47.58
  -1  26  -8  361.36   82.34
  -1  26  -9   55.73   44.02
   1  26   9  -80.21   77.42
  -1  26 -10  253.15   69.39
  -1  26 -11  -38.21   35.05
   1  27  -8  179.91   62.97
  -1  27   8  -82.12   92.79
   1  27  -7  151.98   57.24
  -1  27   7   68.22   40.04
   1  27  -6  194.31   62.65
  -1  27   6  214.83   95.65
   1  27  -5  130.98   57.04
  -1  27   5    9.61   47.80
  -1  27   4   21.56   34.82
   1  27  -4  144.15   58.61
  -1  27   3   84.85   60.19
  -1  27   2    7.62   37.42
  -1  27   1 -125.07   72.49
   1  27  -1   87.29   63.43
   1  27   0   37.77   42.10
  -1  27   0   13.44   29.04
  -1  27  -1   24.10   50.20
   1  27   1  -68.68   65.92
   1  27   2   10.73   34.70
   1  27   3   55.92   54.76
   1  27   4  -23.78   44.17
  -1  27  -5   40.88   41.91
   1  27   5   17.15   50.64
  -1  27  -6   71.57   48.39
   1  27   6   36.89   55.53
  -1  27  -7   70.61   45.84
   1  27   7   37.32   51.03
  -1  27  -8    4.54   26.93
  -1  28   6   -5.26   41.63
  -1  28   5  -17.91   36.55
   1  28  -4   33.19   31.79
  -1  28   4   62.91   56.19
  -1  28   3  -23.07   42.29
  -1  28   2   -2.67   36.41
  -1  28   1   10.59   41.08
  -1  28   0  -25.34   38.97
   1  28   0    1.45   33.01
   1  28   1  -68.81   55.44
   1  28   2  -25.44   44.86
   1  28   3  124.67   71.25
   1  28   4   -7.50   39.58
  -1  29   2  -74.99   65.82
  -1  29   1  -12.35   32.81
  -1  29   0   30.73   42.87
   2   0 -26  140.65   42.79
   2   0 -25   -4.44   15.22
   2   0 -25   27.87   23.27
   2   0 -24  398.07   60.99
   2   0 -24  419.65   66.57
   2   0 -23    5.65   14.64
   2   0 -23    3.44   16.27
   2   0 -22  130.26   36.09
   2   0 -22  163.88   42.64
   2   0 -21    3.53   14.23
   2   0 -21    1.28   17.26
   2   0 -20   50.54   30.63
   2   0 -20   16.45   19.85
   2   0 -19    9.38   12.21
   2   0 -19   26.11   21.95
   2   0 -18   23.97   16.86
   2   0 -18   45.89   24.40
   2   0 -17    4.35   16.06
   2   0 -17   -9.32   17.00
   2   0 -16   46.33   18.48
   2   0 -16   70.07   22.29
   2   0 -15   -0.06    9.03
   2   0 -15   -2.48    8.83
   2   0 -14  183.82   31.68
   2   0 -14  166.25   29.62
   2   0 -13  -12.39   14.08
   2   0 -13   18.70   15.19
   2   0 -12  123.96   25.36
   2   0 -12  134.85   25.84
   2   0 -11    3.57   10.61
   2   0 -11   -5.59   10.17
   2   0 -10   44.48   15.97
   2   0 -10   31.71   11.21
   2   0  -9   -2.21    6.99
  -2   0   9   -6.31   10.17
   2   0  -9    1.56    5.33
   2   0  -8 1641.80   71.38
  -2   0   8 1608.38   74.28
   2   0  -8 1629.50   66.66
  -2   0   7    2.26    6.20
   2   0  -7    4.67    6.97
   2   0  -7    0.78    4.91
  -2   0   6  127.90   18.69
   2   0  -6  140.68   16.75
   2   0  -6  112.90   17.41
   2   0  -5    1.43    3.44
  -2   0   5    0.57    3.34
  -2   0   5    6.45    8.34
   2   0  -5    8.38    6.16
   2   0  -4   36.69    6.67
  -2   0   4   31.78    8.17
   2   0  -4   29.72    7.80
  -2   0   4   36.31    9.02
   2   0  -4   66.45   15.08
   2   0   2  318.81   19.12
  -2   0  -2  331.06   19.16
   2   0   3   -2.73    2.81
  -2   0  -3    0.76    2.14
  -2   0  -3    2.18    3.29
   2   0   3    1.10    2.55
  -2   0  -4 2914.25   74.23
   2   0   4 2948.19   58.54
   2   0   4 2975.74   76.44
  -2   0  -4 3049.91   55.40
  -2   0  -5    0.40    3.21
   2   0   5   -0.59    2.76
  -2   0  -5    0.24    4.68
  -2   0  -6  968.31   40.42
  -2   0  -6  931.70   50.22
   2   0   6  999.63   44.34
  -2   0  -7   -3.14    4.28
  -2   0  -7   -8.16   10.73
   2   0   7   -4.44    5.68
   2   0   8  193.54   24.24
  -2   0  -8  166.39   20.18
  -2   0  -8  168.34   25.68
  -2   0  -9    6.64    7.40
  -2   0  -9   -0.90    9.65
   2   0   9    2.64    7.23
   2   0  10   18.41   10.49
  -2   0 -10    1.95   10.70
  -2   0 -10    7.99    6.54
  -2   0 -11    8.86    7.57
  -2   0 -11    2.73    9.34
   2   0  11    3.45    8.25
  -2   0 -12   62.27   20.73
  -2   0 -12   73.81   18.46
  -2   0 -13  -15.05   15.00
  -2   0 -13    8.82   12.53
  -2   0 -14  174.60   33.46
  -2   0 -14  136.67   26.03
  -2   0 -15    2.85   14.10
  -2   0 -15  -13.49   12.42
  -2   0 -16  179.72   38.94
  -2   0 -16  165.48   29.65
  -2   0 -17    3.18   11.53
  -2   0 -17   20.63   15.78
  -2   0 -18  309.98   42.61
  -2   0 -18  238.88   44.46
  -2   0 -19   -5.72   15.02
  -2   0 -19   -3.35   10.81
  -2   0 -20  369.99   48.84
  -2   0 -20  364.42   58.31
  -2   0 -21  -14.00   19.38
  -2   0 -22  373.59   62.67
  -2   0 -23  -14.23   23.48
  -2   0 -24  293.15   60.96
   2  -1 -26  543.91   80.04
   2   1 -26  584.06   82.05
   2   1 -26  533.06   74.32
   2  -1 -25   84.04   35.45
   2   1 -25   78.83   31.90
   2   1 -25  112.47   36.38
   2   1 -24  626.10   76.18
   2   1 -24  679.24   83.93
   2  -1 -24  672.66   84.19
   2  -1 -23   21.01   20.85
   2   1 -23    6.29   13.98
   2   1 -23   20.53   22.62
   2  -1 -23   23.91   19.95
   2   1 -22  453.14   62.40
   2  -1 -22  519.91   65.66
   2   1 -22  495.49   68.20
   2  -1 -22  485.88   67.17
   2   1 -21   31.95   19.90
   2  -1 -21   12.04   12.33
   2  -1 -21   13.67   16.78
   2   1 -21   11.39   14.92
   2   1 -20  517.14   63.44
   2  -1 -20  479.42   61.24
   2  -1 -20  451.88   59.43
   2   1 -20  547.91   68.09
   2  -1 -19   23.88   16.48
   2   1 -19   43.47   24.64
   2  -1 -19   39.89   20.26
   2   1 -19   23.41   17.50
   2   1 -18  190.74   38.29
   2  -1 -18  134.17   29.94
   2   1 -18  218.68   40.79
   2  -1 -18  228.57   41.60
   2  -1 -17   28.96   22.23
   2   1 -17   22.37   15.03
   2  -1 -17   44.79   20.88
   2   1 -17    8.65   12.86
   2   1 -16   20.93   15.62
   2  -1 -16    7.57   11.49
   2   1 -16   19.01   18.19
   2  -1 -16    0.09   10.52
   2  -1 -15   18.42   14.86
   2  -1 -15   23.06   17.39
   2   1 -15    7.26   12.42
   2   1 -15   -1.05   11.82
   2  -1 -14   85.28   22.55
   2   1 -14  105.86   25.94
   2  -1 -14  106.99   25.28
   2   1 -14  103.88   27.12
   2   1 -13   40.08   16.62
   2  -1 -13   30.68   13.80
   2   1 -13   13.37   11.94
   2  -1 -13    9.83   11.21
   2  -1 -12  290.63   35.26
   2   1 -12  246.71   34.07
   2  -1 -12  230.33   32.11
   2   1 -12  248.33   34.91
   2  -1 -11  118.85   23.58
   2  -1 -11  114.88   23.51
   2   1 -11  111.26   21.22
   2   1 -11   97.36   23.44
   2  -1 -10 1905.05   83.84
   2  -1 -10 1819.88   78.96
   2   1 -10 1861.64   82.11
   2   1 -10 1953.32   87.77
  -2  -1   9 1106.62   66.67
   2  -1  -9 1094.45   57.42
   2   1  -9 1140.72   60.54
   2   1  -9 1085.36   63.25
   2  -1  -9 1125.08   60.90
  -2   1   9 1128.43   65.40
  -2  -1   8 3901.85  117.46
   2  -1  -8 3827.06  100.30
  -2   1   8 3739.50  102.94
  -2   1   8 3826.37  112.80
   2   1  -8 3852.30  104.84
   2   1  -8 3932.64  114.24
   2  -1  -8 3710.97  105.26
   2  -1  -7   16.09    7.32
   2  -1  -7   17.69    8.33
  -2   1   7   12.63    6.74
  -2   1   7   23.38    7.87
   2   1  -7   20.70   10.71
  -2  -1   7   25.54   10.71
   2   1  -6 3600.21   97.24
  -2   1   6 3624.82   84.60
  -2   1   6 3644.34   95.16
  -2  -1   6 3569.22   98.83
   2  -1  -6 3624.43   81.73
   2  -1  -6 3554.85   90.26
  -2  -1   6 3453.85   97.04
  -2   1   5  151.45   27.17
  -2   1   5  138.22   15.10
   2  -1  -5  146.93   17.71
   2  -1  -5  136.91   14.26
   2   1  -5  123.47   16.92
  -2  -1   5  141.77   18.97
  -2   1   5  124.12   16.54
  -2  -1   5  126.80   15.27
   2  -1  -4 3109.10   70.92
  -2   1   4 3084.04   99.17
  -2  -1   4 2751.82   74.38
   2   1  -4 3244.05   78.54
  -2   1   4 3162.81   61.18
   2  -1  -4 3108.44   58.03
   2   1   2 6353.21   86.34
  -2  -1  -2 6457.07   85.07
   2  -1   3  660.29   27.12
  -2  -1  -3  696.07   31.43
  -2   1  -3  653.35   25.11
  -2   1  -3  655.25   31.97
   2   1   3  683.71   22.43
   2   1   3  679.95   32.70
   2   1   4 7116.23  118.05
  -2  -1  -4 7247.08   81.06
  -2   1  -4 7338.32   95.84
   2   1   4 7225.64   89.10
  -2   1  -4 7154.61  119.19
  -2  -1  -4 7101.38  112.88
   2  -1   4 7230.09  100.36
  -2   1  -5 2188.72   72.20
  -2  -1  -5 2130.02   51.12
  -2   1  -5 2186.73   59.43
  -2  -1  -5 2189.30   68.58
   2   1   5 2107.70   70.57
   2  -1   5 2101.68   61.10
   2   1   5 2138.27   56.22
  -2  -1  -6 7081.95  104.80
   2   1   6 6957.19  139.79
  -2   1  -6 7179.04  140.76
  -2   1  -6 7319.32  118.13
   2  -1   6 7215.61  124.74
   2   1   6 7111.41  116.60
  -2  -1  -6 7098.79  134.47
   2  -1   7 2199.90   76.11
  -2   1  -7 2171.91   70.03
  -2  -1  -7 2179.19   63.87
   2   1   7 2159.85   71.05
  -2  -1  -7 2290.73   82.07
  -2   1  -7 2176.37   83.44
   2   1   7 2175.27   82.82
  -2  -1  -8  405.05   38.11
   2  -1   8  495.78   38.68
  -2   1  -8  416.71   38.84
   2   1   8  424.71   34.37
  -2  -1  -8  460.76   32.02
  -2   1  -8  483.57   35.10
  -2   1  -9   69.91   18.16
  -2  -1  -9   89.04   19.37
   2   1   9   66.45   15.36
  -2   1  -9   69.58   14.13
  -2  -1  -9   85.18   16.28
   2  -1   9   79.16   17.63
  -2  -1 -10  134.56   24.99
   2   1  10  114.63   21.12
  -2   1 -10  122.67   20.81
   2  -1  10  114.00   21.73
  -2   1 -10  125.50   24.72
  -2  -1 -10  115.73   19.04
   2  -1  11  294.28   36.73
  -2   1 -11  329.33   34.28
   2   1  11  323.64   37.08
  -2  -1 -11  287.38   30.86
  -2   1 -11  274.17   37.11
  -2  -1 -11  310.30   38.52
  -2  -1 -12   12.91    8.57
  -2   1 -12   15.50   10.67
  -2  -1 -12    9.63   13.22
  -2   1 -12   18.69   13.24
  -2  -1 -13  219.28   29.10
  -2   1 -13  191.07   34.49
  -2   1 -13  190.66   28.79
  -2  -1 -13  177.15   31.95
  -2   1 -14    8.76   11.87
  -2  -1 -14   25.62   19.47
  -2  -1 -14   13.35   13.55
  -2   1 -14   17.22   18.10
  -2  -1 -15   22.73   18.23
  -2   1 -15   -7.77   11.02
  -2  -1 -15    0.99    8.72
  -2   1 -15   -4.36   12.98
  -2  -1 -16  183.78   31.64
  -2   1 -16  181.03   29.71
  -2   1 -16  233.48   42.17
  -2  -1 -16  188.54   36.41
  -2  -1 -17   18.82   15.74
  -2   1 -17   12.01   14.32
  -2   1 -17    1.68    9.23
  -2  -1 -17    7.46   11.53
  -2  -1 -18  128.80   33.61
  -2   1 -18  156.41   37.49
  -2   1 -18  131.97   28.83
  -2   1 -19   39.24   25.32
  -2   1 -19   10.47   15.84
  -2  -1 -19   -4.29   20.17
  -2   1 -20  291.25   43.25
  -2   1 -20  288.76   53.27
  -2  -1 -20  295.49   52.50
  -2   1 -21   10.28   17.14
  -2  -1 -21   16.34   20.11
  -2   1 -21   38.47   20.71
  -2   1 -22  536.62   74.50
  -2  -1 -22  532.23   75.87
  -2  -1 -23   76.22   35.13
  -2   1 -23   13.76   22.15
  -2   1 -24  359.60   66.26
  -2  -1 -24  360.41   65.56
   2   2 -26   29.23   21.96
   2   2 -26   33.86   24.65
   2  -2 -26    9.98   23.80
   2   2 -25  121.78   39.78
   2  -2 -25  138.85   39.64
   2   2 -25   92.34   31.34
   2  -2 -24   30.93   27.82
   2   2 -24   13.58   20.26
   2   2 -24   65.37   33.75
   2   2 -23  158.63   40.92
   2   2 -23  175.78   41.01
   2  -2 -23  226.13   48.91
   2  -2 -22   12.30   20.37
   2   2 -22   19.55   23.83
   2   2 -22   14.27   16.60
   2  -2 -21  255.57   45.63
   2   2 -21  262.03   46.94
   2  -2 -21  327.81   53.76
   2   2 -21  276.47   51.71
   2  -2 -20   74.46   25.80
   2   2 -20   75.22   27.72
   2  -2 -20   72.36   26.41
   2   2 -20   73.49   27.63
   2   2 -19  429.26   57.92
   2   2 -19  527.64   63.45
   2  -2 -19  512.24   59.69
   2  -2 -19  562.97   64.96
   2   2 -18  189.61   39.23
   2  -2 -18  188.66   36.13
   2   2 -18  235.45   41.90
   2  -2 -18  200.79   38.71
   2   2 -17  817.48   75.68
   2   2 -17  766.07   72.76
   2  -2 -17  815.20   71.77
   2  -2 -17  804.29   69.71
   2  -2 -16  280.17   42.09
   2  -2 -16  347.75   45.69
   2   2 -16  258.32   42.22
   2   2 -16  333.08   46.16
   2  -2 -15 1601.57   91.95
   2   2 -15 1556.02   96.88
   2  -2 -15 1462.77   88.61
   2   2 -15 1543.29   94.19
   2   2 -14  320.00   42.25
   2  -2 -14  338.70   42.68
   2  -2 -14  360.01   42.34
   2   2 -14  354.33   45.64
   2  -2 -13  560.17   51.21
   2   2 -13  597.79   57.26
   2  -2 -13  611.32   53.60
   2   2 -13  595.77   54.75
   2  -2 -12  224.47   31.43
   2   2 -12  199.70   30.86
   2  -2 -12  260.59   33.84
   2   2 -12  200.52   32.05
   2  -2 -11  175.78   27.78
   2  -2 -11  167.34   26.57
   2   2 -11  120.18   23.67
   2   2 -11  152.25   27.17
   2  -2 -10  409.33   39.33
   2  -2 -10  489.70   40.61
   2   2 -10  456.95   43.08
   2   2 -10  428.32   40.61
   2  -2  -9  891.00   52.02
   2   2  -9  880.17   58.95
  -2  -2   9  907.39   61.93
   2  -2  -9  842.24   52.80
  -2   2   9  899.76   58.61
  -2   2   9  878.79   53.71
   2  -2  -8  552.39   38.03
  -2   2   8  624.76   41.55
   2  -2  -8  541.44   39.88
  -2  -2   8  592.51   47.62
   2   2  -8  600.58   46.50
  -2   2   8  595.16   44.62
   2  -2  -7  669.90   41.45
   2  -2  -7  627.53   37.29
  -2  -2   7  657.68   47.59
   2   2  -7  615.84   44.26
  -2   2   7  666.26   40.17
  -2   2   7  656.94   43.83
   2  -2  -6  314.61   26.37
  -2  -2   6  289.04   30.06
   2  -2  -6  307.80   23.76
  -2   2   6  284.37   26.90
  -2   2   6  299.02   24.62
   2   2  -6  319.47   30.07
   2  -2  -5  243.24   19.14
  -2   2   5  223.46   37.50
  -2   2   5  263.75   20.72
  -2  -2   5  255.93   26.27
   2   2  -5  239.80   24.66
  -2   2   5  246.27   22.32
   2  -2  -5  264.40   23.14
  -2  -2   4  562.13   35.67
  -2   2   4  586.07   26.35
   2   2  -4  564.81   35.03
  -2   2   4  539.73   50.57
   2  -2  -4  580.02   30.87
   2  -2  -4  557.01   25.35
  -2   2   4  560.63   31.47
  -2   2   3  333.18   21.81
  -2   2   3  327.47   33.90
  -2   2   3  329.04   17.02
  -2  -2   3  351.66   26.06
   2  -2  -3  378.76   36.97
  -2   2  -1   87.36   15.70
   2  -2   1   80.63   14.78
   2   2   1  119.82   20.14
   2   2   2  376.62   22.36
  -2   2  -2  361.14   32.28
   2  -2   2  385.56   33.65
  -2   2  -3  367.99   22.95
   2   2   3  399.15   25.70
   2  -2   3  408.62   35.48
   2   2   4 1282.30   50.58
   2  -2   4 1310.36   49.11
  -2   2  -4 1310.90   46.12
   2   2   4 1307.78   39.05
  -2  -2  -4 1290.55   49.42
  -2  -2  -5    8.65    5.53
   2   2   5   15.42    6.91
  -2   2  -5    9.95    5.08
   2   2   5   11.15    4.99
   2  -2   5    1.20    6.00
   2   2   6  776.90   47.18
   2  -2   6  759.29   43.17
  -2  -2  -6  758.25   44.26
  -2   2  -6  737.02   40.11
   2   2   6  740.65   37.40
   2  -2   7  108.60   18.72
  -2  -2  -7  112.81   19.35
   2   2   7   83.85   14.33
  -2   2  -7  107.51   18.93
  -2   2  -7   93.49   16.27
  -2  -2  -8  455.71   38.90
  -2   2  -8  432.04   40.45
  -2   2  -8  440.99   35.58
   2   2   8  420.75   34.21
   2  -2   8  419.64   37.29
  -2  -2  -9  837.63   56.22
   2  -2   9  879.26   57.64
  -2   2  -9  851.28   59.77
  -2   2  -9  823.69   50.95
   2   2   9  805.91   50.16
  -2  -2 -10  400.44   41.19
   2  -2  10  342.56   37.87
  -2   2 -10  413.97   37.60
   2   2  10  413.70   38.52
  -2   2 -10  401.95   42.46
   2   2  11  208.90   29.99
  -2  -2 -11  218.66   32.54
  -2   2 -11  213.06   33.00
   2  -2  11  231.14   32.66
  -2   2 -11  208.26   28.97
  -2  -2 -12  715.37   59.83
  -2   2 -12  801.25   66.24
  -2   2 -12  730.40   55.26
  -2   2 -13  301.85   42.15
  -2   2 -13  299.53   37.54
  -2  -2 -13  326.40   41.92
  -2   2 -14   97.38   25.34
  -2   2 -14  100.42   23.27
  -2  -2 -14   95.61   24.34
  -2   2 -15  455.74   48.92
  -2   2 -15  500.40   58.73
  -2  -2 -15  553.32   59.78
  -2  -2 -16   29.55   19.22
  -2   2 -16   57.44   22.23
  -2   2 -16   29.78   16.23
  -2   2 -17  493.64   53.34
  -2  -2 -17  548.67   64.87
  -2   2 -17  462.45   61.78
  -2  -2 -18   42.66   24.38
  -2   2 -18   12.16   10.42
  -2   2 -18   46.88   22.50
  -2   2 -19  503.70   67.97
  -2  -2 -19  478.61   62.99
  -2   2 -19  452.29   53.76
  -2   2 -20   82.07   27.59
  -2   2 -20   85.92   33.44
  -2  -2 -20   60.45   27.03
  -2   2 -21  436.75   67.34
  -2  -2 -21  367.32   60.19
  -2   2 -21  325.32   48.37
  -2   2 -22  119.05   39.54
  -2  -2 -22  171.14   46.78
  -2   2 -23  122.08   36.44
  -2  -2 -23  168.92   46.14
  -2  -2 -24  182.16   50.08
  -2   2 -24  111.26   40.89
   2  -3 -26  136.92   43.88
   2   3 -26  115.68   36.66
   2   3 -26  155.45   46.16
   2  -3 -25  307.75   59.75
   2   3 -25  252.02   51.93
   2   3 -25  281.95   57.39
   2   3 -24  197.16   44.90
   2   3 -24  210.74   49.03
   2  -3 -24  294.34   56.42
   2  -3 -23  192.20   44.64
   2   3 -23  199.38   45.69
   2   3 -23  251.12   51.44
   2   3 -22  149.89   39.74
   2  -3 -22  161.57   40.42
   2   3 -22  124.80   38.75
   2  -3 -21  201.60   43.14
   2   3 -21  151.31   39.12
   2   3 -21  173.35   39.37
   2   3 -20  120.67   34.92
   2   3 -20  113.00   35.04
   2  -3 -20  133.54   34.31
   2  -3 -19  211.86   40.66
   2   3 -19  156.83   37.02
   2   3 -19  133.65   33.99
   2   3 -18  154.98   35.64
   2   3 -18  148.01   35.47
   2  -3 -18  132.49   30.55
   2  -3 -18  164.89   35.70
   2   3 -17  157.28   34.09
   2  -3 -17  186.80   35.01
   2  -3 -17  210.95   37.58
   2   3 -17  169.60   35.15
   2   3 -16  234.21   38.43
   2  -3 -16  260.61   40.65
   2  -3 -16  240.39   37.63
   2   3 -16  202.87   37.62
   2   3 -15    2.42   12.03
   2  -3 -15    7.61   16.23
   2  -3 -15   11.98   12.10
   2   3 -15    2.92   10.86
   2   3 -14    8.32   10.05
   2  -3 -14   41.01   16.98
   2  -3 -14   29.48   12.59
   2   3 -14   23.57   13.73
   2  -3 -13  241.83   33.98
   2  -3 -13  234.07   34.40
   2   3 -13  212.34   32.54
   2   3 -13  212.22   36.49
   2   3 -12  253.60   37.08
   2  -3 -12  272.83   34.91
   2   3 -12  210.30   32.23
   2  -3 -12  277.46   33.92
   2  -3 -11  262.50   33.61
   2   3 -11  277.43   36.61
   2  -3 -11  259.15   32.75
   2  -3 -10   43.39   14.50
   2   3 -10   25.31   11.79
   2  -3 -10   39.59   15.05
   2   3  -9 1529.12   79.98
   2  -3  -9 1593.03   69.12
  -2  -3   9 1653.90   85.98
   2  -3  -9 1639.45   72.51
  -2   3   9 1682.08   78.76
  -2   3   8  125.72   20.64
   2  -3  -8  136.14   20.76
   2   3  -8  129.88   22.93
   2  -3  -8  137.73   19.96
  -2   3   8  117.96   19.40
  -2  -3   8  145.10   25.05
   2  -3  -7 1379.81   55.25
  -2   3   7 1329.06   57.36
   2   3  -7 1396.38   68.97
  -2   3   7 1406.75   63.56
  -2  -3   7 1375.02   71.23
  -2   3   6  245.60   22.39
   2  -3  -6  246.24   21.83
  -2   3   6  257.37   26.00
  -2  -3   6  243.00   28.41
   2   3  -6  248.85   27.63
   2   3  -5  361.73   32.33
  -2   3   5  339.26   27.41
  -2   3   5  356.55   24.64
  -2  -3   5  372.80   32.86
  -2  -3   4 2052.74   73.01
  -2   3   4 2052.62  104.85
   2   3  -4 1938.48   69.78
  -2   3   3  571.19   51.47
  -2  -3   3  572.17   36.68
   2  -3  -3  597.51   53.07
   2   3  -3  558.26   35.35
  -2   3   2   44.63   14.29
   2   3  -2   42.70   10.77
   2  -3  -2   30.37   14.51
  -2  -3   2   75.74   13.76
   2   3  -1 3179.56  114.85
   2   3  -1 3192.30   77.77
  -2   3   1 3104.01   98.30
   2  -3  -1 3206.91  100.59
  -2  -3   1 3099.61  118.28
   2   3   0 2701.36  113.10
  -2   3   0 2800.10   89.44
   2  -3   0 2761.72   87.63
  -2  -3   0 2768.96  111.25
  -2   3   0 2809.99   66.42
   2   3   1 2091.50   88.90
   2  -3   1 1975.20   73.36
  -2   3  -1 2054.71   64.08
  -2  -3  -1 1950.01   76.76
  -2   3  -1 2017.20   75.04
   2  -3   1 1974.63   65.15
   2  -3   2 1409.23   64.65
  -2   3  -2 1464.60   67.14
  -2   3  -3 9034.76  133.24
   2   3   3 9169.68  127.13
   2  -3   3 9367.31  172.53
  -2   3  -3 9344.57  173.28
   2  -3   4 5960.03  145.83
   2   3   4 6433.22  116.56
  -2   3  -4 6210.52  113.64
  -2   3  -5 4206.30   99.15
   2  -3   5 4290.19  127.02
   2   3   5 4215.85  102.45
   2   3   5 4215.54   82.57
   2  -3   5 4189.70  104.59
   2   3   6  804.78   48.78
   2   3   6  773.28   39.06
  -2   3  -6  783.15   45.02
   2  -3   6  768.37   56.51
  -2  -3  -6  827.15   46.49
   2  -3   6  794.90   48.23
  -2   3  -7 4799.22  116.70
   2   3   7 4738.58  105.11
  -2  -3  -7 4600.99  116.89
   2  -3   7 4788.04  124.79
   2  -3   8  132.66   22.98
   2   3   8  128.93   18.92
  -2  -3  -8  126.21   22.65
  -2   3  -8  114.57   19.81
  -2   3  -9  643.19   52.10
   2   3   9  626.15   44.90
   2  -3   9  651.74   51.20
  -2  -3  -9  628.67   48.99
  -2   3  -9  615.86   46.80
  -2  -3 -10   62.78   18.84
  -2   3 -10   69.05   17.83
   2   3  10   81.75   17.39
  -2   3 -10   91.71   21.65
   2  -3  10   92.56   20.75
  -2   3 -11  501.68   50.85
  -2  -3 -11  508.85   47.77
   2   3  11  458.96   44.30
  -2   3 -11  471.17   43.94
  -2   3 -12  285.24   40.83
  -2   3 -12  251.93   32.68
  -2  -3 -12  259.39   37.09
  -2   3 -13  428.92   45.71
  -2  -3 -13  431.12   48.31
  -2   3 -13  459.41   53.28
  -2   3 -14  497.28   57.75
  -2   3 -14  488.05   49.12
  -2  -3 -14  540.39   57.62
  -2   3 -15  186.48   35.84
  -2   3 -15  210.04   33.76
  -2  -3 -15  245.82   41.27
  -2   3 -16  464.17   51.71
  -2   3 -16  476.25   61.38
  -2  -3 -16  541.42   61.10
  -2  -3 -17   23.13   19.25
  -2   3 -17   12.12   17.78
  -2   3 -17    4.40   12.60
  -2  -3 -18  320.77   51.29
  -2   3 -18  307.80   44.38
  -2   3 -18  304.47   50.95
  -2   3 -19   20.41   15.09
  -2  -3 -19    6.78   15.97
  -2   3 -19   26.92   15.66
  -2   3 -20  407.81   63.18
  -2   3 -20  463.45   57.66
  -2  -3 -20  547.62   72.28
  -2  -3 -21   93.81   35.94
  -2   3 -21   87.29   28.32
  -2   3 -21  119.44   41.38
  -2   3 -22  190.31   45.04
  -2  -3 -22  222.92   48.59
  -2   3 -23  104.53   37.58
  -2  -3 -23  134.43   43.06
  -2   3 -24  156.89   46.29
   2   4 -26  100.86   39.17
   2   4 -26   90.96   38.52
   2   4 -25   42.54   26.64
   2   4 -25   63.63   31.64
   2   4 -24  211.96   49.43
   2   4 -24  307.21   56.30
   2  -4 -24  273.59   51.77
   2   4 -23   16.22   17.65
   2   4 -23   38.51   23.05
   2  -4 -23   61.50   30.17
   2  -4 -22  540.71   69.03
   2   4 -22  562.35   71.16
   2   4 -22  530.42   74.09
   2   4 -21  112.37   35.11
   2  -4 -21  142.41   36.06
   2   4 -21  106.90   32.80
   2   4 -20  693.41   79.01
   2   4 -20  760.64   80.04
   2  -4 -20  760.28   77.04
   2   4 -19  195.08   40.95
   2  -4 -19  217.47   41.44
   2   4 -19  214.80   43.32
   2  -4 -18  970.28   80.37
   2   4 -18  856.39   82.14
   2   4 -18 1005.65   86.20
   2   4 -17  170.93   35.83
   2   4 -17  131.81   34.04
   2  -4 -17  209.41   37.73
   2  -4 -16 1726.41   99.68
   2   4 -16 1722.59  109.03
   2   4 -16 1675.92  106.76
   2  -4 -15  504.89   52.64
   2   4 -15  425.08   53.98
   2   4 -15  401.83   49.90
   2   4 -14 1840.67  107.63
   2   4 -14 2072.24  109.33
   2  -4 -14 2019.33   98.74
   2   4 -13  800.62   68.33
   2  -4 -13  719.73   56.85
   2  -4 -12 2841.46  107.00
   2   4 -12 2878.21  125.56
   2   4 -11  635.18   57.60
   2  -4 -11  648.22   49.38
   2  -4 -10 2226.15   86.55
   2   4 -10 2369.11  105.99
   2   4  -9  364.65   40.81
   2  -4  -9  385.84   33.78
  -2  -4   8 4122.38  135.52
  -2   4   8 4188.65  110.96
  -2   4   8 4270.37  119.69
   2   4  -8 4192.47  130.94
  -2   4   7   31.73    9.56
  -2   4   7   33.75   11.24
   2   4  -7   41.84   14.41
  -2  -4   7   25.56   11.80
   2   4  -6   71.02   16.08
  -2   4   6   81.74   15.64
  -2  -4   6   84.25   18.04
  -2   4   6   71.77   13.07
   2   4  -5  125.04   21.38
  -2  -4   5  125.41   21.00
  -2   4   4  299.55   46.92
  -2  -4   4  236.37   27.07
   2   4  -4  235.03   26.47
   2   4  -3  867.39   48.82
  -2  -4   3  799.55   47.70
  -2   4   3  808.78   67.00
   2   4  -2  104.86   18.41
  -2  -4   2  128.39   26.34
   2  -4  -2  125.12   27.25
  -2   4   2   71.15   18.47
   2   4  -1    8.42   11.45
   2  -4  -1   -3.23   13.51
  -2   4   1   -2.89    8.98
  -2  -4   1  -17.75   20.61
  -2   4   0    6.33   10.03
  -2  -4   0   19.83   15.56
   2  -4   0   -2.45   10.09
  -2   4   0   11.52   10.94
  -2  -4  -1  120.50   25.21
  -2   4  -1   98.40   19.31
   2  -4   1  103.03   18.55
   2  -4   1  111.57   19.95
   2   4   1  102.85   25.95
  -2   4  -1  109.91   20.00
   2  -4   2 2016.81   79.56
   2   4   2 2003.47   87.69
   2  -4   2 2021.04   82.30
  -2   4  -2 2128.44   83.57
   2  -4   3  764.17   50.25
  -2   4  -3  686.69   49.78
   2   4   4  389.23   30.09
   2  -4   4  437.03   39.14
  -2   4  -4  399.77   32.36
  -2   4  -4  360.85   36.07
   2   4   5   55.64   12.76
   2  -4   5   35.01   13.09
  -2   4  -5   40.91   10.50
   2   4   6  294.55   25.04
   2  -4   6  328.00   38.20
  -2   4  -6  270.79   29.27
   2   4   6  300.23   29.97
   2   4   7   35.58   10.10
   2  -4   7   50.72   17.00
  -2   4  -7   41.00   12.57
   2  -4   7   16.32   11.20
   2  -4   8 3124.34  123.73
   2   4   8 2985.71   91.93
  -2   4  -8 3089.13  103.28
   2  -4   8 3122.69  113.74
   2  -4   9  152.03   27.23
  -2   4  -9  131.08   23.00
   2   4   9  143.85   22.33
  -2  -4  -9  140.20   25.04
   2  -4   9  136.06   27.59
  -2  -4 -10 2981.93  110.77
   2  -4  10 3001.88  129.91
   2  -4  10 2968.89  120.58
  -2   4 -10 2944.40  110.17
   2   4  10 3010.10  105.63
  -2   4 -11   19.85   11.96
  -2   4 -11  -12.73   16.87
  -2  -4 -11   20.17   15.90
  -2   4 -12 1924.79  104.22
  -2  -4 -12 1915.62   97.65
  -2   4 -12 1856.97   94.33
  -2   4 -13  115.22   28.19
  -2   4 -13  111.70   24.34
  -2  -4 -13  168.49   30.89
  -2   4 -14 1038.15   75.95
  -2   4 -14 1028.54   81.97
  -2  -4 -14 1011.07   76.55
  -2  -4 -15  668.52   65.69
  -2   4 -15  574.27   64.18
  -2   4 -15  636.86   60.20
  -2  -4 -16  771.96   71.54
  -2   4 -16  649.34   62.68
  -2   4 -16  759.86   76.59
  -2   4 -17  324.92   46.75
  -2  -4 -17  386.29   53.83
  -2   4 -17  336.42   51.19
  -2   4 -18  436.11   61.78
  -2   4 -18  436.40   56.74
   2  -4  18  304.97   56.97
  -2  -4 -18  458.31   60.50
  -2   4 -19  144.10   32.59
  -2   4 -19  181.40   42.19
  -2  -4 -19  211.19   44.19
  -2   4 -20  172.23   43.04
  -2   4 -20  165.04   37.28
  -2   4 -21  263.59   44.94
  -2   4 -21  263.49   52.66
  -2   4 -22   86.45   33.35
  -2   4 -23  246.58   53.76
  -2   4 -24   54.43   35.99
   2   5 -26    7.68   25.45
   2   5 -26   10.90   19.12
   2   5 -25  187.76   47.23
   2   5 -25  172.97   44.64
   2   5 -24    1.27   15.01
   2   5 -24    5.87   18.97
   2   5 -23  210.89   49.16
   2   5 -23  191.84   47.01
   2   5 -22   -1.88   17.87
   2   5 -22   31.70   20.06
   2   5 -21  176.32   41.59
   2   5 -21  210.44   45.64
   2   5 -20   15.34   17.36
   2   5 -20   12.61   16.84
   2   5 -19  176.96   38.72
   2   5 -19  181.77   40.30
   2  -5 -19  189.17   38.47
   2  -5 -18   25.71   17.67
   2   5 -18   -1.62   18.20
   2   5 -18   16.30   11.50
   2   5 -17  159.10   36.94
   2  -5 -17  202.81   37.82
   2   5 -17  152.22   35.26
  -2  -5  17  163.81   26.06
   2   5 -16    1.10   14.09
   2  -5 -16   24.07   18.76
   2   5 -16   21.63   12.69
   2   5 -15   12.70   11.13
  -2  -5  15   31.50   11.58
   2  -5 -14  238.80   36.72
   2   5 -14  171.23   32.33
  -2  -5  14  221.44   24.51
  -2  -5  13  562.69   36.04
   2   5 -13  662.73   64.33
   2   5 -12    7.94   11.74
  -2  -5  12   27.05    7.88
   2   5 -11  138.52   29.49
   2   5 -10   26.42   15.23
   2   5  -9  192.22   31.23
  -2   5   8    0.31    4.38
   2   5  -8    7.49   10.20
  -2   5   8    6.74    7.62
   2   5  -7  811.66   58.74
  -2   5   7  801.13   46.16
  -2  -5   7  798.13   60.29
  -2   5   7  789.32   49.32
   2   5  -6  163.82   25.72
  -2  -5   6  140.98   24.34
  -2   5   6  170.40   20.39
   2   5  -5  129.05   22.12
  -2  -5   5  102.60   20.39
   2   5  -4   36.96   12.07
  -2   5   4   56.98   24.68
  -2  -5   4   61.78   15.68
   2   5  -3  495.75   41.35
  -2  -5   3  491.55   58.18
  -2   5   3  523.03   58.80
   2   5  -2  -14.74   18.25
  -2  -5   2    1.95   12.09
  -2   5   2    7.07   10.50
  -2  -5   1 2493.84  132.53
   2  -5  -1 2395.24  110.31
   2   5  -1 2494.31  131.04
  -2   5   1 2539.04  109.94
  -2   5   0  906.31   58.91
   2   5   0 1035.35   84.46
   2  -5   0  988.23   66.31
  -2  -5   0  975.91   77.98
  -2   5   0  984.34   64.45
   2   5   1 2006.54  110.54
  -2   5  -1 2071.11   95.69
   2  -5   1 2127.30   90.63
  -2  -5  -1 2009.17   97.75
  -2   5  -1 2032.86   88.34
   2  -5   1 1975.78   87.70
   2  -5   2  647.10   54.56
   2  -5   2  709.08   51.30
  -2   5  -2  680.71   50.14
   2   5   2  735.37   58.83
   2  -5   3 3165.04  118.71
   2  -5   3 3272.15  107.71
  -2   5  -3 3206.85  109.44
  -2   5  -4   67.89   16.20
  -2   5  -4   58.00   15.53
   2  -5   4   60.91   15.46
   2  -5   5 1076.14   64.82
   2   5   5 1110.17   55.60
  -2   5  -5 1054.55   58.79
  -2   5  -6   21.68   11.27
   2  -5   6   39.79   15.63
   2   5   7  320.47   28.78
   2  -5   7  265.37   35.95
  -2   5  -7  291.21   32.96
   2  -5   8  398.15   44.53
   2   5   8  385.57   33.58
  -2   5  -8  428.81   41.72
   2  -5   9  182.64   32.24
  -2   5  -9  221.13   30.92
   2  -5   9  204.94   32.36
   2   5   9  201.53   26.12
   2  -5  10  489.01   52.22
   2   5  10  541.53   45.83
  -2   5 -10  533.40   48.87
  -2   5 -11    5.24    8.22
   2  -5  11   18.25   13.24
  -2   5 -12  461.32   52.93
  -2   5 -12  413.31   47.35
   2  -5  12  487.77   56.68
  -2   5 -13   -1.72    9.86
   2  -5  13   12.05   15.58
  -2   5 -13  -16.87   22.19
   2  -5  14  793.31   76.34
  -2   5 -14  796.40   68.07
  -2   5 -14  820.09   73.80
   2  -5  15   33.09   22.78
  -2   5 -15  -12.33   15.73
  -2   5 -15    6.60   15.88
  -2   5 -16  844.42   80.38
   2  -5  16  865.97   84.88
  -2   5 -16  890.74   75.36
  -2   5 -17   17.53   16.62
  -2   5 -17  -20.02   19.15
   2  -5  17   10.35   18.37
  -2   5 -18  587.07   73.09
  -2   5 -18  610.81   65.64
  -2   5 -19   37.74   21.43
  -2   5 -19   42.82   21.21
  -2   5 -20  266.83   45.27
  -2   5 -20  293.21   54.47
  -2   5 -21   87.00   29.28
  -2   5 -21   79.69   31.97
  -2   5 -22  112.54   39.24
  -2   5 -23   80.12   34.40
  -2   5 -24   78.26   36.81
   2   6 -26  149.88   45.23
   2   6 -25    5.47   20.54
   2   6 -25  -21.94   18.85
   2   6 -24  247.84   52.84
   2   6 -24  276.86   57.88
   2   6 -23   -0.81   20.56
   2   6 -23   25.80   22.94
   2   6 -22  581.38   77.41
   2   6 -22  690.58   82.63
   2   6 -21  190.95   45.70
   2   6 -21  193.68   43.09
   2   6 -20 1544.71  118.33
   2   6 -20 1537.70  119.26
   2   6 -19   73.44   28.39
   2   6 -19   26.89   18.25
   2   6 -18 1388.47  107.81
   2   6 -18 1367.76  104.98
   2   6 -17  192.24   40.47
   2   6 -17  169.45   36.48
  -2  -6  16 1554.26   63.38
   2   6 -16 1710.84  114.60
  -2  -6  15  279.78   24.93
   2   6 -15  363.89   52.27
  -2  -6  14 2824.99   69.58
   2   6 -14 3302.25  150.12
   2   6 -13  569.63   60.91
   2   6 -12 4927.48  173.43
   2   6 -11   12.41   13.22
   2   6 -10 3401.62  135.87
   2   6  -9   67.49   21.17
   2   6  -8 3423.55  128.47
  -2  -6   7  479.75   49.36
  -2   6   7  480.44   39.12
   2   6  -7  552.16   49.60
  -2  -6   6 2701.90  111.99
   2   6  -6 2653.95  107.80
   2   6  -5  891.53   45.04
   2   6  -5  886.40   61.14
  -2  -6   4  251.96   45.57
   2   6  -4  275.16   33.11
  -2   6   4  265.65   48.28
  -2  -6   3  363.44   53.52
   2   6  -3  444.17   41.23
  -2   6   3  467.32   59.67
   2   6  -2  187.06   37.31
  -2  -6   2  185.32   40.04
  -2   6   2  254.32   41.70
  -2   6   1  171.65   27.32
  -2   6   1  136.19   28.52
   2   6  -1  179.89   40.84
   2  -6  -1  134.61   29.47
  -2  -6   1  135.72   34.66
  -2   6   0 1102.70   73.74
  -2  -6   0 1022.03   84.15
   2   6   0 1054.35   90.53
  -2   6   0 1026.97   72.04
   2  -6   0 1086.81   77.14
  -2   6  -1  178.44   28.69
  -2  -6  -1  180.63   33.29
   2  -6   1  218.93   32.52
   2  -6   1  165.98   29.65
   2   6   1  192.59   38.42
  -2   6  -1  166.51   30.89
  -2   6  -2  518.45   47.43
   2  -6   2  555.82   49.68
  -2   6  -2  544.29   52.66
   2   6   2  572.52   59.65
   2  -6   2  566.04   56.63
   2  -6   3  632.54   51.42
   2  -6   3  647.13   62.67
   2   6   3  645.13   59.28
  -2   6  -3  644.17   51.92
  -2   6  -4 2293.15   99.04
   2  -6   4 2192.85   93.78
   2  -6   4 2290.17  114.20
  -2   6  -5  771.61   58.66
   2  -6   5  716.76   53.97
  -2   6  -5  704.70   52.66
   2  -6   6 4152.65  132.04
  -2   6  -6 4188.37  128.64
   2  -6   7  312.44   37.43
  -2   6  -7  343.28   37.76
   2  -6   8 3199.77  123.07
   2   6   8 3262.09  101.23
  -2   6  -8 3164.08  118.21
  -2   6  -9  758.20   60.22
   2  -6   9  862.81   66.41
   2   6   9  822.24   54.37
   2  -6  10 2875.32  125.15
  -2   6 -10 2859.16  117.58
   2  -6  11  659.17   62.67
  -2   6 -11  638.16   57.60
   2  -6  12 1370.98   92.61
  -2   6 -12 1399.51   88.12
  -2   6 -13   88.43   23.16
   2  -6  13   93.67   27.60
  -2   6 -14 1592.77  105.45
  -2   6 -14 1493.24   95.78
   2  -6  14 1552.87  105.24
  -2   6 -15   53.66   20.45
  -2   6 -15   65.65   21.92
   2  -6  15   65.33   22.29
  -2   6 -16 1434.21   98.77
  -2   6 -16 1451.49  107.34
   2  -6  16 1464.12  107.43
  -2   6 -17  243.78   42.87
  -2   6 -17  219.12   43.44
  -2   6 -18  663.34   70.71
  -2   6 -18  713.46   79.94
  -2   6 -19   55.79   23.57
  -2   6 -19   62.12   29.81
  -2   6 -20  350.15   58.47
  -2   6 -20  329.61   51.57
  -2   6 -21   13.34   15.16
  -2   6 -21   13.21   25.47
  -2   6 -22  277.22   57.60
  -2   6 -23   47.03   30.68
   2   7 -26   52.58   31.63
   2   7 -25  -11.32   18.33
   2   7 -25   45.01   30.29
   2   7 -24   35.29   26.72
   2   7 -24    1.96   21.11
   2   7 -23   -3.37   17.22
   2   7 -23    7.77   19.03
   2   7 -22   41.94   21.59
   2   7 -22   49.66   27.58
   2   7 -21   44.75   21.58
   2   7 -21   53.24   25.15
   2   7 -20  -22.03   23.66
   2   7 -20   12.34   17.10
   2   7 -19   61.11   28.47
   2   7 -19   17.23   20.05
   2   7 -18  -29.90   26.55
   2   7 -18   19.71   17.63
   2   7 -17   -5.96   21.36
   2   7 -16   39.16   24.07
   2   7 -15   -2.17   13.63
   2   7 -14   31.32   19.84
   2   7 -13   30.42   17.05
   2   7 -12   30.72   18.22
   2   7 -11   15.81   15.57
   2   7 -10  212.04   37.62
   2   7  -9   -1.55   10.89
   2   7  -8  -23.74   18.73
   2   7  -7  207.97   32.56
   2   7  -6    6.04    6.31
   2   7  -6    3.42    9.61
   2   7  -5    7.58   13.35
   2   7  -5   15.18   11.46
  -2  -7   4  460.86   65.54
   2   7  -4  437.02   45.69
  -2   7   4  438.14   65.32
  -2  -7   3  174.45   41.79
  -2   7   3  210.85   44.27
  -2   7   2   35.98   18.79
   2   7  -2   66.76   29.33
  -2  -7   2    9.91   20.46
  -2   7   1   63.20   23.30
  -2  -7   1   36.94   16.12
   2   7  -1   25.40   18.58
   2  -7  -1   32.69   15.97
  -2   7   1   51.19   22.98
   2  -7   0  397.71   50.93
   2   7   0  371.47   54.20
  -2  -7   0  410.75   57.40
  -2   7   0  428.36   50.23
  -2   7   0  382.37   48.75
   2  -7   1  178.32   32.93
   2  -7   1  183.59   33.73
  -2   7  -1  210.44   39.74
   2   7   1  136.16   33.76
  -2  -7  -1  181.52   37.46
  -2   7  -1  156.49   29.06
  -2   7  -2  657.49   57.03
   2   7   2  643.66   69.60
  -2   7  -2  559.15   59.32
   2  -7   2  684.03   68.61
   2  -7   2  638.58   58.99
   2  -7   3  103.99   23.10
  -2   7  -3  105.72   22.04
   2  -7   3   66.88   17.84
   2   7   3  124.09   32.93
   2  -7   4  164.48   35.70
   2  -7   4  141.73   27.97
  -2   7  -4  157.63   27.86
   2  -7   5  309.78   48.47
   2  -7   5  321.52   37.39
  -2   7  -5  324.22   40.14
  -2   7  -5  316.50   39.28
   2  -7   6  349.20   38.54
  -2   7  -6  334.70   40.80
  -2   7  -6  344.55   40.42
  -2   7  -7  550.81   50.19
   2  -7   7  587.21   52.20
  -2   7  -8  130.62   25.49
   2  -7   8  132.03   25.68
   2  -7   9  389.79   43.80
  -2   7  -9  404.74   46.30
   2  -7  10  450.87   48.61
  -2   7 -10  483.55   51.29
  -2   7 -11  528.84   54.88
   2  -7  11  610.85   58.61
   2  -7  12  166.59   31.88
  -2   7 -12  217.31   36.67
  -2   7 -13  115.29   28.18
   2  -7  13  157.55   32.16
   2  -7  14  454.57   54.84
  -2   7 -14  434.32   53.93
   2  -7  15  310.55   47.14
  -2   7 -15  244.54   43.93
  -2   7 -15  282.88   44.65
  -2   7 -16  227.57   42.09
   2  -7  16  235.54   42.50
  -2   7 -16  306.64   51.73
  -2   7 -17  186.09   37.65
  -2   7 -17  240.14   46.63
  -2   7 -18  315.98   50.57
  -2   7 -18  305.00   55.05
  -2   7 -19   72.46   28.55
  -2   7 -19  110.20   32.71
  -2   7 -20  206.42   43.94
  -2   7 -20  279.04   55.61
  -2   7 -21    1.80   14.21
  -2   7 -21   -9.92   17.63
  -2   7 -22  144.90   42.43
  -2   7 -23   64.97   33.76
   2   8 -26   63.36   36.27
   2   8 -25   62.84   30.22
   2   8 -25   80.29   37.97
   2   8 -24  114.41   40.96
   2   8 -24   95.24   34.17
   2   8 -23  259.03   56.17
   2   8 -23  211.93   51.01
   2   8 -22   90.22   32.20
   2   8 -22  101.43   35.89
   2   8 -21  579.74   77.90
   2   8 -21  550.90   76.08
   2   8 -20   72.60   31.61
   2   8 -20  117.00   35.33
   2   8 -19  870.34   90.08
   2   8 -19  918.19   94.41
   2   8 -18  765.79   85.01
   2   8 -17 1122.23   98.27
   2   8 -16 1162.10   99.98
   2   8 -15 2029.68  125.80
   2   8 -14  343.46   52.16
   2   8 -13 3292.76  152.76
   2   8 -12  820.92   75.50
   2   8 -11 2643.31  130.15
   2   8 -10 1796.42  106.58
   2   8  -9 1882.55  106.03
   2   8  -8 1351.82   89.16
   2   8  -7 1266.52   84.66
   2   8  -7 1358.67   53.30
   2   8  -6  188.70   33.41
   2   8  -6  158.82   22.62
   2   8  -5 2442.00  113.73
  -2  -8   5 2358.85  155.46
   2   8  -5 2388.11   96.90
  -2   8   4  402.16   63.48
  -2  -8   4  451.48   69.92
   2   8  -4  405.28   47.98
  -2  -8   3   23.39   22.49
  -2   8   3    7.68   13.10
  -2  -8   2   47.26   17.62
  -2   8   2   68.15   24.49
  -2   8   2   32.65   20.96
   2   8  -2    7.22   15.85
  -2   8   1  203.91   41.66
   2   8  -1  249.66   54.14
  -2  -8   1  204.11   45.79
  -2   8   1  297.23   44.79
   2   8   0  780.54   88.52
  -2   8   0  896.41   80.56
  -2   8   0  935.74   78.91
   2  -8   0  846.61   80.69
  -2  -8   0  936.59   89.30
   2  -8   1   74.06   26.27
  -2   8  -1   66.74   28.34
   2  -8   1   36.25   17.41
  -2  -8  -1   92.33   32.57
  -2   8  -1   40.04   16.96
   2   8   1   30.20   25.49
  -2   8  -2 2288.85  130.52
   2   8   2 2467.45  140.10
   2  -8   2 2302.58  120.42
  -2   8  -2 2358.43  113.62
   2  -8   2 2313.52  131.53
   2  -8   3  484.09   64.12
  -2   8  -3  496.92   51.65
   2   8   3  522.53   64.68
   2  -8   3  440.36   50.74
  -2   8  -4 2602.09  115.77
   2  -8   4 2464.82  143.26
   2  -8   4 2662.91  120.63
   2   8   4 2397.12  125.96
  -2   8  -5  637.88   57.70
  -2   8  -5  660.73   60.44
   2  -8   5  654.72   57.88
   2  -8   5  601.96   69.33
  -2   8  -6 2381.25  110.55
  -2   8  -6 2411.14  112.91
   2  -8   6 2383.23  108.88
   2  -8   6 2349.16  140.13
  -2   8  -7 1259.59   79.51
  -2   8  -7 1139.33   76.62
   2  -8   7 1216.93   77.11
   2  -8   8 1500.16   85.99
  -2   8  -8 1465.90   89.32
  -2   8  -9 2622.14  120.86
   2  -8   9 2700.00  116.80
  -2   8 -10  330.99   43.12
   2  -8  10  291.15   39.63
   2  -8  11 1911.89  101.91
  -2   8 -11 1823.29  106.27
  -2   8 -12  482.64   57.10
   2  -8  12  456.73   51.58
   2  -8  13 1214.26   84.81
  -2   8 -13 1321.46   92.82
   2  -8  14  590.94   60.87
  -2   8 -14  642.74   66.36
  -2   8 -15 1539.50  105.96
   2  -8  15 1454.20   96.92
  -2   8 -16  250.41   47.15
  -2   8 -16  279.76   46.74
  -2   8 -17  791.98   80.11
  -2   8 -17  842.83   86.49
  -2   8 -18   10.01   14.51
  -2   8 -18   15.72   17.77
  -2   8 -19  345.92   59.73
  -2   8 -19  339.30   53.41
  -2   8 -20   80.57   28.84
  -2   8 -20  117.13   37.64
  -2   8 -21  237.81   48.56
  -2   8 -21  251.94   55.70
  -2   8 -22   62.42   34.03
  -2   8 -23  129.99   42.60
   2   9 -26   49.67   31.87
   2   9 -25   40.23   29.60
   2   9 -25   39.13   22.06
   2   9 -24   99.25   35.77
   2   9 -24  105.19   38.86
   2   9 -23    3.60   18.29
   2   9 -23   24.03   23.24
   2   9 -22  138.51   41.49
   2   9 -22   73.61   30.87
   2   9 -21   -2.64   18.61
   2   9 -21   -8.98   22.52
   2   9 -20  103.15   33.11
   2   9 -20  126.56   39.67
   2   9 -19   -7.53   15.16
   2   9 -18   36.29   26.27
   2   9 -17   46.15   23.96
   2   9 -16   47.81   26.09
   2   9 -15  212.97   45.40
   2   9 -14   35.74   20.67
   2   9 -13  213.30   42.21
   2   9 -12   97.08   26.98
   2   9 -11  184.26   36.94
   2   9 -10  384.62   53.49
   2   9  -9   51.00   22.37
   2   9  -8  910.16   44.20
   2   9  -8  963.61   78.69
   2   9  -7   57.34   21.06
   2   9  -7   62.50   15.26
   2   9  -6 2276.78  117.67
   2   9  -6 2256.47   93.66
   2   9  -5   37.19   19.81
   2   9  -5   37.37   20.37
   2   9  -4 2049.12  110.91
   2   9  -3  183.93   41.38
   2   9  -2 1573.83  132.15
  -2   9   2 1641.86   99.63
  -2   9   2 1654.48  124.10
  -2   9   1   70.45   27.16
  -2   9   1   64.94   30.10
   2   9  -1   50.70   32.01
   2   9   0  929.74   96.23
  -2   9   0  898.75   86.18
  -2   9   0  947.68   84.80
  -2   9  -1   46.97   25.89
   2  -9   1  100.45   30.94
   2   9   1  -27.22   42.97
  -2   9  -1   19.76   17.72
   2  -9   1   42.02   21.35
  -2   9  -2 1611.89  120.12
   2  -9   2 1584.42  110.01
   2  -9   2 1636.16  113.30
  -2   9  -2 1549.50   98.54
   2   9   2 1497.30  119.95
   2   9   3  341.89   58.39
   2  -9   3  281.62   44.20
   2  -9   3  281.79   52.88
  -2   9  -3  315.40   44.97
   2  -9   4  335.10   55.49
  -2   9  -4  404.18   48.35
   2  -9   4  441.70   55.18
   2   9   4  491.37   66.82
   2  -9   5  519.28   71.91
   2  -9   5  450.09   52.97
   2   9   5  569.57   66.97
  -2   9  -5  492.17   52.91
   2  -9   6  116.77   36.21
  -2   9  -6  104.38   27.75
  -2   9  -6  125.46   27.78
   2  -9   6  103.46   26.72
  -2   9  -7  741.06   66.20
  -2   9  -7  713.54   63.47
   2  -9   7  710.75   62.63
   2  -9   7  637.81   78.91
   2  -9   8  203.76   34.70
  -2   9  -8  222.29   37.72
  -2   9  -9  517.15   56.01
   2  -9   9  513.78   53.17
   2  -9  10  167.53   31.87
  -2   9 -10  176.00   33.75
  -2   9 -11  578.31   63.06
   2  -9  11  641.07   59.57
  -2   9 -12  -14.01   13.89
   2  -9  12   -1.05    8.93
   2  -9  13  863.14   71.11
  -2   9 -13  875.35   79.40
  -2   9 -14  171.36   36.94
   2  -9  14  162.11   32.84
  -2   9 -15  473.13   60.47
   2  -9  15  448.92   52.78
  -2   9 -16  104.17   32.31
  -2   9 -17  121.29   33.72
  -2   9 -17  121.19   32.34
  -2   9 -18   88.16   34.55
  -2   9 -18   63.09   23.84
  -2   9 -19   78.88   30.11
  -2   9 -19  125.18   38.10
  -2   9 -20  228.68   46.64
  -2   9 -20  259.64   54.25
  -2   9 -21   66.23   29.60
  -2   9 -21   76.15   32.60
  -2   9 -22  116.72   40.50
  -2   9 -23   81.97   41.62
   2  10 -26   51.44   31.18
   2  10 -25  144.79   46.12
   2  10 -24   69.49   35.45
   2  10 -24   28.04   20.91
   2  10 -23  333.18   64.22
   2  10 -23  293.23   59.92
   2  10 -22  -34.63   32.45
   2  10 -22   17.32   22.05
   2  10 -21  149.17   42.67
   2  10 -21   83.11   33.21
   2  10 -20   52.56   23.06
   2  10 -19  617.28   81.75
   2  10 -18    6.50   19.95
   2  10 -17 1868.88  133.37
   2  10 -16   28.32   21.92
   2  10 -15 1923.46  129.27
   2  10 -14   -1.02   17.83
   2  10 -13 1132.86   96.01
   2  10 -12  -22.19   20.15
   2  10 -11 3111.87  153.80
   2  10 -10    4.12   13.67
   2  10  -9 2669.42  136.23
   2  10  -9 2667.19   76.42
   2  10  -8   10.93    5.68
   2  10  -8   26.43   14.98
   2  10  -7  544.46   61.27
   2  10  -7  587.74   47.10
   2  10  -6   73.54   19.65
   2  10  -6  107.70   30.20
   2  10  -5  405.09   49.42
   2  10  -5  436.64   55.92
   2  10  -3  855.29  102.72
  -2  10   3 1019.34   87.14
   2  10  -2  444.46   74.94
  -2  10   2  547.17   66.23
   2  10  -1  201.98   57.49
  -2  10   1  211.33   44.79
  -2  10   0  473.85   62.35
  -2  10   0  552.31   66.81
   2  10   0  369.91   53.74
   2 -10   1  478.47   62.32
  -2  10  -1  390.36   63.48
  -2  10  -1  411.08   57.01
   2  10   1  259.14   53.60
  -2  10  -2  178.98   38.16
   2 -10   2  181.29   45.46
   2 -10   2  190.52   45.90
   2  10   2  104.58   38.54
  -2  10  -2   73.40   28.65
  -2  10  -3   33.12   20.19
   2 -10   3   13.15   23.87
   2  10   3   63.66   38.43
   2 -10   3   89.66   34.43
   2 -10   4  330.07   58.10
  -2  10  -4  315.26   46.03
   2  10   4  361.00   61.94
   2 -10   4  380.40   55.11
   2 -10   5  249.26   47.59
  -2  10  -5  344.30   46.36
   2 -10   5  348.64   51.51
   2  10   5  398.71   60.58
   2 -10   6  249.13   55.60
  -2  10  -6  189.96   35.35
  -2  10  -6  206.70   39.13
   2 -10   6  175.79   35.63
  -2  10  -7  658.95   65.34
  -2  10  -7  706.36   66.31
   2 -10   7  588.08   61.26
  -2  10  -8   48.80   20.19
  -2  10  -8   38.53   15.82
   2 -10   8   45.72   18.06
   2 -10   9  870.00   71.70
  -2  10  -9  814.92   75.17
  -2  10 -10   41.85   19.91
   2 -10  10   25.30   14.08
  -2  10 -11 1288.38   95.20
   2 -10  11 1303.13   86.95
  -2  10 -12   42.15   20.38
   2 -10  12   56.01   22.02
  -2  10 -13 1661.67  113.46
   2 -10  13 1598.89   97.35
  -2  10 -14   -3.73   16.77
   2 -10  14   62.06   21.44
  -2  10 -15 1139.45   98.41
  -2  10 -16   81.40   30.47
  -2  10 -17  350.48   58.78
  -2  10 -18  154.35   38.96
  -2  10 -18  127.20   35.32
  -2  10 -19  186.01   43.97
  -2  10 -19  223.03   51.31
  -2  10 -20  174.98   45.31
  -2  10 -20  183.26   44.39
  -2  10 -21   99.48   33.79
  -2  10 -21  122.39   40.78
  -2  10 -22  190.51   50.15
   2  11 -26  241.44   58.95
   2  11 -25   15.78   23.43
   2  11 -24  149.53   46.38
   2  11 -24  148.04   45.18
   2  11 -23   58.27   32.32
   2  11 -23   21.40   21.32
   2  11 -22  142.90   45.30
   2  11 -22   93.41   33.82
   2  11 -21    2.96   20.76
   2  11 -20  205.55   49.21
   2  11 -19   51.01   27.48
   2  11 -18   22.12   16.45
   2  11 -17   17.54   17.59
   2  11 -16    2.41   13.28
   2  11 -15   24.04   24.82
   2  11 -14    7.30   21.42
   2  11 -13  -34.04   26.29
   2  11 -12   11.82   20.18
   2  11 -11   52.92   25.20
   2  11 -10  642.03   36.71
   2  11 -10  698.98   74.79
   2  11  -9   42.01   21.34
   2  11  -9   54.29   13.75
   2  11  -8 1925.78  120.39
   2  11  -8 1941.15   83.74
   2  11  -7  250.53   34.50
   2  11  -7  240.03   42.43
   2  11  -6 2795.14  123.85
   2  11  -6 3001.51  147.02
   2  11  -5  288.29   44.75
   2  11  -5  254.12   45.53
  -2  11   4 2920.00  144.60
   2  11  -3  418.20   74.77
  -2  11   3  549.79   68.20
   2  11  -2 5396.30  270.44
  -2  11   2 5241.44  209.07
   2  11  -1  438.10   81.96
  -2  11   1  428.84   61.95
   2  11   0 2735.83  190.67
  -2  11   0 2763.62  170.97
  -2  11  -1  883.17   97.92
   2  11   1  665.25   87.13
   2  11   2 2679.78  179.13
  -2  11  -2 2619.29  168.52
  -2  11  -2 2895.62  149.23
   2 -11   3  449.65   65.99
  -2  11  -3  467.15   58.24
   2  11   3  429.31   71.15
  -2  11  -3  404.89   64.97
   2  11   4 2819.12  166.33
   2 -11   4 2796.95  153.22
  -2  11  -4 2923.38  143.05
  -2  11  -5   88.54   26.18
   2 -11   5   97.72   30.79
  -2  11  -6 1961.59  118.04
  -2  11  -6 2058.30  117.84
   2  11   6 2004.50  132.88
   2 -11   6 2040.83  124.24
  -2  11  -7  151.77   33.24
  -2  11  -7  131.10   31.77
   2 -11   7  133.95   33.57
  -2  11  -8  889.86   79.77
   2 -11   8  814.71   76.24
  -2  11  -8  724.27   69.92
   2 -11   9   46.78   18.61
  -2  11  -9   51.13   21.59
   2 -11  10  808.86   72.35
  -2  11 -10  823.96   79.31
   2 -11  11   47.36   21.41
  -2  11 -11   19.48   15.41
   2 -11  12  215.17   37.69
  -2  11 -12  195.40   42.76
   2 -11  13  520.54   56.98
  -2  11 -13  499.31   64.87
  -2  11 -14   11.71   15.34
  -2  11 -15  236.12   47.04
  -2  11 -16  146.87   37.59
  -2  11 -17  113.94   35.10
  -2  11 -18  118.72   35.61
  -2  11 -19   82.66   30.29
  -2  11 -19  121.27   36.71
  -2  11 -20   14.29   19.34
  -2  11 -20   64.81   28.69
  -2  11 -21  272.49   59.75
  -2  11 -21  186.84   44.15
  -2  11 -22   42.50   26.90
   2  12 -26   -2.12   22.67
   2  12 -25   -7.81   27.34
   2  12 -24  253.79   61.27
   2  12 -23  -28.09   28.53
   2  12 -23    4.97   21.44
   2  12 -22   81.38   34.05
   2  12 -22  127.61   44.23
   2  12 -21  -48.21   32.55
   2  12 -20   19.84   23.44
   2  12 -19   26.65   17.19
   2  12 -18  217.64   50.75
   2  12 -17   86.46   31.67
   2  12 -16  298.38   55.97
   2  12 -15  126.62   34.34
   2  12 -14   38.35   23.67
   2  12 -13   54.49   28.25
   2  12 -12  -17.43   27.10
   2  12 -11   67.41   22.64
   2  12 -10   59.18   13.76
   2  12 -10   73.35   27.93
   2  12  -9   44.65   18.55
   2  12  -9   77.82   18.05
   2  12  -8  287.13   48.47
   2  12  -8  275.29   35.68
   2  12  -7   -6.39   11.21
   2  12  -7  -24.25   17.66
   2  12  -6  116.35   30.83
   2  12  -6  105.86   27.26
   2  12  -5   66.23   27.09
   2  12  -5   63.23   28.50
   2  12  -4  681.89   74.49
  -2  12   4  725.38   80.82
   2  12  -3   35.04   25.67
  -2  12   3  198.20   50.28
   2  12  -2  574.89   96.01
  -2  12   2  573.32   77.56
   2  12  -1  108.33   49.66
  -2  12   1   -1.96   28.45
   2  12   0   52.24   39.55
  -2  12   0  -32.27   41.67
  -2  12  -1  239.99   55.37
   2  12   1   78.66   28.76
  -2  12  -2   58.52   27.42
   2  12   2  -37.52   44.50
   2  12   3  110.15   41.91
  -2  12  -3   51.28   22.78
   2  12   4   36.94   39.15
   2 -12   4   -5.74   17.88
  -2  12  -4   14.20   16.96
  -2  12  -5  338.91   50.54
   2  12   5  420.07   69.29
   2 -12   5  406.32   61.14
  -2  12  -6   -9.17   17.07
   2 -12   6   -0.79   14.55
  -2  12  -6    2.64   14.55
  -2  12  -7  335.39   50.46
  -2  12  -7  272.05   47.54
   2 -12   7  281.11   49.90
   2  12   7  376.62   63.32
   2 -12   8   80.33   22.89
  -2  12  -8  129.37   34.19
  -2  12  -8  113.82   30.13
  -2  12  -9  412.81   53.12
   2 -12   9  397.23   56.76
  -2  12  -9  341.40   50.75
   2 -12  10   -2.25   15.10
  -2  12 -10  -10.58   15.05
  -2  12 -11  258.65   46.55
   2 -12  11  246.15   42.48
   2 -12  12   99.48   28.40
  -2  12 -12  130.39   34.92
  -2  12 -13  151.55   38.59
   2 -12  13  100.48   28.15
  -2  12 -14   82.49   31.79
  -2  12 -15   74.17   27.79
  -2  12 -16  131.98   36.84
  -2  12 -17   95.32   31.81
  -2  12 -18  227.30   52.02
  -2  12 -19   14.75   19.58
  -2  12 -20  234.09   53.72
  -2  12 -20  280.26   55.15
  -2  12 -21   58.03   24.60
  -2  12 -21   43.72   24.64
  -2  12 -22  170.56   47.89
   2  13 -26   54.13   34.93
   2  13 -25  122.58   44.96
   2  13 -24   86.68   39.02
   2  13 -23  151.36   48.52
   2  13 -23  183.09   52.37
   2  13 -22   44.82   26.48
   2  13 -21  336.48   67.46
   2  13 -20    2.04   21.09
   2  13 -19  116.61   39.38
   2  13 -18   10.94   21.33
   2  13 -17   40.05   25.56
   2  13 -16  -12.50   17.80
   2  13 -15    2.21   16.47
   2  13 -14   39.84   22.25
   2  13 -13   26.89   24.46
   2  13 -12    5.22   15.40
   2  13 -11  504.08   69.41
   2  13 -11  457.98   34.66
   2  13 -10   25.46   22.96
   2  13 -10   16.33   10.69
   2  13  -9 1125.42   71.20
   2  13  -9 1223.63  103.95
   2  13  -8  388.37   60.70
   2  13  -8  386.14   44.96
   2  13  -7 1816.85  126.63
   2  13  -7 1912.25  107.73
   2  13  -6  881.70   79.87
   2  13  -6 1018.89   95.00
   2  13  -5 3164.17  158.19
  -2  13   5 3106.57  168.11
   2  13  -5 3242.57  167.74
  -2  13   4 1893.19  133.33
   2  13  -4 1761.98  123.19
   2  13  -3 4244.01  252.83
  -2  13   3 4078.58  201.58
   2  13  -2 1277.55  142.01
  -2  13   2 1255.50  117.13
  -2  13   1 3632.59  209.27
   2  13  -1 3754.17  240.05
  -2  13   0 1720.65  144.42
   2  13   0 1900.95  173.76
   2  13   1 1794.79  162.50
  -2  13  -1 1811.06  155.80
  -2  13  -2 1830.53  155.44
   2  13   2 1824.86  161.70
  -2  13  -3 2676.31  185.16
   2  13   3 2361.86  178.81
   2  13   4  805.47  100.14
   2  13   5 1585.21  136.51
  -2  13  -6  929.86   90.82
   2  13   6  957.62  104.80
   2 -13   6  911.87   93.95
  -2  13  -6  821.59   81.95
   2  13   7  232.97   54.71
  -2  13  -7  181.48   41.22
   2 -13   7  209.01   46.69
  -2  13  -7  162.21   36.94
  -2  13  -8  844.01   81.61
  -2  13  -8  755.35   83.05
   2  13   8  770.84   90.89
   2 -13   8  750.01   82.19
  -2  13  -9   12.34   12.71
  -2  13  -9    6.86   13.34
   2 -13   9   32.44   24.27
   2 -13  10   80.34   29.53
  -2  13 -10   78.33   28.21
  -2  13 -11  150.58   39.09
   2 -13  11  150.16   37.75
   2 -13  12   -0.94   15.35
  -2  13 -12   12.25   17.13
  -2  13 -13   32.59   23.19
  -2  13 -14   30.26   18.47
  -2  13 -15   66.22   28.82
  -2  13 -16   33.21   24.89
  -2  13 -17  121.20   38.15
  -2  13 -18  118.78   39.09
  -2  13 -19  100.01   32.95
  -2  13 -20  -19.23   30.89
  -2  13 -20   -3.81   17.26
  -2  13 -21  116.46   39.17
   2  14 -25  110.70   47.49
   2  14 -24  -18.01   23.80
   2  14 -23   74.18   37.89
   2  14 -22   34.93   25.16
   2  14 -21   16.43   24.11
   2  14 -20    4.14   26.03
   2  14 -19   24.76   23.71
   2  14 -18   42.79   25.32
   2  14 -17   92.82   35.67
   2  14 -16   77.75   34.90
   2  14 -15   30.13   22.74
   2  14 -14   62.74   29.25
   2  14 -13   -1.82   20.43
   2  14 -12   29.07   17.46
   2  14 -11   -6.86   21.20
   2  14 -10    4.45    9.64
   2  14 -10    9.70   22.09
   2  14  -9  159.27   28.81
   2  14  -9  146.23   39.09
   2  14  -8   -8.28   10.76
   2  14  -8    5.95   14.85
   2  14  -7  178.42   45.18
   2  14  -7  148.97   33.08
   2  14  -6   -0.54   19.35
   2  14  -6   -0.66   16.64
   2  14  -5   56.44   25.88
   2  14  -5   40.15   24.12
  -2  14   4   55.32   38.36
   2  14  -3   69.63   41.08
  -2  14   3   65.31   31.23
   2  14  -2  -21.40   39.52
  -2  14   2   -8.48   20.82
   2  14  -1  169.27   58.62
  -2  14   1  181.57   44.81
  -2  14   0    9.65   36.78
   2  14   0   97.52   46.30
  -2  14  -1  901.00  112.50
   2  14   1  602.77   92.01
  -2  14  -2   -4.96   30.30
   2  14   2  -28.42   38.97
  -2  14  -3  206.42   52.90
   2  14   3  194.11   52.62
   2  14   4   35.09   30.53
   2  14   5  209.83   61.63
   2  14   6   85.35   46.93
   2  14   7  252.44   60.81
  -2  14  -7  202.31   46.31
  -2  14  -8    7.69   19.40
   2  14   8  100.69   45.24
   2  14   9  122.73   49.22
  -2  14  -9   64.63   29.32
   2 -14   9   30.43   22.45
  -2  14  -9   44.93   21.52
  -2  14 -10   25.58   23.53
   2 -14  10   -9.49   19.92
   2 -14  11   11.60   19.07
  -2  14 -11   -0.63   18.25
  -2  14 -12   -9.14   19.30
  -2  14 -13    9.82   17.93
  -2  14 -14    3.81   18.07
  -2  14 -15   14.21   15.49
  -2  14 -16   17.02   21.26
  -2  14 -17  122.40   41.21
  -2  14 -18    7.73   19.46
  -2  14 -19  130.18   43.04
  -2  14 -20   20.30   19.24
  -2  14 -21  171.42   51.11
   2  15 -25  164.87   54.06
   2  15 -24  -17.78   28.19
   2  15 -23  276.58   63.80
   2  15 -22  -20.49   26.09
   2  15 -21  247.23   60.49
   2  15 -20  -20.02   23.46
   2  15 -19   92.61   42.60
   2  15 -18  -21.92   26.84
   2  15 -17  108.23   38.19
   2  15 -16  -11.64   24.75
   2  15 -15    3.84   20.40
   2  15 -14   -6.93   20.40
   2  15 -13  134.05   39.59
   2  15 -12  113.09   36.59
   2  15 -11  708.11   86.85
   2  15 -10  225.60   48.21
   2  15  -9  643.29   62.40
   2  15  -9  631.10   79.94
   2  15  -8  225.94   40.15
   2  15  -8  213.72   50.74
  -2  15   7 2829.84  176.21
   2  15  -7 3074.22  178.49
   2  15  -7 2864.54  148.38
  -2  15   6  102.03   44.07
   2  15  -6   39.96   23.48
   2  15  -6   47.68   26.04
  -2  15   5 3561.08  200.54
  -2  15   4   52.12   39.95
  -2  15   3 2614.69  185.23
   2  15  -3 3013.47  227.56
  -2  15   2  -35.48   44.61
   2  15  -2   31.47   38.88
  -2  15   1 2566.14  191.21
   2  15  -1 2602.44  211.70
  -2  15   0   60.52   28.84
   2  15   0   19.96   27.92
   2  15   1 3847.39  251.24
  -2  15  -1 4019.54  246.33
   2  15   2  -34.46   52.54
  -2  15  -2   16.06   22.24
  -2  15  -3 1632.46  154.94
   2  15   3 1519.04  155.77
   2  15   4    9.90   29.47
   2  15   5  297.19   68.52
   2  15   6  148.01   52.23
   2  15   7 1203.64  126.21
  -2  15  -7 1093.04  105.51
   2  15   8  103.37   47.79
  -2  15  -8   37.47   26.41
  -2  15  -9  721.07   86.47
   2  15   9  827.77  106.08
   2  15  10  217.33   66.10
  -2  15 -10   39.78   23.13
   2  15  11  178.24   53.61
  -2  15 -11   58.15   28.74
  -2  15 -12  149.64   42.90
  -2  15 -13   -7.71   18.38
  -2  15 -14   29.92   24.72
  -2  15 -15   -1.48   18.77
  -2  15 -16   31.97   26.52
  -2  15 -17  105.16   39.18
  -2  15 -18   30.38   25.53
  -2  15 -19  202.67   53.19
  -2  15 -20  -17.23   25.73
   2  16 -24   16.07   26.42
   2  16 -23   21.10   22.15
   2  16 -22   67.18   36.11
   2  16 -21    2.16   21.25
   2  16 -20  184.33   53.33
   2  16 -19   -2.86   18.25
   2  16 -18  405.70   74.21
   2  16 -17  -27.27   24.65
   2  16 -16  611.51   88.16
   2  16 -15   40.02   30.51
   2  16 -14  591.21   86.11
   2  16 -13   81.30   30.79
   2  16 -12  387.22   70.91
   2  16 -11   -0.01   20.36
   2  16 -10  211.66   51.52
   2  16  -9   32.01   23.70
   2  16  -8  119.25   41.66
   2  16  -8  179.06   37.88
  -2  16   7  133.09   54.35
   2  16  -7   97.99   38.08
   2  16  -6  132.98   41.25
  -2  16   6  224.02   61.71
  -2  16   5   18.45   44.55
  -2  16   4   92.32   44.28
   2  16  -3  346.08   84.35
  -2  16   3  235.33   60.93
   2  16  -2  217.99   67.31
  -2  16   2  174.13   46.01
   2  16  -1   28.09   32.96
  -2  16   1  -61.98   60.54
   2  16   0  155.85   57.32
  -2  16   0  206.59   63.50
   2  16   1  124.71   52.20
  -2  16  -1  114.47   44.42
   2  16   2 -105.41   64.47
  -2  16  -2   37.54   36.91
   2  16   3  328.63   66.39
  -2  16  -3  350.85   76.26
   2  16   4  171.75   48.47
   2  16   5  589.36   98.70
   2  16   6  195.90   60.66
   2  16   7  242.91   64.84
  -2  16  -7  230.28   52.38
  -2  16  -8  443.22   70.19
   2  16   8  553.21   92.11
  -2  16  -9   85.71   34.84
   2  16   9   77.03   46.16
  -2  16 -10  292.85   56.94
   2  16  10  389.83   78.37
  -2  16 -11   15.66   20.72
   2  16  11  117.81   48.67
   2  16  12  429.23   85.20
  -2  16 -12  282.74   58.49
   2  16  13  119.03   55.88
  -2  16 -13   -7.77   20.17
  -2  16 -14  233.72   55.36
  -2  16 -15    0.86   17.63
  -2  16 -16  310.42   62.85
  -2  16 -17   42.33   30.54
  -2  16 -18  268.10   61.46
  -2  16 -19   29.89   28.46
  -2  16 -20  176.75   52.52
   2  17 -23  140.98   51.39
   2  17 -22   52.71   33.72
   2  17 -21  115.46   43.90
   2  17 -20   18.44   26.19
   2  17 -19  134.54   45.03
   2  17 -18   27.44   28.63
   2  17 -17   98.37   44.38
   2  17 -16    2.36   21.60
   2  17 -15   19.09   25.40
   2  17 -14   46.66   30.51
   2  17 -13    7.94   21.20
   2  17 -12  220.78   55.29
   2  17 -11   17.72   22.61
  -2  17  10  238.47   70.45
   2  17 -10  148.35   45.55
   2  17  -9  187.30   51.62
  -2  17   9  288.19   69.73
  -2  17   8  405.62   82.08
   2  17  -8  308.38   62.51
  -2  17   7 1066.21  121.79
   2  17  -7 1011.72  108.69
   2  17  -6  969.34  105.30
  -2  17   6  959.61  121.67
  -2  17   5  779.49  109.13
  -2  17   4  605.00   98.97
   2  17  -3  386.61   87.24
  -2  17   3  410.11   78.76
  -2  17   2   64.61   28.50
   2  17  -2   93.66   41.97
  -2  17   1   34.18   48.48
   2  17  -1  335.05   80.54
   2  17   0  584.64  107.17
  -2  17   0  553.09  102.63
  -2  17  -1  350.33   78.26
   2  17   1  480.05   98.67
   2  17   2  990.76  131.41
  -2  17  -2 1099.14  135.74
  -2  17  -3   67.26   30.04
   2  17   3   29.25   37.64
   2  17   4  143.08   49.06
   2  17   5    2.08   41.02
   2  17   6  167.73   63.66
   2  17   7  115.39   55.03
  -2  17  -7  169.81   47.88
  -2  17  -8  567.48   81.55
   2  17   8  514.40   92.87
   2  17   9  112.19   54.50
  -2  17  -9   43.95   24.66
  -2  17 -10  193.86   49.69
   2  17  10  328.34   75.28
  -2  17 -11  -22.00   29.96
   2  17  11  129.04   58.53
  -2  17 -12   77.54   35.02
   2  17  12  232.54   71.33
  -2  17 -13   19.33   25.04
   2  17  13  135.65   62.02
  -2  17 -14   51.93   26.78
   2  17  14  193.40   65.80
   2  17  15  281.05   78.87
  -2  17 -15  191.78   52.78
  -2  17 -16   57.81   26.00
   2  17  16  273.02   80.43
   2  17  17  410.32   93.69
  -2  17 -17  247.29   58.36
  -2  17 -18  -22.97   29.32
  -2  17 -19  209.49   57.13
  -2  17 -20   43.61   31.98
   2  18 -22   89.67   41.36
   2  18 -21  142.27   53.16
   2  18 -20  224.28   61.59
   2  18 -19  320.17   73.10
   2  18 -18  172.88   52.52
   2  18 -17  247.30   61.67
   2  18 -16  254.05   61.28
   2  18 -15  438.27   79.04
   2  18 -14  427.60   77.84
   2  18 -13  732.13   98.72
   2  18 -12  294.31   61.94
   2  18 -11  603.48   88.40
  -2  18  11  709.13  107.56
   2  18 -10  232.76   55.68
  -2  18  10  403.01   86.09
  -2  18   9  423.16   84.87
   2  18  -9  293.15   61.39
  -2  18   8  251.76   70.77
   2  18  -8  192.08   50.76
   2  18  -7  430.93   77.87
  -2  18   7  557.07   96.21
  -2  18   6  409.17   86.21
   2  18  -6  366.22   70.68
  -2  18   5  187.26   57.42
  -2  18   4  271.60   70.34
   2  18  -3   27.35   34.94
  -2  18   3  -28.49   54.23
   2  18  -2   77.61   44.76
  -2  18   2  -57.87   70.88
   2  18  -1  -26.38   37.47
  -2  18   1   -4.49   37.85
   2  18   0   36.97   31.89
  -2  18   0   38.64   33.08
   2  18   1   -4.30   35.77
  -2  18  -1  -28.67   34.42
  -2  18  -2    2.24   34.58
   2  18   2   -5.45   48.96
   2  18   3  185.70   47.25
  -2  18  -3  275.69   73.70
   2  18   4   28.13   33.29
   2  18   5  827.71  121.47
   2  18   6   31.27   37.21
  -2  18  -7  917.18  105.43
   2  18   7  887.65  124.46
  -2  18  -8  196.80   51.89
   2  18   8  207.84   68.64
   2  18   9  631.35  106.30
  -2  18  -9  565.09   84.12
  -2  18 -10  151.38   45.91
   2  18  10  224.53   72.97
   2  18  11  631.37  107.15
  -2  18 -11  402.72   74.27
   2  18  12  426.60   92.61
  -2  18 -12  252.76   58.89
  -2  18 -13  374.11   70.40
   2  18  13  623.30  109.29
   2  18  14  383.00   91.75
  -2  18 -14  221.86   54.17
   2  18  15  367.89   89.60
  -2  18 -15  286.02   64.32
  -2  18 -16  178.46   51.65
   2  18  16  332.78   91.40
  -2  18 -17  117.19   44.73
   2  18  17  153.49   67.13
  -2  18 -18   68.62   36.10
   2  18  18  450.73  113.25
  -2  18 -19   79.08   41.41
   2  18  19  236.38   89.88
  -2  18 -20   80.24   37.06
   2  19 -21   73.38   37.80
   2  19 -20   10.89   23.90
   2  19 -19   83.51   42.61
   2  19 -18   44.17   34.21
   2  19 -17   43.19   27.63
   2  19 -16   17.00   26.76
   2  19 -15  -11.61   23.06
   2  19 -14   77.83   42.35
  -2  19  13  265.48   80.64
   2  19 -13    4.94   22.04
   2  19 -12   -9.30   22.68
  -2  19  12  107.27   59.07
   2  19 -11    3.04   27.71
  -2  19  11   93.45   49.73
  -2  19  10  136.97   61.85
   2  19 -10   11.15   19.23
  -2  19   9  112.91   50.35
   2  19  -9   80.35   36.42
  -2  19   8  227.11   68.72
   2  19  -8  141.96   47.00
   2  19  -7   26.11   22.85
  -2  19   7   43.80   44.27
  -2  19   6   37.53   32.63
   2  19  -6   53.15   31.31
  -2  19   5    7.87   36.46
  -2  19   4   93.93   37.74
  -2  19   3  -70.79   62.52
   2  19  -3   -1.17   33.90
  -2  19   2  171.06   47.09
   2  19  -2  172.67   66.52
   2  19  -1  -40.45   40.43
  -2  19   1   -9.01   25.40
  -2  19   0  523.12  104.04
   2  19   0  485.90  100.84
  -2  19  -1   56.57   36.80
   2  19   1  179.92   68.41
  -2  19  -2   -6.42   44.14
   2  19   2  191.98   71.69
   2  19   3  109.93   41.88
  -2  19  -3   75.10   33.67
   2  19   4  -23.12   46.68
   2  19   5  -42.76   52.36
   2  19   6   64.75   35.67
  -2  19  -7  140.28   44.59
   2  19   7  112.03   55.57
   2  19   8   18.42   35.53
  -2  19  -8  137.26   47.42
   2  19   9  314.54   81.80
  -2  19  -9  340.79   68.23
   2  19  10   62.59   49.67
  -2  19 -10  -30.08   32.61
   2  19  11  316.68   78.46
  -2  19 -11  127.40   46.94
  -2  19 -12   22.08   19.57
   2  19  12   66.13   51.69
  -2  19 -13  188.83   51.60
   2  19  13  182.80   72.53
   2  19  14  149.05   63.41
  -2  19 -14    1.02   19.51
  -2  19 -15  260.70   63.04
   2  19  15  477.99  101.77
  -2  19 -16    4.86   22.93
   2  19  16  170.09   68.63
  -2  19 -17  272.89   65.52
   2  19  17  546.85  119.81
  -2  19 -18   18.95   21.51
   2  19  18  258.52   92.36
  -2  19 -19   59.60   38.20
  -2  19 -20  -24.38   31.87
   2  20 -20   24.65   33.97
   2  20 -19  626.54  102.23
   2  20 -18   59.72   42.64
   2  20 -17  809.12  114.62
  -2  20  16  119.84   62.42
   2  20 -16   -8.40   31.05
  -2  20  15 1115.23  157.20
   2  20 -15  749.10  108.09
  -2  20  14  186.61   77.69
   2  20 -14   15.24   22.51
  -2  20  13 1439.98  168.62
   2  20 -13  993.91  122.60
  -2  20  12  132.68   70.74
   2  20 -12   -7.33   28.27
   2  20 -11 1406.53  143.62
  -2  20  11 1445.72  162.83
  -2  20  10   61.44   50.77
   2  20 -10  -13.29   29.36
  -2  20   9  927.15  131.86
   2  20  -9  881.37  112.11
  -2  20   8    5.41   41.21
   2  20  -8   -7.51   23.40
  -2  20   7  493.01   96.76
   2  20  -7  606.53   95.52
   2  20  -6   54.37   40.06
  -2  20   6    2.28   32.79
  -2  20   5  541.36   99.51
   2  20  -5  696.93   98.19
  -2  20   4 -143.90   74.43
  -2  20   3  346.64   78.81
   2  20  -3  319.25   87.85
  -2  20   2  -51.37   49.16
   2  20  -2    9.63   35.10
  -2  20   1   89.15   60.40
   2  20  -1   14.10   33.76
   2  20   0   33.10   41.37
  -2  20   0   65.97   48.77
   2  20   1   45.59   37.60
  -2  20  -1   50.82   39.17
  -2  20  -2  -37.92   45.07
   2  20   2   24.97   44.48
   2  20   3  166.69   51.19
   2  20   4  -65.79   62.86
   2  20   5  446.55  101.53
   2  20   6  -79.57   67.03
   2  20   7  845.12  132.55
  -2  20  -7 1020.11  117.49
   2  20   8  -45.74   48.00
  -2  20  -8  -15.25   31.74
   2  20   9  592.46  109.63
  -2  20  -9  651.55   93.84
   2  20  10   19.59   43.57
  -2  20 -10  -10.86   24.54
   2  20  11  611.98  114.19
  -2  20 -11  692.43   99.81
   2  20  12   24.74   40.33
  -2  20 -12   25.03   29.01
   2  20  13  589.16  110.84
  -2  20 -13  606.86   96.33
   2  20  14   55.91   46.45
  -2  20 -14   49.83   35.86
   2  20  15  719.15  129.05
  -2  20 -15  422.21   81.07
  -2  20 -16   44.96   29.51
   2  20  16  160.17   73.96
  -2  20 -17  236.69   62.16
   2  20  17  389.20  107.70
  -2  20 -18  -29.89   27.58
  -2  20 -19  290.95   71.85
   2  21 -19   85.74   52.64
   2  21 -18  -28.98   33.69
   2  21 -17  -18.59   27.77
  -2  21  17  307.08  102.34
   2  21 -16   -1.31   21.05
  -2  21  16  185.35   72.49
  -2  21  15  216.94   89.79
   2  21 -15   14.35   24.21
  -2  21  14  252.84   91.57
   2  21 -14    6.30   22.75
   2  21 -13   17.68   26.67
  -2  21  13  242.05   82.32
  -2  21  12  128.26   72.68
   2  21 -12   35.23   29.61
  -2  21  11   65.48   46.45
   2  21 -11   -5.02   27.07
  -2  21  10  153.50   68.96
   2  21 -10   -1.37   24.37
   2  21  -9    3.16   21.44
  -2  21   9   67.05   51.64
   2  21  -8  -10.82   31.72
  -2  21   8  109.28   62.57
   2  21  -7   32.68   29.45
  -2  21   7   28.56   43.67
   2  21  -6   79.75   41.65
  -2  21   6 -126.52   68.21
  -2  21   5  -41.38   55.07
   2  21  -5   44.45   37.14
  -2  21   4  -68.78   64.60
  -2  21   3  -62.30   67.94
   2  21  -3   -9.12   41.22
  -2  21   2  -55.00   49.91
   2  21  -2  -35.71   44.36
  -2  21   1  -14.66   39.07
   2  21  -1    4.16   30.22
   2  21   0  -12.97   42.94
  -2  21   0    7.51   36.88
   2  21   1  -23.89   48.43
  -2  21  -1   -3.77   34.34
  -2  21  -2  136.19   57.98
   2  21   2  226.77   81.01
   2  21   3   -6.83   31.07
   2  21   4  -18.42   54.24
   2  21   5  -34.66   56.96
   2  21   6   22.11   29.71
   2  21   7  121.96   47.44
  -2  21  -7  264.42   63.86
   2  21   8  -35.13   63.94
  -2  21  -8  205.99   56.06
   2  21   9  210.69   74.96
  -2  21  -9  286.11   67.33
   2  21  10   65.97   48.61
  -2  21 -10  136.95   46.13
   2  21  11   64.15   40.58
  -2  21 -11  154.11   49.67
  -2  21 -12   42.84   33.78
   2  21  12  172.68   68.60
   2  21  13  353.20   95.92
  -2  21 -13  205.86   59.28
  -2  21 -14   43.76   33.55
   2  21  14   83.86   56.85
  -2  21 -15  155.53   52.66
   2  21  15  155.77   67.56
  -2  21 -16    8.07   26.14
   2  21  16  306.53   99.87
  -2  21 -17   64.26   39.04
  -2  21 -18    4.31   23.71
  -2  21 -19   36.84   31.53
   2  22 -18  234.24   66.48
   2  22 -17  228.35   66.19
  -2  22  16  365.17  106.48
   2  22 -16  256.99   68.16
  -2  22  15  658.02  133.36
   2  22 -15  448.80   90.04
   2  22 -14  185.20   59.25
  -2  22  14  585.46  125.23
  -2  22  13  572.52  121.78
   2  22 -13  197.80   59.88
  -2  22  12  719.34  132.45
   2  22 -12  622.45  102.36
  -2  22  11  300.07   92.32
   2  22 -11  208.86   59.78
  -2  22  10  506.43  107.15
   2  22 -10  524.28   93.26
  -2  22   9  420.17   99.13
   2  22  -9  419.66   81.56
  -2  22   8  101.81   51.72
   2  22  -8  134.70   53.22
   2  22  -7  269.53   64.40
  -2  22   7  206.11   73.97
   2  22  -6  132.48   47.59
  -2  22   6   10.06   39.15
  -2  22   5  -74.87   61.68
   2  22  -5   49.74   35.65
  -2  22   4   46.82   44.27
  -2  22   3  -40.27   45.41
   2  22  -2   -1.15   37.39
  -2  22   2   -4.58   30.65
  -2  22   1   27.34   36.99
   2  22  -1   -4.01   31.32
   2  22   0   -3.37   39.17
  -2  22   0   14.12   34.14
   2  22   1   23.46   29.78
  -2  22  -1   71.15   46.72
   2  22   2  116.01   62.16
  -2  22  -2    6.34   26.82
   2  22   3  201.96   81.68
   2  22   4  -99.84   61.42
   2  22   5  222.48   70.26
   2  22   6  -80.94   66.43
  -2  22  -6  139.29   47.12
  -2  22  -7  343.61   71.50
   2  22   7  214.22   64.78
   2  22   8   76.18   43.30
  -2  22  -8   84.78   40.33
  -2  22  -9  516.54   91.79
   2  22   9  248.29   76.95
  -2  22 -10  113.56   45.26
   2  22  10   76.00   52.70
  -2  22 -11  393.29   80.29
   2  22  11  206.57   71.57
   2  22  12  274.20   85.78
  -2  22 -12  281.69   67.20
  -2  22 -13  230.60   64.37
   2  22  13  151.77   72.98
   2  22  14  261.26   90.27
  -2  22 -14  323.26   74.80
   2  22  15  222.74   85.08
  -2  22 -15  134.82   53.10
  -2  22 -16  145.97   53.44
  -2  22 -17  124.14   49.21
  -2  22 -18  149.92   55.40
   2  23 -16   13.18   27.02
  -2  23  15  166.58   79.04
   2  23 -15  -17.14   24.84
  -2  23  14  284.22  102.63
   2  23 -14    3.03   24.44
  -2  23  13  183.55   88.93
   2  23 -13   36.55   41.74
   2  23 -12   24.57   21.62
  -2  23  12   52.25   55.54
  -2  23  11    2.46   35.23
   2  23 -11    9.62   23.90
   2  23 -10   21.50   29.82
  -2  23  10  126.44   58.03
   2  23  -9   26.42   31.05
  -2  23   9  -60.03   55.44
   2  23  -8   90.78   44.65
  -2  23   8   22.49   38.35
  -2  23   7   19.28   41.36
   2  23  -7  125.84   51.61
  -2  23   6    8.63   31.58
   2  23  -6   90.49   43.75
   2  23  -5  142.71   51.77
  -2  23   5    5.61   46.94
  -2  23   4   45.37   54.93
  -2  23   3  172.35   69.28
  -2  23   2  164.00   72.60
   2  23  -2  103.51   55.67
   2  23  -1  139.53   66.66
  -2  23   1  198.01   77.20
  -2  23   0  285.64   92.47
   2  23   0  101.73   34.19
  -2  23  -1  211.50   71.43
   2  23   1  243.89   83.84
  -2  23  -2  217.39   76.86
   2  23   2  168.03   75.57
   2  23   3  164.76   70.85
   2  23   4  368.28  103.59
   2  23   5  -83.15   85.68
  -2  23  -6  287.16   65.02
   2  23   6  113.08   50.11
   2  23   7 -102.52   66.43
  -2  23  -7   30.49   35.89
   2  23   8   52.54   38.56
  -2  23  -8  246.59   66.50
  -2  23  -9   36.98   36.23
   2  23   9  -50.36   62.40
   2  23  10   43.43   34.20
  -2  23 -10   95.49   42.77
  -2  23 -11   72.66   43.61
   2  23  11  -20.59   47.00
   2  23  12   28.75   47.26
  -2  23 -12  107.54   44.20
  -2  23 -13  -15.51   28.05
   2  23  13   93.25   63.12
  -2  23 -14   79.97   43.63
  -2  23 -15   13.71   21.63
  -2  23 -16   43.40   34.41
   2  24 -15   29.45   27.96
   2  24 -14  153.21   55.19
  -2  24  14  424.18  114.32
  -2  24  13  127.50   62.31
   2  24 -13   28.04   27.07
  -2  24  12  283.99  102.63
   2  24 -12  154.36   52.09
   2  24 -11  -12.17   35.25
  -2  24  11   47.56   52.97
   2  24 -10  280.89   73.04
  -2  24  10  200.12   73.51
   2  24  -9   44.31   36.95
  -2  24   9  -65.99   66.97
  -2  24   8  279.77   89.80
   2  24  -8  286.48   70.47
   2  24  -7   45.24   39.34
  -2  24   7  -20.28   44.73
   2  24  -6  128.96   49.66
  -2  24   6 -121.34   78.05
   2  24  -5   61.57   37.98
  -2  24   5 -132.53   85.10
  -2  24   4    1.09   50.81
  -2  24   3   67.00   50.49
   2  24  -2    6.78   40.59
  -2  24   2  -16.34   44.39
  -2  24   1  -37.35   48.12
   2  24  -1   56.68   33.24
  -2  24   0   63.17   36.44
   2  24   0   -6.93   53.97
  -2  24  -1    5.37   38.57
   2  24   1   45.23   45.12
   2  24   2    6.08   31.03
  -2  24  -2  -14.48   37.83
   2  24   3   70.27   49.58
   2  24   4   62.14   33.17
   2  24   5  -40.54   51.26
  -2  24  -6   74.41   41.54
   2  24   6  -80.27   84.56
  -2  24  -7  -10.62   30.58
   2  24   7 -177.72   98.54
  -2  24  -8  228.48   63.39
   2  24   8  -78.52   72.92
  -2  24  -9   90.75   43.74
   2  24   9    4.52   51.09
  -2  24 -10  233.46   65.27
   2  24  10  148.66   62.72
  -2  24 -11  -32.55   38.24
   2  24  11  -32.49   65.42
  -2  24 -12  226.14   64.38
   2  24  12  128.07   68.26
  -2  24 -13  -31.81   33.64
  -2  24 -14  159.80   58.11
  -2  24 -15  -47.20   37.17
   2  25 -13  -22.30   31.79
   2  25 -12   78.15   45.01
  -2  25  12   10.06   36.00
  -2  25  11   22.82   40.64
   2  25 -11  175.34   59.59
   2  25 -10   12.13   35.18
  -2  25  10  -97.36   70.42
   2  25  -9  126.86   52.59
  -2  25   9  142.26   64.84
  -2  25   8 -155.94   91.62
   2  25  -8   20.39   32.04
   2  25  -7  163.18   56.51
  -2  25   7  -54.34   74.40
  -2  25   6 -109.10   75.74
   2  25  -6   42.39   34.82
   2  25  -5  454.57   88.00
  -2  25   5  319.80   93.30
  -2  25   4  -35.45   33.17
   2  25  -4   29.15   30.72
  -2  25   3  583.23  129.64
  -2  25   2  -53.99   53.60
  -2  25   1  518.59  113.98
   2  25  -1  446.14  114.55
   2  25   0   61.38   55.44
  -2  25   0   27.46   41.46
  -2  25  -1  609.02  124.20
   2  25   1  564.25  126.85
   2  25   2   15.80   29.02
   2  25   3  457.65  115.49
   2  25   4   20.51   45.78
   2  25   5  348.14  105.67
  -2  25  -6   59.90   45.21
   2  25   6 -114.50   86.95
  -2  25  -7  237.94   65.62
   2  25   7  112.17   51.94
  -2  25  -8   39.01   36.93
   2  25   8  -83.08   71.06
   2  25   9   35.61   49.68
  -2  25  -9   80.39   39.33
   2  25  10  -63.93   53.64
  -2  25 -10   50.76   38.59
  -2  25 -11  -28.01   28.97
  -2  25 -12   14.90   26.49
  -2  25 -13   28.06   37.20
  -2  26  11 -119.12   82.63
   2  26 -11   63.80   36.69
  -2  26  10 -112.42   80.13
   2  26 -10   47.26   41.33
  -2  26   9  -89.39   81.34
   2  26  -9   76.54   42.97
  -2  26   8  -75.42   79.46
   2  26  -8   68.09   37.58
  -2  26   7  -67.78   69.82
   2  26  -7  179.68   59.86
  -2  26   6  -43.11   67.81
   2  26  -6   91.39   50.98
  -2  26   5   43.36   56.06
   2  26  -5    0.43   27.23
   2  26  -4   34.42   34.35
  -2  26   4  -36.90   60.08
  -2  26   3   54.08   46.84
  -2  26   2   22.23   43.59
  -2  26   1   50.72   51.07
   2  26  -1   96.66   53.10
  -2  26   0    2.57   29.94
   2  26   0   18.80   48.99
  -2  26  -1   41.77   45.27
   2  26   1   40.11   44.92
   2  26   2  -38.41   46.18
   2  26   3   41.41   44.14
   2  26   4   -3.91   45.76
   2  26   5   40.47   60.04
  -2  26  -5   17.92   29.54
   2  26   6   98.74   60.44
  -2  26  -6   68.15   36.24
  -2  26  -7   50.95   41.23
   2  26   7  -85.00   68.81
   2  26   8   -4.90   58.47
  -2  26  -8   69.82   44.65
  -2  26  -9   18.40   23.94
  -2  26 -10   51.81   38.07
  -2  27   9 -150.64  101.92
   2  27  -8  142.60   56.62
  -2  27   8   35.41   51.21
  -2  27   7   13.65   58.71
   2  27  -7  132.18   54.54
   2  27  -6  183.18   60.90
  -2  27   6  169.86   74.55
  -2  27   5  112.79   64.73
   2  27  -5  304.15   76.62
  -2  27   4  406.70  112.73
   2  27  -4  387.36   83.08
  -2  27   3  311.03   97.62
  -2  27   2  160.81   64.45
   2  27  -1  310.86   97.91
  -2  27   1  320.83   99.24
  -2  27   0  189.38   76.82
   2  27   0  145.28   79.72
  -2  27  -1  296.85   97.62
   2  27   1  281.42   99.38
   2  27   2  172.70   80.70
   2  27   3   73.89   57.96
   2  27   4  163.52   73.28
  -2  27  -5   94.51   50.24
   2  27   5   85.82   57.49
  -2  27  -6  128.79   52.68
   2  27   6  103.16   69.84
  -2  27  -7   57.98   35.97
  -2  28   6   -2.35   43.16
  -2  28   5  -11.44   48.85
  -2  28   4  -17.26   50.77
   2  28  -4   39.80   35.04
   2  28  -3   54.42   43.58
  -2  28   3   16.73   42.72
  -2  28   2   10.77   38.76
  -2  28   1  -73.14   58.04
   2  28   0   44.06   52.01
  -2  28   0   52.43   54.91
   2  28   1  -61.92   42.97
   2  28   2  -33.51   43.88
   2  28   3  -36.98   53.03
  -2  29   3   53.14   44.14
  -2  29   2  369.77  115.45
  -2  29   1  -15.48   38.93
  -2  29   0  280.40   98.73
   3   0 -26   29.31   27.16
   3   0 -26   17.53   22.19
   3   0 -25  407.63   67.49
   3   0 -25  385.48   63.53
   3   0 -24    0.03   17.08
   3   0 -24  -19.82   16.90
   3   0 -23  327.86   56.12
   3   0 -23  265.79   50.48
   3   0 -22   13.90   17.60
   3   0 -22   -4.99   12.82
   3   0 -21 1049.93   93.16
   3   0 -21 1039.50   91.34
   3   0 -20    7.33   14.27
   3   0 -20   20.84   22.74
   3   0 -19 1333.19   98.84
   3   0 -19 1485.53  104.27
   3   0 -18   -0.31   13.99
   3   0 -18   -4.30   15.59
   3   0 -17 1268.50   89.10
   3   0 -17 1163.74   86.76
   3   0 -16   -1.18   11.07
   3   0 -16    4.89   13.44
   3   0 -15  291.15   40.52
   3   0 -15  324.40   44.25
   3   0 -14   -7.32   10.18
   3   0 -14   21.70   14.59
   3   0 -13 1440.36   81.13
   3   0 -13 1344.74   82.68
   3   0 -12   -5.48   12.19
   3   0 -12    9.78   11.82
   3   0 -11 2233.55   92.10
   3   0 -11 2159.19   97.33
   3   0 -10   -0.34    8.88
   3   0 -10   20.04    9.26
  -3   0  10   14.14   19.09
  -3   0   9 1585.75   97.56
   3   0  -9 1467.94   65.79
   3   0  -9 1474.70   73.80
  -3   0   9 1410.51   75.53
   3   0  -8   -8.36    7.52
   3   0  -8    2.24    5.94
  -3   0   8    3.42    9.33
  -3   0   8   -1.00    4.64
  -3   0   7 4667.22  121.51
   3   0  -7 4766.78  117.91
  -3   0   7 4741.44  136.17
   3   0  -7 4699.12   99.93
  -3   0   6    0.40    6.43
   3   0  -6    4.01    6.20
   3   0  -6   -3.15    4.84
  -3   0   6    5.97    5.92
   3   0  -6    5.00   11.84
   3   0  -5   50.18   14.29
   3   0  -5   40.89    7.71
  -3   0   5   68.30   14.79
  -3   0   5   62.83   13.09
   3   0  -5   41.47   10.29
  -3   0   4   -5.25    4.86
  -3   0   4    0.16    4.98
   3   0  -4    9.37    8.58
   3   0  -4   -0.76    3.29
  -3   0   3 2532.06   63.35
   3   0  -3 2441.87   61.01
  -3   0   3 2525.75   76.90
   3   0  -3 2467.37   75.65
   3   0  -2   -7.61    7.63
  -3   0   2   -3.13    6.77
  -3   0   1    0.43    2.03
   3   0  -1    2.88    2.60
  -3   0   1    2.65    4.91
  -3   0   0    0.76    1.80
   3   0   0   -0.13    1.65
  -3   0  -1    8.16    3.73
   3   0   1    5.84    2.92
  -3   0  -2   -0.30    2.68
   3   0   2   -0.87    3.01
   3   0   3  176.48   18.04
  -3   0  -3  177.06   17.58
  -3   0  -4    1.95    5.19
   3   0   4    2.00    4.24
  -3   0  -4    0.53    1.98
   3   0   4    0.37    2.02
  -3   0  -5   61.97   12.87
  -3   0  -5   59.84    8.28
   3   0   5   55.58    8.95
   3   0   6   -0.47    3.34
  -3   0  -6    5.17    4.81
  -3   0  -6    7.03    7.13
  -3   0  -7  353.89   34.28
   3   0   7  325.82   27.43
  -3   0  -7  340.07   24.75
  -3   0  -8    4.05    5.60
   3   0   8    9.17    8.49
  -3   0  -8   -1.43    7.29
   3   0   9  177.73   24.06
  -3   0  -9  157.97   26.41
  -3   0  -9  167.86   20.41
  -3   0 -10    9.27   10.42
  -3   0 -10   -2.80    5.95
   3   0  10   -4.44    7.91
   3   0  11  216.63   30.64
  -3   0 -11  253.60   28.43
  -3   0 -11  281.63   38.22
  -3   0 -12   -8.85   10.44
  -3   0 -12   -0.96    6.57
   3   0  12   -5.87    9.38
  -3   0 -13  123.58   22.47
  -3   0 -13  139.89   30.96
  -3   0 -14   -1.37   11.17
  -3   0 -14    5.28    8.97
  -3   0 -15   57.02   24.36
  -3   0 -15   73.81   19.40
  -3   0 -16   -6.49    9.67
  -3   0 -16   23.41   19.81
  -3   0 -17  102.46   29.87
  -3   0 -17   95.71   23.33
  -3   0 -18   16.74   17.04
  -3   0 -18  -14.07   15.97
  -3   0 -19   90.24   30.74
  -3   0 -20    4.86   18.67
  -3   0 -21   26.23   28.81
  -3   0 -22   16.63   21.09
  -3   0 -23   38.43   31.59
   3   1 -28   39.99   25.57
   3   1 -27   50.54   29.22
   3   1 -26  115.45   41.28
   3   1 -26   98.66   37.42
   3  -1 -26   98.03   38.23
   3  -1 -25  148.99   44.17
   3   1 -25  118.66   38.18
   3   1 -25  137.89   37.76
   3   1 -24  173.18   42.35
   3  -1 -24  207.99   47.67
   3   1 -24  206.91   47.71
   3  -1 -24  169.11   41.83
   3  -1 -23  230.80   49.14
   3  -1 -23  230.83   47.20
   3   1 -23  207.55   46.51
   3   1 -23  226.67   45.88
   3  -1 -22  270.52   48.92
   3   1 -22  260.38   48.54
   3   1 -22  299.83   52.69
   3  -1 -22  296.11   51.06
   3   1 -21  330.73   55.31
   3  -1 -21  290.87   49.29
   3  -1 -21  360.92   55.59
   3   1 -21  341.87   53.38
   3  -1 -20  118.94   31.91
   3   1 -20  114.98   29.71
   3  -1 -20  127.68   32.98
   3   1 -20  108.27   30.31
   3   1 -19  430.76   56.53
   3  -1 -19  393.83   55.04
   3  -1 -19  383.40   54.24
   3   1 -19  415.90   58.68
   3  -1 -18  107.61   30.67
   3  -1 -18   77.01   23.19
   3   1 -18   91.60   25.66
   3   1 -18  106.12   28.89
   3   1 -17  606.56   63.83
   3  -1 -17  661.73   65.39
   3   1 -17  652.12   66.15
   3  -1 -17  664.21   64.57
   3  -1 -16  155.89   32.10
   3   1 -16  189.57   34.86
   3  -1 -16  136.21   28.30
   3   1 -16  173.34   35.45
   3  -1 -15  856.88   67.71
   3   1 -15  898.69   73.40
   3  -1 -15  804.23   67.41
   3   1 -15  848.62   68.35
   3  -1 -14  302.36   40.89
   3   1 -14  297.56   42.06
   3  -1 -14  276.27   37.23
   3   1 -14  277.90   38.59
   3  -1 -13 3040.33  120.10
   3  -1 -13 3049.73  115.64
   3   1 -13 3096.66  127.30
   3   1 -13 3119.44  120.35
   3   1 -12  324.88   40.15
   3   1 -12  305.60   35.98
   3  -1 -12  345.41   38.15
   3  -1 -12  335.38   39.42
   3   1 -11 2152.04   91.38
   3  -1 -11 2189.30   89.56
  -3  -1  11 2128.92  119.33
   3   1 -11 2212.25  100.43
   3  -1 -11 2278.16   98.17
   3  -1 -10    8.39    8.33
   3   1 -10    2.78    9.54
   3  -1 -10   -4.42   10.50
   3   1 -10    6.59    7.08
  -3  -1  10   16.04   16.62
  -3  -1   9 2735.84  106.04
   3   1  -9 2846.83   93.20
   3  -1  -9 2797.64   89.01
   3   1  -9 2856.18  104.26
  -3   1   9 2674.91  139.17
  -3   1   9 2864.63  105.57
  -3  -1   9 2889.38  112.72
   3  -1  -9 2872.88   99.88
  -3   1   8   83.37   25.94
   3  -1  -8   58.42   12.97
  -3  -1   8   56.31   15.54
  -3  -1   8   51.88   14.94
  -3   1   8   74.60   17.07
   3   1  -8   62.96   16.07
   3  -1  -8   72.97   16.87
  -3   1   7 3113.08   82.87
  -3   1   7 3258.75  128.75
   3  -1  -7 3257.79   81.61
   3  -1  -7 3255.89   95.14
  -3  -1   7 3360.50   94.52
  -3   1   7 3174.80   98.85
   3   1  -7 3407.97  102.56
  -3  -1   7 3222.57  103.25
  -3  -1   6   68.58   11.82
   3  -1  -6   73.28   11.55
  -3   1   6   75.28   14.81
   3  -1  -6   90.29   16.06
  -3   1   6   72.76   11.76
   3   1  -6   82.48   16.34
  -3   1   6   72.20   17.30
  -3  -1   6   61.50   14.86
   3   1  -6   72.61   15.59
  -3  -1   5  628.27   39.94
  -3   1   5  638.81   46.73
   3   1  -5  638.42   36.62
   3   1  -5  638.62   39.39
  -3   1   5  580.57   36.72
   3  -1  -5  627.43   36.58
   3  -1  -5  675.70   29.23
  -3   1   5  610.62   29.09
  -3  -1   5  632.91   35.13
   3  -1  -5  638.27   49.75
   3  -1  -4   -2.59    9.14
  -3  -1   4    6.99    5.43
  -3  -1   4   -0.54    3.34
   3  -1  -4    2.90    4.98
  -3   1   4   15.60   10.39
   3  -1  -4    1.91    2.88
   3   1  -4    0.42    4.67
  -3   1   4   -3.55    4.81
  -3   1   4    0.51    2.29
   3   1  -4    2.56    4.92
   3  -1  -3   22.74    3.80
  -3  -1   3   24.42    7.77
  -3   1   3   17.89    3.42
   3   1  -3   21.72    8.50
  -3   1   3   20.87    9.64
  -3   1   3   29.48    7.04
   3  -1  -3   26.80   10.09
  -3  -1   3   27.02    9.04
   3   1  -3   18.83    7.10
   3  -1  -3   24.19    6.26
  -3   1   2  642.80   27.64
  -3  -1   2  612.18   29.48
   3   1  -2  688.15   40.79
  -3   1   2  642.10   42.95
   3   1  -2  659.30   29.66
   3  -1  -2  644.98   27.02
   3  -1  -2  630.88   40.60
  -3  -1   1   44.77    7.48
  -3   1   1   33.47    5.74
  -3   1   1   31.24   10.99
   3   1  -1   34.07    6.34
  -3  -1   0   -8.72   14.26
   3  -1   0   29.91   11.87
   3   1   0   18.51    7.26
  -3   1   0   41.69   12.62
  -3   1  -1  123.80   10.95
   3  -1   1  121.53   21.74
   3   1   1   98.69   17.45
   3   1   1   97.61   10.28
   3   1   2   82.93   11.33
  -3   1  -2   73.06   10.48
  -3  -1  -2  101.13   11.87
  -3   1  -3 1824.45   38.22
   3   1   3 1768.85   56.27
  -3   1  -3 1912.55   57.61
  -3  -1  -3 1886.37   55.15
   3  -1   4  436.53   23.93
   3   1   4  472.09   20.93
   3   1   4  449.40   31.21
  -3   1  -4  501.25   32.41
  -3  -1  -4  444.00   29.88
  -3   1  -4  465.80   22.30
  -3   1  -5 3702.42   71.44
   3   1   5 3650.18   97.55
   3   1   5 3658.50   69.99
   3  -1   5 3606.75   76.71
  -3   1  -5 3648.05   96.28
  -3  -1  -5 3750.88   93.30
  -3  -1  -6  513.66   37.45
  -3  -1  -6  494.95   25.67
   3  -1   6  468.97   30.50
  -3   1  -6  494.88   29.52
  -3   1  -6  462.47   37.19
   3   1   6  474.87   38.08
   3   1   6  492.00   29.22
  -3  -1  -7 5301.90   92.45
   3   1   7 5331.99  107.08
  -3  -1  -7 5305.45  128.31
  -3   1  -7 5279.73  103.50
   3  -1   7 5365.75  112.98
  -3   1  -7 5305.36  132.25
   3   1   8   48.69   11.78
  -3  -1  -8   81.75   14.18
  -3  -1  -8   87.63   19.54
  -3   1  -8   73.76   19.18
   3  -1   8   55.24   12.48
  -3   1  -8   60.51   12.54
   3   1   9 3881.13  107.98
  -3   1  -9 3822.39  127.10
   3  -1   9 3909.47  112.67
  -3   1  -9 3839.05  101.43
  -3  -1  -9 3739.35  120.57
  -3  -1  -9 3829.92   92.89
  -3  -1 -10  354.21   30.71
  -3  -1 -10  334.07   39.13
   3  -1  10  346.37   36.02
   3   1  10  355.76   35.32
  -3   1 -10  373.11   33.46
  -3   1 -10  321.11   38.31
  -3  -1 -11 3954.12  136.22
  -3  -1 -11 3735.58  103.64
   3   1  11 3769.68  122.27
  -3   1 -11 3760.64  111.05
  -3   1 -11 3801.55  138.82
   3  -1  11 3867.51  128.05
   3  -1  12  655.68   56.05
   3   1  12  685.41   54.61
  -3   1 -12  751.33   63.91
  -3  -1 -12  672.26   46.93
  -3   1 -12  688.52   50.49
  -3  -1 -12  762.84   63.02
  -3   1 -13 1944.31   87.06
  -3  -1 -13 2014.59  105.40
  -3   1 -13 2065.29  109.41
  -3  -1 -13 1966.16   83.25
  -3   1 -14  313.66   46.34
  -3  -1 -14  325.79   45.50
  -3   1 -14  329.55   37.03
  -3  -1 -14  324.59   36.08
  -3   1 -15 1199.41   73.18
  -3  -1 -15 1364.37   93.63
  -3   1 -15 1241.76   93.67
  -3  -1 -16  126.42   32.16
  -3   1 -16  115.07   31.17
  -3   1 -16  118.42   25.18
  -3   1 -17 1225.85   79.71
  -3  -1 -17 1215.51   96.28
  -3   1 -17 1212.91   97.25
  -3   1 -18  354.39   44.41
  -3  -1 -18  371.29   56.28
  -3   1 -18  426.55   60.67
  -3   1 -19 1075.16   79.04
  -3  -1 -19 1158.18  100.78
  -3   1 -19 1106.39   99.06
  -3  -1 -20  195.92   43.03
  -3   1 -20  155.33   38.40
  -3  -1 -21  423.30   65.72
  -3   1 -21  380.61   62.48
  -3  -1 -22   13.16   23.84
  -3   1 -22  -24.38   24.16
  -3  -1 -23   90.53   38.67
  -3   1 -23   73.34   35.94
   3   2 -28   41.58   27.77
   3   2 -27  116.83   39.44
   3   2 -26   40.95   25.39
   3  -2 -26   54.23   28.86
   3   2 -26   43.57   30.06
   3   2 -25  143.10   40.81
   3   2 -25  192.54   46.15
   3  -2 -25  157.72   43.80
   3   2 -24   -3.03   17.04
   3   2 -24   11.04   18.37
   3  -2 -24   -1.35   15.98
   3  -2 -23  286.63   53.52
   3   2 -23  293.85   54.02
   3   2 -23  223.73   46.83
   3   2 -22   -9.73   16.43
   3   2 -22   10.37   16.88
   3  -2 -22    3.21   12.38
   3  -2 -22   39.54   22.83
   3  -2 -21  554.65   67.35
   3  -2 -21  512.64   64.60
   3   2 -21  532.06   70.64
   3   2 -21  556.13   68.96
   3   2 -20  124.59   31.42
   3   2 -20  129.99   35.72
   3  -2 -20  136.23   32.48
   3  -2 -20  109.62   31.74
   3  -2 -19  510.07   60.53
   3   2 -19  483.08   61.09
   3   2 -19  491.37   61.88
   3  -2 -19  473.36   58.39
   3   2 -18  545.93   61.84
   3  -2 -18  511.42   59.79
   3  -2 -18  563.21   60.49
   3   2 -18  562.36   65.58
   3   2 -17  393.15   53.97
   3  -2 -17  361.32   47.85
   3   2 -17  455.53   54.98
   3  -2 -17  430.41   52.10
   3  -2 -16  231.82   36.88
   3   2 -16  244.20   41.81
   3   2 -16  257.24   41.32
   3  -2 -16  238.00   39.02
   3  -2 -15  571.85   56.58
   3   2 -15  668.84   64.65
   3   2 -15  624.57   58.39
   3  -2 -15  632.74   58.20
   3  -2 -14  803.69   64.29
   3  -2 -14  792.36   61.05
   3   2 -14  788.18   64.45
   3   2 -14  789.21   68.38
  -3  -2  13 1065.92   86.38
   3  -2 -13 1016.00   66.50
   3  -2 -13 1022.46   70.85
   3   2 -13 1046.36   71.42
   3   2 -13  996.57   74.36
   3   2 -12 3130.43  117.74
  -3  -2  12 3014.34  134.08
   3   2 -12 3263.63  128.28
   3  -2 -12 3142.78  110.30
   3  -2 -12 3130.13  117.37
   3   2 -11   76.28   17.76
  -3  -2  11  128.87   26.59
   3   2 -11   95.07   22.29
   3  -2 -11  107.49   20.83
   3  -2 -11   97.65   19.19
  -3  -2  10 2076.85   90.60
   3   2 -10 2016.53   94.76
   3  -2 -10 1974.70   78.23
   3  -2 -10 2019.41   87.61
  -3  -2   9   44.88   13.47
   3   2  -9   10.30    8.82
   3  -2  -9   42.53   13.48
   3  -2  -9   13.54    7.87
  -3   2   9   42.26   25.66
  -3  -2   9   10.01    8.91
  -3   2   9    9.57    8.62
  -3   2   9   13.81    6.75
  -3  -2   8 1532.04   77.26
  -3  -2   8 1589.48   58.81
  -3   2   8 1569.00   64.37
  -3   2   8 1604.51  107.58
   3  -2  -8 1488.12   59.61
   3   2  -8 1545.20   76.17
   3  -2  -8 1611.29   70.66
  -3   2   8 1554.41   73.60
   3  -2  -7 1570.73   56.31
   3  -2  -7 1545.04   65.37
   3   2  -7 1630.11   74.05
  -3   2   7 1596.97  100.72
  -3   2   7 1642.87   60.25
  -3   2   7 1583.10   69.96
  -3  -2   7 1632.96   52.78
  -3  -2   7 1580.96   74.78
   3   2  -6 1253.65   61.34
  -3   2   6 1313.69   83.75
  -3   2   6 1275.37   58.38
  -3  -2   6 1368.58   64.89
  -3  -2   6 1341.17   44.54
   3  -2  -6 1331.58   47.15
   3  -2  -6 1346.34   57.32
   3   2  -6 1335.57   49.71
  -3   2   6 1318.30   48.79
   3  -2  -5   11.61    6.42
  -3   2   5   13.78    6.65
   3  -2  -5    6.54    3.85
   3  -2  -5   10.07   15.02
  -3   2   5    4.59    3.44
   3   2  -5    6.48    7.36
  -3   2   5    5.60   10.17
  -3  -2   5   10.43    5.20
  -3  -2   5    2.47    4.91
   3   2  -5   -1.04    4.33
  -3   2   4  885.86   41.57
  -3   2   4  925.12   30.42
   3   2  -4  916.09   40.07
   3  -2  -4  879.65   60.89
  -3   2   4  900.75   58.93
   3  -2  -4  856.22   39.09
  -3  -2   4  855.81   45.22
   3   2  -4  845.33   43.98
   3   2  -3  924.68   43.58
   3   2  -3  908.88   42.34
  -3   2   3  784.54   35.71
   3  -2  -3  854.82   54.50
  -3   2   3  800.62   53.56
  -3  -2   3 1004.58   44.92
  -3   2   2  222.79   27.52
   3  -2  -2  203.36   26.86
   3   2  -2  189.95   18.08
  -3  -2   2  182.64   18.00
  -3   2   1  239.63   28.96
   3  -2  -1  210.97   26.12
  -3  -2   1  214.23   17.93
  -3  -2   1  203.88   28.40
   3   2  -1  224.34   17.76
   3   2   0  299.78   18.52
   3  -2   0  280.34   31.26
   3   2   0  267.70   33.73
  -3   2   0  246.85   29.76
  -3  -2   0  214.51   28.88
   3  -2   1   11.27   10.95
  -3   2  -1   35.80   14.46
  -3  -2  -1   48.75   15.38
   3   2   1   16.89   11.63
   3   2   2 1648.42   49.82
   3   2   2 1670.50   69.15
   3  -2   2 1582.89   78.85
   3  -2   3 1382.29   75.80
   3   2   3 1354.31   49.66
  -3   2  -3 1345.86   42.20
   3   2   4 3688.38   61.07
  -3   2  -4 3640.79   73.18
   3   2   4 3680.31   90.20
  -3  -2  -4 3532.80   86.07
   3   2   5 1240.10   41.37
   3   2   5 1303.21   58.76
  -3   2  -5 1235.79   46.43
  -3   2  -5 1280.72   57.89
   3  -2   5 1207.80   50.49
  -3  -2  -5 1203.67   54.18
   3   2   6   93.46   13.18
   3  -2   6  101.68   16.01
  -3   2  -6  110.78   15.33
   3   2   6   77.29   16.09
  -3  -2  -6  116.66   18.42
  -3   2  -6   88.19   17.34
   3  -2   7  389.49   33.01
  -3  -2  -7  430.40   36.08
  -3   2  -7  354.70   35.88
  -3   2  -7  418.73   31.65
   3   2   7  415.34   29.91
   3   2   8   10.52    6.99
  -3   2  -8   11.61    7.53
  -3   2  -8   11.22    9.71
   3  -2   8    9.70    7.91
  -3  -2  -8   12.84   10.31
  -3  -2  -9   46.44   14.44
  -3   2  -9   38.80   11.47
   3   2   9   36.58   11.40
   3  -2   9   36.64   11.24
  -3   2  -9   47.81   14.45
   3   2  10    3.40    7.33
  -3   2 -10  -15.78   16.12
   3  -2  10   -5.48    6.38
  -3  -2 -10   -9.76    8.19
  -3   2 -10  -11.11    9.64
  -3  -2 -11  110.23   24.21
   3   2  11   84.77   18.72
   3  -2  11   81.00   19.69
  -3   2 -11   79.31   16.41
  -3   2 -11   98.87   23.65
   3   2  12   82.62   19.79
  -3  -2 -12   96.76   24.08
  -3   2 -12  108.79   26.33
  -3   2 -12  106.41   21.46
  -3   2 -13  106.03   27.02
  -3  -2 -13  102.55   25.57
  -3   2 -13  117.37   23.67
  -3  -2 -14   23.67   18.62
  -3   2 -14   24.40   12.89
  -3   2 -14   11.45   11.70
  -3   2 -15    4.70    9.11
  -3  -2 -15   17.13   13.64
  -3   2 -15    8.89   15.09
  -3  -2 -16   15.63   18.72
  -3   2 -16    9.02   15.50
  -3   2 -16   17.59   12.34
  -3   2 -17    0.63   12.14
  -3   2 -17   11.42    9.37
  -3  -2 -17    9.58   14.15
  -3   2 -18  100.90   24.99
  -3  -2 -18  142.57   36.07
  -3   2 -18  113.40   31.12
  -3   2 -19    8.10   11.73
  -3   2 -19   21.64   21.55
  -3  -2 -19   -8.80   18.78
  -3  -2 -20  227.34   47.65
  -3   2 -20  218.36   49.58
  -3  -2 -21  110.25   35.94
  -3   2 -21  108.44   36.12
  -3  -2 -22  113.21   37.75
  -3   2 -22  100.70   35.19
  -3  -2 -23  104.03   39.94
  -3   2 -23   50.04   27.20
   3   3 -28  146.71   42.56
   3   3 -27   68.18   30.93
   3   3 -26  210.64   54.31
   3   3 -26  125.17   41.33
   3  -3 -26  181.57   44.97
   3   3 -25   44.13   26.00
   3   3 -25   30.59   20.39
   3  -3 -25   81.91   31.47
   3   3 -24  385.72   65.12
   3   3 -24  358.84   61.40
   3  -3 -24  457.60   68.94
   3  -3 -23   30.41   26.46
   3   3 -23    0.34   18.34
   3   3 -23   15.20   17.34
   3   3 -22  888.62   91.56
   3  -3 -22  903.42   87.99
   3   3 -22  792.46   85.44
   3   3 -21    7.36   20.06
   3  -3 -21    6.84   17.10
   3   3 -21   16.37   23.15
   3  -3 -20  492.92   61.87
   3   3 -20  539.79   66.41
   3   3 -20  445.91   62.61
   3   3 -19   47.60   23.56
   3   3 -19   11.55   14.28
   3  -3 -19    3.17   12.93
   3  -3 -19    3.85   13.33
   3   3 -18  561.06   64.16
   3   3 -18  535.72   64.50
   3  -3 -18  518.69   58.63
   3  -3 -18  494.75   57.74
   3  -3 -17    8.17   13.52
   3  -3 -17   17.42   14.33
   3   3 -17   39.92   19.23
   3   3 -17    9.01   14.07
   3   3 -16  588.45   63.50
   3  -3 -16  594.52   58.72
   3  -3 -16  599.77   59.07
  -3  -3  16  502.88   61.60
   3   3 -16  548.68   59.27
   3  -3 -15  198.65   34.53
   3  -3 -15  170.76   31.13
   3   3 -15  168.60   32.78
  -3  -3  15  153.66   33.70
   3   3 -15  154.21   31.22
  -3  -3  14  621.87   60.41
   3  -3 -14  657.99   58.39
   3   3 -14  582.63   57.24
   3   3 -14  637.93   62.84
   3  -3 -14  615.27   54.50
  -3  -3  13  482.11   50.43
   3   3 -13  461.19   52.23
   3  -3 -13  495.38   48.77
   3  -3 -13  517.36   47.59
   3   3 -13  499.79   50.00
   3  -3 -12  326.19   36.39
   3  -3 -12  330.75   39.39
  -3  -3  12  316.42   37.09
   3   3 -12  312.07   41.24
   3  -3 -11 1320.95   68.87
   3  -3 -11 1404.57   75.52
  -3  -3  11 1366.73   67.09
   3   3 -11 1300.89   81.14
   3  -3 -10  112.03   20.51
   3  -3 -10   98.95   20.23
   3   3 -10   88.22   22.35
  -3  -3  10   80.50   14.39
   3  -3  -9 3626.57  100.78
  -3  -3   9 3363.88   73.67
  -3   3   9 3706.84  106.87
  -3   3   9 3622.47  187.78
   3   3  -9 3569.10  123.47
   3  -3  -9 3656.75  110.68
   3  -3  -8  204.21   22.53
   3  -3  -8  228.93   26.86
  -3  -3   8  195.24   28.71
  -3   3   8  214.08   28.00
  -3   3   8  221.01   24.36
   3   3  -8  222.18   30.78
  -3   3   8  215.32   46.08
  -3   3   7 6246.94  217.44
  -3   3   7 6424.57  120.44
  -3  -3   7 6395.26  155.99
   3   3  -7 6102.42  148.59
  -3   3   7 6167.48  138.46
   3  -3  -7 6197.06  130.05
   3  -3  -7 6214.14  112.39
  -3   3   6    1.48    5.04
   3   3  -6    4.30    6.70
  -3   3   6    9.03    5.63
  -3   3   6   23.64   17.11
  -3  -3   6    6.36    7.27
  -3  -3   5 2294.91   83.71
  -3   3   5 2296.89   58.74
   3   3  -5 2348.67   55.30
   3   3  -5 2306.91   81.94
  -3   3   5 2250.43   72.96
  -3   3   5 2316.90  114.44
   3  -3  -5 2223.84  112.56
  -3  -3   4  104.12   17.13
   3   3  -4  110.38   17.68
   3  -3  -4  163.16   30.75
  -3   3   4  118.94   24.95
  -3   3   4  123.94   15.97
  -3  -3   3  120.53   17.77
   3  -3  -3   65.88   17.42
   3   3  -3  108.97   16.21
  -3   3   3  140.24   25.93
  -3  -3   2   24.43    8.43
   3   3  -2   14.19    6.23
   3  -3  -2   24.06   13.23
  -3   3   2   30.47   13.40
   3  -3  -1   90.32   18.67
   3   3  -1   97.14   14.58
  -3   3   1   96.79   20.26
  -3  -3   1   56.78   19.21
   3   3  -1   86.40   20.06
   3   3   0  179.04   32.60
  -3   3   0  170.93   26.03
  -3  -3   0  178.48   31.28
   3  -3   0  161.34   24.54
   3  -3   1   71.90   16.22
  -3  -3  -1  128.46   24.65
  -3   3  -1   72.81   17.94
   3   3   1   77.49   22.63
   3   3   2 3499.06  115.41
   3  -3   2 3536.29  117.83
  -3   3  -2 3622.62  121.02
   3   3   3  369.43   27.15
   3  -3   3  403.36   41.68
  -3   3  -3  339.86   25.76
   3   3   4  495.09   34.17
   3  -3   4  503.68   48.79
  -3   3  -4  525.95   32.92
  -3   3  -5   11.38    5.19
   3   3   5   10.26    4.92
   3   3   5   15.31    8.07
   3  -3   5   19.29   15.98
  -3  -3  -6  875.51   49.96
   3  -3   6  978.55   70.94
  -3   3  -6  958.63   47.88
   3   3   6  948.82   54.32
   3   3   6  957.23   41.75
  -3   3  -7  703.23   43.02
  -3  -3  -7  704.64   47.89
   3  -3   7  695.18   47.86
   3   3   7  754.66   40.54
  -3  -3  -8 1768.69   79.30
  -3   3  -8 1755.79   84.48
   3   3   8 1769.27   68.11
  -3   3  -8 1748.68   72.31
   3  -3   8 1689.82   77.92
  -3  -3  -9  822.51   57.53
  -3   3  -9  881.85   53.54
   3  -3   9  877.30   59.27
  -3   3  -9  945.42   64.79
   3   3   9  890.85   52.28
  -3   3 -10 1673.85   77.55
   3  -3  10 1671.09   86.08
  -3  -3 -10 1700.29   84.87
  -3   3 -10 1669.20   89.65
   3   3  10 1666.90   76.16
   3   3  11  244.37   32.19
  -3   3 -11  247.84   36.28
  -3   3 -11  250.09   31.20
   3  -3  11  242.00   35.35
  -3  -3 -11  239.77   34.33
  -3   3 -12 1399.33   76.35
  -3  -3 -12 1506.78   87.88
  -3   3 -12 1450.01   91.11
  -3  -3 -13  483.53   52.67
  -3   3 -13  516.75   55.96
  -3   3 -13  413.14   43.00
  -3   3 -14 1104.75   73.28
  -3  -3 -14 1218.44   85.57
  -3   3 -14 1141.14   88.21
  -3  -3 -15 1258.40   91.00
  -3   3 -15 1460.84  101.09
  -3   3 -15 1362.92   83.82
  -3   3 -16 1117.19   77.75
  -3  -3 -16 1122.85   87.96
  -3   3 -16 1143.81   93.81
  -3  -3 -17  346.32   52.57
  -3   3 -17  381.63   55.87
  -3   3 -17  367.14   45.90
  -3   3 -18  795.09   83.57
  -3   3 -18  749.93   66.43
  -3  -3 -18  790.34   79.49
  -3   3 -19   12.62   14.97
  -3   3 -19   14.39   21.98
  -3  -3 -19   55.83   25.47
  -3  -3 -20  334.44   56.14
  -3   3 -20  319.63   57.75
  -3   3 -21   80.85   33.32
  -3  -3 -21   90.21   33.83
  -3  -3 -22   43.60   26.35
  -3   3 -22   55.79   29.86
  -3   3 -23   33.89   25.98
   3   4 -28   23.50   17.75
   3   4 -27   98.60   37.13
   3   4 -26   -8.67   19.57
   3   4 -26    8.65   20.07
   3   4 -25  106.34   37.86
   3   4 -25  106.11   38.04
   3  -4 -24   22.08   24.48
   3   4 -24   17.69   21.97
   3   4 -24    1.09   17.41
   3  -4 -23  243.66   48.51
   3   4 -23  229.43   50.63
   3   4 -23  295.70   56.56
   3  -4 -22   93.16   33.34
   3   4 -22   68.47   25.78
   3   4 -22   51.32   26.58
   3  -4 -21  207.99   43.94
   3   4 -21  153.89   42.35
   3   4 -21  147.82   37.85
   3  -4 -20  241.89   43.63
   3   4 -20  253.48   47.58
   3   4 -20  274.82   50.61
   3  -4 -19   27.40   20.33
   3   4 -19    2.64   13.53
   3   4 -19    6.06   19.49
   3   4 -18  225.70   43.95
   3  -4 -18  232.44   40.99
   3   4 -18  201.66   39.20
   3   4 -17   73.60   24.27
   3   4 -17  104.63   30.87
   3  -4 -17  113.40   26.59
   3   4 -16  458.85   58.32
   3   4 -16  489.59   55.94
  -3  -4  16  472.10   51.49
   3  -4 -16  513.12   53.83
   3  -4 -15  332.45   40.64
   3   4 -15  280.31   42.70
   3   4 -15  250.60   43.21
  -3  -4  15  311.81   40.41
  -3  -4  14 1962.04   89.00
   3   4 -14 1772.76  106.00
   3  -4 -14 1914.61   93.99
  -3  -4  13  177.05   24.67
   3   4 -13  169.75   32.20
   3  -4 -13  156.53   26.60
   3  -4 -12 1519.16   76.80
   3   4 -12 1667.23   96.17
  -3  -4  12 1494.83   59.92
  -3  -4  11  545.04   29.08
   3  -4 -11  666.19   48.93
   3   4 -11  667.51   60.58
   3   4 -10 1403.06   83.57
   3  -4 -10 1518.80   68.11
   3   4  -9 1168.82   72.09
  -3   4   9 1085.73   59.05
  -3   4   8 1844.42   71.26
  -3  -4   8 1822.93   90.70
  -3   4   8 1832.55   80.56
   3   4  -8 1875.07   88.50
  -3   4   8 1785.68  133.34
  -3   4   7 2566.71   90.41
  -3   4   7 2521.57   76.68
  -3   4   7 2475.80  146.77
  -3  -4   7 2544.90  102.89
   3   4  -7 2556.35   99.47
  -3   4   6 3696.78   85.53
  -3   4   6 3576.96  100.20
  -3  -4   6 3652.47  117.65
   3   4  -6 3566.08  112.64
  -3   4   6 3668.98  166.71
  -3  -4   5 4718.79  127.08
  -3   4   5 4691.41  176.37
  -3   4   5 4566.23  105.67
   3   4  -5 4671.83  124.21
   3  -4  -4  393.39   51.12
  -3  -4   4  381.01   35.09
  -3   4   4  320.43   44.05
   3   4  -4  374.22   34.19
  -3  -4   3 3603.92  102.67
   3   4  -3 3583.01  101.03
  -3   4   3 3641.06  134.42
   3  -4  -3 3430.93  135.18
  -3   4   2  277.12   35.71
   3  -4  -2  280.44   36.95
  -3  -4   2  261.92   40.56
   3   4  -2  315.53   29.10
   3   4  -1 5616.07  184.65
   3   4  -1 5555.04  118.16
   3  -4  -1 5666.88  153.33
  -3  -4   1 5760.80  189.91
  -3   4   1 5775.71  154.49
  -3   4   0  810.78   57.79
  -3   4   0  867.69   42.37
   3   4   0  812.35   74.60
   3  -4   0  761.04   54.98
  -3  -4   0  769.35   68.12
  -3   4  -1 4424.38  134.63
   3  -4   1 4194.13   86.86
  -3   4  -1 4479.38  108.93
  -3  -4  -1 4293.41  137.39
   3   4   1 4350.73  164.73
   3  -4   1 4456.37  131.43
   3   4   2  867.75   66.94
   3  -4   2  890.07   50.23
   3  -4   2  870.48   59.42
  -3   4  -2  893.34   62.12
   3  -4   3 1452.78   79.36
  -3   4  -3 1572.12   83.38
  -3   4  -4  134.39   19.07
   3  -4   4  119.54   23.53
   3   4   4  135.87   18.92
  -3   4  -5 1201.22   56.88
   3   4   5 1205.51   59.28
   3  -4   5 1272.40   79.70
   3   4   6  259.39   22.83
  -3   4  -6  275.22   28.34
   3  -4   6  265.25   37.99
  -3   4  -7 1346.81   64.50
   3   4   7 1304.28   55.03
   3  -4   7 1281.53   83.86
   3  -4   8  558.82   46.78
   3  -4   8  555.67   59.38
   3   4   8  546.05   38.75
  -3   4  -8  555.87   43.55
   3  -4   9  651.45   54.32
  -3   4  -9  614.94   47.32
   3   4   9  651.86   45.28
   3  -4   9  573.90   61.28
   3   4  10   27.52   11.31
   3  -4  10   13.64   11.40
   3  -4  10   21.77   14.82
  -3  -4 -10   24.83   14.59
  -3   4 -10    7.31   10.47
  -3   4 -10   14.09    9.83
   3  -4  11   49.81   20.40
  -3   4 -11   82.48   20.74
  -3   4 -11   76.67   21.55
   3   4  11   69.82   17.02
  -3  -4 -11   75.44   22.16
   3  -4  12   16.76   15.43
  -3   4 -12   15.36   13.53
  -3  -4 -12   25.57   14.79
  -3   4 -12   18.29   11.50
   3  -4  13   -7.29   12.89
  -3   4 -13    6.78   11.38
  -3  -4 -13   12.41   13.64
  -3   4 -13   -2.73    8.76
  -3   4 -14   88.23   22.69
   3  -4  14   77.74   28.67
  -3  -4 -14  114.38   28.57
  -3   4 -14   88.56   26.20
  -3   4 -15   14.10   10.66
  -3  -4 -15   27.89   18.04
  -3   4 -15   17.61   18.50
   3  -4  15    9.79   16.89
  -3   4 -16   65.70   26.13
  -3  -4 -16   74.45   27.64
   3  -4  16   49.09   25.54
  -3   4 -16   50.68   19.55
  -3  -4 -17  271.97   46.94
  -3   4 -17  235.82   45.40
   3  -4  17  307.84   58.90
  -3   4 -17  245.52   39.96
  -3  -4 -18   68.05   26.13
  -3   4 -18   82.55   24.02
  -3   4 -18  111.01   34.73
   3  -4  18   78.00   31.52
  -3   4 -19  479.11   56.74
  -3   4 -19  460.59   65.82
  -3   4 -20   94.59   36.27
  -3   4 -21  412.56   66.54
  -3   4 -22   57.05   30.11
  -3   4 -23  418.88   70.77
   3   5 -28    7.98   19.94
   3   5 -27  387.81   68.40
   3   5 -26   13.03   24.40
   3   5 -26  -12.11   21.73
   3   5 -25  314.35   60.26
   3   5 -25  339.76   64.89
   3   5 -24  -13.82   19.71
   3   5 -24   10.17   19.35
   3   5 -23  424.41   67.33
   3   5 -23  429.35   68.04
   3   5 -22   36.99   22.60
   3   5 -22   66.32   34.05
   3   5 -21  186.77   43.25
   3   5 -21  223.85   46.10
   3   5 -20  204.04   45.39
   3   5 -20  146.11   36.06
   3   5 -19  146.75   36.63
   3  -5 -19  172.21   37.07
   3   5 -19  165.53   38.24
   3  -5 -18  124.35   30.66
   3   5 -18   85.34   29.23
   3   5 -18   82.34   26.20
   3   5 -17  161.00   34.21
   3   5 -17  129.72   33.46
   3  -5 -17  144.24   31.08
  -3  -5  16   73.08   16.61
   3  -5 -16  116.37   28.79
   3   5 -16   58.75   21.62
   3   5 -16   91.64   27.07
   3   5 -15    5.91   12.88
  -3  -5  15    4.54    4.88
   3   5 -14  391.69   51.71
   3  -5 -14  407.63   44.97
  -3  -5  14  373.14   27.21
  -3  -5  14  341.04   23.52
   3   5 -13  298.38   43.85
   3   5 -12  358.28   46.43
   3   5 -11  413.24   48.18
   3   5 -10  128.45   27.90
   3   5  -9  957.23   68.66
  -3   5   8   61.81   14.18
   3   5  -8   45.30   16.44
  -3   5   8  107.65   42.07
  -3  -5   7 1900.59   93.01
   3   5  -7 1887.27   89.91
  -3   5   7 1798.44   67.63
  -3   5   7 1827.70   76.90
  -3   5   7 1900.50  136.58
  -3   5   6  328.47   55.73
   3   5  -6  269.38   33.47
  -3  -5   6  281.91   34.77
   3   5  -5 2775.16  102.14
  -3   5   5 2829.24  148.36
  -3  -5   5 2895.77  106.62
   3  -5  -4  350.79   49.78
  -3  -5   4  320.31   34.66
  -3   5   4  345.10   49.05
   3   5  -4  318.74   33.83
  -3   5   3 1756.15  101.21
   3  -5  -3 1730.80  103.80
   3   5  -3 1746.14   76.66
  -3  -5   3 1689.16  110.27
  -3  -5   2   13.83   12.02
   3   5  -2   37.29   12.93
   3  -5  -2   43.63   17.97
  -3   5   2   30.04   14.12
  -3  -5   1 2578.01  139.62
   3   5  -1 2595.94  138.07
   3  -5  -1 2582.72  114.53
  -3   5   1 2611.77  111.67
   3   5   0  581.52   67.26
  -3  -5   0  596.62   64.26
  -3   5   0  609.98   53.34
  -3   5   0  694.54   47.37
   3  -5   0  703.40   57.34
  -3   5  -1 2510.11  106.19
   3   5   1 2404.57  133.58
   3  -5   1 2529.04  105.12
  -3  -5  -1 2581.37  116.81
   3  -5   1 2338.04   79.55
  -3   5  -1 2479.64   98.77
   3  -5   2   -2.02    9.82
  -3   5  -2   13.22    9.05
   3  -5   2    0.11    8.05
   3  -5   3  849.44   59.15
  -3   5  -3  856.48   64.73
   3  -5   3  814.04   59.93
   3   5   3  867.88   66.85
  -3   5  -4  726.91   48.26
   3  -5   4  774.98   60.15
  -3   5  -4  792.87   62.22
   3   5   5  726.47   47.31
   3  -5   5  706.23   60.52
  -3   5  -5  760.94   49.20
  -3   5  -6  169.53   24.48
   3  -5   6  240.68   36.90
   3   5   7  364.64   30.67
  -3   5  -7  341.86   34.67
   3  -5   7  325.49   42.35
  -3   5  -8  876.77   57.83
   3  -5   8  884.29   72.16
   3   5   8  851.02   49.37
   3   5   9   38.55   12.76
  -3   5  -9   25.90   12.31
   3  -5   9   14.44   14.27
   3   5  10  583.70   46.12
  -3   5 -10  550.33   49.10
   3  -5  10  547.03   62.86
  -3   5 -11    8.87   10.33
  -3   5 -11   -7.32   11.79
   3  -5  11  -16.88   18.20
  -3   5 -12  249.39   35.98
  -3   5 -12  276.94   41.32
   3  -5  12  222.08   40.78
  -3   5 -13   48.17   23.61
  -3   5 -13   19.92   13.98
   3  -5  13   40.02   22.80
  -3   5 -14  235.20   36.25
   3  -5  14  229.95   44.81
  -3   5 -14  233.57   41.64
  -3   5 -15    0.19   12.97
  -3   5 -15   25.21   17.38
   3  -5  15   -5.63   16.32
  -3   5 -16  453.18   52.36
   3  -5  16  434.95   65.49
  -3   5 -16  435.21   60.21
  -3   5 -17   18.74   18.55
  -3   5 -17   19.84   21.11
   3  -5  17    4.91   14.78
  -3   5 -18  126.55   33.37
  -3   5 -18  143.55   30.30
  -3   5 -19  -12.15   22.57
  -3   5 -19   16.17   17.44
  -3   5 -20   11.90   24.44
  -3   5 -21   -6.67   20.40
  -3   5 -22  149.89   43.95
  -3   5 -23   64.70   37.38
   3   6 -28   21.13   25.67
   3   6 -27   62.09   31.08
   3   6 -26   36.61   26.36
   3   6 -26   -7.32   18.87
   3   6 -25  119.95   40.07
   3   6 -25  137.06   43.93
   3   6 -24   16.54   19.12
   3   6 -24   50.87   30.91
   3   6 -23  156.97   44.53
   3   6 -23  138.59   40.38
   3   6 -22   28.11   22.27
   3   6 -22   84.63   34.20
   3   6 -21   26.56   22.12
   3   6 -21   42.07   24.84
   3   6 -20   -7.85   20.54
   3   6 -20   -7.65   20.10
   3   6 -19   21.10   16.78
   3   6 -19   47.56   24.27
   3   6 -18   68.18   26.42
   3   6 -18   59.15   23.21
   3   6 -17   37.13   17.44
   3   6 -17   53.00   22.18
   3   6 -16  163.78   36.39
   3   6 -15   35.77   22.15
   3   6 -14   38.43   19.24
   3   6 -13  807.88   74.39
   3   6 -12  100.09   26.92
   3   6 -11  967.60   74.68
   3   6 -10   49.92   19.17
   3   6  -9 2006.98  101.19
   3   6  -8  205.28   33.17
  -3   6   8  250.11   28.03
  -3   6   7 5718.42  244.07
  -3   6   7 5734.81  125.63
   3   6  -7 5606.34  163.75
  -3   6   6   16.58   21.56
  -3  -6   6   21.71   12.90
   3   6  -6   20.80   11.37
  -3  -6   5 3701.99  128.12
  -3   6   5 3759.44  180.63
   3   6  -5 3767.03  126.06
  -3  -6   4  273.93   48.47
   3   6  -4  296.35   35.47
  -3   6   4  282.75   47.93
  -3  -6   3 3078.65  160.45
   3  -6  -3 2946.12  144.22
   3   6  -3 2920.96  108.91
   3   6  -2 2972.30  155.23
  -3   6   2 2962.23  134.83
   3  -6  -2 2975.50  139.55
  -3  -6   2 3035.85  161.56
   3   6  -2 2845.06  105.57
  -3  -6   1 7848.11  260.85
   3   6  -1 7733.37  258.13
  -3   6   1 7545.14  156.29
   3  -6  -1 7474.32  212.38
  -3   6   1 7750.93  206.37
  -3   6   0 1514.78   80.78
  -3   6   0 1601.25   90.91
   3   6   0 1496.22  114.95
  -3  -6   0 1444.60  104.70
   3  -6   0 1600.73   93.37
   3   6   1 7568.88  252.25
   3  -6   1 7134.82  158.27
  -3  -6  -1 7578.52  214.44
  -3   6  -1 7380.07  193.94
   3  -6   1 7499.75  193.90
  -3   6  -1 7430.14  194.51
  -3   6  -2  951.77   69.18
   3  -6   2  934.35   67.64
   3   6   2 1035.07   87.37
   3  -6   2  963.67   68.11
   3  -6   3 4745.57  157.92
   3  -6   3 4552.76  147.47
  -3   6  -3 4563.97  152.86
   3   6   3 4779.37  168.08
   3  -6   4  543.90   52.37
  -3   6  -4  581.99   55.33
   3  -6   4  563.92   54.36
  -3   6  -5 2545.65   99.51
  -3   6  -5 2564.59  115.94
   3  -6   5 2419.01  111.00
   3  -6   6  501.00   51.89
  -3   6  -6  507.85   45.09
   3  -6   7 1285.46   84.50
  -3   6  -7 1285.02   73.35
   3  -6   8   89.01   24.07
  -3   6  -8   70.34   18.19
   3   6   8   84.05   17.50
   3  -6   9 1058.85   81.62
  -3   6  -9 1077.72   69.04
   3   6   9 1019.35   58.96
   3  -6  10   41.69   23.06
  -3   6 -10   16.59   13.38
  -3   6 -11   23.06   11.47
   3  -6  11   32.19   18.08
   3  -6  12   12.56   15.52
  -3   6 -12   11.59   13.76
  -3   6 -13   99.99   27.94
   3  -6  13  157.68   36.59
  -3   6 -13  112.52   24.90
  -3   6 -14   28.86   16.17
   3  -6  14   62.29   25.71
  -3   6 -14   37.02   15.37
  -3   6 -15  129.76   33.79
   3  -6  15  137.16   35.78
  -3   6 -15  105.80   28.72
  -3   6 -16  -11.57   20.38
  -3   6 -16   -2.15   13.49
   3  -6  16   -6.01   13.43
  -3   6 -17  251.51   47.37
  -3   6 -17  256.45   41.60
  -3   6 -18   19.50   15.63
  -3   6 -18    2.72   14.05
  -3   6 -19  607.05   79.25
  -3   6 -19  494.63   60.15
  -3   6 -20  -14.18   23.78
  -3   6 -21  543.47   78.03
  -3   6 -22  -11.94   20.91
  -3   6 -23  629.22   87.92
   3   7 -28  248.54   60.68
   3   7 -27  368.16   68.65
   3   7 -26  113.84   39.66
   3   7 -26  119.59   41.87
   3   7 -25  296.83   60.31
   3   7 -25  366.46   67.52
   3   7 -24  164.05   45.30
   3   7 -24  227.61   52.57
   3   7 -23  308.37   59.18
   3   7 -23  248.43   55.96
   3   7 -22  190.66   47.23
   3   7 -22  153.21   42.23
   3   7 -21  199.08   44.70
   3   7 -21  254.54   50.32
   3   7 -20   83.15   30.83
   3   7 -20   77.81   28.24
   3   7 -19   67.93   25.96
   3   7 -19   56.35   26.05
   3   7 -18   70.72   25.80
   3   7 -17   19.46   13.55
   3   7 -16  110.71   33.52
   3   7 -15   80.43   27.58
   3   7 -14   27.26   17.64
   3   7 -13   63.95   22.54
   3   7 -12    2.92   13.92
   3   7 -11  175.98   35.17
   3   7 -10  203.45   36.04
   3   7  -9  401.20   49.41
   3   7  -8  630.92   59.27
   3   7  -7   75.64   21.97
   3   7  -7   84.91   12.77
   3   7  -6 1330.84   81.57
  -3   7   5  878.95   93.61
   3   7  -5  792.57   62.05
  -3  -7   5  791.77   87.45
  -3   7   4   18.89   19.21
   3   7  -4   19.65   12.20
  -3  -7   4   16.37   15.68
  -3  -7   3 1203.24  107.15
  -3   7   3 1186.22   97.94
   3  -7  -3 1252.73  102.31
   3   7  -3 1240.65   76.33
  -3   7   2  186.34   37.77
   3  -7  -2  231.65   43.98
   3   7  -2  168.98   40.28
  -3  -7   2  115.73   29.53
  -3   7   1 1678.66  102.50
  -3   7   1 1786.90   87.15
   3  -7  -1 1788.14  110.41
  -3  -7   1 1718.02  128.94
   3   7  -1 1680.62  130.71
  -3   7   0 1791.56  102.98
  -3   7   0 1729.34   97.52
   3  -7   0 1754.05  107.91
   3   7   0 1699.13  130.67
  -3  -7   0 1780.14  121.51
   3  -7   1 2875.16  129.69
   3  -7   1 2569.44  105.50
  -3   7  -1 2703.14  123.98
  -3   7  -1 2906.97  132.71
   3   7   1 2765.17  160.23
  -3  -7  -1 2651.41  135.30
   3   7   2  995.65   93.16
  -3   7  -2 1047.11   78.47
   3  -7   2  980.03   73.43
  -3   7  -2 1006.33   74.72
   3  -7   2  995.85   74.29
   3   7   3 1573.25  106.59
   3  -7   3 1490.48   98.14
  -3   7  -3 1459.28   90.49
   3  -7   3 1403.79   87.24
   3  -7   4  112.56   26.45
   3   7   4  164.16   39.94
   3  -7   4  146.13   32.50
  -3   7  -4  137.43   27.71
  -3   7  -5  813.41   59.56
   3  -7   5  697.56   66.03
  -3   7  -5  625.41   60.21
   3  -7   5  694.01   60.16
   3  -7   6  533.45   54.37
  -3   7  -6  628.72   53.84
  -3   7  -6  645.95   61.14
   3  -7   7   10.35   12.20
  -3   7  -7   13.41    9.99
   3  -7   8  247.32   39.56
  -3   7  -8  204.16   31.13
   3  -7   9   19.02   12.98
  -3   7  -9   34.45   15.93
   3  -7  10    3.83   10.05
  -3   7 -10    3.29    9.03
  -3   7 -11   37.82   16.29
   3  -7  11   69.23   25.14
   3  -7  12   14.43   14.94
  -3   7 -12   -7.06   11.62
   3  -7  13   70.27   26.20
  -3   7 -13   73.46   23.16
   3  -7  14  108.00   30.63
  -3   7 -14   91.88   25.73
  -3   7 -14   73.63   24.83
   3  -7  15   20.10   17.88
  -3   7 -15   33.43   16.42
  -3   7 -15    7.64   11.97
   3  -7  16   66.46   29.24
  -3   7 -16   49.60   21.30
  -3   7 -16   37.91   21.98
  -3   7 -17    7.13   12.96
  -3   7 -17   10.54   12.92
  -3   7 -18   -9.72   16.45
  -3   7 -18   -1.91   15.31
  -3   7 -19   14.15   22.90
  -3   7 -19  -35.61   21.11
  -3   7 -20  -26.05   28.15
  -3   7 -21   27.75   24.06
  -3   7 -22   28.08   31.15
  -3   7 -23   24.30   30.00
   3   8 -27   59.31   36.32
   3   8 -26   57.59   33.93
   3   8 -25   42.52   29.84
   3   8 -25   66.72   34.68
   3   8 -24   64.27   33.21
   3   8 -24   69.40   33.12
   3   8 -23  105.55   35.59
   3   8 -23  135.54   42.14
   3   8 -22   29.46   20.54
   3   8 -22   67.99   30.45
   3   8 -21  205.50   48.28
   3   8 -21  208.80   46.55
   3   8 -20    0.76   18.67
   3   8 -20    1.11   15.55
   3   8 -19   73.97   30.95
   3   8 -18   12.93   15.02
   3   8 -17   -2.87   14.13
   3   8 -16   33.95   20.36
   3   8 -15  147.13   36.92
   3   8 -14  517.08   64.43
   3   8 -13   55.25   22.10
   3   8 -12  750.53   73.35
   3   8 -11  627.97   66.06
   3   8 -10  568.94   61.73
   3   8  -9  488.87   56.61
   3   8  -8 2277.26  116.86
   3   8  -7  339.31   44.67
   3   8  -7  328.68   29.64
   3   8  -6 4417.57  156.13
   3   8  -5 1304.34   84.89
   3   8  -4 3804.80  141.01
  -3  -8   3 4336.70  218.55
  -3   8   3 3785.85  184.51
   3   8  -3 4219.67  147.70
   3  -8  -2 2200.71  138.92
  -3   8   2 2286.16  134.86
  -3  -8   2 2264.40  158.95
   3   8  -2 2277.72  156.70
  -3   8   1  492.65   53.42
   3  -8  -1  461.45   62.35
   3   8  -1  451.37   73.37
  -3  -8   1  450.44   69.12
  -3   8   1  450.91   56.99
   3  -8   0 5283.34  196.37
   3   8   0 5244.09  243.38
  -3   8   0 5020.31  184.17
  -3   8   0 5318.73  187.70
  -3  -8   0 5344.82  218.05
   3   8   1 2021.79  147.46
  -3   8  -1 2046.04  113.40
   3  -8   1 1945.09  116.23
  -3  -8  -1 2081.30  126.98
  -3   8  -1 2040.72  120.87
  -3   8  -2 4466.58  177.53
   3  -8   2 4733.07  173.73
   3  -8   2 4738.79  169.87
  -3   8  -2 4698.01  170.73
   3   8   2 4527.82  207.95
   3  -8   3 3517.26  145.69
   3   8   3 3716.72  174.01
   3  -8   3 3535.81  162.48
  -3   8  -3 3517.77  145.89
   3  -8   4 2599.45  122.64
   3  -8   4 2646.86  142.85
  -3   8  -4 2660.70  126.39
   3   8   4 2646.48  140.93
   3   8   5 2224.43  124.12
   3  -8   5 2198.25  112.33
  -3   8  -5 2258.20  118.65
   3  -8   5 2213.76  132.05
  -3   8  -6 1220.80   86.75
   3  -8   6 1090.11   79.01
  -3   8  -6 1139.80   76.73
   3  -8   6 1124.60   95.11
   3  -8   7  365.11   47.44
  -3   8  -7  367.78   45.51
   3  -8   7  384.73   55.18
   3  -8   8  616.92   60.25
  -3   8  -8  651.14   58.90
   3  -8   9  303.85   43.94
  -3   8  -9  326.61   42.98
   3  -8  10  194.30   34.86
  -3   8 -10  225.99   37.53
   3  -8  11  107.27   26.72
  -3   8 -11   96.89   26.53
  -3   8 -12   -5.68   11.40
   3  -8  12   16.00   14.19
  -3   8 -13   70.44   21.36
   3  -8  13   50.74   19.39
   3  -8  14   40.99   16.56
  -3   8 -14   68.97   23.95
  -3   8 -15   51.07   22.17
   3  -8  15   85.07   28.96
  -3   8 -15   82.00   29.41
  -3   8 -16  110.07   33.45
  -3   8 -16  100.12   26.18
  -3   8 -17    9.87   12.13
  -3   8 -17   33.66   27.12
  -3   8 -18  325.05   57.39
  -3   8 -18  307.37   50.08
  -3   8 -19   80.75   32.44
  -3   8 -19   40.04   21.27
  -3   8 -20  476.26   74.48
  -3   8 -21  148.16   42.91
  -3   8 -22  425.84   72.63
   3   9 -27  101.27   44.35
   3   9 -26  305.39   67.23
   3   9 -25   64.91   33.18
   3   9 -25   15.85   23.50
   3   9 -24  256.45   56.78
   3   9 -24  231.62   56.28
   3   9 -23    4.14   18.80
   3   9 -23  -35.51   32.94
   3   9 -22  240.63   52.10
   3   9 -22  262.00   56.40
   3   9 -21  -32.89   32.96
   3   9 -21    9.87   18.37
   3   9 -20  282.70   53.62
   3   9 -20  273.05   56.07
   3   9 -19  100.11   32.29
   3   9 -18  341.50   59.61
   3   9 -17  322.60   55.10
   3   9 -16  203.53   45.91
   3   9 -15  544.45   69.11
   3   9 -14   90.02   28.90
   3   9 -13  472.67   59.65
   3   9 -12   20.43   16.20
   3   9 -11 1229.93   93.18
   3   9 -10  349.92   50.84
   3   9  -9  188.41   35.68
   3   9  -8  565.10   61.04
   3   9  -8  547.07   34.38
   3   9  -7  138.00   31.17
   3   9  -7  130.72   22.77
   3   9  -6  818.63   71.79
   3   9  -5  865.91   73.52
   3   9  -4 1864.28  104.85
   3   9  -3 1043.50  109.51
   3   9  -2 1698.19  143.40
  -3   9   2 1877.91  102.69
  -3   9   1   89.77   28.79
   3   9  -1   49.16   28.30
  -3   9   1   60.61   20.74
   3  -9  -1   86.39   36.66
   3  -9   0  328.06   54.72
  -3   9   0  337.20   51.73
  -3   9   0  261.80   45.76
   3   9   0  299.86   58.88
   3  -9   1  -12.94   21.65
  -3   9  -1   15.92   19.95
   3   9   1  -43.90   50.85
  -3   9  -1   32.56   22.53
   3  -9   2  311.83   48.95
  -3   9  -2  272.32   50.25
   3   9   2  333.63   62.94
  -3   9  -2  297.36   45.36
   3  -9   2  344.41   51.82
   3  -9   3   61.84   28.71
  -3   9  -3   26.10   17.51
   3   9   3   81.29   36.21
   3  -9   3   43.27   21.79
   3   9   4  868.60   88.24
  -3   9  -4  795.86   72.33
   3  -9   4  832.64   87.64
   3  -9   4  821.33   74.20
  -3   9  -5  566.90   62.38
   3  -9   5  576.76   73.86
   3   9   5  561.14   69.27
   3  -9   5  576.45   59.28
  -3   9  -6  952.42   81.21
   3  -9   6  964.60   94.03
   3  -9   6  916.64   76.02
  -3   9  -6  973.79   76.05
   3  -9   7 1782.85  105.22
   3  -9   7 1647.06  122.31
  -3   9  -7 1808.55  108.86
  -3   9  -7 1679.30   98.57
   3  -9   8  201.27   36.89
   3  -9   8  212.37   45.63
  -3   9  -8  182.11   32.66
  -3   9  -9 1328.26   89.27
   3  -9   9 1314.56   92.13
  -3   9 -10   91.61   24.92
   3  -9  10   67.94   24.15
  -3   9 -11  514.16   57.40
   3  -9  11  463.75   55.56
   3  -9  12  102.81   27.07
  -3   9 -12  158.78   34.41
   3  -9  13  897.70   80.08
  -3   9 -13  969.70   82.50
  -3   9 -14   17.56   18.48
   3  -9  14   -6.09   16.54
   3  -9  15  691.19   73.26
  -3   9 -15  764.61   74.97
  -3   9 -16   10.90   14.61
  -3   9 -16   -3.72   17.42
  -3   9 -17  185.91   42.52
  -3   9 -17  211.34   42.90
  -3   9 -18   11.22   18.62
  -3   9 -18   25.62   18.93
  -3   9 -19  137.93   39.92
  -3   9 -19  162.53   40.65
  -3   9 -20   72.64   37.03
  -3   9 -21   69.91   30.48
  -3   9 -22   23.04   21.69
   3  10 -27   18.62   25.53
   3  10 -26  101.44   43.59
   3  10 -25   34.70   31.36
   3  10 -25   46.21   29.52
   3  10 -24   33.14   21.53
   3  10 -24   77.51   34.93
   3  10 -23  116.74   38.61
   3  10 -23  149.56   44.59
   3  10 -22  246.55   56.69
   3  10 -22  188.25   48.75
   3  10 -21  227.70   52.22
   3  10 -21  169.54   42.84
   3  10 -20  133.69   38.33
   3  10 -19  420.52   69.76
   3  10 -18   -5.12   15.30
   3  10 -17  625.55   78.72
   3  10 -16   13.66   16.22
   3  10 -15  630.57   75.30
   3  10 -14   -5.60   20.65
   3  10 -13 1196.57   99.83
   3  10 -12  237.77   44.64
   3  10 -11  809.02   80.33
   3  10 -10 1128.42   92.23
   3  10  -9   87.77   13.33
   3  10  -9  129.33   34.92
   3  10  -8  554.61   40.74
   3  10  -8  627.81   67.02
   3  10  -7   20.09   14.83
   3  10  -7   12.07   13.92
   3  10  -6 1267.34   92.33
   3  10  -5   70.71   23.53
   3  10  -4 4744.70  177.75
  -3  10   3  167.00   37.31
   3  10  -3   71.81   28.88
   3  10  -2 3207.39  206.15
  -3  10   2 3203.75  148.38
   3  10  -1   37.41   33.58
  -3  10   1   80.94   28.73
   3 -10  -1   80.53   37.14
  -3  10   0 1398.24  112.69
   3  10   0 1505.88  140.15
   3 -10   0 1530.99  121.31
  -3  10  -1   57.75   28.92
   3  10   1   60.52   33.21
  -3  10  -1   86.81   29.02
   3 -10   1   77.73   31.28
  -3  10  -2 2048.15  122.95
  -3  10  -2 2068.48  137.99
   3 -10   2 2208.01  128.16
   3  10   2 2050.23  157.78
   3 -10   2 2077.77  130.80
  -3  10  -3   93.77   25.89
   3  10   3   93.52   36.26
   3 -10   3  125.84   34.47
   3 -10   3  115.20   33.67
  -3  10  -4 3139.01  150.29
   3 -10   4 3496.08  183.93
   3  10   4 3213.08  175.13
   3 -10   4 2830.06  147.19
   3  10   5  129.72   39.53
  -3  10  -5  116.37   31.94
   3 -10   5   94.35   29.10
   3 -10   5   69.99   29.12
   3  10   6  789.36   84.30
   3 -10   6  713.37   89.30
  -3  10  -6  702.95   71.10
   3 -10   6  735.33   71.27
  -3  10  -6  728.32   68.35
  -3  10  -7  100.60   27.40
   3 -10   7  117.56   36.49
  -3  10  -7  143.28   33.50
   3 -10   7  116.72   28.80
   3 -10   8  410.48   52.54
  -3  10  -8  427.52   52.17
  -3  10  -9   74.75   25.32
   3 -10   9   91.46   29.09
   3 -10  10  391.86   52.83
  -3  10 -10  418.70   53.67
   3 -10  11  177.73   37.19
  -3  10 -11  184.27   36.30
   3 -10  12   42.13   21.45
  -3  10 -12   84.18   26.84
   3 -10  13   90.34   27.97
  -3  10 -13   32.65   17.02
   3 -10  14  181.45   38.17
  -3  10 -14  131.44   33.41
  -3  10 -15   20.83   19.89
  -3  10 -16  277.19   47.89
  -3  10 -17  -24.15   27.08
  -3  10 -17   15.12   19.03
  -3  10 -18  274.36   51.43
  -3  10 -18  285.47   55.22
  -3  10 -19   -9.91   15.64
  -3  10 -19   33.71   21.58
  -3  10 -20  362.34   66.12
  -3  10 -21   23.34   25.71
  -3  10 -22  284.83   62.23
   3  11 -27   88.74   38.79
   3  11 -26   48.63   26.52
   3  11 -25  179.39   53.87
   3  11 -24   43.70   28.61
   3  11 -24   -3.06   22.07
   3  11 -23   87.15   34.69
   3  11 -23   75.13   32.60
   3  11 -22   71.94   28.40
   3  11 -22   64.02   31.75
   3  11 -21  306.96   61.77
   3  11 -20   47.56   26.34
   3  11 -19  582.05   80.72
   3  11 -18   -6.35   20.10
   3  11 -17  810.54   91.61
   3  11 -16   73.94   27.48
   3  11 -15  702.29   80.46
   3  11 -14   60.37   24.75
   3  11 -13 1136.31   99.30
   3  11 -12  777.94   81.48
   3  11 -11 1550.30  114.00
   3  11 -10 1101.30   94.90
   3  11 -10  916.34   38.01
   3  11  -9 1470.39   63.37
   3  11  -9 1496.16  108.30
   3  11  -8  814.44   79.91
   3  11  -8  899.06   58.35
   3  11  -7  923.95   68.69
   3  11  -7  972.58   86.07
   3  11  -6  794.46   77.72
   3  11  -6  855.73   72.74
   3  11  -5  196.87   39.05
   3  11  -4 1499.93  104.06
   3  11  -3   26.67   34.78
  -3  11   3  149.26   42.67
  -3  11   2  700.42   76.11
   3  11  -2  716.64   98.42
  -3  11   1  112.41   34.45
   3  11  -1   41.85   38.37
   3 -11   0    9.94   28.25
  -3  11   0  -34.16   39.83
   3  11   0   10.67   44.13
  -3  11  -1  114.20   37.43
   3  11   1   33.19   40.80
   3 -11   1  162.60   47.84
  -3  11  -2   96.95   33.42
   3 -11   2  128.32   41.17
   3 -11   2  119.47   35.39
   3  11   2  107.51   39.45
   3  11   3  519.43   80.56
   3 -11   3  580.54   76.08
   3 -11   3  542.23   71.45
   3  11   4  121.46   42.00
  -3  11  -4   58.63   22.91
   3 -11   4   67.27   21.06
   3 -11   4   56.39   28.19
   3 -11   5 2782.32  152.84
   3  11   5 2763.88  167.93
  -3  11  -5 2932.07  151.09
  -3  11  -6  198.81   39.86
   3  11   6  225.42   50.77
   3 -11   6  175.60   37.52
  -3  11  -6  232.81   43.02
   3 -11   7 1593.76  109.85
  -3  11  -7 1537.97  105.87
   3  11   7 1464.59  115.73
  -3  11  -7 1580.45  111.32
  -3  11  -8  270.88   45.06
  -3  11  -8  336.84   49.89
   3 -11   8  329.35   52.03
  -3  11  -9 1202.18   94.80
   3 -11   9 1229.06   95.02
   3 -11  10   20.16   16.14
  -3  11 -10   17.16   14.37
   3 -11  11 2552.20  134.98
  -3  11 -11 2546.61  137.67
  -3  11 -12   60.54   22.25
   3 -11  12   67.73   23.95
   3 -11  13 2170.47  124.20
  -3  11 -13 1977.79  126.65
  -3  11 -14  465.82   63.94
  -3  11 -15  768.99   80.49
  -3  11 -16  152.14   40.02
  -3  11 -17  533.21   71.44
  -3  11 -18   48.09   26.14
  -3  11 -18    9.91   18.38
  -3  11 -19  630.14   83.86
  -3  11 -19  562.65   75.34
  -3  11 -20   52.80   28.43
  -3  11 -21  232.02   55.95
  -3  11 -22   37.94   27.37
   3  12 -26   20.25   21.39
   3  12 -25   55.32   31.08
   3  12 -24  155.75   49.55
   3  12 -24  129.10   44.32
   3  12 -23   80.92   34.38
   3  12 -23   62.08   26.98
   3  12 -22  133.20   42.03
   3  12 -21   72.83   30.31
   3  12 -20  438.87   75.14
   3  12 -19  269.49   57.82
   3  12 -18  729.10   89.99
   3  12 -17  825.09   93.22
   3  12 -16  388.44   64.37
   3  12 -15  729.99   84.92
   3  12 -14   22.51   17.44
   3  12 -13  578.74   73.28
   3  12 -12  169.38   40.66
   3  12 -11 1613.71  120.66
   3  12 -10  104.07   16.56
   3  12 -10   97.27   32.09
   3  12  -9  881.38   56.12
   3  12  -9  724.54   77.52
   3  12  -8   -8.81   16.01
   3  12  -8   -9.70   12.48
   3  12  -7  233.33   44.63
   3  12  -7  220.69   37.37
   3  12  -6   -1.19   14.12
   3  12  -6   10.79   15.02
   3  12  -5  231.94   46.41
  -3  12   4   39.39   34.66
   3  12  -3  898.64  117.14
  -3  12   3 1089.37   98.05
   3  12  -2  133.13   48.29
  -3  12   2  170.53   42.90
   3  12  -1  348.07   75.47
  -3  12   1  331.22   58.79
   3  12   0  550.01   98.16
  -3  12   0  451.92   68.54
  -3  12  -1  130.96   43.56
   3  12   1   66.28   26.96
  -3  12  -2  737.73   93.36
   3 -12   2  846.08   96.85
   3  12   2  602.67   88.71
   3  12   3   86.61   35.67
  -3  12  -3  158.84   43.90
   3 -12   3  142.88   42.68
   3  12   4  475.28   78.58
   3 -12   4  334.99   58.66
   3  12   5   51.49   34.24
   3 -12   5   76.78   31.40
  -3  12  -6  857.78   80.69
   3 -12   6  841.76   86.24
   3  12   6  835.75   96.61
  -3  12  -7  115.68   34.79
   3 -12   7  124.21   33.83
   3  12   7  165.99   50.71
   3 -12   8  268.10   47.62
  -3  12  -8  324.15   51.06
  -3  12  -9  138.26   35.09
  -3  12  -9   78.17   24.43
   3 -12   9   79.68   25.71
   3 -12  10   79.63   29.38
  -3  12 -10  104.37   30.34
   3 -12  11   39.45   20.94
  -3  12 -11   16.81   18.52
  -3  12 -12   37.32   20.30
   3 -12  12   21.61   15.67
  -3  12 -13    7.39   13.95
   3 -12  13   33.95   19.00
  -3  12 -14    8.62   17.19
  -3  12 -15   12.59   17.87
  -3  12 -16   38.79   24.01
  -3  12 -17    5.74   18.41
  -3  12 -18   42.93   24.48
  -3  12 -19   -3.77   26.06
  -3  12 -19   -0.89   15.48
  -3  12 -20   10.96   20.00
  -3  12 -21   10.84   22.18
   3  13 -26   58.94   37.26
   3  13 -25   62.93   33.71
   3  13 -24   50.98   27.91
   3  13 -23   50.26   30.85
   3  13 -23   12.80   19.79
   3  13 -22   62.78   34.69
   3  13 -21  122.32   42.95
   3  13 -20  167.76   49.13
   3  13 -19  119.90   42.21
   3  13 -18  423.78   70.52
   3  13 -17  134.20   43.80
   3  13 -16  878.91   97.42
   3  13 -15  479.15   69.54
   3  13 -14 1107.81  106.84
   3  13 -13  384.79   63.17
   3  13 -12 1504.29  119.75
   3  13 -11   72.07   26.22
   3  13 -11   56.89   11.52
   3  13 -10  777.54   85.35
   3  13 -10  766.27   51.44
   3  13  -9  503.62   46.68
   3  13  -9  489.70   66.22
   3  13  -8  397.36   60.04
   3  13  -8  408.75   48.38
   3  13  -7 1153.82  101.35
   3  13  -7 1236.11   90.82
   3  13  -6  645.88   76.09
   3  13  -6  711.36   74.45
   3  13  -5  251.18   49.55
  -3  13   5  253.33   53.18
  -3  13   4  243.72   52.25
   3  13  -3   33.46   25.44
  -3  13   3  100.28   38.33
   3  13  -2    9.08   27.51
  -3  13   2   -6.35   21.63
   3  13  -1   65.98   39.78
  -3  13   1  -11.45   35.37
   3  13   0   88.07   40.01
  -3  13   0   14.38   41.11
   3  13   1  -56.46   51.88
  -3  13  -1   76.44   37.78
   3  13   2  -26.60   44.38
  -3  13  -2   42.75   30.84
   3 -13   3  929.52  102.39
  -3  13  -3  898.06  104.37
   3  13   3  952.61  117.71
   3  13   4 1302.50  135.10
   3 -13   4 1350.60  120.77
   3 -13   5  870.83   95.14
   3  13   5  778.80  103.52
   3 -13   6 1997.78  139.13
   3  13   6 1870.89  150.62
   3 -13   7  431.65   66.57
  -3  13  -7  397.16   59.98
   3  13   7  491.62   80.23
   3 -13   8 1096.02  100.66
   3  13   8 1109.08  112.54
  -3  13  -8 1060.43   96.34
  -3  13  -9  726.63   79.57
   3 -13   9  801.92   85.28
   3  13   9  738.31   92.05
  -3  13 -10 1838.07  126.87
   3  13  10 1879.83  143.38
   3 -13  10 1906.21  129.49
   3 -13  11 1203.41  102.25
  -3  13 -11 1329.72  108.52
   3 -13  12 1987.67  129.39
  -3  13 -12 2077.46  136.47
  -3  13 -13  529.67   71.18
  -3  13 -14 1128.05  102.36
  -3  13 -15  574.78   75.70
  -3  13 -16  473.70   68.79
  -3  13 -17  414.33   66.51
  -3  13 -18  543.22   77.42
  -3  13 -19  140.12   43.24
  -3  13 -19  121.41   37.82
  -3  13 -20  353.10   68.29
  -3  13 -21   28.91   22.10
   3  14 -25  -12.56   26.32
   3  14 -24   69.79   36.90
   3  14 -23    7.09   20.14
   3  14 -22  194.61   59.98
   3  14 -21  119.41   43.89
   3  14 -20  291.41   63.63
   3  14 -19   30.14   26.10
   3  14 -18  671.55   91.65
   3  14 -17   26.79   27.70
   3  14 -16  817.89   97.19
   3  14 -15   78.93   35.80
   3  14 -14  801.05   93.75
   3  14 -13   65.73   26.31
   3  14 -12  558.58   75.47
   3  14 -11   32.67   24.45
   3  14 -10  767.89   56.93
   3  14 -10  745.02   86.27
   3  14  -9   31.66   15.39
   3  14  -9   48.84   27.07
   3  14  -8  490.41   55.67
   3  14  -8  433.07   65.44
   3  14  -7   78.00   29.64
   3  14  -7   55.98   22.93
  -3  14   6  401.42   65.46
   3  14  -6  329.38   58.91
   3  14  -6  416.31   59.40
   3  14  -5   61.08   30.66
   3  14  -5   48.93   25.75
  -3  14   4  580.95   80.63
  -3  14   3   39.08   24.52
   3  14  -3   25.53   40.31
   3  14  -2  108.48   45.67
  -3  14   2  151.60   43.09
   3  14  -1  -26.15   38.62
  -3  14   1  -10.66   31.72
   3  14   0   13.15   28.14
  -3  14   0  -20.24   44.74
  -3  14  -1   22.03   25.15
   3  14   1  -62.32   55.14
   3  14   2   84.22   39.16
  -3  14  -2  174.58   47.08
  -3  14  -3  349.56   69.31
   3  14   3  162.71   51.05
   3  14   4  101.96   40.92
   3  14   5  204.01   58.50
   3 -14   5  210.46   50.45
   3 -14   6  116.34   39.34
   3  14   6  187.16   59.61
   3  14   7   63.20   38.76
   3 -14   7   34.36   25.24
  -3  14  -7   39.32   25.90
  -3  14  -8  229.37   48.49
   3 -14   8  267.07   54.41
   3  14   9   61.20   42.57
   3 -14   9    8.03   21.96
  -3  14  -9   13.14   18.81
   3 -14  10    9.82   21.75
  -3  14 -10   26.86   21.80
   3 -14  11   45.68   24.39
  -3  14 -11   40.00   22.58
  -3  14 -12   14.00   16.28
  -3  14 -13   15.20   22.54
  -3  14 -14   -9.81   16.27
  -3  14 -15   -4.19   18.45
  -3  14 -16   51.69   28.13
  -3  14 -17   14.06   24.26
  -3  14 -18   14.16   21.58
  -3  14 -19   11.07   19.41
  -3  14 -20  -18.44   26.39
   3  15 -25   12.68   23.16
   3  15 -24   33.03   25.71
   3  15 -23   39.56   30.14
   3  15 -22  188.92   56.37
   3  15 -21   30.80   27.91
   3  15 -20  471.63   80.55
   3  15 -19   45.43   28.21
   3  15 -18  587.18   87.83
   3  15 -17  114.25   43.23
   3  15 -16  699.35   92.38
   3  15 -15   45.74   28.23
   3  15 -14 1027.23  109.43
   3  15 -13    6.90   18.25
   3  15 -12  626.34   84.18
   3  15 -11    7.17   19.35
   3  15 -10  444.53   70.15
   3  15  -9   36.89   17.85
   3  15  -9   35.42   28.58
   3  15  -8  467.92   70.91
   3  15  -8  412.39   54.60
   3  15  -7   58.23   24.26
   3  15  -7  112.59   30.87
  -3  15   6  299.38   60.56
   3  15  -6  293.65   58.93
   3  15  -6  256.40   51.60
  -3  15   5  368.51   66.32
   3  15  -5  362.68   63.04
  -3  15   4   11.28   23.89
  -3  15   3  401.86   72.18
   3  15  -3  389.41   86.02
   3  15  -2   -9.83   30.61
  -3  15   2  -26.97   40.65
  -3  15   1   53.55   24.64
   3  15  -1   98.35   44.27
  -3  15   0    0.19   27.60
   3  15   0   25.15   23.97
  -3  15  -1    3.20   24.26
   3  15   1   19.73   48.80
   3  15   2  756.03  109.22
  -3  15  -2  767.19  106.84
  -3  15  -3   66.58   28.97
   3  15   3    2.96   41.56
   3  15   4  472.58   87.78
   3  15   5    4.62   27.62
   3  15   6  538.32   93.70
  -3  15  -7   13.35   17.71
   3 -15   7  -16.65   23.03
   3  15   7   42.00   38.04
  -3  15  -8 1348.90  115.39
   3  15   8 1289.98  133.22
   3 -15   8 1314.83  122.42
   3 -15   9    4.49   18.34
  -3  15  -9   16.11   23.08
   3  15  10 2597.96  184.99
  -3  15 -10 2551.98  160.21
   3 -15  10 2626.46  167.15
   3  15  11  170.46   57.16
  -3  15 -11   64.88   30.57
   3 -15  11  106.66   43.26
   3  15  12 1606.70  149.68
  -3  15 -12 1800.13  136.98
   3  15  13  108.80   50.72
  -3  15 -13   33.63   22.29
  -3  15 -14 1237.31  115.63
   3  15  14 1267.18  137.73
  -3  15 -15   10.34   16.67
  -3  15 -16  852.13   99.29
  -3  15 -17   22.63   26.62
  -3  15 -18  475.15   76.68
  -3  15 -19   46.60   32.57
   3  16 -24   14.97   25.63
   3  16 -23   13.55   22.19
   3  16 -22  172.88   55.46
   3  16 -21    7.19   24.85
   3  16 -20  230.37   60.18
   3  16 -19   10.64   23.16
   3  16 -18  212.75   55.78
   3  16 -17  129.60   44.24
   3  16 -16  562.04   85.62
   3  16 -15  242.58   57.06
   3  16 -14  718.37   95.44
   3  16 -13  255.54   57.20
   3  16 -12  306.14   61.73
   3  16 -11  240.42   56.46
   3  16 -10  275.81   53.81
   3  16  -9  413.77   69.31
   3  16  -8   81.44   36.50
   3  16  -8   93.78   27.42
   3  16  -7  491.93   75.22
  -3  16   7  751.51  100.37
  -3  16   6   86.82   43.99
   3  16  -6   -5.34   22.28
   3  16  -5  487.29   75.74
  -3  16   5  451.61   83.44
  -3  16   4   70.41   36.87
  -3  16   3  761.91  103.34
   3  16  -3  683.73  119.35
   3  16  -2   76.07   48.79
  -3  16   2   43.43   25.74
  -3  16   1  581.80   91.64
   3  16  -1  656.13  114.32
   3  16   0   97.41   54.93
  -3  16   0  100.82   46.94
  -3  16  -1  510.01   89.66
   3  16   1  594.22  113.25
  -3  16  -2  126.03   48.06
   3  16   2   40.93   45.89
   3  16   3  146.55   46.88
  -3  16  -3  189.76   56.49
   3  16   4  138.50   50.69
   3  16   5  325.52   72.98
   3  16   6  176.13   58.14
   3  16   7   65.52   38.09
  -3  16  -7  127.19   38.36
  -3  16  -8   26.95   26.68
   3  16   8   79.85   44.06
   3  16   9   56.18   41.93
  -3  16  -9   66.74   35.26
  -3  16 -10   33.78   22.67
   3  16  10  101.92   49.70
  -3  16 -11    2.02   19.72
   3  16  11   49.15   45.92
   3  16  12  122.23   53.70
  -3  16 -12   36.32   26.77
   3  16  13  147.87   63.32
  -3  16 -13   -3.90   16.62
  -3  16 -14   12.52   21.71
   3  16  14   86.59   49.89
  -3  16 -15   -0.60   18.76
   3  16  15  255.27   78.07
   3  16  16  151.48   60.36
  -3  16 -16    2.90   19.65
   3  16  17  182.66   75.81
  -3  16 -17    0.23   17.76
  -3  16 -18    9.32   22.53
  -3  16 -19   12.98   21.72
   3  17 -23  279.65   70.20
   3  17 -22   15.26   20.97
   3  17 -21  282.95   69.06
   3  17 -20  118.51   45.52
   3  17 -19  261.12   64.04
   3  17 -18  126.04   47.79
   3  17 -17  217.60   58.15
   3  17 -16   74.93   36.88
   3  17 -15  261.07   59.58
   3  17 -14  338.46   69.39
   3  17 -13  122.91   43.11
   3  17 -12  383.32   70.05
   3  17 -11   12.33   21.11
   3  17 -10  343.76   63.04
  -3  17   9   67.59   44.49
   3  17  -9   12.49   22.36
  -3  17   8  409.57   80.50
   3  17  -8  331.91   64.19
  -3  17   7   90.63   49.48
   3  17  -7   -8.74   26.60
  -3  17   6  563.85   91.37
   3  17  -6  500.42   79.39
   3  17  -5  171.53   47.70
  -3  17   5   51.48   40.42
  -3  17   4  238.79   58.01
   3  17  -3  211.83   70.02
  -3  17   3   97.07   41.09
   3  17  -2   42.34   39.89
  -3  17   2  -92.84   54.35
   3  17  -1   61.67   33.65
  -3  17   1    4.93   44.68
  -3  17   0   10.48   25.06
   3  17   0  -43.99   49.26
   3  17   1  529.01  104.76
  -3  17  -1  244.70   67.08
   3  17   2  -89.79   66.64
  -3  17  -2  -14.86   26.97
   3  17   3  469.98   89.32
  -3  17  -3  697.92  108.98
   3  17   4  -35.70   45.64
   3  17   5  179.87   58.73
   3  17   6   36.77   33.30
  -3  17  -7  425.86   71.85
   3  17   7  384.36   81.87
  -3  17  -8  173.04   47.61
   3  17   8  233.06   69.88
  -3  17  -9  773.62   94.42
   3  17   9  866.92  121.58
  -3  17 -10  262.11   58.01
   3  17  10  276.50   75.85
  -3  17 -11  495.01   77.68
   3  17  11  543.49   98.42
  -3  17 -12  348.92   66.71
   3  17  12  457.58   91.11
   3  17  13  322.18   77.94
  -3  17 -13  191.45   49.25
   3  17  14  499.68  103.61
  -3  17 -14  324.73   65.33
  -3  17 -15  441.23   74.82
   3  17  15  555.19  103.42
  -3  17 -16  221.36   55.21
   3  17  16  370.49   90.42
   3  17  17  373.09   89.03
  -3  17 -17  143.01   46.16
   3  17  18  277.97   88.14
  -3  17 -18  137.57   46.07
   3  17  19  334.77  102.33
  -3  17 -19   54.71   33.69
   3  18 -22   -0.64   22.44
   3  18 -21  -17.61   31.51
   3  18 -20   35.54   30.05
   3  18 -19  188.82   60.76
   3  18 -18  111.59   42.98
   3  18 -17  181.75   52.70
   3  18 -16  -29.29   33.32
   3  18 -15  169.79   51.07
   3  18 -14   11.99   23.70
   3  18 -13  208.77   54.69
   3  18 -12   -1.51   26.95
   3  18 -11  439.91   78.36
  -3  18  10  198.66   69.95
   3  18 -10    2.31   21.74
  -3  18   9  356.52   75.93
   3  18  -9  282.88   63.07
  -3  18   8  676.10  103.42
   3  18  -8  644.92   91.81
  -3  18   7  515.23   92.68
   3  18  -7  369.19   69.43
  -3  18   6  962.14  120.33
   3  18  -6  945.45  108.08
  -3  18   5  937.30  121.88
   3  18  -5  988.52  109.90
  -3  18   4  836.83  114.92
  -3  18   3  838.56  118.19
   3  18  -3  872.05  131.36
  -3  18   2 1125.67  138.79
   3  18  -2 1206.33  162.61
  -3  18   1  352.98   77.92
   3  18  -1  313.05   81.79
  -3  18   0 1154.25  145.86
   3  18   0 1166.11  159.35
   3  18   1  167.97   69.51
  -3  18  -1  125.24   52.75
   3  18   2  663.90  117.19
  -3  18  -2  623.11  106.36
  -3  18  -3  131.55   49.36
   3  18   3  -25.42   66.11
   3  18   4  346.21   77.84
   3  18   5  -13.65   38.83
   3  18   6  317.17   75.24
  -3  18  -7   -7.74   20.68
   3  18   7    9.62   25.33
  -3  18  -8   41.25   29.77
   3  18   8   91.68   45.88
   3  18   9   24.52   33.33
  -3  18  -9   17.16   26.55
  -3  18 -10   42.93   31.31
   3  18  10   37.10   33.10
   3  18  11   78.76   48.34
  -3  18 -11   11.27   18.59
  -3  18 -12   31.48   27.57
   3  18  12  140.83   58.33
  -3  18 -13   31.07   30.60
   3  18  13  177.76   74.02
   3  18  14  113.19   55.69
  -3  18 -14  -13.25   22.72
  -3  18 -15   29.67   27.14
   3  18  15  104.70   61.75
   3  18  16  186.46   70.65
  -3  18 -16   69.44   33.44
   3  18  17  256.80   97.79
  -3  18 -17   -4.38   26.03
   3  18  18  366.23  102.40
  -3  18 -18  125.90   45.91
   3  19 -21   13.20   25.44
   3  19 -20   74.41   36.18
   3  19 -19   87.11   40.54
   3  19 -18  -10.77   25.44
   3  19 -17   47.41   31.29
   3  19 -16   10.46   21.71
   3  19 -15  154.88   49.63
   3  19 -14  -17.03   33.42
   3  19 -13  145.29   44.93
  -3  19  12  121.75   60.14
   3  19 -12  -18.46   29.46
   3  19 -11   -8.07   29.01
  -3  19  11  130.77   57.68
  -3  19  10  316.26   79.96
   3  19 -10  109.33   42.16
  -3  19   9   75.37   48.62
   3  19  -9   -1.09   29.80
   3  19  -8  116.74   40.36
  -3  19   8  209.53   65.15
   3  19  -7   92.84   42.42
  -3  19   7  155.08   58.16
   3  19  -6  461.42   73.50
  -3  19   6  403.15   81.76
  -3  19   5   -5.80   29.39
   3  19  -5   -6.49   19.12
  -3  19   4  406.49   87.87
   3  19  -3   16.43   25.94
  -3  19   3  -92.67   62.59
   3  19  -2  332.37   86.16
  -3  19   2  319.31   72.36
   3  19  -1  -28.86   30.74
  -3  19   1   21.22   34.98
   3  19   0  318.40   91.92
  -3  19   0  217.27   68.19
   3  19   1   67.17   62.70
  -3  19  -1   27.22   36.24
  -3  19  -2  218.15   66.61
   3  19   2  245.05   74.74
   3  19   3  -85.78   75.81
   3  19   4  -13.17   51.11
   3  19   5  226.00   63.74
   3  19   6  -58.13   64.48
   3  19   7   45.66   44.86
  -3  19  -7  145.73   46.85
  -3  19  -8  109.63   39.64
   3  19   8   28.85   31.66
   3  19   9   99.17   48.57
  -3  19  -9  102.05   40.99
   3  19  10   46.79   44.51
  -3  19 -10   54.86   32.51
  -3  19 -11   71.55   33.72
   3  19  11  177.70   67.20
  -3  19 -12  -35.17   32.88
   3  19  12   96.93   58.12
  -3  19 -13   54.43   35.74
   3  19  13   84.44   51.08
  -3  19 -14   20.44   25.81
   3  19  14  148.65   66.35
  -3  19 -15  -33.37   32.05
   3  19  15  191.18   76.23
   3  19  16  115.04   59.66
  -3  19 -16   29.67   31.34
   3  19  17  199.33   82.09
  -3  19 -17   75.95   40.49
  -3  19 -18   29.40   25.59
   3  20 -20   83.37   47.80
   3  20 -19   18.72   34.50
   3  20 -18   47.81   38.30
   3  20 -17   30.92   31.71
   3  20 -16  -45.30   35.27
   3  20 -15   -1.59   26.11
   3  20 -14  -18.09   23.94
  -3  20  14  257.31   84.37
   3  20 -13  -26.43   35.79
  -3  20  13  214.38   81.80
   3  20 -12   90.44   40.70
  -3  20  12  255.63   87.61
   3  20 -11  -24.33   32.09
  -3  20  11  132.75   65.40
  -3  20  10  664.53  113.76
   3  20 -10  426.98   78.41
  -3  20   9   96.38   58.63
   3  20  -9    7.53   18.22
  -3  20   8  684.71  111.53
   3  20  -8  661.21   97.64
  -3  20   7   46.98   45.21
   3  20  -7  -11.17   20.42
  -3  20   6  678.41  110.96
   3  20  -6  781.16  103.57
  -3  20   5  -17.55   45.88
   3  20  -5   97.31   41.58
  -3  20   4 1132.71  146.85
  -3  20   3  -12.88   43.09
   3  20  -3    3.43   34.54
  -3  20   2 1190.97  152.84
   3  20  -2 1623.70  192.16
   3  20  -1   28.59   38.46
  -3  20   1    7.92   35.58
  -3  20   0 1408.24  166.34
   3  20   0 1182.32  165.59
  -3  20  -1  -12.60   43.88
   3  20   1  -31.86   44.85
   3  20   2 1218.16  167.59
  -3  20  -2 1192.79  154.54
   3  20   3   37.60   33.64
   3  20   4  719.03  114.67
   3  20   5  -12.34   51.57
   3  20   6  266.86   67.58
  -3  20  -7   56.85   37.79
   3  20   7  -43.55   46.93
   3  20   8   12.13   40.29
  -3  20  -8  129.10   41.34
   3  20   9  -11.04   32.59
  -3  20  -9   32.04   25.16
  -3  20 -10   53.81   34.77
   3  20  10   17.43   36.14
  -3  20 -11    8.20   22.14
   3  20  11   27.10   35.13
   3  20  12   -2.23   38.39
  -3  20 -12   54.39   36.10
  -3  20 -13   -6.96   19.48
   3  20  13   40.05   47.64
  -3  20 -14   79.19   36.88
   3  20  14   49.41   50.17
  -3  20 -15  -41.73   32.42
   3  20  15   43.94   43.56
   3  20  16  241.38   84.62
  -3  20 -16  136.71   51.43
  -3  20 -17   -1.64   19.78
  -3  20 -18  162.23   54.54
   3  21 -19  124.26   54.41
   3  21 -18   22.15   27.07
   3  21 -17   43.07   36.37
  -3  21  17  133.82   75.64
  -3  21  16  191.59   81.09
   3  21 -16    9.63   23.94
  -3  21  15  219.12   88.59
   3  21 -15   11.70   28.61
  -3  21  14  251.58   88.02
   3  21 -14    3.43   27.17
  -3  21  13  206.73   81.08
   3  21 -13   20.03   35.50
   3  21 -12   -3.04   26.37
  -3  21  12   97.46   61.68
   3  21 -11  -38.02   36.35
  -3  21  11  120.93   58.96
   3  21 -10   62.45   37.64
  -3  21  10  174.94   68.24
  -3  21   9  101.81   51.74
   3  21  -9   53.39   35.11
   3  21  -8   66.64   36.89
  -3  21   8  176.76   62.60
   3  21  -7   19.60   26.50
  -3  21   7   57.62   45.15
  -3  21   6   80.69   40.85
   3  21  -6  134.42   45.51
  -3  21   5  -32.78   45.64
   3  21  -5   25.79   33.07
  -3  21   4  236.77   71.43
  -3  21   3  -87.74   67.25
   3  21  -2  596.78  117.96
  -3  21   2  536.68  110.47
  -3  21   1   40.22   43.34
   3  21  -1  -63.75   59.24
  -3  21   0  242.81   77.69
   3  21   0  268.62   82.20
   3  21   1   21.51   36.34
  -3  21  -1  -14.42   32.70
   3  21   2  126.59   58.99
  -3  21  -2   72.19   48.15
   3  21   3   67.45   45.27
   3  21   4  -69.98   65.82
   3  21   5  -33.65   48.93
   3  21   6  -81.29   66.03
  -3  21  -7   73.89   41.92
   3  21   7   34.98   36.72
  -3  21  -8   -8.64   26.37
   3  21   8  -59.90   49.95
   3  21   9  -18.28   45.16
  -3  21  -9   87.76   37.49
  -3  21 -10   43.68   26.52
   3  21  10  -23.53   47.88
  -3  21 -11  -21.98   25.40
   3  21  11  -11.52   33.65
   3  21  12  -16.55   33.37
  -3  21 -12  -12.11   31.68
  -3  21 -13  -15.42   28.74
   3  21  13   38.05   41.45
  -3  21 -14   -3.11   23.40
   3  21  14   69.36   60.21
   3  21  15   96.21   62.16
  -3  21 -15   51.93   31.60
  -3  21 -16    5.39   20.71
  -3  21 -17   52.29   32.87
  -3  21 -18   -4.84   22.40
   3  22 -18   -8.71   33.53
   3  22 -17   87.22   40.97
  -3  22  17  238.13   92.10
   3  22 -16   29.14   33.28
  -3  22  16  113.41   74.33
  -3  22  15  454.55  116.25
   3  22 -15   64.85   41.52
  -3  22  14  272.56   93.96
   3  22 -14  -39.92   32.97
   3  22 -13   56.99   38.29
  -3  22  13  296.38   95.81
  -3  22  12   78.94   62.91
   3  22 -12   12.72   34.82
  -3  22  11  291.96   85.66
   3  22 -11  197.21   57.76
  -3  22  10  113.23   62.94
   3  22 -10   48.27   27.46
  -3  22   9  475.02  103.19
   3  22  -9  522.87   90.98
   3  22  -8  103.98   47.36
  -3  22   8   18.91   49.29
   3  22  -7  411.74   80.59
  -3  22   7  289.33   78.29
   3  22  -6  177.11   53.44
  -3  22   6  156.55   60.15
   3  22  -5  342.61   74.24
  -3  22   5  215.44   66.50
  -3  22   4  222.20   71.83
  -3  22   3  268.97   81.01
  -3  22   2  349.78   96.30
   3  22  -2  438.31  106.73
   3  22  -1  281.02   85.18
  -3  22   1  332.41   89.74
   3  22   0  271.90   87.13
  -3  22   0  340.84   85.94
  -3  22  -1   98.62   49.71
   3  22   1  259.03   84.44
  -3  22  -2  480.52  104.72
   3  22   2  403.38   96.45
   3  22   3  256.96   82.19
   3  22   4  323.38   93.80
   3  22   5   56.62   37.80
   3  22   6   -6.40   52.50
  -3  22  -6  149.86   50.24
  -3  22  -7  124.97   46.07
   3  22   7    5.98   41.54
   3  22   8  -61.41   65.60
  -3  22  -8   71.59   37.78
   3  22   9   -7.75   49.93
  -3  22  -9   60.35   33.07
   3  22  10   36.80   35.39
  -3  22 -10   15.12   21.62
   3  22  11   -7.80   36.99
  -3  22 -11   16.27   27.42
   3  22  12   13.51   36.29
  -3  22 -12  -24.50   27.44
  -3  22 -13  -12.00   28.16
   3  22  13   43.30   56.55
  -3  22 -14  -13.40   31.87
   3  22  14    6.10   29.17
  -3  22 -15   19.87   27.77
  -3  22 -16   14.42   23.24
  -3  22 -17   10.52   31.11
  -3  22 -18   77.32   41.84
   3  23 -16    7.38   29.64
  -3  23  15  237.17   89.55
   3  23 -15   41.12   33.86
   3  23 -14    0.04   22.83
  -3  23  14  237.05   85.88
   3  23 -13   37.58   30.42
  -3  23  13  155.31   80.18
   3  23 -12  103.73   48.32
  -3  23  12  302.14   97.87
  -3  23  11   44.84   55.05
   3  23 -11   10.23   40.13
  -3  23  10   77.08   65.64
   3  23 -10   56.14   33.41
   3  23  -9   31.42   27.85
  -3  23   9   86.89   59.23
   3  23  -8   99.70   45.18
  -3  23   8  186.14   77.25
  -3  23   7  -67.13   64.33
   3  23  -7   56.00   38.60
   3  23  -6  269.44   69.31
  -3  23   6  142.84   64.58
   3  23  -5   92.27   51.15
  -3  23   5  -16.02   54.71
  -3  23   4   37.85   40.04
   3  23  -4  171.31   55.69
  -3  23   3   11.47   36.09
   3  23  -2  -60.43   71.66
  -3  23   2   42.60   51.75
  -3  23   1  118.05   59.82
   3  23  -1  120.83   67.88
   3  23   0  -41.55   49.57
  -3  23   0   -0.64   32.67
  -3  23  -1   60.60   46.19
   3  23   1    5.84   46.63
  -3  23  -2   -0.20   36.41
   3  23   2  -45.47   56.41
   3  23   3   29.97   52.05
   3  23   4   15.66   38.20
   3  23   5  152.78   58.10
   3  23   6  -49.71   65.57
  -3  23  -6   66.31   39.12
   3  23   7    7.33   72.03
  -3  23  -7  113.00   45.29
   3  23   8  -50.16   61.05
  -3  23  -8   94.90   42.22
   3  23   9   76.16   45.15
  -3  23  -9  157.16   52.89
  -3  23 -10   37.54   30.59
   3  23  10  -61.15   61.02
   3  23  11  186.68   80.49
  -3  23 -11   94.91   39.46
   3  23  12  -30.77   49.39
  -3  23 -12   16.79   27.68
   3  23  13   58.77   59.67
  -3  23 -13  157.26   58.64
  -3  23 -14   83.05   44.60
  -3  23 -15   22.50   23.95
  -3  23 -16   87.57   43.07
   3  24 -15  -39.34   36.06
   3  24 -14   51.62   34.40
  -3  24  14  182.91   87.98
   3  24 -13    7.47   28.58
  -3  24  13  161.08   81.02
  -3  24  12  243.19   92.09
   3  24 -12   21.95   26.90
   3  24 -11   52.88   37.48
  -3  24  11  152.72   78.95
  -3  24  10  155.10   73.98
   3  24 -10  163.61   56.93
   3  24  -9  147.98   52.86
  -3  24   9  253.70   93.89
   3  24  -8   13.31   27.72
  -3  24   8  -11.74   54.46
  -3  24   7  194.41   73.09
   3  24  -7  284.71   72.16
   3  24  -6  -11.40   26.39
  -3  24   6  -99.06   68.61
   3  24  -5  419.01   86.96
  -3  24   5  296.55   88.45
   3  24  -4   19.18   39.49
  -3  24   4 -101.53   68.67
  -3  24   3  465.45  109.50
  -3  24   2   53.30   53.91
   3  24  -2  -43.29   55.47
   3  24  -1  502.05  117.78
  -3  24   1  442.11  105.07
  -3  24   0   17.61   36.19
   3  24   0   13.57   35.14
  -3  24  -1  286.15   84.49
   3  24   1  205.02   77.73
   3  24   2  -47.53   57.23
   3  24   3   80.71   57.81
   3  24   4   33.95   43.52
   3  24   5  126.11   67.05
   3  24   6  -45.97   60.79
  -3  24  -6   29.88   27.76
  -3  24  -7   59.80   30.45
   3  24   7  -22.28   69.38
  -3  24  -8   75.30   37.80
   3  24   8   -6.96   59.61
   3  24   9  -35.15   50.28
  -3  24  -9   35.40   37.59
  -3  24 -10   35.64   32.15
   3  24  10  -32.39   53.16
   3  24  11 -114.70   76.76
  -3  24 -11  -10.53   30.74
  -3  24 -12  -19.07   27.28
  -3  24 -13   36.21   30.06
  -3  24 -14   35.41   38.75
   3  25 -13  -27.10   38.02
  -3  25  13    5.04   39.44
   3  25 -12  124.51   52.62
  -3  25  12  251.28   90.13
  -3  25  11    9.78   46.73
   3  25 -11   71.39   45.72
   3  25 -10  203.44   62.20
  -3  25  10  222.64   85.67
   3  25  -9  -16.01   29.79
  -3  25   9   31.09   50.46
  -3  25   8  103.93   53.10
   3  25  -8  146.76   51.83
   3  25  -7   53.61   35.90
  -3  25   7 -109.97   76.50
  -3  25   6  -69.43   76.94
   3  25  -6   33.45   30.29
   3  25  -5   39.19   36.18
  -3  25   5    9.02   48.99
   3  25  -4   47.48   35.29
  -3  25   4  -36.12   40.66
  -3  25   3   86.25   59.45
  -3  25   2  -53.84   47.43
  -3  25   1  -22.60   45.83
   3  25  -1  -45.58   51.47
   3  25   0  156.94   81.46
  -3  25   0   71.46   54.58
   3  25   1  -37.14   52.03
  -3  25  -1   85.69   56.61
   3  25   2  219.03   84.14
   3  25   3    4.72   37.17
   3  25   4  267.70   98.84
   3  25   5  -12.29   46.95
   3  25   6  228.83   89.22
  -3  25  -6  268.03   68.67
  -3  25  -7   10.76   25.61
   3  25   7 -126.41   75.85
   3  25   8  132.31   45.93
  -3  25  -8  348.38   80.30
  -3  25  -9   21.61   29.43
   3  25   9 -114.59   75.97
  -3  25 -10  357.04   80.54
  -3  25 -11   -0.27   28.70
  -3  25 -12  168.77   52.39
  -3  25 -13  -55.67   38.64
   3  26 -11   48.78   41.33
  -3  26  11   50.66   50.46
   3  26 -10   58.71   43.22
  -3  26  10    2.52   59.99
   3  26  -9   15.47   29.96
  -3  26   9  -68.50   74.57
   3  26  -8  302.49   77.61
  -3  26   8  151.91   68.35
  -3  26   7 -192.58   99.27
   3  26  -7   34.48   37.16
  -3  26   6   19.71   53.02
   3  26  -6   97.28   49.10
   3  26  -5    1.60   26.68
  -3  26   5   38.22   37.56
   3  26  -4   75.01   42.56
  -3  26   4  101.71   65.36
  -3  26   3   13.85   38.98
  -3  26   2   90.45   58.37
   3  26  -1  -28.46   46.84
  -3  26   1   -3.67   34.87
   3  26   0  166.38   79.74
  -3  26   0  126.88   63.34
   3  26   1   26.28   39.00
  -3  26  -1   73.10   45.39
   3  26   2   25.46   36.33
   3  26   3  -12.88   42.24
   3  26   4  -11.81   34.35
   3  26   5  -18.83   56.48
  -3  26  -6   15.75   29.66
   3  26   6   39.39   38.19
  -3  26  -7   49.56   41.62
   3  26   7   73.28   64.99
  -3  26  -8   -4.79   29.29
  -3  26  -9  -29.31   33.03
  -3  26 -10   78.91   46.10
  -3  27   9   -4.62   50.25
  -3  27   8  -50.04   82.92
   3  27  -8   35.77   33.68
   3  27  -7   26.05   34.71
  -3  27   7 -120.48   85.03
   3  27  -6   -3.10   24.25
  -3  27   6   71.20   44.91
  -3  27   5   37.81   45.60
   3  27  -5    0.78   24.69
   3  27  -4   71.52   38.94
  -3  27   4   56.48   48.62
   3  27  -3   40.94   43.59
  -3  27   3    4.99   33.90
  -3  27   2   68.53   56.15
  -3  27   1   62.55   56.77
   3  27  -1   -4.56   35.68
   3  27   0   57.42   53.00
  -3  27   0   62.57   50.76
   3  27   1   -1.74   50.41
   3  27   2   12.13   48.96
   3  27   3   36.56   44.89
   3  27   4  113.46   63.99
  -3  27  -5   68.32   43.56
   3  27   5  136.40   72.98
  -3  27  -6  181.90   58.03
  -3  27  -7  182.58   61.16
  -3  28   7  268.07  101.67
  -3  28   6   90.47   63.95
  -3  28   5    3.23   51.32
  -3  28   4   15.34   44.14
  -3  28   3  138.57   79.22
   3  28  -3   44.92   42.29
  -3  28   2   36.67   40.06
  -3  28   1  -16.19   35.38
   3  28   0    5.62   45.90
  -3  28   0   16.23   38.65
   3  28   1   50.63   49.42
  -3  29   4    9.38   49.92
  -3  29   3  -15.90   51.39
  -3  29   2   -4.81   30.76
  -3  29   1    4.09   44.20
  -3  29   0    1.54   41.00
   4   0 -27   31.78   23.27
   4   0 -27   69.11   33.34
   4   0 -26  670.52   85.79
   4   0 -26  657.98   82.13
   4   0 -25   -3.52   22.78
   4   0 -25   26.06   25.20
   4   0 -24  656.38   79.30
   4   0 -24  623.56   78.57
   4   0 -23   -7.24   16.87
   4   0 -23   -0.26   15.18
   4   0 -22  613.72   72.39
   4   0 -22  603.98   73.13
   4   0 -21   -6.75   20.41
   4   0 -21    0.12   14.71
   4   0 -20  509.24   62.15
   4   0 -20  549.46   66.63
   4   0 -19   -0.08   13.34
   4   0 -19   18.16   16.41
   4   0 -18  270.89   43.98
   4   0 -18  203.75   40.01
   4   0 -17   -4.09   12.53
   4   0 -17   17.94   14.50
   4   0 -16  144.86   28.93
   4   0 -16  106.52   28.66
  -4   0  16  151.41   43.01
   4   0 -15   -7.83   12.14
  -4   0  15   11.99   13.82
   4   0 -15   -5.20   10.14
   4   0 -14  662.85   57.39
   4   0 -14  621.77   59.19
  -4   0  14  609.69   75.32
   4   0 -13   -2.96    9.90
   4   0 -13    0.02    9.58
  -4   0  13   -2.76   13.76
   4   0 -12 2282.40  106.38
   4   0 -12 2126.33   92.27
  -4   0  12 2356.84  132.12
  -4   0  11    1.05   15.02
   4   0 -11    5.62    8.14
   4   0 -11   -4.84    9.68
  -4   0  10 2732.36  124.46
   4   0 -10 2924.24  110.68
   4   0 -10 2967.81   96.25
  -4   0   9    1.81    9.11
   4   0  -9    4.60    8.20
   4   0  -9   -0.62    6.58
   4   0  -8 2362.07   90.39
  -4   0   8 2409.38   98.82
   4   0  -8 2367.44   74.14
  -4   0   8 2296.51   93.59
  -4   0   7    1.46    6.15
  -4   0   7  -11.00    9.23
   4   0  -7   -1.56    4.81
   4   0  -7    8.64   12.00
   4   0  -7   -0.67    4.85
   4   0  -6 3825.68  117.94
   4   0  -6 3767.63   76.82
   4   0  -6 3650.28  100.76
  -4   0   6 3755.91  110.63
  -4   0   6 3682.23  104.79
   4   0  -5   -1.73    4.11
   4   0  -5    7.02    9.21
  -4   0   5   -9.33    7.86
  -4   0   5   -0.37    5.59
   4   0  -5    4.87    5.88
   4   0  -4 3920.35   89.47
  -4   0   4 3919.17  112.24
   4   0  -4 3966.74  110.52
  -4   0   4 3893.60   92.20
  -4   0   3   -0.44    4.19
  -4   0   3   -5.09    8.77
   4   0  -3    1.55    8.60
   4   0  -3    2.27    4.39
   4   0  -2 2098.51   52.85
   4   0  -2 2210.16   88.52
  -4   0   2 2105.59   86.96
  -4   0   2 2147.83   55.77
   4   0  -1   -4.08   11.91
  -4   0   1   -0.99    3.02
   4   0  -1    1.52    2.23
  -4   0   0 3917.82   52.67
   4   0   0 3929.02   55.07
   4   0   0 3995.44  126.50
  -4   0   0 3878.42   96.87
  -4   0  -1   -0.40    2.44
   4   0   1   -4.03    6.01
   4   0   1   -0.72    2.93
   4   0   2 3304.17   82.37
  -4   0  -2 3355.35   69.19
   4   0   2 3253.54   71.26
  -4   0  -3   -0.05    4.23
   4   0   3    5.07    3.57
   4   0   4 5728.72  117.02
  -4   0  -4 5941.39  114.53
   4   0   5   -1.51    3.14
  -4   0  -5   -1.54    2.77
  -4   0  -5    1.49    7.00
  -4   0  -6  895.36   32.74
   4   0   6  880.21   37.80
  -4   0  -6  873.47   51.58
  -4   0  -7   -5.03   10.50
  -4   0  -7    4.01    4.01
   4   0   7    0.60    5.25
  -4   0  -8  408.93   27.57
  -4   0  -8  437.79   41.77
   4   0   8  427.70   32.34
   4   0   9    0.83    5.81
  -4   0  -9    9.13   10.73
  -4   0  -9    5.83    5.34
  -4   0 -10  214.63   23.86
  -4   0 -10  229.78   34.01
   4   0  10  204.25   26.32
  -4   0 -11   10.74   13.76
  -4   0 -11   -3.18    7.10
   4   0  11    1.09    5.75
  -4   0 -12  128.10   28.18
   4   0  12   84.28   20.92
  -4   0 -12   80.25   17.16
  -4   0 -13   19.49   19.25
  -4   0 -13   13.81   11.69
  -4   0 -14  156.04   32.41
  -4   0 -14  156.01   24.72
  -4   0 -15   11.51   10.93
  -4   0 -15   12.93   11.65
  -4   0 -16   56.09   21.88
  -4   0 -17   15.02   17.61
  -4   0 -18   71.27   28.41
  -4   0 -19   -7.50   18.10
  -4   0 -20  380.40   62.95
  -4   0 -21    8.75   19.56
  -4   0 -22  278.24   57.12
  -4   0 -23   38.68   29.45
   4   1 -29   28.89   29.56
   4   1 -28   36.81   28.37
   4   1 -27   50.80   27.45
   4  -1 -27    9.97   18.38
   4   1 -27   37.72   29.70
   4   1 -26   69.85   33.56
   4  -1 -26   92.07   36.26
   4   1 -26  113.78   40.33
   4  -1 -25   31.41   23.57
   4  -1 -25   48.77   30.08
   4   1 -25   38.36   23.59
   4   1 -25    8.11   23.44
   4  -1 -24   98.91   35.66
   4  -1 -24   77.92   29.41
   4   1 -24  127.75   40.65
   4   1 -24   99.61   40.53
   4  -1 -23   33.05   23.51
   4   1 -23   34.93   23.26
   4  -1 -23   16.40   13.01
   4   1 -23   27.07   20.24
   4   1 -22   13.51   17.76
   4  -1 -22   11.68   11.90
   4   1 -22   51.82   27.89
   4  -1 -22    2.84   13.39
   4  -1 -21   99.47   30.81
   4  -1 -21  110.95   33.95
   4   1 -21  123.64   34.32
   4   1 -21   94.34   31.44
   4  -1 -20   15.03   16.45
   4   1 -20   57.34   26.63
   4  -1 -20   -0.28   14.83
   4   1 -20   27.35   22.58
   4  -1 -19  260.70   45.76
   4   1 -19  228.45   42.32
   4   1 -19  199.43   40.23
   4  -1 -19  228.69   41.93
   4   1 -18   -1.13   17.20
   4  -1 -18   13.60   16.29
   4  -1 -18   20.41   17.14
   4   1 -18   52.59   24.68
  -4  -1  17  241.23   50.29
   4  -1 -17  255.81   41.73
   4  -1 -17  266.04   42.01
   4   1 -17  271.61   42.36
   4   1 -17  266.33   43.35
  -4  -1  16   74.40   30.43
   4  -1 -16   81.18   23.60
   4   1 -16   53.41   18.37
   4  -1 -16   49.34   18.37
   4   1 -16   62.00   22.01
   4  -1 -15  139.73   28.33
   4  -1 -15  149.67   30.99
   4   1 -15  162.98   29.23
   4   1 -15  136.75   28.52
  -4  -1  15  172.86   39.70
  -4  -1  14   48.38   22.95
  -4   1  14   19.95   23.93
   4  -1 -14   17.36   10.76
   4   1 -14   35.61   16.27
   4  -1 -14   22.94   15.67
   4   1 -14   30.37   16.50
  -4   1  13  443.47   68.61
   4   1 -13  515.48   48.26
   4   1 -13  508.27   52.86
  -4  -1  13  505.77   58.93
   4  -1 -13  481.42   45.58
   4  -1 -13  481.84   50.28
  -4   1  12  126.69   38.13
   4   1 -12   97.52   23.60
   4  -1 -12  118.21   21.97
   4  -1 -12  110.80   24.47
   4   1 -12  114.19   21.61
  -4  -1  12   93.99   25.96
   4   1 -11  272.94   36.65
   4  -1 -11  344.41   34.75
  -4  -1  11  271.48   37.08
   4   1 -11  304.57   33.37
   4  -1 -11  311.44   37.05
  -4   1  11  334.09   53.54
  -4   1  10 1226.20   93.38
   4   1 -10 1445.94   68.45
   4  -1 -10 1346.44   63.98
   4   1 -10 1401.79   78.67
   4  -1 -10 1334.31   73.56
  -4  -1  10 1353.23   75.38
  -4  -1   9  164.75   24.68
   4  -1  -9  162.39   21.13
  -4   1   9  156.51   30.55
   4   1  -9  175.53   22.96
   4  -1  -9  183.36   25.51
   4   1  -9  157.73   27.13
   4   1  -8  757.09   52.51
  -4   1   8  734.16   51.44
   4  -1  -8  732.83   49.70
  -4  -1   8  723.96   53.65
   4  -1  -8  671.75   39.19
  -4   1   8  725.34   61.44
  -4  -1   8  671.30   45.71
   4  -1  -7   67.51   11.41
  -4  -1   7   59.28   13.29
  -4   1   7   74.29   19.21
  -4  -1   7   54.92   14.36
   4  -1  -7   57.10   13.84
   4  -1  -7   63.85   21.49
  -4   1   7   67.47   14.84
   4   1  -7   63.90   16.36
   4   1  -7   53.71   12.78
   4  -1  -6 1659.31   48.91
   4  -1  -6 1653.68   65.72
  -4   1   6 1634.18   80.36
   4   1  -6 1639.73   68.58
   4   1  -6 1666.61   70.31
   4  -1  -6 1530.92   83.47
  -4  -1   6 1646.81   71.80
  -4  -1   6 1573.07   66.03
  -4   1   6 1619.92   68.20
   4   1  -5 1435.35   60.78
  -4  -1   5 1430.62   63.37
   4   1  -5 1332.61   60.42
  -4   1   5 1411.22   72.57
   4  -1  -5 1378.49   38.82
   4  -1  -5 1387.40   73.73
  -4   1   5 1384.82   58.88
   4  -1  -5 1450.53   57.22
  -4  -1   5 1457.19   62.36
   4  -1  -4  228.24   29.03
  -4  -1   4  225.05   22.94
  -4   1   4  222.20   21.42
  -4   1   4  194.06   27.00
   4   1  -4  212.13   24.98
   4   1  -4  222.66   22.35
  -4  -1   4  212.08   25.39
   4  -1  -4  211.23   20.44
   4  -1  -4  216.63   12.55
   4  -1  -3  183.43   17.41
  -4  -1   3  192.86   19.55
   4  -1  -3  189.24   26.19
  -4   1   3  149.54   16.61
  -4  -1   3  194.73   25.73
   4   1  -3  185.58   18.85
   4   1  -3  225.71   27.27
  -4   1   3  173.93   25.81
  -4   1   2 2518.57   97.72
   4  -1  -2 2592.13   56.92
   4   1  -2 2578.31   94.77
   4   1  -2 2637.71   63.28
  -4   1   2 2598.36   59.13
  -4  -1   2 2561.85   63.23
   4  -1  -2 2449.29   95.12
  -4  -1   1  394.15   21.88
   4   1  -1  360.61   20.47
   4  -1  -1  390.96   40.51
  -4   1   1  359.31   38.52
  -4   1   1  370.37   19.82
   4   1   0  682.73   46.04
  -4   1   0  715.70   23.05
  -4   1   0  707.60   54.60
   4   1   0  730.08   25.07
   4   1   0  733.79   23.95
  -4   1   0  743.90   23.30
   4  -1   0  699.85   54.71
  -4  -1   0  709.84   49.28
  -4  -1   0  686.55   24.66
   4   1   1   -3.95   13.70
  -4  -1  -1   21.64   10.83
   4  -1   1    2.07    7.90
   4   1   1    8.92    4.61
  -4   1  -1    3.91    2.98
   4   1   2 1866.71   54.38
  -4  -1  -2 1851.01   52.02
  -4   1  -2 1819.73   52.57
   4   1   2 1907.40   76.31
  -4  -1  -3  166.52   17.98
   4   1   3  199.53   20.14
  -4   1  -3  184.64   18.88
  -4  -1  -4 3139.16   83.26
  -4   1  -4 3208.32   86.08
   4   1   4 3101.00   86.28
  -4   1  -4 3148.20   53.03
  -4   1  -5   85.47   10.23
   4  -1   5   81.46   11.56
  -4   1  -5   72.83   14.76
  -4  -1  -5   76.99   14.76
   4   1   5   58.29   13.01
   4   1   5   76.56    9.24
   4  -1   6  733.99   36.88
  -4  -1  -6  718.30   45.97
  -4   1  -6  704.75   46.93
   4   1   6  681.17   47.47
  -4   1  -6  715.79   32.67
   4   1   6  738.07   33.54
  -4  -1  -7  143.13   22.81
  -4   1  -7  129.07   21.34
   4  -1   7  135.45   17.64
   4   1   7  119.63   15.20
  -4   1  -7  144.84   16.36
  -4   1  -8  143.23   24.33
  -4  -1  -8  143.11   24.21
  -4   1  -8  132.36   16.49
   4   1   8  131.88   18.08
   4  -1   8  132.17   18.76
   4   1   9  135.85   19.70
  -4  -1  -9  142.64   25.12
  -4   1  -9  127.41   18.07
  -4   1  -9  125.99   24.85
   4  -1   9  134.58   21.33
  -4   1 -10  137.39   20.23
  -4  -1 -10  118.26   25.37
   4   1  10  117.35   20.23
  -4   1 -10  110.01   24.24
   4  -1  10   92.86   18.82
  -4  -1 -11   82.50   22.02
  -4   1 -11   72.46   14.56
   4  -1  11  101.54   21.64
  -4   1 -11  100.04   24.48
   4   1  11   79.56   17.58
  -4   1 -12   21.32   14.79
   4  -1  12   12.46   10.70
   4   1  12    3.06    7.74
  -4   1 -12   15.67    9.63
  -4  -1 -12   11.10   10.24
  -4  -1 -13   35.37   19.00
  -4   1 -13   23.25   14.34
  -4   1 -13   40.09   13.87
  -4   1 -14   44.07   15.58
  -4   1 -14   57.75   23.86
  -4  -1 -14   43.71   18.90
  -4   1 -15   52.39   17.27
  -4   1 -15   83.65   19.52
  -4  -1 -15   69.96   20.93
  -4  -1 -16  154.05   34.16
  -4   1 -16  172.11   38.79
  -4   1 -16  156.17   27.71
  -4   1 -17  190.36   42.29
  -4   1 -17  184.84   30.53
  -4  -1 -17  153.44   36.06
  -4   1 -18  293.14   52.59
  -4  -1 -18  273.96   50.60
  -4  -1 -19  193.71   47.97
  -4   1 -19  175.93   43.84
  -4  -1 -20  461.05   66.63
  -4   1 -20  501.05   70.01
  -4   1 -21  141.18   42.23
  -4  -1 -21   97.09   33.83
  -4   1 -22  454.55   71.59
  -4  -1 -22  443.08   70.12
  -4  -1 -23  119.51   40.54
  -4   1 -23   87.45   36.42
   4   2 -29  192.37   51.99
   4   2 -28  260.78   58.19
   4   2 -27  133.61   40.82
   4   2 -27  218.54   53.92
   4  -2 -27  144.25   41.68
   4   2 -26  321.54   61.44
   4  -2 -26  274.30   56.02
   4   2 -26  282.64   55.56
   4  -2 -25  346.12   60.09
   4   2 -25  247.29   53.04
   4   2 -25  249.81   52.86
   4   2 -24  217.80   47.38
   4  -2 -24  247.41   51.17
   4   2 -24  257.74   53.45
   4  -2 -23  380.41   59.27
   4  -2 -23  343.74   57.04
   4   2 -23  300.31   54.94
   4   2 -23  262.52   50.86
   4  -2 -22  145.57   37.30
   4   2 -22  160.76   38.53
   4   2 -22  162.13   41.63
   4  -2 -22  199.06   43.63
   4   2 -21  107.78   35.33
   4  -2 -21  135.98   36.43
   4   2 -21   92.79   30.95
   4  -2 -21   89.15   28.51
   4   2 -20  259.82   49.12
   4  -2 -20  176.01   38.23
   4  -2 -20  273.54   45.38
   4   2 -20  231.94   46.47
   4   2 -19   -5.35   16.41
   4  -2 -19   17.15   13.28
   4  -2 -19   44.96   20.05
   4   2 -19   27.07   19.98
   4  -2 -18   56.31   21.38
   4  -2 -18   65.20   24.46
   4   2 -18   56.90   23.28
   4   2 -18   92.29   29.59
   4   2 -17  239.22   42.81
   4  -2 -17  183.72   33.81
  -4  -2  17  210.07   41.47
   4   2 -17  203.08   37.00
   4  -2 -17  239.14   41.02
   4  -2 -16   39.63   18.31
  -4  -2  16   18.16   16.65
   4   2 -16   28.49   17.68
   4   2 -16   35.48   18.19
   4  -2 -16   46.83   19.13
   4   2 -15   84.38   24.46
   4  -2 -15   62.23   19.58
   4   2 -15   61.73   19.53
  -4  -2  15   49.61   19.52
   4  -2 -15   45.94   18.86
  -4  -2  14  244.02   38.75
   4   2 -14  270.25   38.22
   4  -2 -14  296.11   41.01
   4   2 -14  266.76   38.99
   4  -2 -14  285.24   37.40
  -4   2  13  342.08   64.32
   4  -2 -13  282.28   34.44
   4   2 -13  257.67   34.76
  -4  -2  13  243.77   36.81
   4   2 -13  250.95   38.69
   4  -2 -13  283.00   38.49
  -4   2  12  530.70   76.88
   4   2 -12  517.10   47.64
   4  -2 -12  558.76   46.64
   4   2 -12  488.10   50.99
   4  -2 -12  531.94   49.59
  -4  -2  12  534.05   48.13
   4  -2 -11  768.21   57.85
   4   2 -11  808.78   63.50
   4  -2 -11  871.18   54.09
  -4   2  11  848.05   90.20
  -4  -2  11  844.92   55.26
  -4   2  10 1110.09   60.71
   4  -2 -10 1114.37   66.32
   4  -2 -10 1146.11   57.86
  -4   2  10 1140.25   97.25
  -4  -2  10 1144.18   57.84
   4   2 -10 1127.22   72.24
  -4   2   9 1049.64   89.09
  -4   2   9 1024.87   54.01
   4  -2  -9 1014.97   51.40
   4   2  -9 1006.32   65.44
   4  -2  -9  981.95   60.05
  -4  -2   9 1060.91   51.68
  -4  -2   8 2701.35   79.90
   4   2  -8 2805.58  104.10
   4  -2  -8 2705.35   77.11
   4   2  -8 2684.51   92.18
  -4   2   8 2485.10  126.61
  -4   2   8 2822.27   83.05
  -4  -2   8 2786.05  106.89
  -4   2   8 2705.60   99.50
   4  -2  -8 2853.25   95.68
  -4  -2   7 1657.34   61.00
  -4   2   7 1733.94   74.31
  -4   2   7 1678.86   57.89
   4  -2  -7 1657.45   69.70
   4   2  -7 1612.09   66.39
  -4  -2   7 1654.46   78.12
   4   2  -7 1675.54   76.78
   4  -2  -7 1521.30   97.13
  -4   2   7 1638.28   95.35
   4  -2  -7 1684.45   55.43
   4  -2  -6 4931.60  162.83
   4  -2  -6 5251.08   88.14
  -4   2   6 5203.61   91.36
  -4   2   6 5118.21  120.94
  -4  -2   6 5304.09  130.63
  -4  -2   6 5240.08  112.82
   4  -2  -6 5060.02  113.31
   4   2  -6 5132.94  127.27
  -4   2   6 5220.90  159.59
   4   2  -6 5191.02  110.06
  -4   2   5 2292.11  100.78
   4  -2  -5 2279.35   50.52
   4  -2  -5 2462.21   74.01
  -4   2   5 2312.13   75.53
   4   2  -5 2377.51   76.08
   4  -2  -5 2461.50  107.28
  -4   2   5 2297.35   53.63
  -4  -2   5 2355.42   76.62
   4   2  -5 2634.00   85.62
  -4  -2   5 2356.31   83.23
  -4   2   4 5235.66   66.34
   4   2  -4 5297.02  113.57
   4  -2  -4 5215.44  100.26
   4   2  -4 5424.25  123.99
   4  -2  -4 5209.84  147.71
  -4   2   4 5342.05  148.31
  -4  -2   4 5161.62  115.00
  -4   2   4 5273.13  105.05
  -4   2   3 2477.38   99.66
  -4   2   3 2400.50   65.32
   4  -2  -3 2278.06   94.17
   4   2  -3 2379.95   85.28
   4   2  -3 2413.85   71.06
  -4  -2   3 2385.63   72.50
   4  -2  -2  812.42   55.99
  -4   2   2  776.08   56.28
  -4   2   2  792.29   33.66
   4   2  -2  803.59   37.96
  -4  -2   2  771.11   37.80
  -4  -2   1  545.25   29.33
  -4   2   1  609.33   50.86
   4  -2  -1  522.50   45.98
   4   2  -1  574.75   28.72
  -4  -2   1  565.50   51.29
  -4  -2   0 2271.23  103.61
  -4   2   0 2167.18   98.91
   4   2   0 2339.21   52.66
   4  -2   0 2401.95  101.04
   4   2   0 2332.36  101.71
   4   2   1 1650.63   47.38
   4  -2   1 1657.79   88.65
   4   2   1 1682.44   40.84
  -4   2  -1 1748.16   90.01
   4   2   1 1636.09   91.50
  -4  -2  -1 1631.61   71.09
   4   2   2 3440.35   76.35
   4   2   2 3272.58  117.03
   4  -2   2 3121.48  124.66
  -4   2  -3  987.33   34.67
   4  -2   3 1001.22   72.12
   4   2   3  958.89   44.60
   4   2   4 2223.44   73.86
  -4   2  -4 2186.04   73.17
  -4  -2  -4 2181.43   69.48
   4   2   4 2098.94   42.85
   4  -2   4 2057.93  106.12
  -4   2  -4 2248.23   54.48
   4   2   5 2345.93   82.47
  -4   2  -5 2356.32   81.56
  -4   2  -5 2352.09   60.40
  -4  -2  -5 2337.66   77.19
   4   2   5 2344.17   52.77
  -4  -2  -6 1517.85   67.17
  -4   2  -6 1508.31   70.51
   4   2   6 1485.47   48.25
  -4   2  -6 1437.68   51.37
  -4   2  -7  701.88   49.99
   4   2   7  673.87   36.85
  -4  -2  -7  743.47   49.50
  -4   2  -7  720.79   39.04
   4  -2   7  704.73   43.90
  -4  -2  -8   21.11   12.69
  -4   2  -8   -3.70    8.49
   4   2   8    8.14    5.74
  -4   2  -8    8.73    6.34
   4  -2   8   11.93    8.07
  -4  -2  -9 1019.73   66.17
   4   2   9  912.04   50.95
   4  -2   9  950.07   57.75
  -4   2  -9  904.96   49.58
  -4   2  -9  914.93   63.16
   4   2  10    6.20    6.71
  -4  -2 -10   11.66   11.52
  -4   2 -10    5.88    8.12
  -4   2 -10    8.51    7.28
   4  -2  10   14.36    9.70
  -4   2 -11  353.43   44.29
   4  -2  11  332.54   37.72
   4   2  11  323.81   35.36
  -4   2 -11  280.13   30.58
  -4  -2 -11  299.05   39.62
   4  -2  12  140.94   27.72
  -4   2 -12  152.88   31.29
  -4  -2 -12  134.41   27.25
   4   2  12  145.92   23.98
  -4   2 -12  159.77   24.73
  -4  -2 -13  155.67   33.34
  -4   2 -13  164.42   26.09
  -4   2 -13  134.59   31.17
  -4  -2 -14  157.89   35.03
  -4   2 -14   97.72   26.70
  -4   2 -14  142.27   25.51
  -4  -2 -15   29.85   19.14
  -4   2 -15   28.63   17.25
  -4   2 -15   35.76   14.82
  -4   2 -16  383.80   54.07
  -4   2 -16  380.48   42.44
  -4  -2 -16  417.41   57.52
  -4  -2 -17   85.66   30.80
  -4   2 -17   74.91   29.73
  -4   2 -17   42.95   17.43
  -4  -2 -18  311.59   52.27
  -4   2 -18  312.02   41.83
  -4   2 -18  340.23   55.43
  -4   2 -19   10.16   15.50
  -4  -2 -19   29.34   21.49
  -4   2 -20  200.19   46.38
  -4  -2 -20  154.49   42.97
  -4  -2 -21   59.85   31.29
  -4   2 -21   33.93   27.97
  -4  -2 -22   66.82   29.43
  -4   2 -22   92.40   38.11
  -4  -2 -23   14.79   17.52
  -4   2 -23   -2.55   19.04
   4   3 -29   36.02   28.37
   4   3 -28   15.79   27.00
   4  -3 -27   22.14   24.24
   4   3 -27   24.72   20.24
   4   3 -27   10.95   17.44
   4  -3 -26   88.04   36.00
   4   3 -26  101.08   39.51
   4   3 -26  102.75   37.34
   4   3 -25   81.97   33.76
   4  -3 -25   37.19   24.86
   4   3 -25   96.45   38.67
   4   3 -24  145.95   41.21
   4  -3 -24  140.04   38.34
   4   3 -24  133.45   40.06
   4  -3 -23  169.67   39.97
   4   3 -23  190.63   43.29
   4   3 -23  216.60   49.21
   4   3 -22  177.43   45.28
   4  -3 -22  125.97   35.83
   4   3 -22  170.61   39.48
   4   3 -21  307.86   54.52
   4  -3 -21  292.28   49.46
   4   3 -21  245.94   46.47
   4   3 -20  246.95   45.71
   4  -3 -20  300.84   48.15
   4   3 -20  264.58   48.62
   4  -3 -20  254.57   45.36
   4  -3 -19  428.75   53.80
   4  -3 -19  437.02   57.34
   4   3 -19  387.73   54.70
   4   3 -19  419.33   60.53
   4  -3 -18  837.29   76.33
   4   3 -18  858.79   77.98
   4   3 -18  751.64   77.95
   4  -3 -18  794.31   71.50
   4  -3 -17  765.73   66.79
   4  -3 -17  747.06   68.95
   4   3 -17  785.65   72.35
  -4  -3  17  659.02   64.90
   4   3 -17  732.36   73.66
  -4  -3  16  583.98   57.83
   4   3 -16  597.29   60.76
   4  -3 -16  571.20   59.73
   4   3 -16  526.64   60.13
   4  -3 -16  628.04   59.59
   4  -3 -15 1220.84   82.51
   4  -3 -15 1235.66   77.71
   4   3 -15 1075.48   78.92
  -4  -3  15  949.00   69.01
   4   3 -15 1227.40   90.24
   4   3 -14  964.50   76.98
   4  -3 -14  953.91   70.50
   4   3 -14  889.72   69.18
  -4  -3  14 1033.91   64.70
   4  -3 -14  888.11   63.70
   4  -3 -13  925.33   67.88
   4  -3 -13  921.91   61.63
  -4  -3  13  893.83   55.32
   4   3 -13  914.51   73.71
   4  -3 -12 1316.73   77.61
   4   3 -12 1323.96   85.56
  -4  -3  12 1346.41   61.01
   4  -3 -12 1414.01   72.32
   4  -3 -11  812.55   52.30
   4  -3 -11  829.43   59.82
  -4   3  11  910.34  100.54
   4   3 -11  815.01   65.86
  -4  -3  11  813.90   43.24
  -4  -3  10 1061.32   46.19
   4   3 -10 1012.35   70.75
   4  -3 -10 1020.73   55.53
   4  -3 -10 1001.13   61.97
  -4   3  10 1147.90  107.81
   4  -3  -9 1984.11   71.49
  -4   3   9 1889.64   74.00
  -4   3   9 1859.55  128.61
  -4  -3   9 1860.06   58.38
   4   3  -9 1895.52   91.95
   4  -3  -9 1844.39   81.28
   4  -3  -8  356.17   34.54
   4  -3  -8  363.64   28.50
  -4   3   8  358.95   36.64
  -4   3   8  434.34   59.28
  -4  -3   8  315.65   37.99
  -4  -3   8  401.57   26.96
   4   3  -8  284.15   34.66
  -4   3   8  375.33   30.68
   4   3  -8  360.12   28.76
  -4   3   7  743.98   39.34
   4  -3  -7  724.55   37.16
  -4   3   7  519.14   59.85
  -4  -3   7  676.56   51.86
  -4  -3   7  702.73   36.17
  -4   3   7  712.59   48.51
   4  -3  -7  750.01   46.66
   4   3  -7  668.77   36.71
   4   3  -7  770.83   53.74
   4   3  -6   92.35   13.67
  -4   3   6   85.93   12.18
   4  -3  -6  105.12   30.56
  -4  -3   6   85.88   18.49
  -4   3   6   85.07   23.53
  -4   3   6   76.62   16.03
   4   3  -6   75.06   16.82
   4   3  -5 1979.45   68.99
  -4   3   5 1953.21   50.89
   4  -3  -5 1827.61  102.00
  -4   3   5 1903.57   69.63
  -4  -3   5 1947.27   79.12
   4   3  -5 1904.97   76.36
  -4   3   5 1913.88  100.74
   4   3  -4  660.49   42.74
   4  -3  -4  673.19   57.72
  -4  -3   4  696.27   44.96
  -4   3   4  713.83   39.35
  -4   3   4  608.30   54.42
   4   3  -3  169.46   20.43
   4  -3  -3  175.60   29.05
  -4  -3   3  161.58   20.88
  -4   3   3  162.11   28.46
  -4  -3   2  141.39   27.80
   4  -3  -2  133.76   25.64
  -4   3   2  123.81   24.57
   4   3  -2  144.30   17.89
  -4  -3   2  142.56   18.84
   4  -3  -1 1184.73   70.99
  -4   3   1 1153.25   72.22
  -4  -3   1 1230.26   84.59
   4   3  -1 1169.59   47.38
  -4   3   0   88.43   21.64
   4  -3   0   72.22   18.59
   4   3   0   84.53   12.53
  -4  -3   0   87.97   25.64
   4   3   0   46.44   18.24
  -4  -3  -1  272.49   33.61
   4   3   1  220.45   34.26
  -4   3  -1  239.64   34.86
   4  -3   1  284.13   37.30
   4   3   2 2019.94   61.19
   4  -3   2 1977.89   99.48
   4   3   2 1955.64  101.52
  -4   3  -2 2050.06  101.21
   4   3   3  105.75   15.80
   4  -3   3  117.66   25.97
   4   3   3  135.47   27.07
  -4   3  -4 1705.41   56.52
   4   3   4 1698.50   66.22
   4  -3   4 1733.48   98.15
   4   3   5  242.24   18.22
   4   3   5  242.45   26.51
  -4   3  -5  255.74   23.34
   4  -3   5  246.75   39.36
   4  -3   6 1117.84   84.53
   4   3   6 1154.50   43.93
  -4   3  -6 1157.15   62.85
  -4   3  -6 1136.14   49.93
  -4  -3  -7  471.41   41.16
  -4   3  -7  487.09   43.04
   4  -3   7  417.72   52.26
   4   3   7  468.23   30.91
  -4   3  -7  475.96   34.31
  -4  -3  -8 1527.88   76.25
  -4   3  -8 1549.77   80.73
   4   3   8 1543.05   62.13
  -4   3  -8 1503.54   64.28
   4  -3   9  229.44   29.48
  -4  -3  -9  220.08   32.12
   4   3   9  195.62   24.08
  -4   3  -9  189.98   29.65
  -4   3  -9  197.68   25.09
  -4  -3 -10  989.74   66.90
  -4   3 -10 1000.57   71.66
   4  -3  10 1035.14   65.95
  -4   3 -10  985.81   57.93
   4   3  10 1021.06   58.23
  -4  -3 -11   32.20   14.96
   4  -3  11   19.03   12.66
  -4   3 -11   34.76   13.23
  -4   3 -11   16.74   14.56
   4   3  11   18.10    9.79
  -4   3 -12  552.39   57.80
  -4   3 -12  630.22   49.71
   4   3  12  597.19   51.07
  -4  -3 -12  595.46   57.37
  -4  -3 -13  435.79   51.10
  -4   3 -13  415.84   42.97
  -4   3 -13  412.48   52.12
  -4  -3 -14  226.78   42.31
  -4   3 -14  163.58   36.01
  -4   3 -14  175.09   28.43
  -4   3 -15  545.42   63.35
  -4   3 -15  538.81   50.38
  -4  -3 -15  535.24   60.90
  -4  -3 -16   93.99   30.41
  -4   3 -16  114.77   33.66
  -4   3 -16   81.46   22.73
  -4   3 -17  372.72   44.42
  -4  -3 -17  420.49   58.19
  -4   3 -17  406.71   59.43
  -4   3 -18   35.36   25.38
  -4  -3 -18   13.61   17.28
  -4   3 -18   32.85   16.09
  -4   3 -19  567.75   74.16
  -4  -3 -19  592.01   72.56
  -4  -3 -20   86.62   32.70
  -4   3 -20   63.33   31.50
  -4   3 -21  673.97   84.69
  -4   3 -22   96.79   37.94
  -4   3 -23  374.55   66.56
   4   4 -29  127.08   43.63
   4   4 -28   37.20   30.75
   4   4 -27  195.92   49.51
   4   4 -27  186.52   48.17
   4   4 -26   43.05   30.47
   4   4 -26    8.27   16.81
   4   4 -25  179.86   46.80
   4   4 -25  245.71   53.77
   4   4 -24   45.62   29.82
   4   4 -24  -14.12   22.02
   4  -4 -24   27.61   25.29
   4   4 -23  196.91   47.12
   4   4 -23  160.76   41.35
   4  -4 -23  225.94   45.83
   4  -4 -22   13.55   14.71
   4   4 -22   17.23   20.59
   4   4 -22   12.13   21.00
   4  -4 -21  255.21   46.33
   4   4 -21  200.23   45.80
   4   4 -21  233.60   47.32
   4  -4 -20   14.51   19.89
   4   4 -20    0.62   15.91
   4   4 -20   19.05   21.79
   4  -4 -19  211.09   39.34
   4   4 -19  128.75   31.79
   4   4 -19  257.02   48.65
   4  -4 -18   11.94   13.83
   4   4 -18   38.30   23.20
   4   4 -18  -15.31   20.45
   4  -4 -17   66.30   23.11
   4   4 -17   80.46   25.20
   4   4 -17   72.21   28.12
   4  -4 -16   82.35   24.58
   4   4 -16   61.79   23.28
   4   4 -16   61.52   25.28
  -4  -4  16   49.47   15.11
   4  -4 -15  248.72   35.36
   4  -4 -15  242.83   38.36
   4   4 -15  191.99   33.35
   4   4 -15  182.61   36.00
  -4  -4  15  182.19   23.90
   4  -4 -14  106.57   24.18
   4   4 -14   87.19   25.43
   4  -4 -14  141.24   29.39
  -4  -4  14   72.87   13.62
   4  -4 -13   71.44   18.23
  -4  -4  13   78.56   12.94
   4  -4 -13  113.35   24.77
   4   4 -13   99.16   26.22
  -4  -4  12   10.65    4.86
   4  -4 -12   39.04   18.79
   4  -4 -12   15.07   11.59
   4   4 -12   13.30   12.07
   4  -4 -11  333.06   33.99
   4   4 -11  268.19   38.33
   4   4 -10  386.66   44.91
   4  -4 -10  424.22   35.76
  -4   4  10  377.48   67.44
   4   4  -9 2677.75  111.30
  -4   4   9 2732.73   89.72
  -4   4   9 2681.05  163.30
  -4   4   8  448.81   33.83
  -4   4   8  430.72   62.93
   4   4  -8  478.06   46.13
  -4   4   7 1932.97  124.34
  -4  -4   7 2117.16   94.46
   4   4  -7 1986.19   55.47
   4   4  -7 2091.54   90.82
  -4   4   7 2053.03   66.32
  -4   4   7 2055.75   83.28
  -4  -4   6  864.83   58.60
  -4   4   6  897.62   39.95
   4   4  -6  886.53   42.32
  -4   4   6  911.26   52.21
  -4   4   6  930.67   81.51
   4  -4  -6  860.10   77.90
   4   4  -6  895.49   56.90
   4   4  -5  615.56   45.86
  -4   4   5  660.59   41.79
   4  -4  -5  617.26   63.48
  -4   4   5  621.86   62.21
  -4  -4   5  686.76   48.80
  -4  -4   4  488.63   40.44
   4   4  -4  478.39   37.95
  -4   4   4  461.14   50.81
   4  -4  -4  481.96   54.32
  -4   4   3 2481.97  113.62
  -4  -4   3 2462.11   85.34
   4  -4  -3 2535.27  116.41
   4   4  -3 2380.37   82.82
   4   4  -2  333.00   29.80
  -4   4   2  349.45   42.45
  -4  -4   2  337.29   49.06
  -4  -4   2  370.56   32.53
   4  -4  -2  326.18   40.62
   4   4  -1  726.85   42.97
  -4  -4   1  691.57   68.99
  -4   4   1  768.26   61.58
   4  -4  -1  695.45   58.18
   4   4  -1  758.39   69.72
  -4   4   0   23.79   12.77
   4  -4   0   18.28   13.69
  -4   4   0   41.68   11.05
   4   4   0   20.05   14.34
  -4  -4   0    9.85   11.95
   4   4   1  934.83   80.80
  -4   4  -1  925.46   42.15
  -4  -4  -1  961.36   69.39
  -4   4  -1  913.16   68.60
   4  -4   1  911.31   66.92
  -4   4  -2  135.69   27.57
   4   4   2  127.79   29.68
   4  -4   2  117.70   26.14
   4  -4   3  665.74   39.63
   4   4   3  677.51   62.10
   4  -4   3  728.84   62.90
  -4   4  -3  718.32   62.10
   4   4   3  688.04   40.44
  -4   4  -4  164.22   20.42
   4  -4   4  185.21   33.98
   4   4   4  155.05   22.71
   4  -4   5 2394.22  120.59
  -4   4  -5 2339.10   77.95
   4  -4   6  414.14   51.84
  -4   4  -6  438.76   34.51
   4   4   6  437.83   28.44
  -4   4  -7 1834.93   73.91
   4  -4   7 1625.12  104.37
   4   4   7 1861.99   63.49
   4   4   8  548.50   37.52
   4  -4   8  588.37   66.73
  -4   4  -8  521.05   40.66
   4  -4   9  443.15   58.47
   4   4   9  421.87   35.44
  -4   4  -9  388.24   43.43
  -4   4  -9  372.55   36.05
  -4   4 -10  956.18   59.86
   4   4  10  941.43   56.85
  -4   4 -10 1019.40   73.41
   4  -4  10  935.16   86.79
   4  -4  11   18.89   13.01
  -4   4 -11    2.07   11.23
  -4   4 -11    8.42    7.92
   4  -4  11   -2.31   14.56
   4   4  11    7.44    6.83
  -4   4 -12  472.38   44.43
  -4   4 -12  444.15   52.75
   4   4  12  420.92   43.24
   4  -4  12  434.61   63.48
  -4   4 -13  228.15   40.88
  -4  -4 -13  256.00   39.76
   4  -4  13  190.53   42.92
  -4   4 -13  226.78   32.02
  -4   4 -14  717.81   71.33
  -4  -4 -14  738.19   69.08
   4  -4  14  886.32   94.35
  -4   4 -14  706.95   58.53
  -4   4 -15    2.62   16.76
  -4   4 -15   20.84   13.54
   4  -4  15    6.36   18.67
  -4   4 -16  771.70   64.19
  -4   4 -16  740.70   77.26
   4  -4  16  746.72   91.23
  -4   4 -17   43.58   22.55
   4  -4  17   45.05   27.81
  -4   4 -17   37.14   17.77
   4  -4  18  470.64   76.25
  -4   4 -18  521.77   55.25
  -4   4 -18  609.19   74.51
  -4   4 -19  114.96   38.04
  -4   4 -20  220.34   48.92
  -4   4 -21  -12.02   17.46
  -4   4 -22  179.94   49.10
  -4   4 -23   58.95   29.39
   4   5 -29   51.05   33.56
   4   5 -28  -13.53   25.60
   4   5 -27   32.16   27.44
   4   5 -26  100.91   40.18
   4   5 -26  146.96   47.28
   4   5 -25   21.84   20.71
   4   5 -25   27.32   27.26
   4   5 -24  569.75   78.42
   4   5 -24  549.11   78.16
   4   5 -23    0.51   14.61
   4   5 -23   11.03   20.03
   4   5 -22 1212.09  106.93
   4   5 -22 1367.57  117.31
   4   5 -21  -11.84   20.73
   4   5 -21  -21.63   21.05
   4  -5 -20 1116.30   89.62
   4   5 -20 1075.48   96.18
   4   5 -20 1059.29   98.31
   4   5 -19   -4.37   15.43
   4   5 -19   12.29   18.13
   4  -5 -18 1421.32   92.69
   4   5 -18 1353.66  100.65
   4   5 -18 1424.10  109.57
   4   5 -17    9.42   14.79
   4  -5 -17   27.21   19.25
   4   5 -17    1.99   17.45
   4  -5 -16 2899.34  123.47
   4   5 -16 2951.73  148.83
   4  -5 -15   76.86   23.56
   4   5 -15   31.69   17.28
   4   5 -14 3213.17  146.84
   4   5 -13   -0.57   12.42
   4   5 -12 2937.36  133.49
   4   5 -11   90.18   24.92
   4   5 -10 4281.57  150.81
   4   5  -9  646.45   58.24
  -4   5   9  647.74   44.66
  -4   5   8 3626.81   97.92
  -4   5   8 3847.88  197.54
   4   5  -8 3637.05  130.57
  -4   5   7  271.74   26.83
   4   5  -7  252.14   19.91
   4   5  -7  264.27   34.86
  -4   5   7  281.19   31.82
  -4  -5   7  302.16   37.95
  -4   5   7  260.62   48.29
  -4   5   6  874.72   85.28
  -4   5   6  943.20   53.91
  -4  -5   6  920.00   63.03
   4  -5  -6  919.71   88.08
   4   5  -6  908.79   61.64
  -4   5   5   12.14   16.57
  -4  -5   5   -5.21    9.91
   4   5  -5   -3.12    6.28
   4  -5  -5    1.84   13.86
   4   5  -4  708.92   50.86
  -4   5   4  725.05   68.48
  -4  -5   4  777.33   54.44
   4  -5  -4  755.83   72.71
  -4  -5   3  883.35   83.48
  -4  -5   3  968.29   58.15
   4  -5  -3  791.66   71.38
  -4   5   3  904.04   73.33
   4   5  -3  946.94   57.01
  -4   5   2 2132.99  108.35
   4   5  -2 2112.24   82.48
   4  -5  -2 2151.40  110.22
  -4  -5   2 2124.12  131.89
   4   5  -1 1201.82   97.74
  -4   5   1 1185.20   80.28
  -4  -5   1 1088.94   94.86
   4   5  -1 1151.82   60.26
   4  -5  -1 1224.23   81.39
  -4   5   0  597.67   57.29
  -4   5   0  630.59   41.89
   4  -5   0  631.79   56.98
  -4  -5   0  648.67   69.02
   4   5   0  603.64   72.75
  -4  -5  -1  149.95   31.61
  -4   5  -1   95.00   19.07
   4  -5   1  123.45   25.83
  -4   5  -1   91.96   23.34
   4   5   1   56.84   17.31
  -4   5  -2 2533.39  119.42
   4   5   2 2456.38  136.38
   4  -5   2 2593.70   81.59
   4  -5   2 2617.45  117.22
   4  -5   3  396.77   37.85
   4   5   3  461.76   57.42
   4  -5   3  419.75   48.39
  -4   5  -3  370.73   46.66
   4   5   4  671.09   62.00
   4  -5   4  623.09   47.26
   4   5   4  629.21   43.24
   4  -5   4  598.41   59.65
  -4   5  -4  643.41   61.78
   4  -5   5  659.56   63.28
  -4   5  -5  722.72   47.41
  -4   5  -6 1224.62   63.42
   4  -5   6 1281.64   90.63
  -4   5  -7  164.86   23.99
   4   5   7  157.49   19.68
   4  -5   7  191.36   38.00
   4  -5   8 4002.94  169.36
   4   5   8 4036.74  104.12
  -4   5  -8 4010.32  120.92
  -4   5  -9  107.20   20.79
   4   5   9   79.42   16.66
   4  -5   9   54.36   24.53
  -4   5 -10 2103.15   92.96
  -4   5 -10 2077.81  106.35
   4  -5  10 1936.13  125.56
   4   5  10 2189.87   88.12
   4   5  11   18.39   12.45
  -4   5 -11  -18.12   18.19
   4  -5  11  -17.16   19.28
  -4   5 -11    0.69    7.52
  -4   5 -12 1151.82   73.69
  -4   5 -12 1248.54   87.27
   4  -5  12 1116.49   99.86
   4  -5  13   64.03   28.26
  -4   5 -13   82.82   26.36
  -4   5 -13   95.22   22.66
   4  -5  14 1020.31  101.29
  -4   5 -14 1233.76   94.08
  -4   5 -14 1261.72   81.30
  -4   5 -15   91.57   23.96
  -4   5 -15   84.70   25.08
   4  -5  15  115.85   38.34
   4  -5  16  532.50   77.64
  -4   5 -16  605.80   58.43
  -4   5 -16  622.36   70.71
  -4   5 -17   66.01   27.30
  -4   5 -17   35.92   16.13
   4  -5  17   25.38   17.40
  -4   5 -18  259.03   51.24
  -4   5 -18  298.85   43.92
  -4   5 -19  135.58   39.12
  -4   5 -20  123.54   37.51
  -4   5 -21  185.07   47.81
  -4   5 -22   82.02   35.71
  -4   5 -23  107.92   40.01
   4   6 -29  -54.94   35.80
   4   6 -28   27.79   25.40
   4   6 -27   20.14   22.02
   4   6 -26   15.96   24.18
   4   6 -26   14.15   23.83
   4   6 -25   -6.63   22.29
   4   6 -25   11.56   28.96
   4   6 -24   12.40   23.72
   4   6 -24   43.44   29.07
   4   6 -23    8.51   16.41
   4   6 -23    2.52   15.67
   4   6 -22   23.15   20.41
   4   6 -22   -5.66   18.31
   4   6 -21   24.44   19.23
   4   6 -21   66.56   28.79
   4   6 -20   10.24   17.04
   4   6 -20   37.75   22.45
   4   6 -19   48.34   21.83
   4   6 -19   89.36   29.01
   4   6 -18    7.14   16.87
   4   6 -18   20.70   16.59
   4   6 -17    9.22   17.87
   4   6 -16   30.75   21.35
   4   6 -15  218.82   41.33
   4   6 -14  101.30   26.80
   4   6 -13  157.54   32.79
   4   6 -12  609.25   62.80
   4   6 -11   55.08   20.47
   4   6 -10   83.80   26.73
   4   6  -9  315.53   41.57
  -4   6   8   36.83   12.59
   4   6  -8   23.32   14.20
   4   6  -7   41.53   14.83
  -4  -6   6   52.22   17.43
  -4   6   6   35.43   22.66
   4   6  -6   36.60    8.67
   4  -6  -5   12.49   18.09
  -4   6   5   18.12   17.61
  -4  -6   5    8.32   11.65
   4   6  -5    9.44   10.09
   4   6  -4   27.30   12.02
  -4  -6   4    8.94   15.04
  -4   6   4   27.41   16.82
   4  -6  -4   36.55   21.94
   4   6  -3  182.99   27.36
  -4   6   3  170.76   34.50
   4  -6  -3  167.93   35.74
  -4  -6   3  180.73   42.21
   4   6  -2  416.52   60.25
  -4   6   2  423.23   51.58
   4  -6  -2  463.95   55.05
  -4  -6   2  444.06   65.54
   4   6  -2  431.27   40.90
  -4   6   1   43.70   18.10
  -4  -6   1   29.42   16.97
   4  -6  -1   19.51   10.73
   4   6  -1    1.82   20.38
  -4   6   0  734.27   66.50
   4  -6   0  706.45   62.95
   4   6   0  680.45   82.18
  -4   6   0  745.28   53.41
  -4  -6   0  675.42   75.40
   4  -6   1    9.74   11.66
  -4   6  -1   -1.41    8.94
  -4  -6  -1   18.21   20.67
  -4   6  -1   12.48   10.65
  -4   6  -2  461.46   53.00
   4  -6   2  502.14   41.40
   4   6   2  480.17   66.61
   4  -6   2  460.69   51.88
   4  -6   3  404.97   43.53
  -4   6  -3  450.38   52.90
   4  -6   3  390.49   47.85
   4   6   3  526.19   64.59
   4  -6   4 1075.67   79.62
  -4   6  -4 1174.93   85.65
   4   6   4 1246.43   90.85
   4  -6   4 1159.29   74.07
  -4   6  -5   20.75   14.82
   4  -6   5    5.92   14.99
   4  -6   5    8.96   11.99
   4  -6   6 2772.71  131.74
  -4   6  -6 2593.23   99.92
   4  -6   7   41.76   21.12
  -4   6  -7   34.41   12.74
   4  -6   8 1664.11  109.13
  -4   6  -8 1576.08   80.82
   4   6   8 1517.44   66.81
  -4   6  -9  263.85   33.41
   4   6   9  243.91   28.39
   4  -6   9  285.78   46.68
  -4   6 -10 1040.36   68.26
   4  -6  10 1088.46   91.48
   4   6  10 1030.03   61.13
  -4   6 -11  154.00   29.31
   4  -6  11  147.46   37.29
  -4   6 -12  874.51   74.72
   4  -6  12  854.05   85.40
  -4   6 -12  735.16   61.74
   4  -6  13  330.52   54.29
  -4   6 -13  315.56   48.28
  -4   6 -13  286.99   39.33
  -4   6 -14  949.36   84.54
   4  -6  14  935.57   95.29
  -4   6 -14  891.26   70.38
  -4   6 -15  306.57   49.07
   4  -6  15  363.82   61.62
  -4   6 -15  314.53   42.85
  -4   6 -16  456.43   62.87
   4  -6  16  526.40   76.49
  -4   6 -16  427.29   51.86
  -4   6 -17  156.66   32.82
  -4   6 -17  165.18   38.43
  -4   6 -18  260.73   51.59
  -4   6 -18  315.76   46.65
  -4   6 -19   22.48   19.40
  -4   6 -20  331.57   59.73
  -4   6 -21   85.88   38.61
  -4   6 -22  171.34   47.55
   4   7 -28    0.20   19.34
   4   7 -27   46.71   33.67
   4   7 -26   47.18   31.68
   4   7 -26   63.72   31.49
   4   7 -25   61.74   30.14
   4   7 -25   89.55   41.14
   4   7 -24  355.81   65.30
   4   7 -24  335.20   63.58
   4   7 -23  321.94   59.76
   4   7 -23  438.57   72.51
   4   7 -22  586.14   80.14
   4   7 -22  499.92   71.97
   4   7 -21  356.78   59.54
   4   7 -21  437.74   69.12
   4   7 -20  929.75   97.11
   4   7 -20  916.32   91.13
   4   7 -19  411.76   59.15
   4   7 -19  425.49   64.52
   4   7 -18 1310.97  109.55
   4   7 -17 1432.65  112.45
   4   7 -16 2404.79  140.17
   4   7 -15 2173.11  133.15
   4   7 -14 2001.79  122.85
   4   7 -13  998.86   83.64
   4   7 -12 1852.31  111.44
   4   7 -11  781.00   70.92
   4   7 -10 1969.27  110.35
   4   7  -9  881.62   72.56
  -4   7   8 2131.39   82.03
   4   7  -8 2237.13  111.84
   4   7  -7  878.87   69.04
   4   7  -6 1010.66   71.80
   4  -7  -5   48.52   38.31
   4   7  -5   25.74   14.89
   4   7  -4  258.31   36.91
  -4  -7   4  227.62   50.71
   4  -7  -4  247.63   51.88
  -4   7   4  261.62   46.22
   4  -7  -3   13.94   16.50
   4   7  -3   11.16   11.19
  -4   7   3   -5.19   15.39
  -4  -7   3   18.20   24.08
   4   7  -2   34.74   17.24
  -4   7   2   60.50   23.05
   4   7  -2   73.80   20.15
  -4  -7   2   59.84   24.54
   4  -7  -2   55.84   22.14
   4   7  -1   -2.03   18.30
  -4  -7   1    2.51   21.22
  -4   7   1   37.46   22.23
  -4   7   1   20.92   18.42
   4  -7  -1    3.34   13.78
  -4   7   0  331.19   46.58
  -4   7   0  347.22   44.10
   4  -7   0  368.02   50.11
  -4  -7   0  320.81   54.72
   4   7   0  324.46   62.54
  -4   7  -1  606.77   57.94
   4   7   1  471.47   67.25
  -4  -7  -1  552.60   66.43
   4  -7   1  553.95   59.23
  -4   7  -1  530.79   58.72
   4  -7   2 1066.10   67.36
   4   7   2 1030.66  100.61
  -4   7  -2 1093.60   84.63
   4  -7   2 1100.06   82.25
   4  -7   3  719.51   66.53
  -4   7  -3  661.77   66.13
   4   7   3  653.94   76.75
   4  -7   3  723.77   64.05
   4  -7   4 2616.78  125.18
   4   7   4 2658.12  141.18
   4  -7   4 2682.01  127.78
  -4   7  -4 2588.52  132.18
   4   7   5  695.88   71.72
   4  -7   5  682.53   65.82
   4  -7   5  626.55   63.70
  -4   7  -5  724.80   70.75
  -4   7  -5  646.81   54.05
   4  -7   6 2810.61  134.59
   4  -7   6 2687.97  130.27
  -4   7  -6 2716.85  109.13
   4  -7   7 1153.30   87.59
  -4   7  -7 1113.33   70.36
   4  -7   8 2021.16  119.31
   4   7   8 2125.02   82.44
  -4   7  -8 2045.45   97.32
   4  -7   9  943.22   83.65
  -4   7  -9  989.09   68.92
   4   7   9  980.68   58.82
   4  -7  10 1142.87   93.34
  -4   7 -10 1171.06   76.54
   4  -7  11  271.83   47.75
  -4   7 -11  231.07   35.67
   4  -7  12 1087.97   95.22
  -4   7 -12 1084.52   77.42
  -4   7 -13  562.06   63.45
   4  -7  13  492.09   66.40
  -4   7 -13  556.31   57.80
   4  -7  14  551.01   71.64
  -4   7 -14  604.46   60.79
  -4   7 -14  582.48   68.02
   4  -7  15  428.61   64.51
  -4   7 -15  469.81   54.70
  -4   7 -15  400.10   57.01
   4  -7  16  504.92   71.47
  -4   7 -16  475.60   64.51
  -4   7 -16  502.35   57.89
  -4   7 -17  161.03   33.10
  -4   7 -17  163.74   39.55
  -4   7 -18  211.52   46.79
  -4   7 -18  277.10   45.11
  -4   7 -19   69.35   33.84
  -4   7 -20  180.04   46.68
  -4   7 -21  122.50   41.09
  -4   7 -22   72.46   35.38
   4   8 -28   50.69   34.18
   4   8 -27   80.06   37.07
   4   8 -26    1.18   22.19
   4   8 -26   -4.81   21.15
   4   8 -25   -1.40   24.58
   4   8 -25   -6.60   20.10
   4   8 -24   56.41   32.55
   4   8 -24  -10.75   22.45
   4   8 -23   -7.33   12.64
   4   8 -23   12.72   23.17
   4   8 -22   49.32   34.23
   4   8 -22   58.56   27.61
   4   8 -21   11.47   17.15
   4   8 -21   35.26   24.20
   4   8 -20   24.77   21.67
   4   8 -20  -12.75   16.56
   4   8 -19  -27.42   28.47
   4   8 -18  -33.99   28.91
   4   8 -17   27.42   20.02
   4   8 -16   40.68   22.11
   4   8 -15    9.91   19.65
   4   8 -14  188.53   41.83
   4   8 -13  172.63   38.25
   4   8 -12  486.83   59.21
   4   8 -11   42.50   19.37
   4   8 -10  640.73   65.63
   4   8  -9   10.61   14.03
   4   8  -8  607.61   60.25
   4   8  -7    8.02   11.37
   4   8  -6  253.85   36.40
   4   8  -5   66.54   23.32
   4   8  -4  279.28   39.58
   4  -8  -4  274.99   55.67
   4   8  -3   62.29   23.52
   4  -8  -3   48.12   31.19
  -4   8   2 1046.38   91.22
   4  -8  -2  966.29   91.62
   4   8  -2  891.55  100.11
   4   8  -1  515.13   78.43
  -4   8   1  504.65   61.98
   4  -8  -1  526.98   67.56
  -4   8   1  571.53   54.97
  -4   8   0  418.00   51.02
  -4   8   0  504.77   60.66
   4  -8   0  442.01   57.20
   4   8   0  472.82   78.60
  -4   8  -1  565.60   62.54
  -4   8  -1  613.51   66.74
   4   8   1  486.93   72.55
   4  -8   1  543.08   61.68
   4  -8   2  462.80   48.71
  -4   8  -2  505.30   58.35
  -4   8  -2  392.39   49.48
   4  -8   2  490.30   58.31
   4   8   2  476.04   73.73
   4  -8   3  708.88   66.79
  -4   8  -3  749.31   71.63
   4  -8   3  735.00   69.74
   4   8   3  687.60   84.22
   4   8   4   43.77   34.59
   4  -8   4   17.13   18.66
  -4   8  -4  -20.26   21.31
   4  -8   4  -34.93   26.60
   4  -8   5  863.82   81.02
   4   8   5  798.17   82.87
  -4   8  -5  780.10   74.79
   4  -8   5  912.90   77.93
   4   8   6  210.41   44.33
  -4   8  -6  183.88   31.38
   4  -8   6  252.36   41.48
  -4   8  -6  161.34   34.39
   4  -8   6  221.43   42.46
  -4   8  -7 1272.82   81.25
   4  -8   7 1362.44   97.38
   4  -8   7 1389.83  103.46
   4  -8   8   92.76   25.98
  -4   8  -8   96.62   24.38
   4  -8   9 1013.20   85.32
  -4   8  -9  927.62   71.59
  -4   8 -10  171.10   32.67
   4  -8  10  145.26   33.13
   4  -8  11  694.09   73.11
  -4   8 -11  660.49   62.55
   4  -8  12  369.44   56.24
  -4   8 -12  300.34   43.54
   4  -8  13 1231.03  102.90
  -4   8 -13 1276.40   89.61
  -4   8 -14   75.02   26.34
   4  -8  14   75.83   22.92
  -4   8 -14  103.06   27.44
   4  -8  15  525.20   68.94
  -4   8 -15  618.73   70.63
  -4   8 -15  594.97   64.31
  -4   8 -16   68.97   23.73
  -4   8 -16   74.32   27.54
  -4   8 -17  335.51   57.17
  -4   8 -17  303.20   48.16
  -4   8 -18  160.31   41.52
  -4   8 -18  182.62   37.55
  -4   8 -19  100.21   35.80
  -4   8 -20  196.61   47.99
  -4   8 -21  198.15   50.95
  -4   8 -22   63.85   34.83
   4   9 -28   10.72   23.50
   4   9 -27   58.28   33.17
   4   9 -26   19.22   27.29
   4   9 -25  217.08   53.94
   4   9 -25  212.17   54.81
   4   9 -24    2.53   15.58
   4   9 -24   10.89   21.68
   4   9 -23  462.82   73.41
   4   9 -23  375.62   68.78
   4   9 -22  -37.82   29.88
   4   9 -22  -40.33   28.27
   4   9 -21  607.38   78.99
   4   9 -21  611.45   83.39
   4   9 -20  106.09   34.94
   4   9 -19 1461.09  121.92
   4   9 -18  192.73   44.48
   4   9 -17 1695.16  128.00
   4   9 -16   69.86   28.57
   4   9 -15 1869.62  127.11
   4   9 -14  -12.51   18.67
   4   9 -13 2629.33  143.96
   4   9 -12  393.49   55.53
   4   9 -11 3060.94  148.22
   4   9 -10  105.89   29.51
   4   9  -9 2990.05  143.40
   4   9  -8    1.60   13.48
   4   9  -7 1241.21   88.42
   4   9  -6  117.64   29.54
   4   9  -5 1051.11   81.12
   4   9  -4  131.92   32.63
   4  -9  -3   52.96   35.25
   4   9  -3  112.81   29.52
   4  -9  -2  485.83   72.86
   4   9  -2  425.61   73.58
  -4   9   2  501.99   54.61
   4   9  -1  228.77   63.11
  -4   9   1  244.90   43.23
   4  -9  -1  326.66   58.75
   4   9   0 1324.45  133.58
   4  -9   0 1221.31  103.08
  -4   9   0 1238.54   95.16
  -4   9  -1  107.23   35.04
  -4   9  -1  133.12   33.49
   4  -9   1  113.75   30.99
   4  -9   2 1450.58   90.46
   4   9   2 1512.65  136.49
[truncated: 961,930 more chars]
