# Supplementary material for: Thorium–phosphorus triamidoamine complexes containing Th–P single- and multiple-bond interactions
Source: Nat Commun. 2016 Sep 29;7:12884. doi: 10.1038/ncomms12884 (PMC5056418; doi:10.1038/ncomms12884)
Supplement: Supplementary Data 3 — CIF data for 3 [file ncomms12884-s4.cif]

data_3
_manchester_internal_diff_code    astl24
_manchester_internal_STL_name     3
_manchester_internal_STL_number   60
_manchester_internal_coll_client  EW/STL
_manchester_internal_coll_user    EW
_manchester_internal_coll_date    28/2/16
_manchester_internal_process_date 29/2/16
_manchester_internal_process_user EW
_manchester_internal_solution_date 29/2/16
_manchester_internal_solution_user EW
_manchester_internal_refinement_date 29/2/16
_manchester_internal_refinement_user EW
_manchester_internal_validation_date 3/3/16
_manchester_internal_validation_user EW
_manchester_internal_archive_date 3/3/2016
_manchester_internal_archive_user AW
_refine_special_details
;
The hydrogen attached to P1 (H1a) was located in the fourier 
difference map. The P-H distance was restrained to 1.446 \%A; this 
value was determined by DFT calculations. The Th-H distance was restrained to 
approximately 2.58 \%A, to give a Th-P-H angle of approximately 67.5\%; 
again this was determined by DFT calculations.
;
_vrf_PLAT910_3
;
PROBLEM: Missing # of FCF Reflection(s) Below Th(Min) ... 23 Report
RESPONSE: Missing reflections at low angle are most likely obscured by
the beam stop. 
;
_vrf_PLAT973_3
;
PROBLEM: Check Calcd Positive Residual Density on Th1 1.76 eA-3
RESPONSE: The residual density is close to a heavy atom. It is present
despite applying the correct absorption correction and is of no chemical
significance.
;
_audit_creation_date              2016-03-03
_audit_creation_method
;
Olex2 1.2
(compiled 2015.09.30 svn.r3233 for OlexSys, GUI svn.r5155)
;
_shelx_SHELXL_version_number      '2014/7'
_publ_contact_author_address      ?
_publ_contact_author_email        ?
_publ_contact_author_name         ''
_publ_contact_author_phone        ?
_publ_section_references
;
Dolomanov, O.V., Bourhis, L.J., Gildea, R.J, Howard, J.A.K. & Puschmann, H.
 (2009), J. Appl. Cryst. 42, 339-341.

Sheldrick, G.M. (2015). Acta Cryst. C71, 3-8.
;
_chemical_name_common             ?
_chemical_name_systematic         ?
_chemical_formula_moiety          'C33 H76 N4 P Si3 Th, C16 H32 Na O8, C7 H8'
_chemical_formula_sum             'C56 H116 N4 Na O8 P Si3 Th'
_chemical_formula_weight          1343.79
_chemical_absolute_configuration  ?
_chemical_melting_point           ?
_chemical_oxdiff_formula          'Th Si6 N8 P Na C75 H168'
_chemical_oxdiff_usercomment      'astl for EW/STL'
loop_
  _atom_type_symbol
  _atom_type_description
  _atom_type_scat_dispersion_real
  _atom_type_scat_dispersion_imag
  _atom_type_scat_source
 'C' 'C' 0.0033 0.0016 'International Tables Vol C Tables 4.2.6.8 and 6.1.1.4'
 'H' 'H' 0.0000 0.0000 'International Tables Vol C Tables 4.2.6.8 and 6.1.1.4'
 'N' 'N' 0.0061 0.0033 'International Tables Vol C Tables 4.2.6.8 and 6.1.1.4'
 'Na' 'Na' 0.0362 0.0249 'International Tables Vol C Tables 4.2.6.8 and 6.1.1.4'
 'O' 'O' 0.0106 0.0060 'International Tables Vol C Tables 4.2.6.8 and 6.1.1.4'
 'P' 'P' 0.1023 0.0942 'International Tables Vol C Tables 4.2.6.8 and 6.1.1.4'
 'Si' 'Si' 0.0817 0.0704 'International Tables Vol C Tables 4.2.6.8 and 6.1.1.4'
 'Th' 'Th' -7.2400 8.8979
 'International Tables Vol C Tables 4.2.6.8 and 6.1.1.4'

_shelx_space_group_comment
;
The symmetry employed for this shelxl refinement is uniquely defined
by the following loop, which should always be used as a source of
symmetry information in preference to the above space-group names.
They are only intended as comments.
;
_space_group_crystal_system       'orthorhombic'
_space_group_IT_number            19
_space_group_name_H-M_alt         'P 21 21 21'
_space_group_name_Hall            'P 2ac 2ab'
loop_
  _space_group_symop_operation_xyz
 'x, y, z'
 '-x+1/2, -y, z+1/2'
 '-x, y+1/2, -z+1/2'
 'x+1/2, -y+1/2, -z'

_cell_length_a                    13.5631(5)
_cell_length_b                    21.2452(7)
_cell_length_c                    23.4879(8)
_cell_angle_alpha                 90
_cell_angle_beta                  90
_cell_angle_gamma                 90
_cell_volume                      6768.0(4)
_cell_formula_units_Z             4
_cell_measurement_reflns_used     12242
_cell_measurement_temperature     150(2)
_cell_measurement_theta_max       28.4910
_cell_measurement_theta_min       3.5970
_shelx_estimated_absorpt_T_max    ?
_shelx_estimated_absorpt_T_min    ?
_exptl_absorpt_coefficient_mu     2.335
_exptl_absorpt_correction_T_max   0.902
_exptl_absorpt_correction_T_min   0.730
_exptl_absorpt_correction_type    gaussian
_exptl_absorpt_process_details
;
CrysAlisPro 1.171.38.41q (Rigaku Oxford Diffraction, 2015)
Numerical absorption correction based on gaussian integration over
			a multifaceted crystal model
Empirical absorption correction using spherical harmonics,
 implemented in SCALE3 ABSPACK scaling algorithm.
;
_exptl_absorpt_special_details    ?
_exptl_crystal_colour             'clear yellow'
_exptl_crystal_colour_lustre      clear
_exptl_crystal_colour_primary     yellow
_exptl_crystal_density_diffrn     1.319
_exptl_crystal_density_meas       ?
_exptl_crystal_density_method     ?
_exptl_crystal_description        plate
_exptl_crystal_F_000              2808
loop_
  _exptl_crystal_face_index_h
  _exptl_crystal_face_index_k
  _exptl_crystal_face_index_l
  _exptl_crystal_face_perp_dist
 8 -25 13 0.0403
 4 27 -13 0.0380
 -18 9 -5 0.0783
 -3 3 -32 0.0485
 8 2 -30 0.0448
 2 -3 33 0.0046
 -5 -5 -31 0.0669
 -5 24 18 0.0239
 -4 -29 3 0.0927

_exptl_crystal_size_max           0.221
_exptl_crystal_size_mid           0.125
_exptl_crystal_size_min           0.054
loop_
  _exptl_oxdiff_crystal_face_indexfrac_h
  _exptl_oxdiff_crystal_face_indexfrac_k
  _exptl_oxdiff_crystal_face_indexfrac_l
  _exptl_oxdiff_crystal_face_x
  _exptl_oxdiff_crystal_face_y
  _exptl_oxdiff_crystal_face_z
 7.9728 -24.9862 12.9981 0.8727 0.1745 -0.4815
 4.0269 26.9757 -12.9927 -0.9784 -0.1795 -0.1407
 -17.9878 9.0070 -5.0063 -0.2648 -0.0464 0.9623
 -2.9823 2.9767 -31.9769 -0.3081 -0.9107 0.2065
 8.0143 1.9697 -29.9730 -0.2994 -0.8785 -0.3719
 1.9820 -2.9751 32.9756 0.3185 0.9418 -0.1557
 -4.9888 -5.0177 -30.9772 -0.0352 -0.9399 0.2946
 -4.9885 24.0080 17.9792 -0.6362 0.7224 0.2801
 -4.0239 -28.9825 3.0009 0.9741 -0.1294 0.1509

_exptl_transmission_factor_max    ?
_exptl_transmission_factor_min    ?
_diffrn_reflns_av_R_equivalents   0.0496
_diffrn_reflns_av_unetI/netI      0.0713
_diffrn_reflns_Laue_measured_fraction_full 0.997
_diffrn_reflns_Laue_measured_fraction_max 0.895
_diffrn_reflns_limit_h_max        18
_diffrn_reflns_limit_h_min        -17
_diffrn_reflns_limit_k_max        27
_diffrn_reflns_limit_k_min        -25
_diffrn_reflns_limit_l_max        31
_diffrn_reflns_limit_l_min        -30
_diffrn_reflns_number             37272
_diffrn_reflns_point_group_measured_fraction_full 0.969
_diffrn_reflns_point_group_measured_fraction_max 0.831
_diffrn_reflns_theta_full         26.000
_diffrn_reflns_theta_max          29.196
_diffrn_reflns_theta_min          3.270
_diffrn_ambient_environment       N~2~
_diffrn_ambient_temperature       150(2)
_diffrn_detector                  'CCD plate'
_diffrn_detector_area_resol_mean  8.0714
_diffrn_detector_type             Eos
_diffrn_measured_fraction_theta_full 0.997
_diffrn_measured_fraction_theta_max 0.895
_diffrn_measurement_details
;
List of Runs (angles in degrees, time in seconds):

  # Type    Start    End  Width  t~exp~   \w     \q     \k     \f   Frames
--------------------------------------------------------------------------
  1  \w    -10.00  88.00   1.00   75.00    --   18.86  77.00  60.00   98
  2  \w    -22.00  28.00   1.00   75.00    --   18.86 -19.00  90.00   50
  3  \w     17.00  43.00   1.00   75.00    --   18.86  57.00 -30.00   26
  4  \w    -43.00  46.00   1.00   75.00    --   18.86 -77.00 -60.00   89
;
_diffrn_measurement_device        'four-circle diffractometer'
_diffrn_measurement_device_type   'SuperNova, Single source at offset, Eos'
_diffrn_measurement_method        '\w scans'
_diffrn_orient_matrix_type
'CrysAlisPro convention (1999,Acta A55,543-557)'
_diffrn_orient_matrix_UB_11       -0.0034392000
_diffrn_orient_matrix_UB_12       -0.0324128000
_diffrn_orient_matrix_UB_13       0.0069398000
_diffrn_orient_matrix_UB_21       -0.0017126000
_diffrn_orient_matrix_UB_22       0.0077442000
_diffrn_orient_matrix_UB_23       0.0293616000
_diffrn_orient_matrix_UB_31       -0.0521584000
_diffrn_orient_matrix_UB_32       0.0018894000
_diffrn_orient_matrix_UB_33       -0.0014159000
_diffrn_radiation_monochromator   mirror
_diffrn_radiation_probe           x-ray
_diffrn_radiation_type            MoK\a
_diffrn_radiation_wavelength      0.71073
_diffrn_source                    'micro-focus sealed X-ray tube'
_diffrn_source_type               'SuperNova (Mo) X-ray Source'
_reflns_Friedel_coverage          0.708
_reflns_Friedel_fraction_full     0.935
_reflns_Friedel_fraction_max      0.754
_reflns_number_gt                 13187
_reflns_number_total              15240
_reflns_odcompleteness_completeness 99.63
_reflns_odcompleteness_iscentric  1
_reflns_odcompleteness_theta      26.32
_reflns_special_details
;
 Reflections were merged by SHELXL according to the crystal
 class for the calculation of statistics and refinement.
 
 _reflns_Friedel_fraction is defined as the number of unique
 Friedel pairs measured divided by the number that would be
 possible theoretically, ignoring centric projections and
 systematic absences.
;
_reflns_threshold_expression      'I > 2\s(I)'
_computing_cell_refinement        'CrysAlisPro 1.171.38.41q (Rigaku OD, 2015)'
_computing_data_collection        'CrysAlisPro 1.171.38.41q (Rigaku OD, 2015)'
_computing_data_reduction         'CrysAlisPro 1.171.38.41q (Rigaku OD, 2015)'
_computing_molecular_graphics     'Olex2 (Dolomanov et al., 2009)'
_computing_publication_material   'Olex2 (Dolomanov et al., 2009)'
_computing_structure_refinement   'ShelXL (Sheldrick, 2015)'
_computing_structure_solution     'ShelXT (Sheldrick, 2015)'
_refine_diff_density_max          1.445
_refine_diff_density_min          -0.887
_refine_diff_density_rms          0.102
_refine_ls_abs_structure_details
;
 Flack x determined using 4803 quotients [(I+)-(I-)]/[(I+)+(I-)]
 (Parsons, Flack and Wagner, Acta Cryst. B69 (2013) 249-259).
;
_refine_ls_abs_structure_Flack    -0.017(3)
_refine_ls_extinction_coef        .
_refine_ls_extinction_method      none
_refine_ls_goodness_of_fit_ref    1.010
_refine_ls_hydrogen_treatment     mixed
_refine_ls_matrix_type            full
_refine_ls_number_parameters      690
_refine_ls_number_reflns          15240
_refine_ls_number_restraints      2
_refine_ls_R_factor_all           0.0510
_refine_ls_R_factor_gt            0.0377
_refine_ls_restrained_S_all       1.010
_refine_ls_shift/su_max           0.004
_refine_ls_shift/su_mean          0.000
_refine_ls_structure_factor_coef  Fsqd
_refine_ls_weighting_details
'w=1/[\s^2^(Fo^2^)+(0.0199P)^2^] where P=(Fo^2^+2Fc^2^)/3'
_refine_ls_weighting_scheme       calc
_refine_ls_wR_factor_gt           0.0621
_refine_ls_wR_factor_ref          0.0659
_olex2_refinement_description
;
1. Fixed Uiso
 At 1.2 times of:
  All C(H) groups, All C(H,H) groups
 At 1.5 times of:
  All C(H,H,H) groups
2. Restrained distances
 P1-H1
 1.466 with sigma of 0.001
 Th1-H1
 2.58 with sigma of 0.001
3.a Ternary CH refined with riding coordinates:
 C1(H1A), C4(H4), C7(H7), C12(H12), C15(H15), C18(H18), C23(H23), C26(H26),
 C29(H29)
3.b Secondary CH2 refined with riding coordinates:
 C10(H10A,H10B), C11(H11A,H11B), C21(H21A,H21B), C22(H22A,H22B), C32(H32A,
 H32B), C33(H33A,H33B), C34(H34A,H34B), C35(H35A,H35B), C36(H36A,H36B),
 C37(H37A,H37B), C38(H38A,H38B), C39(H39A,H39B), C40(H40A,H40B), C41(H41A,H41B),
  C42(H42A,H42B), C43(H43A,H43B), C44(H44A,H44B), C45(H45A,H45B), C46(H46A,
 H46B), C47(H47A,H47B), C48(H48A,H48B), C49(H49A,H49B)
3.c Aromatic/amide H refined with riding coordinates:
 C52(H52), C56(H56), C53(H53), C55(H55), C54(H54)
3.d Idealised Me refined as rotating group:
 C2(H2A,H2B,H2C), C3(H3A,H3B,H3C), C5(H5A,H5B,H5C), C6(H6A,H6B,H6C), C8(H8A,
 H8B,H8C), C9(H9A,H9B,H9C), C13(H13A,H13B,H13C), C14(H14A,H14B,H14C), C16(H16A,
 H16B,H16C), C17(H17A,H17B,H17C), C19(H19A,H19B,H19C), C20(H20A,H20B,H20C),
 C24(H24A,H24B,H24C), C25(H25A,H25B,H25C), C27(H27A,H27B,H27C), C28(H28A,H28B,
 H28C), C30(H30A,H30B,H30C), C31(H31A,H31B,H31C), C50(H50A,H50B,H50C)
;
_atom_sites_solution_hydrogens    mixed
_atom_sites_solution_primary      direct
_atom_sites_solution_secondary    difmap
loop_
  _atom_site_label
  _atom_site_type_symbol
  _atom_site_fract_x
  _atom_site_fract_y
  _atom_site_fract_z
  _atom_site_U_iso_or_equiv
  _atom_site_adp_type
  _atom_site_occupancy
  _atom_site_site_symmetry_order
  _atom_site_calc_flag
  _atom_site_refinement_flags_posn
  _atom_site_refinement_flags_adp
  _atom_site_refinement_flags_occupancy
  _atom_site_disorder_assembly
  _atom_site_disorder_group
 Th1 Th 0.77236(2) 0.64052(2) 0.80948(2) 0.01859(5) Uani 1 1 d D . . . .
 P1 P 0.76473(15) 0.66940(8) 0.69506(8) 0.0387(4) Uani 1 1 d D . . . .
 H1 H 0.834(2) 0.6181(13) 0.7075(2) 0.035(17) Uiso 1 1 d D . . . .
 Si1 Si 1.05060(11) 0.64797(8) 0.81356(8) 0.0284(4) Uani 1 1 d . . . . .
 Si2 Si 0.65585(12) 0.47981(7) 0.80059(8) 0.0238(4) Uani 1 1 d . . . . .
 Si3 Si 0.61441(13) 0.77752(7) 0.84622(7) 0.0228(4) Uani 1 1 d . . . . .
 N1 N 0.9373(3) 0.6228(2) 0.8376(2) 0.0236(12) Uani 1 1 d . . . . .
 N2 N 0.6838(3) 0.54915(19) 0.8354(2) 0.0220(11) Uani 1 1 d . . . . .
 N3 N 0.7091(4) 0.72686(19) 0.8615(2) 0.0227(12) Uani 1 1 d . . . . .
 N4 N 0.7825(4) 0.61965(17) 0.92544(19) 0.0214(10) Uani 1 1 d . . . . .
 C1 C 1.1099(5) 0.5875(3) 0.7636(3) 0.0440(19) Uani 1 1 d . . . . .
 H1A H 1.1771 0.6034 0.7536 0.053 Uiso 1 1 calc R . . . .
 C2 C 1.0516(6) 0.5803(3) 0.7076(3) 0.056(2) Uani 1 1 d . . . . .
 H2A H 0.9824 0.5713 0.7163 0.084 Uiso 1 1 calc GR . . . .
 H2B H 1.0795 0.5456 0.6853 0.084 Uiso 1 1 calc GR . . . .
 H2C H 1.0560 0.6195 0.6857 0.084 Uiso 1 1 calc GR . . . .
 C3 C 1.1229(6) 0.5233(3) 0.7921(4) 0.068(3) Uani 1 1 d . . . . .
 H3A H 1.1626 0.5282 0.8267 0.102 Uiso 1 1 calc GR . . . .
 H3B H 1.1564 0.4946 0.7658 0.102 Uiso 1 1 calc GR . . . .
 H3C H 1.0581 0.5061 0.8021 0.102 Uiso 1 1 calc GR . . . .
 C4 C 1.0334(5) 0.7224(3) 0.7696(3) 0.0327(16) Uani 1 1 d . . . . .
 H4 H 0.9944 0.7096 0.7354 0.039 Uiso 1 1 calc R . . . .
 C5 C 1.1326(5) 0.7475(3) 0.7467(3) 0.045(2) Uani 1 1 d . . . . .
 H5A H 1.1756 0.7584 0.7787 0.067 Uiso 1 1 calc GR . . . .
 H5B H 1.1208 0.7850 0.7234 0.067 Uiso 1 1 calc GR . . . .
 H5C H 1.1643 0.7150 0.7234 0.067 Uiso 1 1 calc GR . . . .
 C6 C 0.9745(5) 0.7752(3) 0.7982(3) 0.053(2) Uani 1 1 d . . . . .
 H6A H 0.9087 0.7597 0.8082 0.080 Uiso 1 1 calc GR . . . .
 H6B H 0.9684 0.8108 0.7720 0.080 Uiso 1 1 calc GR . . . .
 H6C H 1.0088 0.7889 0.8328 0.080 Uiso 1 1 calc GR . . . .
 C7 C 1.1389(5) 0.6607(4) 0.8758(4) 0.059(2) Uani 1 1 d . . . . .
 H7 H 1.1263 0.6238 0.9012 0.071 Uiso 1 1 calc R . . . .
 C8 C 1.1158(7) 0.7171(5) 0.9130(4) 0.079(3) Uani 1 1 d . . . . .
 H8A H 1.1432 0.7552 0.8955 0.119 Uiso 1 1 calc GR . . . .
 H8B H 1.1452 0.7110 0.9507 0.119 Uiso 1 1 calc GR . . . .
 H8C H 1.0442 0.7215 0.9168 0.119 Uiso 1 1 calc GR . . . .
 C9 C 1.2474(6) 0.6551(5) 0.8613(4) 0.097(3) Uani 1 1 d . . . . .
 H9A H 1.2583 0.6172 0.8384 0.145 Uiso 1 1 calc GR . . . .
 H9B H 1.2859 0.6523 0.8966 0.145 Uiso 1 1 calc GR . . . .
 H9C H 1.2682 0.6923 0.8397 0.145 Uiso 1 1 calc GR . . . .
 C10 C 0.9367(4) 0.5785(3) 0.8869(3) 0.0284(15) Uani 1 1 d . . . . .
 H10A H 1.0053 0.5668 0.8966 0.034 Uiso 1 1 calc R . . . .
 H10B H 0.9009 0.5396 0.8762 0.034 Uiso 1 1 calc R . . . .
 C11 C 0.8874(4) 0.6081(3) 0.9384(3) 0.0242(14) Uani 1 1 d . . . . .
 H11A H 0.8931 0.5795 0.9715 0.029 Uiso 1 1 calc R . . . .
 H11B H 0.9205 0.6482 0.9479 0.029 Uiso 1 1 calc R . . . .
 C12 C 0.6684(5) 0.4045(3) 0.8448(3) 0.0370(17) Uani 1 1 d . . . . .
 H12 H 0.6864 0.3716 0.8162 0.044 Uiso 1 1 calc R . . . .
 C13 C 0.7546(5) 0.4039(3) 0.8871(3) 0.047(2) Uani 1 1 d . . . . .
 H13A H 0.8114 0.4256 0.8702 0.070 Uiso 1 1 calc GR . . . .
 H13B H 0.7726 0.3603 0.8959 0.070 Uiso 1 1 calc GR . . . .
 H13C H 0.7350 0.4255 0.9221 0.070 Uiso 1 1 calc GR . . . .
 C14 C 0.5764(5) 0.3783(3) 0.8738(3) 0.045(2) Uani 1 1 d . . . . .
 H14A H 0.5534 0.4080 0.9027 0.067 Uiso 1 1 calc GR . . . .
 H14B H 0.5922 0.3379 0.8919 0.067 Uiso 1 1 calc GR . . . .
 H14C H 0.5244 0.3719 0.8453 0.067 Uiso 1 1 calc GR . . . .
 C15 C 0.7450(5) 0.4713(2) 0.7393(3) 0.0301(16) Uani 1 1 d . . . . .
 H15 H 0.7388 0.5102 0.7157 0.036 Uiso 1 1 calc R . . . .
 C16 C 0.8540(5) 0.4667(3) 0.7579(3) 0.045(2) Uani 1 1 d . . . . .
 H16A H 0.8705 0.5027 0.7821 0.067 Uiso 1 1 calc GR . . . .
 H16B H 0.8964 0.4668 0.7241 0.067 Uiso 1 1 calc GR . . . .
 H16C H 0.8642 0.4276 0.7792 0.067 Uiso 1 1 calc GR . . . .
 C17 C 0.7219(6) 0.4148(3) 0.6999(3) 0.0490(19) Uani 1 1 d . . . . .
 H17A H 0.7302 0.3755 0.7212 0.074 Uiso 1 1 calc GR . . . .
 H17B H 0.7669 0.4153 0.6673 0.074 Uiso 1 1 calc GR . . . .
 H17C H 0.6537 0.4180 0.6864 0.074 Uiso 1 1 calc GR . . . .
 C18 C 0.5259(5) 0.4793(3) 0.7704(3) 0.0297(15) Uani 1 1 d . . . . .
 H18 H 0.5099 0.4345 0.7612 0.036 Uiso 1 1 calc R . . . .
 C19 C 0.4479(4) 0.5017(3) 0.8124(3) 0.0391(16) Uani 1 1 d . . . . .
 H19A H 0.4462 0.4732 0.8452 0.059 Uiso 1 1 calc GR . . . .
 H19B H 0.3833 0.5019 0.7937 0.059 Uiso 1 1 calc GR . . . .
 H19C H 0.4641 0.5443 0.8253 0.059 Uiso 1 1 calc GR . . . .
 C20 C 0.5164(6) 0.5166(3) 0.7145(3) 0.044(2) Uani 1 1 d . . . . .
 H20A H 0.5362 0.5604 0.7209 0.067 Uiso 1 1 calc GR . . . .
 H20B H 0.4478 0.5154 0.7014 0.067 Uiso 1 1 calc GR . . . .
 H20C H 0.5591 0.4977 0.6855 0.067 Uiso 1 1 calc GR . . . .
 C21 C 0.6416(4) 0.5559(3) 0.8933(3) 0.0265(15) Uani 1 1 d . . . . .
 H21A H 0.6017 0.5182 0.9023 0.032 Uiso 1 1 calc R . . . .
 H21B H 0.5972 0.5929 0.8941 0.032 Uiso 1 1 calc R . . . .
 C22 C 0.7211(5) 0.5639(2) 0.9380(2) 0.0274(13) Uani 1 1 d . . . . .
 H22A H 0.6902 0.5688 0.9759 0.033 Uiso 1 1 calc R . . . .
 H22B H 0.7632 0.5259 0.9389 0.033 Uiso 1 1 calc R . . . .
 C23 C 0.6590(4) 0.8573(3) 0.8201(2) 0.0300(14) Uani 1 1 d . . . . .
 H23 H 0.6007 0.8860 0.8190 0.036 Uiso 1 1 calc R . . . .
 C24 C 0.7346(7) 0.8862(3) 0.8605(3) 0.056(2) Uani 1 1 d . . . . .
 H24A H 0.7073 0.8876 0.8991 0.084 Uiso 1 1 calc GR . . . .
 H24B H 0.7505 0.9290 0.8479 0.084 Uiso 1 1 calc GR . . . .
 H24C H 0.7946 0.8605 0.8604 0.084 Uiso 1 1 calc GR . . . .
 C25 C 0.7022(5) 0.8543(3) 0.7599(3) 0.0438(19) Uani 1 1 d . . . . .
 H25A H 0.7611 0.8276 0.7600 0.066 Uiso 1 1 calc GR . . . .
 H25B H 0.7201 0.8968 0.7475 0.066 Uiso 1 1 calc GR . . . .
 H25C H 0.6531 0.8367 0.7338 0.066 Uiso 1 1 calc GR . . . .
 C26 C 0.5384(5) 0.7953(3) 0.9125(3) 0.0295(15) Uani 1 1 d . . . . .
 H26 H 0.5868 0.8069 0.9428 0.035 Uiso 1 1 calc R . . . .
 C27 C 0.4689(5) 0.8517(3) 0.9067(3) 0.0492(19) Uani 1 1 d . . . . .
 H27A H 0.5065 0.8887 0.8946 0.074 Uiso 1 1 calc GR . . . .
 H27B H 0.4376 0.8602 0.9435 0.074 Uiso 1 1 calc GR . . . .
 H27C H 0.4180 0.8422 0.8784 0.074 Uiso 1 1 calc GR . . . .
 C28 C 0.4795(5) 0.7398(3) 0.9361(3) 0.0452(19) Uani 1 1 d . . . . .
 H28A H 0.4216 0.7324 0.9120 0.068 Uiso 1 1 calc GR . . . .
 H28B H 0.4581 0.7494 0.9750 0.068 Uiso 1 1 calc GR . . . .
 H28C H 0.5211 0.7021 0.9363 0.068 Uiso 1 1 calc GR . . . .
 C29 C 0.5394(4) 0.7417(2) 0.7863(3) 0.0251(14) Uani 1 1 d . . . . .
 H29 H 0.5843 0.7393 0.7526 0.030 Uiso 1 1 calc R . . . .
 C30 C 0.4516(5) 0.7827(3) 0.7682(3) 0.0424(19) Uani 1 1 d . . . . .
 H30A H 0.3983 0.7783 0.7961 0.064 Uiso 1 1 calc GR . . . .
 H30B H 0.4281 0.7691 0.7307 0.064 Uiso 1 1 calc GR . . . .
 H30C H 0.4724 0.8268 0.7663 0.064 Uiso 1 1 calc GR . . . .
 C31 C 0.5025(5) 0.6747(3) 0.7969(3) 0.0338(18) Uani 1 1 d . . . . .
 H31A H 0.5589 0.6467 0.8028 0.051 Uiso 1 1 calc GR . . . .
 H31B H 0.4645 0.6604 0.7638 0.051 Uiso 1 1 calc GR . . . .
 H31C H 0.4603 0.6742 0.8307 0.051 Uiso 1 1 calc GR . . . .
 C32 C 0.7623(5) 0.7341(2) 0.9159(2) 0.0294(14) Uani 1 1 d . . . . .
 H32A H 0.7391 0.7726 0.9355 0.035 Uiso 1 1 calc R . . . .
 H32B H 0.8337 0.7389 0.9084 0.035 Uiso 1 1 calc R . . . .
 C33 C 0.7453(5) 0.6771(2) 0.9542(2) 0.0288(16) Uani 1 1 d . . . . .
 H33A H 0.7802 0.6831 0.9909 0.035 Uiso 1 1 calc R . . . .
 H33B H 0.6740 0.6725 0.9623 0.035 Uiso 1 1 calc R . . . .
 Na1 Na 0.38475(16) 0.65522(9) 0.49682(10) 0.0240(5) Uani 1 1 d . . . . .
 O1 O 0.3183(3) 0.66613(17) 0.59366(17) 0.0258(10) Uani 1 1 d . . . . .
 O5 O 0.4027(3) 0.77272(17) 0.49026(18) 0.0264(10) Uani 1 1 d . . . . .
 O7 O 0.3172(3) 0.61859(16) 0.40547(18) 0.0260(10) Uani 1 1 d . . . . .
 O2 O 0.5189(3) 0.65994(16) 0.56820(18) 0.0260(10) Uani 1 1 d . . . . .
 O6 O 0.4969(3) 0.68518(18) 0.41901(18) 0.0273(10) Uani 1 1 d . . . . .
 O3 O 0.4862(3) 0.55489(18) 0.49817(18) 0.0294(10) Uani 1 1 d . . . . .
 O4 O 0.2830(3) 0.56201(16) 0.52466(17) 0.0290(10) Uani 1 1 d . . . . .
 O8 O 0.2246(3) 0.70551(15) 0.47780(16) 0.0248(8) Uani 1 1 d . . . . .
 C34 C 0.2528(5) 0.5602(3) 0.5822(3) 0.0342(17) Uani 1 1 d . . . . .
 H34A H 0.3053 0.5415 0.6061 0.041 Uiso 1 1 calc R . . . .
 H34B H 0.1925 0.5343 0.5861 0.041 Uiso 1 1 calc R . . . .
 C35 C 0.2325(5) 0.6269(2) 0.6006(3) 0.0329(14) Uani 1 1 d . . . . .
 H35A H 0.1775 0.6442 0.5778 0.039 Uiso 1 1 calc R . . . .
 H35B H 0.2122 0.6271 0.6411 0.039 Uiso 1 1 calc R . . . .
 C36 C 0.3878(5) 0.6601(3) 0.6387(3) 0.0327(16) Uani 1 1 d . . . . .
 H36A H 0.3980 0.6151 0.6480 0.039 Uiso 1 1 calc R . . . .
 H36B H 0.3634 0.6819 0.6732 0.039 Uiso 1 1 calc R . . . .
 C37 C 0.4828(5) 0.6891(3) 0.6190(3) 0.0316(16) Uani 1 1 d . . . . .
 H37A H 0.4724 0.7346 0.6118 0.038 Uiso 1 1 calc R . . . .
 H37B H 0.5329 0.6850 0.6495 0.038 Uiso 1 1 calc R . . . .
 C38 C 0.5725(5) 0.6030(3) 0.5785(3) 0.0341(16) Uani 1 1 d . . . . .
 H38A H 0.5373 0.5766 0.6067 0.041 Uiso 1 1 calc R . . . .
 H38B H 0.6389 0.6127 0.5936 0.041 Uiso 1 1 calc R . . . .
 C39 C 0.5807(5) 0.5690(3) 0.5228(3) 0.0348(16) Uani 1 1 d . . . . .
 H39A H 0.6189 0.5952 0.4958 0.042 Uiso 1 1 calc R . . . .
 H39B H 0.6174 0.5292 0.5287 0.042 Uiso 1 1 calc R . . . .
 C40 C 0.4376(5) 0.5034(3) 0.5233(3) 0.0377(18) Uani 1 1 d . . . . .
 H40A H 0.4422 0.5060 0.5653 0.045 Uiso 1 1 calc R . . . .
 H40B H 0.4682 0.4635 0.5108 0.045 Uiso 1 1 calc R . . . .
 C41 C 0.3315(5) 0.5057(3) 0.5050(3) 0.0353(16) Uani 1 1 d . . . . .
 H41A H 0.3280 0.5039 0.4629 0.042 Uiso 1 1 calc R . . . .
 H41B H 0.2965 0.4684 0.5202 0.042 Uiso 1 1 calc R . . . .
 C42 C 0.2134(5) 0.6302(3) 0.4042(3) 0.0312(16) Uani 1 1 d . . . . .
 H42A H 0.1798 0.6007 0.4304 0.037 Uiso 1 1 calc R . . . .
 H42B H 0.1882 0.6224 0.3653 0.037 Uiso 1 1 calc R . . . .
 C43 C 0.1896(5) 0.6966(3) 0.4212(3) 0.0319(15) Uani 1 1 d . . . . .
 H43A H 0.2221 0.7267 0.3951 0.038 Uiso 1 1 calc R . . . .
 H43B H 0.1176 0.7037 0.4196 0.038 Uiso 1 1 calc R . . . .
 C44 C 0.2295(5) 0.7699(2) 0.4959(3) 0.0274(13) Uani 1 1 d . . . . .
 H44A H 0.2335 0.7713 0.5379 0.033 Uiso 1 1 calc R . . . .
 H44B H 0.1681 0.7917 0.4843 0.033 Uiso 1 1 calc R . . . .
 C45 C 0.3160(4) 0.8043(2) 0.4714(3) 0.0282(14) Uani 1 1 d . . . . .
 H45A H 0.3127 0.8041 0.4293 0.034 Uiso 1 1 calc R . . . .
 H45B H 0.3163 0.8485 0.4846 0.034 Uiso 1 1 calc R . . . .
 C46 C 0.4888(4) 0.7880(3) 0.4579(3) 0.0313(16) Uani 1 1 d . . . . .
 H46A H 0.5482 0.7797 0.4812 0.038 Uiso 1 1 calc R . . . .
 H46B H 0.4878 0.8335 0.4485 0.038 Uiso 1 1 calc R . . . .
 C47 C 0.4949(5) 0.7506(3) 0.4037(3) 0.0338(16) Uani 1 1 d . . . . .
 H47A H 0.4370 0.7595 0.3793 0.041 Uiso 1 1 calc R . . . .
 H47B H 0.5553 0.7618 0.3824 0.041 Uiso 1 1 calc R . . . .
 C48 C 0.4766(4) 0.6436(3) 0.3726(2) 0.0324(14) Uani 1 1 d . . . . .
 H48A H 0.4987 0.6006 0.3829 0.039 Uiso 1 1 calc R . . . .
 H48B H 0.5150 0.6572 0.3390 0.039 Uiso 1 1 calc R . . . .
 C49 C 0.3688(4) 0.6415(3) 0.3570(3) 0.0319(14) Uani 1 1 d . . . . .
 H49A H 0.3451 0.6840 0.3468 0.038 Uiso 1 1 calc R . . . .
 H49B H 0.3583 0.6131 0.3241 0.038 Uiso 1 1 calc R . . . .
 C52 C 1.0032(7) 0.5101(4) 0.5175(4) 0.054(2) Uani 1 1 d . . . . .
 H52 H 0.9951 0.5524 0.5053 0.065 Uiso 1 1 calc R . . . .
 C56 C 0.9648(7) 0.4262(4) 0.5802(4) 0.060(2) Uani 1 1 d . . . . .
 H56 H 0.9282 0.4094 0.6111 0.072 Uiso 1 1 calc R . . . .
 C53 C 1.0693(7) 0.4711(5) 0.4896(4) 0.066(3) Uani 1 1 d . . . . .
 H53 H 1.1043 0.4866 0.4575 0.079 Uiso 1 1 calc R . . . .
 C51 C 0.9487(6) 0.4876(4) 0.5630(4) 0.054(2) Uani 1 1 d . . . . .
 C50 C 0.8743(7) 0.5272(4) 0.5909(4) 0.083(3) Uani 1 1 d . . . . .
 H50A H 0.9050 0.5664 0.6038 0.124 Uiso 1 1 calc GR . . . .
 H50B H 0.8467 0.5047 0.6236 0.124 Uiso 1 1 calc GR . . . .
 H50C H 0.8215 0.5369 0.5638 0.124 Uiso 1 1 calc GR . . . .
 C55 C 1.0327(7) 0.3897(4) 0.5531(4) 0.069(3) Uani 1 1 d . . . . .
 H55 H 1.0443 0.3481 0.5661 0.083 Uiso 1 1 calc R . . . .
 C54 C 1.0847(7) 0.4123(4) 0.5070(4) 0.067(3) Uani 1 1 d . . . . .
 H54 H 1.1310 0.3862 0.4879 0.080 Uiso 1 1 calc R . . . .

loop_
  _atom_site_aniso_label
  _atom_site_aniso_U_11
  _atom_site_aniso_U_22
  _atom_site_aniso_U_33
  _atom_site_aniso_U_23
  _atom_site_aniso_U_13
  _atom_site_aniso_U_12
 Th1 0.02096(9) 0.02084(9) 0.01395(8) 0.00250(9) -0.00104(10) -0.00141(9)
 P1 0.0418(10) 0.0537(9) 0.0205(8) 0.0108(8) -0.0045(11) -0.0073(8)
 Si1 0.0213(8) 0.0361(9) 0.0277(9) 0.0041(10) -0.0011(8) -0.0013(7)
 Si2 0.0260(9) 0.0209(7) 0.0244(11) 0.0048(7) -0.0023(8) -0.0032(6)
 Si3 0.0303(10) 0.0203(8) 0.0177(9) -0.0005(7) 0.0010(8) 0.0015(7)
 N1 0.024(3) 0.029(3) 0.018(3) 0.002(2) -0.001(2) 0.002(2)
 N2 0.025(3) 0.020(2) 0.021(3) 0.003(2) 0.002(2) -0.003(2)
 N3 0.028(3) 0.022(2) 0.018(3) -0.001(2) -0.006(2) -0.005(2)
 N4 0.027(3) 0.022(2) 0.015(2) 0.0052(18) -0.001(2) -0.002(2)
 C1 0.029(4) 0.039(4) 0.064(6) 0.008(4) 0.012(4) -0.003(3)
 C2 0.060(5) 0.061(5) 0.048(5) -0.012(4) 0.028(4) -0.006(4)
 C3 0.057(6) 0.044(4) 0.102(9) 0.006(5) 0.025(5) 0.015(4)
 C4 0.031(4) 0.034(4) 0.032(4) 0.002(3) 0.002(3) -0.005(3)
 C5 0.037(4) 0.048(4) 0.050(5) 0.018(4) 0.003(4) -0.006(3)
 C6 0.060(5) 0.042(4) 0.058(6) 0.015(4) 0.008(5) 0.006(4)
 C7 0.035(5) 0.085(6) 0.058(6) 0.015(5) -0.015(4) -0.019(4)
 C8 0.067(7) 0.132(8) 0.039(6) -0.012(6) -0.008(5) -0.045(6)
 C9 0.042(7) 0.146(9) 0.102(8) 0.023(7) -0.034(5) -0.016(6)
 C10 0.018(3) 0.035(3) 0.031(4) 0.010(3) 0.001(3) 0.004(3)
 C11 0.027(3) 0.027(3) 0.018(3) 0.003(3) -0.006(3) 0.003(3)
 C12 0.040(4) 0.026(3) 0.045(5) 0.014(3) -0.004(4) -0.003(3)
 C13 0.048(6) 0.034(3) 0.059(5) 0.025(3) -0.017(4) -0.002(3)
 C14 0.053(5) 0.038(4) 0.044(5) 0.018(3) -0.004(4) -0.018(3)
 C15 0.041(5) 0.022(3) 0.028(3) -0.003(2) 0.005(3) -0.007(3)
 C16 0.039(5) 0.051(4) 0.044(5) -0.010(4) 0.010(4) -0.014(4)
 C17 0.049(4) 0.047(4) 0.052(5) -0.021(4) 0.010(5) -0.011(4)
 C18 0.029(4) 0.020(3) 0.040(4) -0.001(3) -0.009(3) -0.004(3)
 C19 0.024(3) 0.039(3) 0.054(5) 0.000(4) -0.012(4) -0.004(3)
 C20 0.057(5) 0.033(4) 0.044(5) 0.000(3) -0.020(4) 0.006(3)
 C21 0.021(3) 0.036(4) 0.022(4) 0.002(3) -0.003(3) -0.005(3)
 C22 0.031(3) 0.035(3) 0.016(3) 0.005(2) 0.001(3) -0.008(3)
 C23 0.044(4) 0.020(3) 0.025(4) 0.005(3) 0.006(3) -0.001(3)
 C24 0.080(6) 0.035(3) 0.053(5) -0.005(3) 0.003(5) -0.024(4)
 C25 0.055(5) 0.035(4) 0.041(4) 0.001(4) 0.019(4) -0.008(4)
 C26 0.035(4) 0.037(3) 0.016(3) -0.004(3) 0.001(3) 0.005(3)
 C27 0.070(5) 0.039(4) 0.039(4) -0.006(4) 0.021(4) 0.014(4)
 C28 0.045(5) 0.052(4) 0.038(5) 0.012(4) 0.020(4) 0.014(3)
 C29 0.029(4) 0.026(3) 0.021(3) -0.002(3) -0.001(3) 0.006(3)
 C30 0.057(5) 0.030(4) 0.040(4) -0.007(3) -0.022(4) 0.008(3)
 C31 0.034(4) 0.030(3) 0.038(5) -0.003(3) -0.008(3) 0.001(3)
 C32 0.027(4) 0.033(3) 0.028(3) -0.004(3) -0.008(3) 0.000(3)
 C33 0.030(4) 0.040(3) 0.017(3) -0.004(3) 0.000(3) -0.002(3)
 Na1 0.0244(12) 0.0278(13) 0.0200(12) 0.0027(10) -0.0009(10) 0.0015(9)
 O1 0.024(2) 0.032(2) 0.021(2) 0.0026(18) -0.003(2) 0.0017(19)
 O5 0.019(2) 0.032(2) 0.028(3) -0.0002(19) -0.004(2) 0.0010(19)
 O7 0.027(2) 0.029(2) 0.022(2) 0.0009(17) -0.003(2) 0.0018(18)
 O2 0.028(2) 0.029(2) 0.021(2) 0.0028(18) -0.001(2) 0.0024(17)
 O6 0.025(2) 0.032(2) 0.024(2) 0.001(2) 0.002(2) 0.0009(18)
 O3 0.027(2) 0.034(2) 0.027(3) 0.0025(19) 0.001(2) 0.0003(19)
 O4 0.032(2) 0.029(2) 0.027(2) 0.0060(17) 0.005(2) 0.004(2)
 O8 0.026(2) 0.0267(19) 0.022(2) 0.0003(16) -0.002(2) 0.001(2)
 C34 0.037(5) 0.041(3) 0.025(3) 0.010(3) 0.003(3) -0.008(3)
 C35 0.028(3) 0.039(4) 0.031(3) 0.002(3) 0.004(3) 0.002(3)
 C36 0.037(4) 0.044(4) 0.017(3) -0.002(3) 0.003(3) 0.004(3)
 C37 0.035(4) 0.033(3) 0.027(4) -0.005(3) 0.001(3) -0.001(3)
 C38 0.033(4) 0.035(4) 0.034(4) 0.002(3) -0.010(3) 0.005(3)
 C39 0.026(4) 0.037(4) 0.042(4) -0.004(3) 0.006(3) 0.005(3)
 C40 0.041(4) 0.026(3) 0.046(5) 0.004(3) 0.001(4) 0.006(3)
 C41 0.045(4) 0.026(3) 0.035(4) 0.001(3) 0.002(4) -0.002(3)
 C42 0.030(4) 0.037(4) 0.027(3) 0.001(3) -0.009(3) -0.009(3)
 C43 0.022(3) 0.043(4) 0.030(4) 0.003(3) -0.006(3) 0.004(3)
 C44 0.025(3) 0.025(3) 0.032(3) 0.000(2) 0.006(3) 0.005(3)
 C45 0.028(3) 0.023(3) 0.034(4) 0.000(3) -0.006(3) 0.002(3)
 C46 0.020(3) 0.033(3) 0.041(4) 0.007(3) 0.001(3) -0.003(3)
 C47 0.030(4) 0.038(4) 0.033(4) 0.007(3) 0.005(3) -0.001(3)
 C48 0.038(4) 0.037(3) 0.022(3) 0.000(3) 0.008(3) 0.008(4)
 C49 0.039(4) 0.036(3) 0.021(3) -0.008(3) -0.001(3) 0.001(3)
 C52 0.065(6) 0.050(5) 0.048(6) 0.011(4) -0.022(5) -0.019(4)
 C56 0.074(6) 0.049(5) 0.056(6) 0.011(4) -0.004(5) 0.008(5)
 C53 0.063(7) 0.091(7) 0.044(6) 0.001(5) -0.012(5) -0.027(5)
 C51 0.058(6) 0.051(5) 0.054(6) -0.004(4) -0.015(5) -0.004(4)
 C50 0.110(9) 0.063(6) 0.074(8) -0.003(5) -0.020(7) 0.014(6)
 C55 0.088(7) 0.056(5) 0.063(7) 0.003(5) 0.003(6) 0.000(5)
 C54 0.059(6) 0.079(7) 0.062(7) -0.019(5) -0.007(5) -0.008(5)

_geom_special_details
;
 All esds (except the esd in the dihedral angle between two l.s. planes)
 are estimated using the full covariance matrix.  The cell esds are taken
 into account individually in the estimation of esds in distances, angles
 and torsion angles; correlations between esds in cell parameters are only
 used when they are defined by crystal symmetry.  An approximate (isotropic)
 treatment of cell esds is used for estimating esds involving l.s. planes.
;
loop_
  _geom_bond_atom_site_label_1
  _geom_bond_atom_site_label_2
  _geom_bond_distance
  _geom_bond_site_symmetry_2
  _geom_bond_publ_flag
 Th1 P1 2.7584(18) . ?
 Th1 H1 2.5801(14) . ?
 Th1 N1 2.363(5) . ?
 Th1 N2 2.362(4) . ?
 Th1 N3 2.366(4) . ?
 Th1 N4 2.763(4) . ?
 P1 H1 1.4660(14) . ?
 Si1 N1 1.723(5) . ?
 Si1 C1 1.916(7) . ?
 Si1 C4 1.903(6) . ?
 Si1 C7 1.909(8) . ?
 Si2 N2 1.726(5) . ?
 Si2 C12 1.915(6) . ?
 Si2 C15 1.888(6) . ?
 Si2 C18 1.900(6) . ?
 Si3 N3 1.714(5) . ?
 Si3 C23 1.900(6) . ?
 Si3 C26 1.904(6) . ?
 Si3 C29 1.897(6) . ?
 N1 C10 1.492(7) . ?
 N2 C21 1.483(7) . ?
 N3 C32 1.476(7) . ?
 N4 C11 1.476(7) . ?
 N4 C22 1.477(7) . ?
 N4 C33 1.485(6) . ?
 C1 H1A 1.0000 . ?
 C1 C2 1.543(10) . ?
 C1 C3 1.529(9) . ?
 C2 H2A 0.9800 . ?
 C2 H2B 0.9800 . ?
 C2 H2C 0.9800 . ?
 C3 H3A 0.9800 . ?
 C3 H3B 0.9800 . ?
 C3 H3C 0.9800 . ?
 C4 H4 1.0000 . ?
 C4 C5 1.543(9) . ?
 C4 C6 1.533(9) . ?
 C5 H5A 0.9800 . ?
 C5 H5B 0.9800 . ?
 C5 H5C 0.9800 . ?
 C6 H6A 0.9800 . ?
 C6 H6B 0.9800 . ?
 C6 H6C 0.9800 . ?
 C7 H7 1.0000 . ?
 C7 C8 1.516(11) . ?
 C7 C9 1.515(11) . ?
 C8 H8A 0.9800 . ?
 C8 H8B 0.9800 . ?
 C8 H8C 0.9800 . ?
 C9 H9A 0.9800 . ?
 C9 H9B 0.9800 . ?
 C9 H9C 0.9800 . ?
 C10 H10A 0.9900 . ?
 C10 H10B 0.9900 . ?
 C10 C11 1.518(8) . ?
 C11 H11A 0.9900 . ?
 C11 H11B 0.9900 . ?
 C12 H12 1.0000 . ?
 C12 C13 1.534(9) . ?
 C12 C14 1.528(9) . ?
 C13 H13A 0.9800 . ?
 C13 H13B 0.9800 . ?
 C13 H13C 0.9800 . ?
 C14 H14A 0.9800 . ?
 C14 H14B 0.9800 . ?
 C14 H14C 0.9800 . ?
 C15 H15 1.0000 . ?
 C15 C16 1.544(9) . ?
 C15 C17 1.548(7) . ?
 C16 H16A 0.9800 . ?
 C16 H16B 0.9800 . ?
 C16 H16C 0.9800 . ?
 C17 H17A 0.9800 . ?
 C17 H17B 0.9800 . ?
 C17 H17C 0.9800 . ?
 C18 H18 1.0000 . ?
 C18 C19 1.523(9) . ?
 C18 C20 1.540(9) . ?
 C19 H19A 0.9800 . ?
 C19 H19B 0.9800 . ?
 C19 H19C 0.9800 . ?
 C20 H20A 0.9800 . ?
 C20 H20B 0.9800 . ?
 C20 H20C 0.9800 . ?
 C21 H21A 0.9900 . ?
 C21 H21B 0.9900 . ?
 C21 C22 1.516(8) . ?
 C22 H22A 0.9900 . ?
 C22 H22B 0.9900 . ?
 C23 H23 1.0000 . ?
 C23 C24 1.525(9) . ?
 C23 C25 1.531(8) . ?
 C24 H24A 0.9800 . ?
 C24 H24B 0.9800 . ?
 C24 H24C 0.9800 . ?
 C25 H25A 0.9800 . ?
 C25 H25B 0.9800 . ?
 C25 H25C 0.9800 . ?
 C26 H26 1.0000 . ?
 C26 C27 1.531(9) . ?
 C26 C28 1.527(8) . ?
 C27 H27A 0.9800 . ?
 C27 H27B 0.9800 . ?
 C27 H27C 0.9800 . ?
 C28 H28A 0.9800 . ?
 C28 H28B 0.9800 . ?
 C28 H28C 0.9800 . ?
 C29 H29 1.0000 . ?
 C29 C30 1.536(8) . ?
 C29 C31 1.528(8) . ?
 C30 H30A 0.9800 . ?
 C30 H30B 0.9800 . ?
 C30 H30C 0.9800 . ?
 C31 H31A 0.9800 . ?
 C31 H31B 0.9800 . ?
 C31 H31C 0.9800 . ?
 C32 H32A 0.9900 . ?
 C32 H32B 0.9900 . ?
 C32 C33 1.526(7) . ?
 C33 H33A 0.9900 . ?
 C33 H33B 0.9900 . ?
 Na1 O1 2.458(5) . ?
 Na1 O5 2.513(4) . ?
 Na1 O7 2.460(5) . ?
 Na1 O2 2.476(5) . ?
 Na1 O6 2.462(5) . ?
 Na1 O3 2.538(4) . ?
 Na1 O4 2.501(4) . ?
 Na1 O8 2.461(5) . ?
 O1 C35 1.441(7) . ?
 O1 C36 1.422(7) . ?
 O5 C45 1.424(7) . ?
 O5 C46 1.431(7) . ?
 O7 C42 1.429(7) . ?
 O7 C49 1.422(7) . ?
 O2 C37 1.431(7) . ?
 O2 C38 1.432(6) . ?
 O6 C47 1.435(6) . ?
 O6 C48 1.429(7) . ?
 O3 C39 1.437(7) . ?
 O3 C40 1.407(7) . ?
 O4 C34 1.412(7) . ?
 O4 C41 1.441(7) . ?
 O8 C43 1.423(7) . ?
 O8 C44 1.435(6) . ?
 C34 H34A 0.9900 . ?
 C34 H34B 0.9900 . ?
 C34 C35 1.506(7) . ?
 C35 H35A 0.9900 . ?
 C35 H35B 0.9900 . ?
 C36 H36A 0.9900 . ?
 C36 H36B 0.9900 . ?
 C36 C37 1.502(9) . ?
 C37 H37A 0.9900 . ?
 C37 H37B 0.9900 . ?
 C38 H38A 0.9900 . ?
 C38 H38B 0.9900 . ?
 C38 C39 1.499(9) . ?
 C39 H39A 0.9900 . ?
 C39 H39B 0.9900 . ?
 C40 H40A 0.9900 . ?
 C40 H40B 0.9900 . ?
 C40 C41 1.503(9) . ?
 C41 H41A 0.9900 . ?
 C41 H41B 0.9900 . ?
 C42 H42A 0.9900 . ?
 C42 H42B 0.9900 . ?
 C42 C43 1.502(8) . ?
 C43 H43A 0.9900 . ?
 C43 H43B 0.9900 . ?
 C44 H44A 0.9900 . ?
 C44 H44B 0.9900 . ?
 C44 C45 1.496(8) . ?
 C45 H45A 0.9900 . ?
 C45 H45B 0.9900 . ?
 C46 H46A 0.9900 . ?
 C46 H46B 0.9900 . ?
 C46 C47 1.503(9) . ?
 C47 H47A 0.9900 . ?
 C47 H47B 0.9900 . ?
 C48 H48A 0.9900 . ?
 C48 H48B 0.9900 . ?
 C48 C49 1.508(8) . ?
 C49 H49A 0.9900 . ?
 C49 H49B 0.9900 . ?
 C52 H52 0.9500 . ?
 C52 C53 1.386(12) . ?
 C52 C51 1.385(11) . ?
 C56 H56 0.9500 . ?
 C56 C51 1.382(10) . ?
 C56 C55 1.361(11) . ?
 C53 H53 0.9500 . ?
 C53 C54 1.330(11) . ?
 C51 C50 1.468(11) . ?
 C50 H50A 0.9800 . ?
 C50 H50B 0.9800 . ?
 C50 H50C 0.9800 . ?
 C55 H55 0.9500 . ?
 C55 C54 1.378(12) . ?
 C54 H54 0.9500 . ?

loop_
  _geom_angle_atom_site_label_1
  _geom_angle_atom_site_label_2
  _geom_angle_atom_site_label_3
  _geom_angle
  _geom_angle_site_symmetry_1
  _geom_angle_site_symmetry_3
  _geom_angle_publ_flag
 P1 Th1 H1 31.65(3) . . ?
 P1 Th1 N4 176.32(9) . . ?
 N1 Th1 P1 110.10(12) . . ?
 N1 Th1 H1 85.7(6) . . ?
 N1 Th1 N3 108.80(16) . . ?
 N1 Th1 N4 69.60(16) . . ?
 N2 Th1 P1 114.49(12) . . ?
 N2 Th1 H1 104.6(8) . . ?
 N2 Th1 N1 106.17(15) . . ?
 N2 Th1 N3 108.64(16) . . ?
 N2 Th1 N4 68.88(15) . . ?
 N3 Th1 P1 108.51(12) . . ?
 N3 Th1 H1 137.7(4) . . ?
 N3 Th1 N4 68.47(14) . . ?
 N4 Th1 H1 150.39(16) . . ?
 Th1 P1 H1 67.45(8) . . ?
 N1 Si1 C1 111.6(3) . . ?
 N1 Si1 C4 109.1(3) . . ?
 N1 Si1 C7 110.6(3) . . ?
 C4 Si1 C1 106.0(3) . . ?
 C4 Si1 C7 112.0(3) . . ?
 C7 Si1 C1 107.5(4) . . ?
 N2 Si2 C12 115.9(3) . . ?
 N2 Si2 C15 107.5(2) . . ?
 N2 Si2 C18 112.7(2) . . ?
 C15 Si2 C12 106.0(3) . . ?
 C15 Si2 C18 108.0(3) . . ?
 C18 Si2 C12 106.3(3) . . ?
 N3 Si3 C23 112.9(3) . . ?
 N3 Si3 C26 111.0(3) . . ?
 N3 Si3 C29 107.8(2) . . ?
 C23 Si3 C26 105.0(3) . . ?
 C29 Si3 C23 106.8(3) . . ?
 C29 Si3 C26 113.3(3) . . ?
 Si1 N1 Th1 134.7(2) . . ?
 C10 N1 Th1 108.2(3) . . ?
 C10 N1 Si1 117.1(4) . . ?
 Si2 N2 Th1 133.7(3) . . ?
 C21 N2 Th1 110.7(3) . . ?
 C21 N2 Si2 115.6(4) . . ?
 Si3 N3 Th1 130.6(2) . . ?
 C32 N3 Th1 110.6(3) . . ?
 C32 N3 Si3 118.8(4) . . ?
 C11 N4 Th1 106.1(3) . . ?
 C11 N4 C22 111.6(4) . . ?
 C11 N4 C33 111.8(4) . . ?
 C22 N4 Th1 107.3(3) . . ?
 C22 N4 C33 112.1(5) . . ?
 C33 N4 Th1 107.5(3) . . ?
 Si1 C1 H1A 107.4 . . ?
 C2 C1 Si1 111.9(5) . . ?
 C2 C1 H1A 107.4 . . ?
 C3 C1 Si1 112.2(5) . . ?
 C3 C1 H1A 107.4 . . ?
 C3 C1 C2 110.2(6) . . ?
 C1 C2 H2A 109.5 . . ?
 C1 C2 H2B 109.5 . . ?
 C1 C2 H2C 109.5 . . ?
 H2A C2 H2B 109.5 . . ?
 H2A C2 H2C 109.5 . . ?
 H2B C2 H2C 109.5 . . ?
 C1 C3 H3A 109.5 . . ?
 C1 C3 H3B 109.5 . . ?
 C1 C3 H3C 109.5 . . ?
 H3A C3 H3B 109.5 . . ?
 H3A C3 H3C 109.5 . . ?
 H3B C3 H3C 109.5 . . ?
 Si1 C4 H4 106.0 . . ?
 C5 C4 Si1 111.7(4) . . ?
 C5 C4 H4 106.0 . . ?
 C6 C4 Si1 115.7(5) . . ?
 C6 C4 H4 106.0 . . ?
 C6 C4 C5 110.8(5) . . ?
 C4 C5 H5A 109.5 . . ?
 C4 C5 H5B 109.5 . . ?
 C4 C5 H5C 109.5 . . ?
 H5A C5 H5B 109.5 . . ?
 H5A C5 H5C 109.5 . . ?
 H5B C5 H5C 109.5 . . ?
 C4 C6 H6A 109.5 . . ?
 C4 C6 H6B 109.5 . . ?
 C4 C6 H6C 109.5 . . ?
 H6A C6 H6B 109.5 . . ?
 H6A C6 H6C 109.5 . . ?
 H6B C6 H6C 109.5 . . ?
 Si1 C7 H7 103.9 . . ?
 C8 C7 Si1 115.1(6) . . ?
 C8 C7 H7 103.9 . . ?
 C9 C7 Si1 115.3(7) . . ?
 C9 C7 H7 103.9 . . ?
 C9 C7 C8 113.0(7) . . ?
 C7 C8 H8A 109.5 . . ?
 C7 C8 H8B 109.5 . . ?
 C7 C8 H8C 109.5 . . ?
 H8A C8 H8B 109.5 . . ?
 H8A C8 H8C 109.5 . . ?
 H8B C8 H8C 109.5 . . ?
 C7 C9 H9A 109.5 . . ?
 C7 C9 H9B 109.5 . . ?
 C7 C9 H9C 109.5 . . ?
 H9A C9 H9B 109.5 . . ?
 H9A C9 H9C 109.5 . . ?
 H9B C9 H9C 109.5 . . ?
 N1 C10 H10A 109.4 . . ?
 N1 C10 H10B 109.4 . . ?
 N1 C10 C11 111.0(5) . . ?
 H10A C10 H10B 108.0 . . ?
 C11 C10 H10A 109.4 . . ?
 C11 C10 H10B 109.4 . . ?
 N4 C11 C10 109.2(5) . . ?
 N4 C11 H11A 109.8 . . ?
 N4 C11 H11B 109.8 . . ?
 C10 C11 H11A 109.8 . . ?
 C10 C11 H11B 109.8 . . ?
 H11A C11 H11B 108.3 . . ?
 Si2 C12 H12 104.1 . . ?
 C13 C12 Si2 115.2(4) . . ?
 C13 C12 H12 104.1 . . ?
 C14 C12 Si2 118.3(5) . . ?
 C14 C12 H12 104.1 . . ?
 C14 C12 C13 109.4(6) . . ?
 C12 C13 H13A 109.5 . . ?
 C12 C13 H13B 109.5 . . ?
 C12 C13 H13C 109.5 . . ?
 H13A C13 H13B 109.5 . . ?
 H13A C13 H13C 109.5 . . ?
 H13B C13 H13C 109.5 . . ?
 C12 C14 H14A 109.5 . . ?
 C12 C14 H14B 109.5 . . ?
 C12 C14 H14C 109.5 . . ?
 H14A C14 H14B 109.5 . . ?
 H14A C14 H14C 109.5 . . ?
 H14B C14 H14C 109.5 . . ?
 Si2 C15 H15 106.9 . . ?
 C16 C15 Si2 113.8(5) . . ?
 C16 C15 H15 106.9 . . ?
 C16 C15 C17 108.3(5) . . ?
 C17 C15 Si2 113.5(4) . . ?
 C17 C15 H15 106.9 . . ?
 C15 C16 H16A 109.5 . . ?
 C15 C16 H16B 109.5 . . ?
 C15 C16 H16C 109.5 . . ?
 H16A C16 H16B 109.5 . . ?
 H16A C16 H16C 109.5 . . ?
 H16B C16 H16C 109.5 . . ?
 C15 C17 H17A 109.5 . . ?
 C15 C17 H17B 109.5 . . ?
 C15 C17 H17C 109.5 . . ?
 H17A C17 H17B 109.5 . . ?
 H17A C17 H17C 109.5 . . ?
 H17B C17 H17C 109.5 . . ?
 Si2 C18 H18 106.7 . . ?
 C19 C18 Si2 113.6(5) . . ?
 C19 C18 H18 106.7 . . ?
 C19 C18 C20 109.5(5) . . ?
 C20 C18 Si2 113.1(5) . . ?
 C20 C18 H18 106.7 . . ?
 C18 C19 H19A 109.5 . . ?
 C18 C19 H19B 109.5 . . ?
 C18 C19 H19C 109.5 . . ?
 H19A C19 H19B 109.5 . . ?
 H19A C19 H19C 109.5 . . ?
 H19B C19 H19C 109.5 . . ?
 C18 C20 H20A 109.5 . . ?
 C18 C20 H20B 109.5 . . ?
 C18 C20 H20C 109.5 . . ?
 H20A C20 H20B 109.5 . . ?
 H20A C20 H20C 109.5 . . ?
 H20B C20 H20C 109.5 . . ?
 N2 C21 H21A 109.3 . . ?
 N2 C21 H21B 109.3 . . ?
 N2 C21 C22 111.8(5) . . ?
 H21A C21 H21B 107.9 . . ?
 C22 C21 H21A 109.3 . . ?
 C22 C21 H21B 109.3 . . ?
 N4 C22 C21 110.6(5) . . ?
 N4 C22 H22A 109.5 . . ?
 N4 C22 H22B 109.5 . . ?
 C21 C22 H22A 109.5 . . ?
 C21 C22 H22B 109.5 . . ?
 H22A C22 H22B 108.1 . . ?
 Si3 C23 H23 107.6 . . ?
 C24 C23 Si3 111.9(4) . . ?
 C24 C23 H23 107.6 . . ?
 C24 C23 C25 109.5(6) . . ?
 C25 C23 Si3 112.5(4) . . ?
 C25 C23 H23 107.6 . . ?
 C23 C24 H24A 109.5 . . ?
 C23 C24 H24B 109.5 . . ?
 C23 C24 H24C 109.5 . . ?
 H24A C24 H24B 109.5 . . ?
 H24A C24 H24C 109.5 . . ?
 H24B C24 H24C 109.5 . . ?
 C23 C25 H25A 109.5 . . ?
 C23 C25 H25B 109.5 . . ?
 C23 C25 H25C 109.5 . . ?
 H25A C25 H25B 109.5 . . ?
 H25A C25 H25C 109.5 . . ?
 H25B C25 H25C 109.5 . . ?
 Si3 C26 H26 106.0 . . ?
 C27 C26 Si3 114.6(4) . . ?
 C27 C26 H26 106.0 . . ?
 C28 C26 Si3 115.2(4) . . ?
 C28 C26 H26 106.0 . . ?
 C28 C26 C27 108.3(6) . . ?
 C26 C27 H27A 109.5 . . ?
 C26 C27 H27B 109.5 . . ?
 C26 C27 H27C 109.5 . . ?
 H27A C27 H27B 109.5 . . ?
 H27A C27 H27C 109.5 . . ?
 H27B C27 H27C 109.5 . . ?
 C26 C28 H28A 109.5 . . ?
 C26 C28 H28B 109.5 . . ?
 C26 C28 H28C 109.5 . . ?
 H28A C28 H28B 109.5 . . ?
 H28A C28 H28C 109.5 . . ?
 H28B C28 H28C 109.5 . . ?
 Si3 C29 H29 106.4 . . ?
 C30 C29 Si3 113.1(4) . . ?
 C30 C29 H29 106.4 . . ?
 C31 C29 Si3 115.4(4) . . ?
 C31 C29 H29 106.4 . . ?
 C31 C29 C30 108.6(5) . . ?
 C29 C30 H30A 109.5 . . ?
 C29 C30 H30B 109.5 . . ?
 C29 C30 H30C 109.5 . . ?
 H30A C30 H30B 109.5 . . ?
 H30A C30 H30C 109.5 . . ?
 H30B C30 H30C 109.5 . . ?
 C29 C31 H31A 109.5 . . ?
 C29 C31 H31B 109.5 . . ?
 C29 C31 H31C 109.5 . . ?
 H31A C31 H31B 109.5 . . ?
 H31A C31 H31C 109.5 . . ?
 H31B C31 H31C 109.5 . . ?
 N3 C32 H32A 109.5 . . ?
 N3 C32 H32B 109.5 . . ?
 N3 C32 C33 110.7(4) . . ?
 H32A C32 H32B 108.1 . . ?
 C33 C32 H32A 109.5 . . ?
 C33 C32 H32B 109.5 . . ?
 N4 C33 C32 109.4(5) . . ?
 N4 C33 H33A 109.8 . . ?
 N4 C33 H33B 109.8 . . ?
 C32 C33 H33A 109.8 . . ?
 C32 C33 H33B 109.8 . . ?
 H33A C33 H33B 108.2 . . ?
 O1 Na1 O5 89.91(15) . . ?
 O1 Na1 O7 134.46(17) . . ?
 O1 Na1 O2 68.83(15) . . ?
 O1 Na1 O6 152.80(16) . . ?
 O1 Na1 O3 105.46(15) . . ?
 O1 Na1 O4 68.30(14) . . ?
 O1 Na1 O8 78.66(14) . . ?
 O5 Na1 O3 141.52(16) . . ?
 O7 Na1 O5 107.28(15) . . ?
 O7 Na1 O2 151.33(16) . . ?
 O7 Na1 O6 70.41(15) . . ?
 O7 Na1 O3 86.98(15) . . ?
 O7 Na1 O4 76.81(14) . . ?
 O7 Na1 O8 69.52(14) . . ?
 O2 Na1 O5 86.00(14) . . ?
 O2 Na1 O3 68.10(14) . . ?
 O2 Na1 O4 105.09(15) . . ?
 O6 Na1 O5 68.77(14) . . ?
 O6 Na1 O2 92.19(15) . . ?
 O6 Na1 O3 83.76(15) . . ?
 O6 Na1 O4 137.73(16) . . ?
 O4 Na1 O5 148.88(16) . . ?
 O4 Na1 O3 68.33(14) . . ?
 O8 Na1 O5 69.09(13) . . ?
 O8 Na1 O2 138.91(15) . . ?
 O8 Na1 O6 107.36(15) . . ?
 O8 Na1 O3 147.72(15) . . ?
 O8 Na1 O4 84.51(14) . . ?
 C35 O1 Na1 110.3(3) . . ?
 C36 O1 Na1 115.9(3) . . ?
 C36 O1 C35 113.5(4) . . ?
 C45 O5 Na1 114.0(3) . . ?
 C45 O5 C46 113.7(5) . . ?
 C46 O5 Na1 109.7(3) . . ?
 C42 O7 Na1 109.3(4) . . ?
 C49 O7 Na1 114.0(3) . . ?
 C49 O7 C42 114.1(5) . . ?
 C37 O2 Na1 109.4(4) . . ?
 C37 O2 C38 113.5(5) . . ?
 C38 O2 Na1 117.0(3) . . ?
 C47 O6 Na1 115.1(4) . . ?
 C48 O6 Na1 106.6(3) . . ?
 C48 O6 C47 113.9(5) . . ?
 C39 O3 Na1 108.3(3) . . ?
 C40 O3 Na1 113.8(4) . . ?
 C40 O3 C39 114.3(5) . . ?
 C34 O4 Na1 115.6(3) . . ?
 C34 O4 C41 114.6(4) . . ?
 C41 O4 Na1 108.8(3) . . ?
 C43 O8 Na1 114.0(3) . . ?
 C43 O8 C44 114.7(4) . . ?
 C44 O8 Na1 108.7(3) . . ?
 O4 C34 H34A 110.2 . . ?
 O4 C34 H34B 110.2 . . ?
 O4 C34 C35 107.7(4) . . ?
 H34A C34 H34B 108.5 . . ?
 C35 C34 H34A 110.2 . . ?
 C35 C34 H34B 110.2 . . ?
 O1 C35 C34 111.4(5) . . ?
 O1 C35 H35A 109.4 . . ?
 O1 C35 H35B 109.4 . . ?
 C34 C35 H35A 109.4 . . ?
 C34 C35 H35B 109.4 . . ?
 H35A C35 H35B 108.0 . . ?
 O1 C36 H36A 110.2 . . ?
 O1 C36 H36B 110.2 . . ?
 O1 C36 C37 107.6(5) . . ?
 H36A C36 H36B 108.5 . . ?
 C37 C36 H36A 110.2 . . ?
 C37 C36 H36B 110.2 . . ?
 O2 C37 C36 111.8(5) . . ?
 O2 C37 H37A 109.3 . . ?
 O2 C37 H37B 109.3 . . ?
 C36 C37 H37A 109.3 . . ?
 C36 C37 H37B 109.3 . . ?
 H37A C37 H37B 107.9 . . ?
 O2 C38 H38A 110.3 . . ?
 O2 C38 H38B 110.3 . . ?
 O2 C38 C39 107.3(5) . . ?
 H38A C38 H38B 108.5 . . ?
 C39 C38 H38A 110.3 . . ?
 C39 C38 H38B 110.3 . . ?
 O3 C39 C38 112.7(5) . . ?
 O3 C39 H39A 109.1 . . ?
 O3 C39 H39B 109.1 . . ?
 C38 C39 H39A 109.1 . . ?
 C38 C39 H39B 109.1 . . ?
 H39A C39 H39B 107.8 . . ?
 O3 C40 H40A 110.2 . . ?
 O3 C40 H40B 110.2 . . ?
 O3 C40 C41 107.7(5) . . ?
 H40A C40 H40B 108.5 . . ?
 C41 C40 H40A 110.2 . . ?
 C41 C40 H40B 110.2 . . ?
 O4 C41 C40 111.8(5) . . ?
 O4 C41 H41A 109.3 . . ?
 O4 C41 H41B 109.3 . . ?
 C40 C41 H41A 109.3 . . ?
 C40 C41 H41B 109.3 . . ?
 H41A C41 H41B 107.9 . . ?
 O7 C42 H42A 109.3 . . ?
 O7 C42 H42B 109.3 . . ?
 O7 C42 C43 111.6(5) . . ?
 H42A C42 H42B 108.0 . . ?
 C43 C42 H42A 109.3 . . ?
 C43 C42 H42B 109.3 . . ?
 O8 C43 C42 107.6(5) . . ?
 O8 C43 H43A 110.2 . . ?
 O8 C43 H43B 110.2 . . ?
 C42 C43 H43A 110.2 . . ?
 C42 C43 H43B 110.2 . . ?
 H43A C43 H43B 108.5 . . ?
 O8 C44 H44A 109.0 . . ?
 O8 C44 H44B 109.0 . . ?
 O8 C44 C45 112.8(5) . . ?
 H44A C44 H44B 107.8 . . ?
 C45 C44 H44A 109.0 . . ?
 C45 C44 H44B 109.0 . . ?
 O5 C45 C44 107.4(5) . . ?
 O5 C45 H45A 110.2 . . ?
 O5 C45 H45B 110.2 . . ?
 C44 C45 H45A 110.2 . . ?
 C44 C45 H45B 110.2 . . ?
 H45A C45 H45B 108.5 . . ?
 O5 C46 H46A 109.2 . . ?
 O5 C46 H46B 109.2 . . ?
 O5 C46 C47 112.0(5) . . ?
 H46A C46 H46B 107.9 . . ?
 C47 C46 H46A 109.2 . . ?
 C47 C46 H46B 109.2 . . ?
 O6 C47 C46 107.6(5) . . ?
 O6 C47 H47A 110.2 . . ?
 O6 C47 H47B 110.2 . . ?
 C46 C47 H47A 110.2 . . ?
 C46 C47 H47B 110.2 . . ?
 H47A C47 H47B 108.5 . . ?
 O6 C48 H48A 109.0 . . ?
 O6 C48 H48B 109.0 . . ?
 O6 C48 C49 113.0(5) . . ?
 H48A C48 H48B 107.8 . . ?
 C49 C48 H48A 109.0 . . ?
 C49 C48 H48B 109.0 . . ?
 O7 C49 C48 107.0(5) . . ?
 O7 C49 H49A 110.3 . . ?
 O7 C49 H49B 110.3 . . ?
 C48 C49 H49A 110.3 . . ?
 C48 C49 H49B 110.3 . . ?
 H49A C49 H49B 108.6 . . ?
 C53 C52 H52 119.9 . . ?
 C51 C52 H52 119.9 . . ?
 C51 C52 C53 120.2(8) . . ?
 C51 C56 H56 119.7 . . ?
 C55 C56 H56 119.7 . . ?
 C55 C56 C51 120.5(9) . . ?
 C52 C53 H53 119.4 . . ?
 C54 C53 C52 121.2(9) . . ?
 C54 C53 H53 119.4 . . ?
 C52 C51 C50 120.9(8) . . ?
 C56 C51 C52 117.8(8) . . ?
 C56 C51 C50 121.3(9) . . ?
 C51 C50 H50A 109.5 . . ?
 C51 C50 H50B 109.5 . . ?
 C51 C50 H50C 109.5 . . ?
 H50A C50 H50B 109.5 . . ?
 H50A C50 H50C 109.5 . . ?
 H50B C50 H50C 109.5 . . ?
 C56 C55 H55 119.5 . . ?
 C56 C55 C54 121.0(9) . . ?
 C54 C55 H55 119.5 . . ?
 C53 C54 C55 119.2(9) . . ?
 C53 C54 H54 120.4 . . ?
 C55 C54 H54 120.4 . . ?

loop_
  _geom_torsion_atom_site_label_1
  _geom_torsion_atom_site_label_2
  _geom_torsion_atom_site_label_3
  _geom_torsion_atom_site_label_4
  _geom_torsion
  _geom_torsion_site_symmetry_1
  _geom_torsion_site_symmetry_2
  _geom_torsion_site_symmetry_3
  _geom_torsion_site_symmetry_4
  _geom_torsion_publ_flag
 Th1 N1 C10 C11 -65.3(5) . . . . ?
 Th1 N2 C21 C22 -62.1(5) . . . . ?
 Th1 N3 C32 C33 -64.3(5) . . . . ?
 Th1 N4 C11 C10 -29.6(5) . . . . ?
 Th1 N4 C22 C21 -25.6(5) . . . . ?
 Th1 N4 C33 C32 -27.1(5) . . . . ?
 Si1 N1 C10 C11 115.8(5) . . . . ?
 Si2 N2 C21 C22 120.1(4) . . . . ?
 Si3 N3 C32 C33 114.4(5) . . . . ?
 N1 C10 C11 N4 64.7(6) . . . . ?
 N2 Si2 C15 C16 61.9(5) . . . . ?
 N2 Si2 C15 C17 -173.6(4) . . . . ?
 N2 C21 C22 N4 58.5(6) . . . . ?
 N3 Si3 C29 C30 -179.9(4) . . . . ?
 N3 Si3 C29 C31 54.1(5) . . . . ?
 N3 C32 C33 N4 60.6(6) . . . . ?
 C1 Si1 N1 Th1 -96.4(4) . . . . ?
 C1 Si1 N1 C10 82.1(5) . . . . ?
 C4 Si1 N1 Th1 20.4(4) . . . . ?
 C4 Si1 N1 C10 -161.1(4) . . . . ?
 C7 Si1 N1 Th1 144.0(4) . . . . ?
 C7 Si1 N1 C10 -37.5(5) . . . . ?
 C11 N4 C22 C21 -141.5(5) . . . . ?
 C11 N4 C33 C32 89.0(5) . . . . ?
 C12 Si2 N2 Th1 137.4(3) . . . . ?
 C12 Si2 N2 C21 -45.3(5) . . . . ?
 C12 Si2 C15 C16 -62.7(5) . . . . ?
 C12 Si2 C15 C17 61.9(5) . . . . ?
 C15 Si2 N2 Th1 19.1(4) . . . . ?
 C15 Si2 N2 C21 -163.7(4) . . . . ?
 C18 Si2 N2 Th1 -99.8(4) . . . . ?
 C18 Si2 N2 C21 77.4(5) . . . . ?
 C18 Si2 C15 C16 -176.3(4) . . . . ?
 C18 Si2 C15 C17 -51.7(5) . . . . ?
 C22 N4 C11 C10 87.0(5) . . . . ?
 C22 N4 C33 C32 -144.8(5) . . . . ?
 C23 Si3 N3 Th1 -102.9(3) . . . . ?
 C23 Si3 N3 C32 78.8(5) . . . . ?
 C23 Si3 C29 C30 -58.3(5) . . . . ?
 C23 Si3 C29 C31 175.7(4) . . . . ?
 C26 Si3 N3 Th1 139.5(3) . . . . ?
 C26 Si3 N3 C32 -38.9(5) . . . . ?
 C26 Si3 C29 C30 56.8(5) . . . . ?
 C26 Si3 C29 C31 -69.1(5) . . . . ?
 C29 Si3 N3 Th1 14.9(4) . . . . ?
 C29 Si3 N3 C32 -163.5(4) . . . . ?
 C33 N4 C11 C10 -146.5(5) . . . . ?
 C33 N4 C22 C21 92.2(6) . . . . ?
 Na1 O1 C35 C34 51.1(5) . . . . ?
 Na1 O1 C36 C37 36.1(5) . . . . ?
 Na1 O5 C45 C44 36.0(6) . . . . ?
 Na1 O5 C46 C47 47.0(6) . . . . ?
 Na1 O7 C42 C43 49.3(5) . . . . ?
 Na1 O7 C49 C48 36.5(6) . . . . ?
 Na1 O2 C37 C36 50.1(6) . . . . ?
 Na1 O2 C38 C39 35.7(6) . . . . ?
 Na1 O6 C47 C46 40.8(6) . . . . ?
 Na1 O6 C48 C49 52.4(6) . . . . ?
 Na1 O3 C39 C38 50.7(6) . . . . ?
 Na1 O3 C40 C41 39.5(6) . . . . ?
 Na1 O4 C34 C35 35.6(6) . . . . ?
 Na1 O4 C41 C40 51.4(6) . . . . ?
 Na1 O8 C43 C42 39.6(6) . . . . ?
 Na1 O8 C44 C45 52.3(5) . . . . ?
 O1 C36 C37 O2 -58.1(6) . . . . ?
 O5 C46 C47 O6 -59.4(7) . . . . ?
 O7 C42 C43 O8 -60.5(7) . . . . ?
 O2 C38 C39 O3 -58.6(7) . . . . ?
 O6 C48 C49 O7 -61.7(7) . . . . ?
 O3 C40 C41 O4 -62.4(7) . . . . ?
 O4 C34 C35 O1 -58.1(6) . . . . ?
 O8 C44 C45 O5 -60.4(6) . . . . ?
 C34 O4 C41 C40 -79.7(7) . . . . ?
 C35 O1 C36 C37 165.2(4) . . . . ?
 C36 O1 C35 C34 -80.8(6) . . . . ?
 C37 O2 C38 C39 164.5(5) . . . . ?
 C38 O2 C37 C36 -82.5(6) . . . . ?
 C39 O3 C40 C41 164.6(5) . . . . ?
 C40 O3 C39 C38 -77.2(7) . . . . ?
 C41 O4 C34 C35 163.3(5) . . . . ?
 C42 O7 C49 C48 163.1(5) . . . . ?
 C43 O8 C44 C45 -76.6(6) . . . . ?
 C44 O8 C43 C42 165.7(5) . . . . ?
 C45 O5 C46 C47 -82.0(6) . . . . ?
 C46 O5 C45 C44 162.8(5) . . . . ?
 C47 O6 C48 C49 -75.6(6) . . . . ?
 C48 O6 C47 C46 164.3(5) . . . . ?
 C49 O7 C42 C43 -79.7(6) . . . . ?
 C52 C53 C54 C55 1.0(13) . . . . ?
 C56 C55 C54 C53 1.2(14) . . . . ?
 C53 C52 C51 C56 1.6(12) . . . . ?
 C53 C52 C51 C50 -176.5(8) . . . . ?
 C51 C52 C53 C54 -2.4(13) . . . . ?
 C51 C56 C55 C54 -2.0(14) . . . . ?
 C55 C56 C51 C52 0.6(13) . . . . ?
 C55 C56 C51 C50 178.6(9) . . . . ?

_shelx_res_file
;
    thew7.res created by SHELXL-2014/7

TITL thew7_a.res in P2(1)2(1)2(1)
REM Old TITL THEW7 in P212121 #19
REM SHELXT solution in P2(1)2(1)2(1)
REM R1 0.075, Rweak 0.031, Alpha 0.008, Orientation as input
REM Flack x = 0.012 ( 0.004 ) from Parsons' quotients
REM Formula found by SHELXT: C62 N26 Na10 Si2 P3 Th
REM EXTI 0.00000(14)
CELL 0.71073 13.563071 21.24523 23.487887 90 90 90
ZERR 4 0.000491 0.000695 0.000795 0 0 0
LATT -1
SYMM 0.5-X,-Y,0.5+Z
SYMM -X,0.5+Y,0.5-Z
SYMM 0.5+X,0.5-Y,-Z
SFAC C H N Na O P Si Th
UNIT 224 464 16 4 32 4 12 4
DFIX 1.466 0.001 P1 H1
DFIX 2.58 0.001 Th1 H1

L.S. 16
PLAN  80
TEMP -123(2)
FREE Th1 H1
BOND $H
LIST 6
MORE -1
CONF
fmap 2
acta 52
OMIT 9 0 5
REM <olex2.extras>
REM <HklSrc "%.\\THEW7.hkl">
REM </olex2.extras>

WGHT    0.019900
FVAR       0.20492
TH1   8    0.772362    0.640519    0.809475    11.00000    0.02096    0.02084 =
         0.01395    0.00250   -0.00104   -0.00141
P1    6    0.764729    0.669398    0.695061    11.00000    0.04185    0.05371 =
         0.02049    0.01083   -0.00453   -0.00731
H1    2    0.833784    0.618128    0.707501    11.00000    0.03510
SI1   7    1.050602    0.647972    0.813563    11.00000    0.02126    0.03609 =
         0.02775    0.00413   -0.00106   -0.00129
SI2   7    0.655847    0.479815    0.800593    11.00000    0.02603    0.02090 =
         0.02443    0.00481   -0.00226   -0.00324
SI3   7    0.614406    0.777520    0.846222    11.00000    0.03033    0.02029 =
         0.01769   -0.00053    0.00099    0.00146
N1    3    0.937287    0.622827    0.837632    11.00000    0.02398    0.02880 =
         0.01799    0.00189   -0.00141    0.00222
N2    3    0.683813    0.549148    0.835369    11.00000    0.02472    0.02010 =
         0.02117    0.00335    0.00188   -0.00262
N3    3    0.709069    0.726860    0.861535    11.00000    0.02761    0.02220 =
         0.01835   -0.00115   -0.00589   -0.00530
N4    3    0.782509    0.619649    0.925440    11.00000    0.02715    0.02190 =
         0.01527    0.00517   -0.00070   -0.00244
C1    1    1.109894    0.587510    0.763623    11.00000    0.02898    0.03893 =
         0.06421    0.00835    0.01240   -0.00299
AFIX  13
H1A   2    1.177067    0.603442    0.753604    11.00000   -1.20000
AFIX   0
C2    1    1.051635    0.580315    0.707597    11.00000    0.05991    0.06100 =
         0.04761   -0.01165    0.02827   -0.00603
AFIX 137
H2A   2    0.982380    0.571294    0.716255    11.00000   -1.50000
H2B   2    1.079483    0.545628    0.685283    11.00000   -1.50000
H2C   2    1.056030    0.619451    0.685658    11.00000   -1.50000
AFIX   0
C3    1    1.122931    0.523334    0.792139    11.00000    0.05712    0.04384 =
         0.10208    0.00624    0.02472    0.01459
AFIX 137
H3A   2    1.162639    0.528158    0.826723    11.00000   -1.50000
H3B   2    1.156361    0.494574    0.765843    11.00000   -1.50000
H3C   2    1.058147    0.506147    0.802124    11.00000   -1.50000
AFIX   0
C4    1    1.033427    0.722414    0.769603    11.00000    0.03130    0.03444 =
         0.03222    0.00230    0.00168   -0.00518
AFIX  13
H4    2    0.994377    0.709636    0.735389    11.00000   -1.20000
AFIX   0
C5    1    1.132587    0.747493    0.746705    11.00000    0.03685    0.04789 =
         0.04998    0.01772    0.00282   -0.00618
AFIX 137
H5A   2    1.175637    0.758396    0.778729    11.00000   -1.50000
H5B   2    1.120809    0.785017    0.723411    11.00000   -1.50000
H5C   2    1.164279    0.714989    0.723433    11.00000   -1.50000
AFIX   0
C6    1    0.974506    0.775195    0.798246    11.00000    0.05968    0.04193 =
         0.05841    0.01540    0.00785    0.00598
AFIX 137
H6A   2    0.908706    0.759654    0.808222    11.00000   -1.50000
H6B   2    0.968365    0.810830    0.771991    11.00000   -1.50000
H6C   2    1.008770    0.788851    0.832841    11.00000   -1.50000
AFIX   0
C7    1    1.138891    0.660682    0.875783    11.00000    0.03504    0.08501 =
         0.05758    0.01543   -0.01461   -0.01909
AFIX  13
H7    2    1.126258    0.623819    0.901232    11.00000   -1.20000
AFIX   0
C8    1    1.115824    0.717090    0.912972    11.00000    0.06695    0.13195 =
         0.03859   -0.01184   -0.00846   -0.04542
AFIX 137
H8A   2    1.143171    0.755170    0.895503    11.00000   -1.50000
H8B   2    1.145179    0.711027    0.950700    11.00000   -1.50000
H8C   2    1.044207    0.721549    0.916758    11.00000   -1.50000
AFIX   0
C9    1    1.247378    0.655131    0.861337    11.00000    0.04197    0.14624 =
         0.10242    0.02343   -0.03391   -0.01565
AFIX 137
H9A   2    1.258257    0.617219    0.838415    11.00000   -1.50000
H9B   2    1.285879    0.652319    0.896552    11.00000   -1.50000
H9C   2    1.268190    0.692265    0.839698    11.00000   -1.50000
AFIX   0
C10   1    0.936656    0.578460    0.886876    11.00000    0.01846    0.03540 =
         0.03127    0.01013    0.00142    0.00353
AFIX  23
H10A  2    1.005258    0.566766    0.896643    11.00000   -1.20000
H10B  2    0.900927    0.539589    0.876165    11.00000   -1.20000
AFIX   0
C11   1    0.887437    0.608057    0.938356    11.00000    0.02720    0.02727 =
         0.01811    0.00334   -0.00593    0.00328
AFIX  23
H11A  2    0.893139    0.579545    0.971531    11.00000   -1.20000
H11B  2    0.920471    0.648239    0.947932    11.00000   -1.20000
AFIX   0
C12   1    0.668438    0.404509    0.844804    11.00000    0.04012    0.02614 =
         0.04467    0.01353   -0.00407   -0.00329
AFIX  13
H12   2    0.686429    0.371556    0.816233    11.00000   -1.20000
AFIX   0
C13   1    0.754635    0.403936    0.887066    11.00000    0.04841    0.03361 =
         0.05879    0.02476   -0.01702   -0.00171
AFIX 137
H13A  2    0.811376    0.425573    0.870206    11.00000   -1.50000
H13B  2    0.772599    0.360326    0.895855    11.00000   -1.50000
H13C  2    0.735006    0.425544    0.922143    11.00000   -1.50000
AFIX   0
C14   1    0.576352    0.378253    0.873779    11.00000    0.05265    0.03765 =
         0.04432    0.01793   -0.00369   -0.01796
AFIX 137
H14A  2    0.553379    0.408042    0.902742    11.00000   -1.50000
H14B  2    0.592165    0.337926    0.891861    11.00000   -1.50000
H14C  2    0.524444    0.371948    0.845321    11.00000   -1.50000
AFIX   0
C15   1    0.745046    0.471313    0.739349    11.00000    0.04070    0.02204 =
         0.02750   -0.00316    0.00502   -0.00672
AFIX  13
H15   2    0.738807    0.510214    0.715653    11.00000   -1.20000
AFIX   0
C16   1    0.854005    0.466686    0.757906    11.00000    0.03868    0.05120 =
         0.04396   -0.00971    0.00967   -0.01386
AFIX 137
H16A  2    0.870538    0.502715    0.782149    11.00000   -1.50000
H16B  2    0.896432    0.466841    0.724133    11.00000   -1.50000
H16C  2    0.864208    0.427567    0.779216    11.00000   -1.50000
AFIX   0
C17   1    0.721853    0.414838    0.699948    11.00000    0.04886    0.04661 =
         0.05157   -0.02149    0.01022   -0.01092
AFIX 137
H17A  2    0.730206    0.375494    0.721189    11.00000   -1.50000
H17B  2    0.766946    0.415256    0.667350    11.00000   -1.50000
H17C  2    0.653720    0.418000    0.686356    11.00000   -1.50000
AFIX   0
C18   1    0.525890    0.479295    0.770382    11.00000    0.02904    0.01983 =
         0.04013   -0.00130   -0.00935   -0.00444
AFIX  13
H18   2    0.509925    0.434487    0.761164    11.00000   -1.20000
AFIX   0
C19   1    0.447908    0.501682    0.812395    11.00000    0.02372    0.03944 =
         0.05429    0.00016   -0.01157   -0.00371
AFIX 137
H19A  2    0.446172    0.473199    0.845199    11.00000   -1.50000
H19B  2    0.383275    0.501933    0.793744    11.00000   -1.50000
H19C  2    0.464087    0.544322    0.825281    11.00000   -1.50000
AFIX   0
C20   1    0.516409    0.516599    0.714454    11.00000    0.05652    0.03264 =
         0.04413    0.00025   -0.01978    0.00565
AFIX 137
H20A  2    0.536235    0.560376    0.720923    11.00000   -1.50000
H20B  2    0.447813    0.515418    0.701387    11.00000   -1.50000
H20C  2    0.559143    0.497747    0.685451    11.00000   -1.50000
AFIX   0
C21   1    0.641559    0.555929    0.893260    11.00000    0.02133    0.03613 =
         0.02201    0.00238   -0.00332   -0.00460
AFIX  23
H21A  2    0.601728    0.518191    0.902337    11.00000   -1.20000
H21B  2    0.597244    0.592946    0.894082    11.00000   -1.20000
AFIX   0
C22   1    0.721135    0.563916    0.938023    11.00000    0.03061    0.03508 =
         0.01639    0.00511    0.00111   -0.00839
AFIX  23
H22A  2    0.690222    0.568824    0.975946    11.00000   -1.20000
H22B  2    0.763217    0.525855    0.938949    11.00000   -1.20000
AFIX   0
C23   1    0.659032    0.857252    0.820120    11.00000    0.04421    0.02031 =
         0.02537    0.00508    0.00645   -0.00078
AFIX  13
H23   2    0.600729    0.886035    0.818962    11.00000   -1.20000
AFIX   0
C24   1    0.734604    0.886167    0.860483    11.00000    0.07952    0.03474 =
         0.05311   -0.00484    0.00266   -0.02391
AFIX 137
H24A  2    0.707259    0.887621    0.899081    11.00000   -1.50000
H24B  2    0.750465    0.928958    0.847877    11.00000   -1.50000
H24C  2    0.794640    0.860501    0.860422    11.00000   -1.50000
AFIX   0
C25   1    0.702191    0.854328    0.759933    11.00000    0.05497    0.03502 =
         0.04138    0.00132    0.01929   -0.00753
AFIX 137
H25A  2    0.761060    0.827582    0.760007    11.00000   -1.50000
H25B  2    0.720066    0.896838    0.747452    11.00000   -1.50000
H25C  2    0.653068    0.836692    0.733823    11.00000   -1.50000
AFIX   0
C26   1    0.538362    0.795279    0.912465    11.00000    0.03528    0.03740 =
         0.01577   -0.00362    0.00126    0.00457
AFIX  13
H26   2    0.586819    0.806862    0.942795    11.00000   -1.20000
AFIX   0
C27   1    0.468876    0.851684    0.906719    11.00000    0.07014    0.03870 =
         0.03881   -0.00583    0.02117    0.01374
AFIX 137
H27A  2    0.506511    0.888707    0.894588    11.00000   -1.50000
H27B  2    0.437628    0.860218    0.943538    11.00000   -1.50000
H27C  2    0.417997    0.842245    0.878350    11.00000   -1.50000
AFIX   0
C28   1    0.479523    0.739813    0.936056    11.00000    0.04543    0.05160 =
         0.03842    0.01170    0.02007    0.01387
AFIX 137
H28A  2    0.421611    0.732425    0.912016    11.00000   -1.50000
H28B  2    0.458147    0.749354    0.974966    11.00000   -1.50000
H28C  2    0.521054    0.702067    0.936323    11.00000   -1.50000
AFIX   0
C29   1    0.539422    0.741651    0.786283    11.00000    0.02887    0.02553 =
         0.02081   -0.00180   -0.00143    0.00624
AFIX  13
H29   2    0.584295    0.739283    0.752569    11.00000   -1.20000
AFIX   0
C30   1    0.451614    0.782696    0.768213    11.00000    0.05712    0.02977 =
         0.04045   -0.00674   -0.02154    0.00823
AFIX 137
H30A  2    0.398312    0.778311    0.796102    11.00000   -1.50000
H30B  2    0.428148    0.769136    0.730706    11.00000   -1.50000
H30C  2    0.472354    0.826833    0.766302    11.00000   -1.50000
AFIX   0
C31   1    0.502467    0.674723    0.796867    11.00000    0.03379    0.02999 =
         0.03769   -0.00308   -0.00810    0.00144
AFIX 137
H31A  2    0.558873    0.646656    0.802819    11.00000   -1.50000
H31B  2    0.464524    0.660351    0.763825    11.00000   -1.50000
H31C  2    0.460301    0.674238    0.830747    11.00000   -1.50000
AFIX   0
C32   1    0.762264    0.734130    0.915942    11.00000    0.02731    0.03261 =
         0.02838   -0.00409   -0.00760    0.00000
AFIX  23
H32A  2    0.739079    0.772640    0.935537    11.00000   -1.20000
H32B  2    0.833689    0.738865    0.908384    11.00000   -1.20000
AFIX   0
C33   1    0.745310    0.677132    0.954249    11.00000    0.02964    0.04004 =
         0.01678   -0.00359    0.00045   -0.00196
AFIX  23
H33A  2    0.780246    0.683094    0.990862    11.00000   -1.20000
H33B  2    0.674039    0.672547    0.962349    11.00000   -1.20000
AFIX   0

NA1   4    0.384754    0.655225    0.496816    11.00000    0.02436    0.02778 =
         0.01996    0.00273   -0.00090    0.00148
O1    5    0.318285    0.666135    0.593662    11.00000    0.02359    0.03226 =
         0.02140    0.00258   -0.00294    0.00170
O5    5    0.402682    0.772717    0.490265    11.00000    0.01895    0.03177 =
         0.02843   -0.00017   -0.00429    0.00102
O7    5    0.317151    0.618587    0.405475    11.00000    0.02728    0.02886 =
         0.02198    0.00085   -0.00327    0.00184
O2    5    0.518862    0.659938    0.568196    11.00000    0.02797    0.02869 =
         0.02145    0.00280   -0.00134    0.00244
O6    5    0.496933    0.685179    0.419013    11.00000    0.02539    0.03248 =
         0.02401    0.00109    0.00195    0.00093
O3    5    0.486221    0.554886    0.498173    11.00000    0.02684    0.03442 =
         0.02692    0.00247    0.00104    0.00033
O4    5    0.283012    0.562014    0.524661    11.00000    0.03165    0.02862 =
         0.02683    0.00598    0.00539    0.00381
O8    5    0.224644    0.705507    0.477799    11.00000    0.02625    0.02671 =
         0.02152    0.00035   -0.00220    0.00106
C34   1    0.252787    0.560238    0.582153    11.00000    0.03721    0.04074 =
         0.02453    0.00965    0.00274   -0.00838
AFIX  23
H34A  2    0.305261    0.541543    0.606079    11.00000   -1.20000
H34B  2    0.192516    0.534323    0.586132    11.00000   -1.20000
AFIX   0
C35   1    0.232528    0.626856    0.600609    11.00000    0.02807    0.03938 =
         0.03111    0.00237    0.00442    0.00208
AFIX  23
H35A  2    0.177526    0.644200    0.577768    11.00000   -1.20000
H35B  2    0.212179    0.627053    0.641087    11.00000   -1.20000
AFIX   0
C36   1    0.387769    0.660092    0.638675    11.00000    0.03682    0.04398 =
         0.01717   -0.00238    0.00268    0.00450
AFIX  23
H36A  2    0.397962    0.615128    0.648047    11.00000   -1.20000
H36B  2    0.363439    0.681934    0.673155    11.00000   -1.20000
AFIX   0
C37   1    0.482820    0.689141    0.619016    11.00000    0.03506    0.03296 =
         0.02689   -0.00523    0.00100   -0.00123
AFIX  23
H37A  2    0.472355    0.734573    0.611850    11.00000   -1.20000
H37B  2    0.532865    0.684995    0.649469    11.00000   -1.20000
AFIX   0
C38   1    0.572498    0.602985    0.578520    11.00000    0.03312    0.03503 =
         0.03408    0.00184   -0.00991    0.00475
AFIX  23
H38A  2    0.537274    0.576597    0.606682    11.00000   -1.20000
H38B  2    0.638911    0.612717    0.593631    11.00000   -1.20000
AFIX   0
C39   1    0.580676    0.568999    0.522797    11.00000    0.02617    0.03656 =
         0.04168   -0.00447    0.00647    0.00522
AFIX  23
H39A  2    0.618879    0.595219    0.495826    11.00000   -1.20000
H39B  2    0.617385    0.529249    0.528672    11.00000   -1.20000
AFIX   0
C40   1    0.437570    0.503443    0.523307    11.00000    0.04110    0.02633 =
         0.04559    0.00414    0.00130    0.00566
AFIX  23
H40A  2    0.442248    0.506045    0.565304    11.00000   -1.20000
H40B  2    0.468228    0.463480    0.510794    11.00000   -1.20000
AFIX   0
C41   1    0.331480    0.505708    0.505000    11.00000    0.04461    0.02646 =
         0.03484    0.00107    0.00158   -0.00204
AFIX  23
H41A  2    0.328029    0.503946    0.462928    11.00000   -1.20000
H41B  2    0.296513    0.468431    0.520232    11.00000   -1.20000
AFIX   0
C42   1    0.213391    0.630207    0.404170    11.00000    0.03002    0.03662 =
         0.02692    0.00121   -0.00889   -0.00858
AFIX  23
H42A  2    0.179782    0.600678    0.430371    11.00000   -1.20000
H42B  2    0.188197    0.622360    0.365252    11.00000   -1.20000
AFIX   0
C43   1    0.189632    0.696615    0.421237    11.00000    0.02242    0.04348 =
         0.02987    0.00321   -0.00571    0.00440
AFIX  23
H43A  2    0.222124    0.726691    0.395075    11.00000   -1.20000
H43B  2    0.117551    0.703735    0.419612    11.00000   -1.20000
AFIX   0
C44   1    0.229483    0.769936    0.495880    11.00000    0.02496    0.02487 =
         0.03227   -0.00001    0.00594    0.00483
AFIX  23
H44A  2    0.233486    0.771312    0.537948    11.00000   -1.20000
H44B  2    0.168121    0.791703    0.484332    11.00000   -1.20000
AFIX   0
C45   1    0.315984    0.804274    0.471401    11.00000    0.02756    0.02277 =
         0.03416    0.00033   -0.00568    0.00194
AFIX  23
H45A  2    0.312674    0.804056    0.429295    11.00000   -1.20000
H45B  2    0.316300    0.848527    0.484604    11.00000   -1.20000
AFIX   0
C46   1    0.488783    0.788043    0.457896    11.00000    0.01972    0.03346 =
         0.04071    0.00675    0.00127   -0.00335
AFIX  23
H46A  2    0.548162    0.779739    0.481230    11.00000   -1.20000
H46B  2    0.487822    0.833471    0.448524    11.00000   -1.20000
AFIX   0
C47   1    0.494893    0.750552    0.403745    11.00000    0.03027    0.03847 =
         0.03269    0.00736    0.00483   -0.00096
AFIX  23
H47A  2    0.437046    0.759460    0.379335    11.00000   -1.20000
H47B  2    0.555329    0.761848    0.382432    11.00000   -1.20000
AFIX   0
C48   1    0.476578    0.643572    0.372649    11.00000    0.03813    0.03700 =
         0.02216    0.00017    0.00828    0.00753
AFIX  23
H48A  2    0.498664    0.600640    0.382941    11.00000   -1.20000
H48B  2    0.515018    0.657215    0.339010    11.00000   -1.20000
AFIX   0
C49   1    0.368780    0.641454    0.357037    11.00000    0.03922    0.03583 =
         0.02071   -0.00805   -0.00083    0.00074
AFIX  23
H49A  2    0.345054    0.684036    0.346772    11.00000   -1.20000
H49B  2    0.358317    0.613147    0.324105    11.00000   -1.20000
AFIX   0

C52   1    1.003159    0.510085    0.517469    11.00000    0.06524    0.05001 =
         0.04759    0.01126   -0.02188   -0.01903
AFIX  43
H52   2    0.995099    0.552402    0.505254    11.00000   -1.20000
AFIX   0
C56   1    0.964791    0.426231    0.580152    11.00000    0.07422    0.04901 =
         0.05602    0.01064   -0.00390    0.00796
AFIX  43
H56   2    0.928153    0.409359    0.611061    11.00000   -1.20000
AFIX   0
C53   1    1.069312    0.471063    0.489630    11.00000    0.06297    0.09081 =
         0.04385    0.00138   -0.01162   -0.02663
AFIX  43
H53   2    1.104315    0.486564    0.457524    11.00000   -1.20000
AFIX   0
C51   1    0.948747    0.487619    0.563039    11.00000    0.05764    0.05102 =
         0.05420   -0.00390   -0.01469   -0.00403
C50   1    0.874297    0.527204    0.590882    11.00000    0.11032    0.06331 =
         0.07407   -0.00315   -0.02040    0.01408
AFIX 137
H50A  2    0.904981    0.566441    0.603817    11.00000   -1.50000
H50B  2    0.846700    0.504722    0.623644    11.00000   -1.50000
H50C  2    0.821503    0.536878    0.563772    11.00000   -1.50000
AFIX   0
C55   1    1.032677    0.389740    0.553071    11.00000    0.08768    0.05609 =
         0.06251    0.00263    0.00270    0.00014
AFIX  43
H55   2    1.044346    0.348078    0.566125    11.00000   -1.20000
AFIX   0
C54   1    1.084703    0.412316    0.507025    11.00000    0.05935    0.07862 =
         0.06160   -0.01944   -0.00736   -0.00813
AFIX  43
H54   2    1.131008    0.386237    0.487933    11.00000   -1.20000
AFIX   0
HKLF 4

REM  thew7_a.res in P2(1)2(1)2(1)
REM R1 =  0.0377 for   13187 Fo > 4sig(Fo)  and  0.0510 for all   15240 data
REM    690 parameters refined using      2 restraints

END

WGHT      0.0199      0.0000

REM Highest difference peak  1.445,  deepest hole -0.887,  1-sigma level  0.102
Q1    1   0.8578  0.6215  0.8088  11.00000  0.05    0.91
Q2    1   0.8569  0.6554  0.8094  11.00000  0.05    0.77
Q3    1   0.7395  0.6835  0.8099  11.00000  0.05    0.76
Q4    1   0.8142  0.6761  0.8107  11.00000  0.05    0.74
Q5    1   0.7337  0.5917  0.8093  11.00000  0.05    0.73
Q6    1   0.7971  0.6639  0.7771  11.00000  0.05    0.72
Q7    1   0.7900  0.6580  0.8425  11.00000  0.05    0.65
Q8    1   0.7766  0.6631  0.7361  11.00000  0.05    0.63
Q9    1   0.7386  0.5691  0.8107  11.00000  0.05    0.63
Q10   1   0.7724  0.7023  0.8592  11.00000  0.05    0.58
Q11   1   0.6327  0.6390  0.8129  11.00000  0.05    0.57
Q12   1   0.6928  0.6387  0.8155  11.00000  0.05    0.55
Q13   1   0.7651  0.7013  0.7561  11.00000  0.05    0.54
Q14   1   0.7659  0.6167  0.7331  11.00000  0.05    0.53
Q15   1   0.7627  0.6175  0.8808  11.00000  0.05    0.53
Q16   1   0.6844  0.7596  0.8401  11.00000  0.05    0.52
Q17   1   0.7894  0.6172  0.7695  11.00000  0.05    0.52
Q18   1   0.7206  0.6409  0.7276  11.00000  0.05    0.51
Q19   1   0.8361  0.6213  0.5780  11.00000  0.05    0.51
Q20   1   0.7618  0.5622  0.7241  11.00000  0.05    0.50
Q21   1   0.9209  0.5410  0.8090  11.00000  0.05    0.49
Q22   1   0.8728  0.6910  0.8079  11.00000  0.05    0.48
Q23   1   0.7423  0.6625  0.7716  11.00000  0.05    0.48
Q24   1   0.7711  0.6625  0.8883  11.00000  0.05    0.47
Q25   1   0.7915  0.6004  0.8247  11.00000  0.05    0.45
Q26   1   0.4970  0.6376  0.8085  11.00000  0.05    0.45
Q27   1   0.5614  0.6379  0.8370  11.00000  0.05    0.44
Q28   1   0.8218  0.6388  0.8906  11.00000  0.05    0.44
Q29   1   0.7927  0.6213  0.8456  11.00000  0.05    0.43
Q30   1   0.9806  0.6379  0.8280  11.00000  0.05    0.43
Q31   1   0.3378  0.8410  0.4205  11.00000  0.05    0.43
Q32   1   0.8818  0.6402  0.9253  11.00000  0.05    0.43
Q33   1   0.6653  0.6410  0.9163  11.00000  0.05    0.43
Q34   1   0.8414  0.6162  0.6824  11.00000  0.05    0.42
Q35   1   0.7788  0.6408  0.6503  11.00000  0.05    0.41
Q36   1   0.2775  0.8606  0.4083  11.00000  0.05    0.41
Q37   1   0.6659  0.6826  0.8094  11.00000  0.05    0.41
Q38   1   0.6769  0.4199  0.8824  11.00000  0.05    0.41
Q39   1   0.6570  0.6419  0.7007  11.00000  0.05    0.41
Q40   1   0.7672  0.6153  0.8490  11.00000  0.05    0.40
Q41   1   0.7749  0.5220  0.8022  11.00000  0.05    0.39
Q42   1   0.7217  0.4178  0.7395  11.00000  0.05    0.38
Q43   1   0.6774  0.5198  0.8284  11.00000  0.05    0.38
Q44   1   0.6212  0.6246  0.5763  11.00000  0.05    0.38
Q45   1   0.7781  0.5788  0.8658  11.00000  0.05    0.38
Q46   1   0.8986  0.4763  0.5981  11.00000  0.05    0.37
Q47   1   0.7730  0.7212  0.7292  11.00000  0.05    0.36
Q48   1   0.5773  0.5018  0.8101  11.00000  0.05    0.36
Q49   1   0.5415  0.6392  0.7652  11.00000  0.05    0.35
Q50   1   0.9419  0.6211  0.8639  11.00000  0.05    0.35
Q51   1   1.2184  0.5815  0.7775  11.00000  0.05    0.35
Q52   1   0.9590  0.4247  0.7104  11.00000  0.05    0.35
Q53   1   0.2212  0.8260  0.4023  11.00000  0.05    0.35
Q54   1   0.7387  0.6388  1.0560  11.00000  0.05    0.35
Q55   1   0.7749  0.9392  0.7301  11.00000  0.05    0.34
Q56   1   0.7647  0.6030  0.6850  11.00000  0.05    0.34
Q57   1   0.6457  0.8033  0.8093  11.00000  0.05    0.34
Q58   1   0.5943  0.6390  0.6191  11.00000  0.05    0.34
Q59   1   0.5039  0.6819  0.9437  11.00000  0.05    0.33
Q60   1   0.8761  0.6772  0.6814  11.00000  0.05    0.33
Q61   1   1.0426  0.4420  0.5186  11.00000  0.05    0.33
Q62   1   0.2713  0.8616  0.4901  11.00000  0.05    0.33
Q63   1   0.5384  0.6214  0.6886  11.00000  0.05    0.33
Q64   1   0.5002  0.8616  0.8460  11.00000  0.05    0.32
Q65   1   0.6366  0.7380  0.8098  11.00000  0.05    0.32
Q66   1   0.8180  0.6985  0.7015  11.00000  0.05    0.32
Q67   1   0.2229  0.5809  0.6063  11.00000  0.05    0.32
Q68   1   0.8329  0.6995  0.7379  11.00000  0.05    0.32
Q69   1   0.3702  0.8202  0.9493  11.00000  0.05    0.32
Q70   1   0.8843  0.5409  0.9029  11.00000  0.05    0.32
Q71   1   1.1432  0.6398  0.7321  11.00000  0.05    0.32
Q72   1   0.4190  0.5792  0.8126  11.00000  0.05    0.32
Q73   1   0.6567  0.6005  0.6792  11.00000  0.05    0.32
Q74   1   0.8408  0.6585  0.9833  11.00000  0.05    0.31
Q75   1   0.4622  0.6420  0.8384  11.00000  0.05    0.31
Q76   1   0.8326  0.3644  0.8085  11.00000  0.05    0.31
Q77   1   0.6709  0.6022  0.8107  11.00000  0.05    0.31
Q78   1   1.2391  0.5798  0.6964  11.00000  0.05    0.31
Q79   1   1.0025  0.8565  0.7994  11.00000  0.05    0.31
Q80   1   0.8715  0.6164  0.7290  11.00000  0.05    0.31
;
_shelx_res_checksum               35977
_shelx_hkl_file
;
   0   0  -4   68.10    6.03
   0   0   4   62.74    6.03
   0   0   5   -0.78    3.42
   0   0  -5    5.12    4.55
   0   0  -6  507.51   20.50
   0   0   6  435.12   19.98
   0   0  -7    2.88    5.70
   0   0   7    3.01    4.69
   0   0   8 2655.95   79.57
   0   0  -8 2679.85   79.00
   0   0  -9   11.12    7.72
   0   0   9   -1.56    6.09
   0   0 -10 7767.71  208.00
   0   0 -11    0.45    8.41
   0   0 -12  301.47   21.51
   0   0 -13    9.99   10.23
   0   0 -14   33.26   12.37
   0   0 -15   14.58   10.99
   0   0 -16 2161.99   78.47
   0   0 -17    8.09   11.99
   0   0 -18 2525.87   91.64
   0   0 -19    0.75   13.24
   0   0 -20  719.33   44.05
   0   0 -21    8.57   16.29
   0   0 -22  161.82   23.65
   0   0 -23   -1.97   14.50
   0   0 -24  797.88   51.24
   0   0 -25   16.20   17.08
   0   0 -26 1094.65   64.00
   0   0 -27    0.14   16.07
   0   0 -28  372.13   38.94
   0   0 -29   -3.92   18.66
   0   1  -4 4697.22  127.04
   0   1   4 5029.41  127.60
   0  -1  -4 5198.99  127.67
   0  -1   4 4680.62  126.97
   0   1  -5 2843.61   74.97
   0  -1  -5 2696.51   75.12
   0  -1   5 2547.89   74.82
   0   1   5 2662.65   75.21
   0   1  -6  136.81   10.50
   0  -1   6  125.92    9.96
   0   1   6  119.43   10.06
   0  -1  -6  131.10   10.20
   0  -1  -7 2242.96   67.60
   0   1  -7 2238.39   67.09
   0  -1   7 2273.88   68.13
   0   1   7 2291.95   67.98
   0   1   8   71.01    9.47
   0   1  -8   77.73    9.96
   0  -1  -8   62.61    9.27
   0  -1   8   68.22    9.29
   0   1  -9 1671.42   56.19
   0  -1   9 1627.32   56.48
   0  -1  -9 1761.74   56.73
   0   1   9 1637.01   56.36
   0   1 -10  623.34   28.84
   0  -1 -10  609.95   29.51
   0   1 -11  136.40   14.75
   0  -1 -11  147.44   15.81
   0   1 -12  786.01   36.04
   0  -1 -12  758.89   35.90
   0  -1 -13  987.99   43.53
   0   1 -13  982.40   42.45
   0   1 -14 1263.01   51.58
   0  -1 -14 1213.68   51.41
   0  -1 -15  260.67   24.52
   0   1 -15  217.65   21.36
   0  -1 -16    3.20   11.31
   0   1 -16   -2.16   10.34
   0  -1 -17   58.59   15.44
   0   1 -17   66.64   15.39
   0  -1 -18  107.71   18.13
   0   1 -18  106.79   17.30
   0   1 -19  382.49   30.65
   0  -1 -19  350.39   29.67
   0  -1 -20  317.21   29.39
   0   1 -20  327.90   30.15
   0   1 -21  618.78   41.62
   0  -1 -21  644.40   42.15
   0   1 -22  464.66   36.78
   0  -1 -22  475.26   38.03
   0   1 -23  396.41   35.67
   0  -1 -23  407.93   36.25
   0   1 -24   89.09   20.24
   0  -1 -24  111.55   22.32
   0   1 -25   -1.66   15.68
   0  -1 -25   16.39   18.13
   0   1 -26    1.01   16.47
   0  -1 -26   28.64   17.09
   0   1 -27  167.78   27.81
   0  -1 -27  171.82   27.74
   0   1 -28  197.62   30.31
   0  -1 -28  180.81   29.50
   0   1 -29  434.92   43.49
   0  -1 -29  428.92   43.23
   0   2  -4  793.71   26.33
   0  -2  -4  817.06   26.97
   0   2   4  729.50   26.34
   0   2   4  905.86   27.29
   0  -2   4  773.98   26.52
   0  -2   5   13.48    4.80
   0   2   5    4.48    4.32
   0   2  -5   15.93    5.04
   0  -2  -5    7.73    4.28
   0  -2   6   36.76    5.99
   0  -2  -6   34.18    6.53
   0   2  -6   41.60    6.75
   0   2   6   43.17    6.83
   0  -2   7 5822.11  158.27
   0   2   7 5934.92  158.25
   0   2  -7 5932.71  157.87
   0  -2  -7 5999.17  158.47
   0   2  -8   62.89    8.86
   0   2   8   77.55    9.32
   0  -2  -8   88.86   10.60
   0  -2   8   68.63    8.93
   0  -2   9 4207.74  124.84
   0   2  -9 4652.94  125.04
   0   2   9 4340.20  125.67
   0  -2  -9 4563.07  125.73
   0   2 -10   18.37    8.09
   0  -2 -10   21.11    9.32
   0  -2 -11 1330.81   51.01
   0   2 -11 1393.43   51.19
   0  -2 -12   63.58   16.29
   0   2 -12   26.65   10.79
   0  -2 -13   65.88   14.53
   0   2 -13   -4.02    9.75
   0   2 -14   -0.73    9.97
   0  -2 -14   27.57   12.30
   0  -2 -15 1687.32   64.87
   0   2 -15 1630.42   64.16
   0   2 -16    1.99    9.80
   0  -2 -16   15.60   12.48
   0   2 -17 2106.81   76.83
   0  -2 -17 1920.37   76.58
   0  -2 -18  180.58   21.97
   0   2 -18  188.06   21.64
   0   2 -19  498.50   34.84
   0  -2 -19  479.08   35.01
   0  -2 -20   41.73   17.40
   0   2 -20   47.31   17.82
   0   2 -21   -9.56   13.97
   0  -2 -21  -11.41   14.40
   0  -2 -22  123.28   21.66
   0   2 -22  111.30   21.89
   0  -2 -23  351.82   33.88
   0   2 -23  389.84   34.89
   0  -2 -24  -11.30   18.54
   0   2 -24    3.12   16.13
   0  -2 -25 1258.82   67.96
   0   2 -25 1162.71   64.87
   0   2 -26   81.29   20.91
   0  -2 -26   35.42   19.09
   0  -2 -27  319.52   36.35
   0   2 -27  298.14   34.42
   0  -2 -28  -30.22   20.66
   0   2 -28   19.04   18.40
   0  -2 -28   31.27   21.03
   0   2 -29    8.73   17.78
   0  -2 -29    9.70   18.56
   0  -2 -29   36.13   22.22
   0  -3  -2 1790.24   50.37
   0   3  -2 1813.26   48.17
   0  -3   2 1743.82   49.56
   0  -3   2 1819.47   48.65
   0  -3  -3   13.71    4.05
   0   3  -3   16.45    3.73
   0   3   3   16.72    3.86
   0  -3   3    8.69    3.21
   0   3   3   12.38    4.19
   0  -3  -3   17.00    4.25
   0   3   4  532.19   20.14
   0  -3  -4  416.84   19.41
   0   3   4  518.07   20.31
   0  -3   4  521.49   19.68
   0  -3  -4  559.35   20.32
   0   3  -4  541.94   19.60
   0  -3   5 1180.00   38.72
   0   3  -5 1165.98   38.63
   0  -3  -5 1275.92   39.57
   0   3   5 1243.05   39.85
   0   3   5 1255.91   39.41
   0   3   6  853.05   30.68
   0   3  -6  856.51   30.35
   0  -3  -6  822.65   30.99
   0   3   6  899.97   30.90
   0  -3   6  769.27   29.98
   0   3  -7   32.35    6.82
   0  -3   7   38.88    6.77
   0   3   7   35.76    6.40
   0  -3  -7   36.85    7.12
   0   3   7   39.99    7.11
   0   3   8   17.34    6.06
   0  -3   8   12.44    6.13
   0   3  -8    2.26    6.03
   0  -3  -8   10.66    6.13
   0  -3  -9  317.26   19.55
   0   3  -9  346.93   19.75
   0  -3   9  309.89   19.50
   0  -3 -10  466.14   25.39
   0   3 -10  488.02   25.54
   0   3 -11  679.72   31.95
   0  -3 -11  662.84   32.08
   0  -3 -12 1549.02   57.24
   0   3 -12 1518.65   56.94
   0   3 -13 1004.88   43.78
   0  -3 -13 1064.22   45.74
   0  -3 -14  585.25   33.10
   0   3 -14  546.03   31.55
   0   3 -15  166.37   18.64
   0  -3 -15  162.36   18.83
   0   3 -16  218.39   21.32
   0  -3 -16  273.72   24.67
   0  -3 -17  328.55   27.09
   0   3 -17  357.63   28.06
   0  -3 -18  551.36   35.73
   0   3 -18  534.29   35.36
   0  -3 -19  194.43   23.00
   0   3 -19  171.45   21.31
   0  -3 -20  805.61   47.20
   0   3 -20  822.92   46.15
   0  -3 -21  188.29   25.16
   0   3 -21  187.27   23.90
   0  -3 -22  288.63   30.86
   0   3 -22  307.17   31.27
   0   3 -23  194.23   25.96
   0  -3 -23  157.20   24.19
   0   3 -24   16.22   17.92
   0  -3 -24   -0.39   17.08
   0   3 -25    6.83   16.72
   0  -3 -25  -28.19   20.23
   0  -3 -26   48.78   20.72
   0   3 -26   91.51   23.17
   0   3  26   96.72   20.77
   0   3 -27   28.57   19.06
   0   3  27   59.64   19.67
   0  -3 -27   15.39   21.20
   0   3 -28  426.84   41.79
   0  -3 -28  444.46   43.90
   0   3 -29   51.98   22.57
   0  -3 -29   71.17   25.55
   0   4   0 3018.55   81.86
   0   4   0 3285.94   80.43
   0  -4   0 3382.62   82.71
   0  -4   0 3385.77   81.00
   0   4  -1 1205.88   34.07
   0  -4  -1  875.17   31.68
   0  -4   1 1007.92   33.37
   0   4   1 1117.33   31.70
   0  -4   1 1067.57   30.26
   0  -4  -1 1124.62   32.01
   0   4  -1 1119.64   30.88
   0   4   1 1117.23   32.64
   0  -4   2 1327.14   40.26
   0   4   2 1323.27   38.96
   0  -4   2 1332.44   38.60
   0   4  -2 1377.19   41.08
   0   4  -2 1350.30   38.42
   0  -4  -2 1324.19   39.26
   0   4  -2 1326.94   37.36
   0  -4  -3  573.60   20.90
   0  -4  -3  557.26   21.58
   0  -4   3  513.75   19.62
   0   4  -3  549.64   19.30
   0   4   3  527.68   19.48
   0   4   4 3912.10  104.03
   0  -4  -4 3796.01  105.24
   0  -4   4 3876.57  104.05
   0   4  -4 3865.15  103.00
   0  -4  -4 4152.44  105.71
   0   4   4 3819.03  105.27
   0   4   5  182.77   11.82
   0   4   5  206.16   12.44
   0  -4  -5  222.53   12.49
   0  -4  -5  197.64   12.41
   0   4  -5  182.95   11.41
   0  -4   5  176.78   11.42
   0   4   6  878.46   32.03
   0  -4  -6  862.70   32.25
   0   4  -6  886.66   31.58
   0  -4   6  846.13   31.68
   0   4   6  884.59   32.18
   0  -4  -7  600.54   25.73
   0   4  -7  563.55   24.61
   0   4   7  581.20   25.11
   0   4   7  580.49   25.46
   0  -4   7  543.68   24.65
   0  -4   8 3024.01   93.21
   0   4   8 3336.63   94.38
   0   4  -8 3159.73   93.03
   0  -4  -8 3186.13   94.74
   0   4   8 3426.91   94.31
   0  -4  -9  578.13   27.44
   0  -4   9  520.65   26.34
   0   4   9  558.54   26.40
   0   4  -9  552.93   25.79
   0   4  10 1439.49   49.92
   0   4 -10 1367.01   50.07
   0  -4 -10 1381.41   51.55
   0  -4 -11  356.54   22.90
   0   4 -11  345.96   21.93
   0   4  11  345.35   21.47
   0   4 -12   74.90   13.49
   0  -4 -12   61.38   12.32
   0   4 -13  125.30   15.73
   0  -4 -13  153.82   17.30
   0   4 -14  772.04   38.38
   0  -4 -14  786.65   39.40
   0  -4 -15  929.82   44.93
   0   4 -15  895.17   43.18
   0   4 -16 2146.86   79.83
   0  -4 -16 2319.12   82.58
   0   4 -17  560.94   34.13
   0  -4 -17  531.76   34.46
   0  -4 -18 1065.40   53.42
   0   4 -18 1101.77   52.08
   0  -4 -19  327.27   29.63
   0   4 -19  370.98   30.11
   0   4 -20  109.86   18.97
   0  -4 -20   89.04   19.01
   0  -4 -21   -1.19   15.31
   0   4 -21   -9.14   13.88
   0  -4 -22  334.89   32.29
   0   4  22  310.41   28.62
   0   4 -22  321.51   31.69
   0  -4 -23  133.01   24.39
   0   4  23  155.09   22.19
   0   4 -23  176.48   25.28
   0   4 -24  664.67   46.51
   0   4  24  657.91   45.22
   0  -4 -24  620.25   46.98
   0   4  25  138.18   22.66
   0  -4 -25  115.95   23.43
   0   4 -25   82.18   20.59
   0   4  26  518.90   42.30
   0   4 -26  520.98   43.69
   0  -4 -26  554.06   46.16
   0  -4 -26  607.84   48.38
   0  -4 -27  118.36   28.72
   0   4  27  136.98   24.31
   0   4 -27  119.21   26.22
   0  -4 -28  132.07   31.03
   0   4 -28  111.82   27.62
   0   4 -29    5.21   19.59
   0  -4 -29   19.41   20.46
   0   5   0   -2.65    3.84
   0  -5   0    2.88    3.45
   0   5   0    1.71    2.59
   0  -5   0   -3.23    3.79
   0   5  -1   52.84    4.80
   0   5   1   55.47    5.34
   0  -5   1   52.55    6.08
   0  -5   1   52.05    4.73
   0   5   1   51.01    5.73
   0   5  -1   54.70    6.40
   0  -5  -1   53.36    5.66
   0  -5  -1   51.95    5.43
   0  -5   2  807.71   27.39
   0   5   2  706.34   25.98
   0  -5  -2  701.53   25.39
   0   5   2  739.85   25.40
   0   5  -2  776.38   25.14
   0  -5   2  866.32   24.88
   0   5  -2  737.91   23.73
   0   5  -2  796.12   28.37
   0  -5  -3  731.00   28.08
   0  -5   3  700.98   26.64
   0   5  -3  765.17   25.06
   0  -5   3  755.43   25.97
   0   5  -3  770.04   24.29
   0  -5  -3  693.64   25.91
   0   5  -4   65.92    6.81
   0  -5  -4   60.51    7.92
   0   5   4   65.33    6.80
   0  -5  -4   64.68    7.64
   0  -5   4   74.97    7.44
   0  -5   5 6872.42  182.37
   0  -5  -5 6903.11  184.09
   0   5  -5 6981.68  181.05
   0   5   5 6835.48  183.93
   0   5   5 7115.36  182.28
   0  -5  -5 7251.36  184.47
   0   5   6   26.98    6.33
   0  -5  -6   40.61    7.86
   0   5  -6   30.09    6.23
   0   5   6   39.83    7.42
   0  -5   6   34.84    6.18
   0  -5  -6   30.07    6.24
   0   5  -7  569.46   24.36
   0   5   7  561.04   25.28
   0  -5   7  534.97   25.07
   0   5   7  594.49   25.84
   0  -5  -7  575.16   26.00
   0   5   8   48.37    8.82
   0   5  -8   61.05    9.42
   0   5   8   45.44    7.98
   0  -5   8   52.07    8.76
   0  -5  -8   40.83    8.22
   0   5  -9   84.51   11.64
   0   5   9   82.79   10.91
   0  -5  -9   89.90   11.49
   0  -5   9   84.02   11.12
   0  -5 -10    4.90    8.27
   0   5  10    5.64    6.64
   0   5 -10    1.51    7.77
   0  -5 -11 1564.31   57.84
   0   5  11 1594.65   56.72
   0   5 -11 1583.65   56.41
   0   5  12  109.10   13.32
   0  -5 -12  111.86   15.21
   0   5 -12  139.27   15.01
   0   5 -13 3131.07   99.15
   0   5  13 3051.55   98.43
   0  -5 -13 3363.91  102.52
   0   5  14   19.53    8.38
   0  -5 -14   50.50   13.92
   0   5 -14   19.19    9.92
   0   5  15  319.00   23.02
   0  -5 -15  348.97   26.77
   0   5 -15  320.52   25.24
   0   5  16   32.76   11.21
   0  -5 -16   27.84   13.13
   0   5 -16   33.68   12.63
   0  -5 -17   43.79   14.35
   0   5 -17   60.13   15.93
   0   5  17   45.43   11.82
   0   5  18   15.31   10.65
   0  -5 -18   15.16   14.42
   0   5 -18   15.91   12.10
   0   5  19  961.08   48.66
   0  -5 -19  949.71   51.82
   0   5 -19 1013.43   50.79
   0   5 -20    4.69   11.82
   0   5  20   -2.38   10.78
   0  -5 -20  -16.39   16.99
   0  -5 -21  813.73   49.04
   0   5  21  777.41   45.76
   0   5 -21  839.62   47.32
   0  -5 -22  221.49   28.07
   0   5  22  229.66   25.68
   0   5 -22  252.69   28.16
   0   5  23  317.71   30.55
   0   5 -23  369.05   34.24
   0  -5 -23  323.60   33.04
   0   5  24   51.86   17.59
   0  -5 -24   98.41   24.83
   0  -5 -24   53.82   19.48
   0   5 -24   65.28   19.45
   0   5  25    9.00   14.76
   0   5 -25   23.33   20.05
   0  -5 -25   53.04   23.67
   0   5 -26   34.29   19.40
   0  -5 -26   17.06   20.82
   0   5  26    7.17   14.35
   0   5 -27  175.27   28.80
   0  -5 -27  242.06   35.35
   0   5  27  237.94   30.44
   0  -5 -28  124.40   30.58
   0   5 -28   26.54   19.19
   0   5 -29  464.97   44.20
   0   6   0 2223.22   66.61
   0  -6   0 2489.31   68.17
   0   6   0 2461.64   64.96
   0  -6   0 2542.33   65.86
   0   6  -1 1433.67   40.69
   0  -6   1 1558.03   45.14
   0  -6  -1 1419.26   43.23
   0   6   1 1314.35   42.58
   0  -6  -1 1404.88   42.15
   0   6   1 1365.79   41.33
   0   6  -1 1384.94   43.69
   0  -6   1 1306.75   39.56
   0  -6   2 1390.84   43.42
   0  -6   2 1354.11   38.84
   0   6   2 1300.93   40.34
   0   6  -2 1286.38   38.79
   0   6  -2 1386.28   43.95
   0   6  -2 1346.52   40.15
   0  -6  -2 1284.30   40.59
   0   6   2 1266.77   41.11
   0   6   3 2653.54   75.15
   0  -6  -3 2591.69   75.53
   0   6   3 2735.78   76.07
   0   6  -3 2705.47   72.72
   0   6  -3 2778.83   74.25
   0  -6   3 2705.94   77.09
   0  -6  -4  102.17   10.21
   0  -6   4  108.78    9.95
   0  -6   4   92.65    8.75
   0   6  -4  104.85    7.66
   0  -6  -4   98.62    9.42
   0   6   4  107.32    8.86
   0   6  -4  101.02    7.89
   0  -6   5  118.91   10.00
   0  -6  -5   85.33    9.45
   0   6   5   99.70    9.13
   0  -6  -5  116.31   10.97
   0   6  -5  102.11    8.98
   0  -6   6 1086.85   39.94
   0  -6  -6 1217.92   42.32
   0   6  -6 1142.66   38.70
   0   6   6 1160.88   39.89
   0  -6  -6 1095.87   41.24
   0   6  -7 1812.25   58.17
   0   6   7 1854.11   60.64
   0  -6   7 1841.18   59.96
   0   6   7 1876.44   59.79
   0  -6  -7 1836.82   61.00
   0  -6  -7 1991.70   61.94
   0  -6  -8 2215.13   69.90
   0   6   8 2022.51   67.25
   0   6   8 2131.38   68.16
   0   6  -8 2107.61   66.18
   0  -6   8 2123.18   67.76
   0   6  -9 3112.89   92.61
   0   6   9 3119.03   94.29
   0  -6   9 3066.31   94.30
   0  -6  -9 3208.35   96.91
   0  -6 -10 1390.36   50.38
   0   6  10 1291.68   48.66
   0   6 -10 1198.95   46.69
   0   6 -11   12.78    9.86
   0  -6 -11    4.67    9.64
   0   6  11   11.57    7.49
   0   6  12  170.35   16.39
   0   6 -12  170.95   16.87
   0  -6 -12  149.50   16.84
   0   6 -13    6.24    8.39
   0   6  13    1.75    7.44
   0  -6 -13    1.35   10.43
   0   6 -14  168.68   17.73
   0  -6 -14  154.74   18.30
   0   6  14  186.97   17.67
   0   6  15  593.00   33.35
   0  -6 -15  586.00   35.34
   0   6 -15  654.76   35.31
   0  -6 -16 1246.92   57.30
   0   6 -16 1330.54   55.14
   0   6  16 1251.62   53.84
   0  -6 -17 1234.36   58.01
   0   6  17 1221.76   53.72
   0   6 -17 1277.20   55.47
   0   6 -18  870.08   44.59
   0   6  18  815.88   43.10
   0  -6 -18  827.51   46.62
   0   6  19  498.68   34.40
   0   6 -19  612.67   37.20
   0  -6 -19  551.29   38.01
   0  -6 -20   61.46   16.40
   0   6  20   98.18   17.62
   0   6 -20  129.47   20.77
   0   6 -21   46.77   17.86
   0   6  21   30.22   13.41
   0  -6 -21   52.05   22.01
   0  -6 -21   -3.27   15.72
   0   6 -22  215.12   25.99
   0  -6 -22  221.45   29.53
   0   6  22  191.30   24.31
   0   6 -23   99.96   20.80
   0   6  23  134.02   21.40
   0  -6 -23  115.46   24.53
   0   6  24  220.73   26.78
   0  -6 -24  252.33   32.58
   0   6 -24  217.57   27.85
   0  -6 -25 1061.05   63.74
   0   6  25  933.08   55.53
   0   6 -25  951.95   57.73
   0  -6 -26  322.67   38.72
   0   6  26  264.83   30.94
   0   6 -26  266.48   31.93
   0   6  27  462.61   39.49
   0  -6 -27  414.38   43.05
   0   6 -27  418.59   39.58
   0   6 -28  106.49   26.03
   0  -6 -28   79.63   27.73
   0   6 -29  -17.86   21.43
   0   7   0   10.91    5.37
   0  -7   0   12.01    4.49
   0  -7   0    2.96    4.62
   0   7   0    5.60    3.87
   0  -7   1  660.41   23.97
   0  -7  -1  763.50   26.48
   0  -7  -1  724.63   27.47
   0   7  -1  696.34   27.59
   0   7   1  678.48   26.82
   0   7   1  746.26   25.66
   0   7  -1  747.47   24.93
   0  -7   1  797.97   29.29
   0   7   2 2270.44   68.03
   0   7  -2 2270.63   66.09
   0   7  -2 2432.51   70.87
   0   7   2 2240.60   66.56
   0  -7   2 2582.04   71.07
   0   7  -2 2458.96   65.41
   0  -7  -2 2296.89   67.24
   0  -7   2 2278.81   64.55
   0  -7  -3   19.67    5.00
   0   7   3   18.51    5.08
   0   7  -3   29.42    5.46
   0   7   3   28.46    6.57
   0   7  -3   17.91    7.00
   0  -7   3   27.42    6.17
   0   7  -3   18.15    4.17
   0  -7  -4 7021.51  187.70
   0  -7   4 7055.35  188.82
   0   7  -4 7135.49  185.34
   0  -7  -4 7337.62  192.37
   0   7  -4 7335.01  183.98
   0   7   4 7021.96  185.73
   0  -7  -5  458.88   23.97
   0   7  -5  488.66   19.41
   0   7   5  479.81   21.69
   0   7  -5  466.99   20.52
   0  -7  -5  455.26   22.67
   0  -7   5  531.10   22.78
   0  -7   5  478.19   23.44
   0  -7   6 2528.42   76.67
   0  -7  -6 2557.96   78.97
   0   7   6 2521.59   75.19
   0   7  -6 2487.50   73.82
   0  -7  -6 2619.98   77.87
   0   7  -7  425.38   21.18
   0   7   7  443.04   21.92
   0  -7  -7  430.68   24.02
   0  -7   7  429.46   22.84
   0  -7  -7  428.58   23.31
   0   7  -8   63.63   11.33
   0   7   8   20.17    8.41
   0  -7  -8   14.31    9.47
   0  -7   8   48.84   11.53
   0  -7   9    2.24    6.89
   0   7  -9    0.70    7.77
   0   7   9   -5.31    7.66
   0  -7 -10  522.02   29.32
   0   7 -10  530.76   27.54
   0   7  10  532.25   27.96
   0   7  11   10.09    7.85
   0   7 -11   13.13    8.69
   0  -7 -11    2.67    8.93
   0  -7 -12 2575.91   87.97
   0   7 -12 2572.14   83.45
   0   7  12 2583.23   84.81
   0   7  13   27.39    9.78
   0   7 -13   21.15   10.48
   0  -7 -13   22.08   12.00
   0   7 -14 1548.58   59.06
   0   7  14 1420.07   58.67
   0  -7 -14 1590.00   64.01
   0  -7 -15  345.18   28.26
   0   7  15  329.14   24.97
   0   7 -15  359.19   25.19
   0  -7 -16  432.64   31.65
   0   7 -16  412.05   29.08
   0   7  16  342.80   26.40
   0  -7 -17   95.54   19.55
   0   7 -17   87.53   16.25
   0   7  17   71.98   15.25
   0   7  18  107.95   16.65
   0  -7 -18  125.08   21.34
   0   7 -18  127.62   20.90
   0   7 -19   35.57   14.68
   0  -7 -19   38.42   17.68
   0   7  19   31.69   13.04
   0   7  20  999.56   51.80
   0  -7 -20 1074.71   57.87
   0   7 -20  998.42   52.27
   0   7  21    0.12   11.69
   0  -7 -21   29.68   18.46
   0   7 -21    8.30   13.53
   0   7  22  795.20   47.11
   0  -7 -22  842.56   53.90
   0   7 -22  787.72   48.10
   0   7  23   53.57   17.12
   0  -7 -23   91.21   22.71
   0   7 -23   56.95   17.40
   0   7  24  242.79   27.73
   0   7 -24  225.34   28.32
   0  -7 -24  235.45   32.51
   0   7 -25   41.97   18.97
   0  -7 -25   49.88   21.46
   0   7  25   59.80   17.83
   0   7  26    3.05   16.13
   0  -7 -26   22.05   21.34
   0   7 -26   12.69   16.55
   0   7  27    1.71   15.22
   0   7 -27   36.18   21.40
   0  -7 -27   12.82   20.29
   0   7 -28  648.49   49.47
   0  -7 -28  639.80   54.66
   0   7 -29   10.87   17.49
   0   8   0 3753.67  101.04
   0  -8   0 3993.37  106.25
   0  -8   0 3805.44  101.96
   0   8   0 3543.25  103.74
   0  -8   1 2651.77   73.28
   0  -8  -1 2533.36   69.40
   0   8  -1 2183.76   66.00
   0   8  -1 2325.72   70.70
   0  -8  -1 2473.83   71.24
   0  -8   1 2214.08   65.76
   0   8   1 2243.79   69.55
   0   8   1 2509.94   67.90
   0   8  -2 2389.21   70.54
   0   8   2 2209.87   67.89
   0   8  -2 2154.11   65.28
   0   8   2 2256.64   65.92
   0  -8   2 2216.92   63.50
   0  -8   2 2441.58   71.17
   0   8  -2 2421.24   65.46
   0  -8  -2 2240.96   66.91
   0   8   3    3.21    4.52
   0   8  -3    5.15    4.10
   0   8  -3   -3.18    5.34
   0  -8  -3   10.22    5.84
   0  -8   3    1.35    5.64
   0   8   3    3.29    5.33
   0   8  -3    0.42    6.70
   0  -8  -4   36.07    8.97
   0   8  -4   53.53    6.81
   0   8   4   49.15    8.38
   0  -8  -4   38.21    7.15
   0   8  -4   40.78    7.64
   0   8   4   40.23    6.58
   0  -8  -5 1240.33   43.20
   0   8   5 1254.66   41.51
   0   8  -5 1212.63   40.54
   0  -8   5 1123.75   41.49
   0   8  -5 1175.11   38.80
   0   8   6  450.71   21.94
   0   8  -6  436.44   19.42
   0   8  -6  450.85   21.31
   0  -8   6  451.07   23.17
   0  -8  -6  463.13   24.34
   0   8   7 2473.06   76.41
   0  -8   7 2563.52   78.52
   0   8  -7 2503.77   74.72
   0  -8  -7 2514.42   79.40
   0  -8  -8 1074.96   43.08
   0   8  -8  995.05   38.48
   0  -8   8 1058.72   42.12
   0  -8  -9 2030.37   69.75
   0  -8   9 2041.05   68.46
   0   8  -9 1931.01   64.81
   0  -8 -10  741.84   36.76
   0   8  10  711.48   34.73
   0   8 -10  748.31   33.02
   0   8  11  389.88   24.88
   0  -8 -11  381.76   26.32
   0   8 -11  422.32   24.50
   0  -8 -12   28.63   11.82
   0   8  12   32.36   10.41
   0   8 -12   46.47   12.49
   0   8 -13   39.93   11.37
   0   8  13   24.19    9.94
   0  -8 -13   54.18   14.27
   0   8 -14  128.52   16.69
   0  -8 -14   87.17   16.08
   0   8  14   77.59   13.78
   0   8  15  372.06   26.64
   0  -8 -15  376.44   30.14
   0   8 -15  387.74   26.53
   0  -8 -16  832.27   45.94
   0   8 -16  748.02   40.35
   0   8  16  784.98   41.50
   0  -8 -17  465.47   35.16
   0   8 -17  508.57   32.21
   0   8  17  470.56   32.54
   0   8  18  370.02   29.54
   0   8 -18  455.99   31.54
   0  -8 -18  417.05   35.03
   0   8  19  385.70   30.15
   0   8 -19  381.99   30.90
   0  -8 -19  365.37   33.46
   0   8  20  159.17   21.36
   0  -8 -20  195.46   27.13
   0   8 -20  172.36   22.55
   0  -8 -21   27.44   18.53
   0   8 -21   25.06   15.44
   0   8  21   23.88   14.26
   0   8 -22  127.49   21.02
   0  -8 -22  157.78   25.79
   0   8  22  115.10   20.02
   0   8  23  191.41   24.14
   0   8 -23  214.36   26.21
   0  -8 -23  197.46   30.14
   0   8 -24  403.35   35.87
   0  -8 -24  369.41   38.57
   0   8  24  420.72   36.19
   0   8  25  537.97   41.98
   0  -8 -25  590.39   49.73
   0   8 -25  547.22   42.00
   0  -8 -26  135.48   27.99
   0   8  26  178.48   26.23
   0   8 -26  159.18   27.09
   0   8  27  206.36   29.20
   0  -8 -27  302.68   39.52
   0   8 -27  182.70   27.56
   0   8 -28   39.28   20.89
   0   8 -29   19.09   21.04
   0  -9   0   -2.71    5.39
   0   9   0   11.10    6.64
   0   9   0    9.84    6.64
   0   9  -1  496.99   20.21
   0   9   1  455.46   20.20
   0  -9   1  441.41   18.82
   0  -9  -1  486.24   21.98
   0   9  -1  475.27   22.57
   0   9   1  415.49   21.52
   0   9   2   12.01    8.39
   0   9  -2   17.34    7.82
   0  -9  -2   34.59    8.29
   0   9  -2   26.22    5.54
   0   9  -2   15.56    5.19
   0  -9   2   17.70    4.77
   0  -9  -3 2335.57   70.81
   0   9  -3 2307.32   69.16
   0   9  -3 2424.53   75.70
   0   9   3 2344.65   70.03
   0   9   3 2320.85   71.56
   0   9  -3 2417.30   67.94
   0   9  -4  151.03   10.66
   0   9   4  153.11   13.29
   0  -9  -4  144.11   12.60
   0   9  -4  159.86   12.06
   0  -9  -5 2628.59   81.20
   0   9  -5 2609.28   77.87
   0   9   5 2798.14   81.75
   0   9   5 2709.82   79.04
   0   9  -5 2703.29   76.70
   0   9  -6   12.83    5.20
   0   9   6    2.93    5.52
   0  -9   6    2.49    5.97
   0  -9  -6    2.39    6.97
   0   9  -6    9.10    5.99
   0   9  -7  664.89   27.06
   0   9  -7  698.67   29.37
   0  -9  -7  695.64   32.62
   0  -9   7  809.56   33.44
   0   9  -8  407.96   21.76
   0  -9   8  449.41   25.22
   0  -9  -8  455.52   25.64
   0  -9  -9  696.58   36.01
   0   9  -9  776.99   33.06
   0  -9   9  780.91   36.38
   0   9 -10   29.29    9.52
   0  -9 -10   28.35   11.19
   0  -9 -11 1258.19   52.69
   0   9 -11 1218.05   47.38
   0  -9 -12    1.88   10.49
   0   9 -12   -0.72    8.12
   0   9 -13 1658.75   61.57
   0   9  13 1659.70   64.05
   0  -9 -13 1681.67   67.74
   0  -9 -14   -4.04   11.72
   0   9  14    5.30    9.40
   0   9 -14   -2.21    9.54
   0   9  15  289.67   24.40
   0   9 -15  318.19   25.19
   0  -9 -15  323.45   28.13
   0  -9 -16   58.68   15.69
   0   9 -16   48.82   14.48
   0   9  16   30.80   11.35
   0   9  17    2.08   10.36
   0   9 -17   -2.29   12.67
   0  -9 -17   17.14   15.22
   0   9 -18    6.38   11.72
   0  -9 -18    5.44   14.07
   0   9  18    8.80   10.58
   0   9  19 1001.62   51.32
   0   9 -19 1008.27   50.55
   0  -9 -19  958.01   55.99
   0   9 -20   39.98   14.59
   0  -9 -20   45.88   18.25
   0   9  20   21.40   13.35
   0  -9 -21  427.05   38.59
   0   9 -21  418.12   33.06
   0   9  21  447.57   34.73
   0   9  22   17.87   13.91
   0  -9 -22   56.15   21.94
   0   9 -22   35.69   16.40
   0  -9 -23  449.97   41.89
   0   9  23  440.61   36.73
   0   9 -23  453.18   36.15
   0  -9 -24   52.98   23.47
   0   9  24    6.79   13.59
   0   9 -24    9.98   15.96
   0  -9 -25    1.24   17.02
   0   9 -25    4.87   14.71
   0   9  25  -19.10   15.86
   0   9  26   -2.35   14.30
   0   9 -26  -15.96   18.03
   0  -9 -26   17.74   22.04
   0  -9 -27  262.31   36.56
   0   9 -27  219.00   29.92
   0   9 -28   62.69   21.14
   0   9 -29  483.90   43.88
   0  10   0 2385.85   69.23
   0 -10   0 2432.22   69.98
   0  10   0 2240.74   72.81
   0  10   1    6.15    7.20
   0  10  -1   21.11    6.01
   0 -10  -1   27.46    9.12
   0  10  -1   22.72    8.34
   0  10   1   22.14    9.65
   0 -10   1   15.32    5.83
   0  10   2 1288.49   41.92
   0  10  -2 1280.78   40.61
   0  10   2 1189.02   44.04
   0 -10   2 1179.09   39.09
   0  10  -2 1214.05   45.76
   0  10  -2 1148.54   40.77
   0 -10  -2 1273.57   43.78
   0  10  -3   34.06    6.42
   0  10  -3   34.33    9.57
   0  10  -3   29.59    7.96
   0  10   3   37.46    9.09
   0 -10  -3   63.87   12.12
   0  10   4   10.78    7.41
   0  10  -4   -4.49    5.33
   0  10  -4   11.48    7.10
   0  10  -5   19.05    5.85
   0  10   5   57.08    9.30
   0 -10  -5   40.31    9.34
   0  10  -5    9.58    5.99
   0  10   5   27.81    9.47
   0  10  -6  989.81   35.19
   0 -10  -6  952.23   39.32
   0  10   6  982.60   39.43
   0  10  -6  948.45   35.81
   0  10   6  956.07   36.98
   0  10  -7  391.16   19.57
   0 -10  -7  396.37   23.89
   0 -10   7  367.79   21.68
   0  10  -7  399.54   20.65
   0  10  -8  801.81   31.77
   0 -10  -8  786.85   37.26
   0 -10   8  867.69   37.70
   0  10  -8  885.98   34.69
   0  10  -9  784.05   33.37
   0 -10  -9  783.43   38.44
   0 -10   9  814.09   38.05
   0  10 -10 1241.06   46.89
   0 -10 -10 1226.02   51.47
   0 -10 -11   22.11   11.70
   0  10 -11   26.07    9.52
   0 -10 -12   19.29   11.24
   0  10 -12   13.83   10.81
   0  10 -13   68.96   13.16
   0 -10 -13   54.27   14.01
   0  10 -14  280.31   23.10
   0 -10 -14  327.90   27.72
   0 -10 -15   66.33   16.57
   0  10 -15   54.53   12.40
   0  10 -16 1384.96   58.04
   0 -10 -16 1455.88   66.06
   0  10  16 1408.82   62.63
   0 -10 -17  358.20   32.36
   0  10  17  390.78   29.81
   0  10 -17  341.71   27.42
   0  10  18  460.99   33.25
   0  10 -18  496.78   33.43
   0 -10 -18  483.91   37.97
   0 -10 -19    6.15   14.14
   0  10 -19   28.14   14.22
   0  10  19   -0.06   11.28
   0 -10 -20  176.44   25.86
   0  10  20  158.12   22.00
   0  10 -20  176.08   21.92
   0 -10 -21   39.02   20.25
   0  10  21   28.12   14.26
   0  10 -21   39.73   16.10
   0  10 -22  255.10   28.11
   0  10  22  290.43   29.99
   0 -10 -22  270.10   33.50
   0 -10 -23  136.43   26.64
   0  10 -23   98.81   20.57
   0  10  23  123.91   21.77
   0 -10 -24  413.73   42.45
   0  10 -24  366.10   34.43
   0  10  24  444.11   37.01
   0  10 -25   78.28   21.35
   0  10  25   65.91   19.20
   0 -10 -25   48.43   23.22
   0  10 -26  248.71   30.72
   0  10  26  280.61   31.80
   0 -10 -26  268.10   36.49
   0 -10 -27   76.62   27.15
   0  10 -27   59.04   20.39
   0  10 -28   14.42   19.09
   0  10 -29   52.99   21.13
   0  11   0   -1.62    5.80
   0  11   0   11.75    8.41
   0 -11   0   20.95    7.10
   0  11   1    0.46    7.06
   0  11  -1    9.83    5.32
   0 -11  -1   16.84    7.41
   0  11  -1   10.79    7.83
   0  11   1   10.57    5.70
   0 -11   1   14.27    5.24
   0  11  -2 1326.11   45.17
   0  11  -2 1359.98   50.35
   0  11  -2 1460.45   44.88
   0 -11  -2 1451.44   48.86
   0 -11   2 1283.51   43.05
   0  11   2 1376.54   46.53
   0  11   2 1338.00   48.93
   0  11   3  580.07   28.55
   0  11  -3  606.07   31.09
   0  11  -3  570.14   26.23
   0 -11  -3  669.39   29.31
   0  11   3  590.49   27.14
   0  11  -3  640.68   25.20
   0 -11   3  578.58   24.09
   0 -11  -4 2028.13   65.84
   0  11  -4 2065.36   62.05
   0  11   4 1967.58   66.31
   0  11  -4 1991.69   62.34
   0  11  -5  114.98   10.64
   0  11   5  113.67   13.70
   0  11  -5  123.01   10.91
   0  11   5  112.61   11.69
   0 -11  -5  119.88   13.00
   0  11   6 1067.66   43.43
   0  11  -6 1104.16   38.84
   0  11  -6 1038.49   39.00
   0 -11  -6 1070.47   42.81
   0  11   7  326.38   21.92
   0  11  -7  305.54   17.92
   0  11  -7  318.80   18.65
   0 -11  -7  333.23   21.85
   0 -11  -8   75.25   12.05
   0  11  -8   64.19    9.39
   0 -11   8   64.38   11.07
   0  11  -8  101.70   13.00
   0 -11   9    4.43    7.25
   0  11  -9    3.79    6.74
   0 -11  -9   -5.24   10.09
   0  11  -9    1.21    5.32
   0 -11 -10  491.46   29.84
   0  11 -10  424.70   22.86
   0  11 -10  490.00   26.20
   0 -11 -11  104.11   16.27
   0  11 -11   77.96   11.83
   0  11 -12 1641.08   60.05
   0 -11 -12 1649.61   66.47
   0  11 -13  707.65   35.87
   0 -11 -13  702.87   40.89
   0 -11 -14 1381.72   61.09
   0  11 -14 1295.41   53.58
   0 -11 -15   34.30   15.27
   0  11 -15   12.83   10.42
   0 -11 -16  312.74   29.17
   0  11 -16  258.86   23.10
   0  11 -17    9.70   11.52
   0 -11 -17    5.25   14.21
   0  11 -18  311.16   26.20
   0 -11 -18  320.04   31.38
   0 -11 -19  120.62   22.48
   0  11 -19  104.11   17.83
   0 -11 -20  725.82   49.94
   0  11 -20  738.35   42.89
   0 -11 -21   53.16   20.25
   0  11 -21   17.99   14.30
   0 -11 -22  477.75   42.71
   0  11 -22  498.33   37.03
   0  11  22  506.62   39.29
   0 -11 -23   31.47   21.24
   0  11 -23   23.01   14.50
   0  11  23   26.78   15.93
   0  11 -24   85.57   20.46
   0  11  24   32.33   16.54
   0 -11 -24   56.38   23.89
   0 -11 -25   39.97   22.29
   0  11 -25   15.49   16.91
   0  11 -26   51.25   19.64
   0 -11 -26   52.65   25.45
   0  11 -27    4.10   16.59
   0  11 -28  172.45   28.87
   0  11 -29   57.00   22.25
   0 -12   0   83.34    9.51
   0  12   0   90.77    9.74
   0  12   0  105.21   12.91
   0 -12  -1 2410.01   71.31
   0  12   1 2122.57   72.06
   0  12   1 2281.75   68.99
   0 -12   1 2077.24   65.87
   0  12  -1 2247.34   73.40
   0  12  -1 2395.56   68.12
   0  12   2   73.20   10.73
   0  12  -2   71.91    9.21
   0  12   2   99.84   10.78
   0  12  -2   84.69   12.36
   0  12  -2   87.33    9.51
   0 -12   2   64.83    7.64
   0 -12  -2   80.78   11.10
   0  12   3  137.66   14.23
   0  12  -3  147.32   13.19
   0 -12  -3  180.71   15.36
   0  12  -3  137.68   11.67
   0  12  -3  128.75   15.53
   0 -12   3  142.79   11.45
   0  12   3  154.22   13.57
   0  12  -4   94.68   11.52
   0 -12  -4  101.03   12.67
   0  12   4   90.36   12.35
   0  12  -4   95.49    9.74
   0  12  -5   11.44    6.63
   0 -12  -5   15.61    9.35
   0  12   5    7.20    7.63
   0  12   5   12.88    6.57
   0  12  -5   11.03    8.13
   0  12  -6   69.91    9.64
   0  12   6   75.27   11.86
   0 -12  -6   79.54   12.28
   0  12  -6   78.53    9.88
   0  12   7 1144.17   46.37
   0  12  -7 1085.63   40.87
   0  12  -7 1141.14   41.67
   0 -12  -7 1028.86   45.13
   0  12  -8  115.37   12.36
   0  12   8  103.92   13.66
   0 -12  -8   79.77   13.56
   0  12  -8  106.06   11.22
   0  12  -9 1749.67   58.96
   0  12  -9 1667.56   57.60
   0 -12  -9 1757.68   65.79
   0  12 -10   -5.20    8.42
   0 -12 -10   -3.28   10.07
   0  12 -10   10.55    7.58
   0  12 -11  540.57   28.62
   0 -12 -11  534.46   33.57
   0 -12 -12   22.19   13.45
   0  12 -12   43.09   11.22
   0  12 -13   46.81   11.52
   0 -12 -13   79.53   17.04
   0  12 -14   73.87   13.77
   0 -12 -14   70.70   16.02
   0 -12 -15  678.68   43.71
   0  12 -15  716.17   37.92
   0 -12 -16   23.46   16.43
   0  12 -16    6.75   11.81
   0 -12 -17 1332.25   64.83
   0  12 -17 1262.78   56.23
   0 -12 -18  132.86   23.55
   0  12 -18   81.75   16.13
   0  12 -19  368.31   29.18
   0 -12 -19  327.06   33.84
   0  12 -20    0.63   12.91
   0 -12 -20   22.03   17.77
   0  12 -21    8.56   13.11
   0 -12 -21   22.65   17.92
   0  12 -22    0.37   13.34
   0 -12 -22    8.44   16.77
   0  12 -23  314.28   31.17
   0 -12 -23  349.40   39.09
   0  12 -24   64.45   19.26
   0 -12 -24   59.11   22.78
   0 -12 -25  550.46   48.86
   0  12 -25  475.05   39.69
   0  12 -26   67.86   21.52
   0 -12 -26   89.82   26.35
   0  12 -27  215.12   29.22
   0  12 -28   50.07   21.60
   0  12 -29   42.40   22.55
   0 -13   0   14.01    6.30
   0  13   0   19.00    9.45
   0  13   0   10.92    6.28
   0  13  -1  241.83   15.56
   0 -13   1  195.39   14.09
   0  13  -1  220.63   18.55
   0 -13  -1  200.65   16.50
   0  13   1  241.56   16.02
   0  13   1  240.62   18.40
   0 -13   2   25.92    5.68
   0  13   2   27.15    7.76
   0  13  -2    9.15    8.48
   0  13   2   18.12    8.92
   0 -13  -2   26.77    8.14
   0  13  -2   15.88    6.15
   0  13  -2   16.16    5.92
   0  13   3 3796.31  109.32
   0  13  -3 3641.93  107.98
   0  13   3 3875.54  113.29
   0 -13  -3 3861.40  111.86
   0 -13   3 3641.17  104.91
   0  13  -3 3773.20  115.43
   0  13  -3 3884.28  106.16
   0  13   4  565.99   30.71
   0  13  -4  591.80   27.38
   0  13  -4  643.10   26.98
   0  13  -4  570.40   32.90
   0 -13  -4  640.62   30.58
   0 -13  -5 1150.17   46.82
   0  13  -5 1240.33   43.64
   0  13   5 1218.53   48.72
   0  13  -5 1169.17   43.20
   0  13  -6   36.49    8.14
   0 -13  -6   48.11   10.65
   0  13  -6   56.16    9.05
   0  13   6   34.13    9.61
   0  13   7  824.94   38.33
   0  13  -7  748.72   32.90
   0  13  -7  802.43   34.13
   0 -13  -7  763.10   37.67
   0  13  -8   33.61    8.31
   0 -13  -8    9.18    9.11
   0  13   8   11.42    8.94
   0  13  -8   19.99    8.00
   0  13  -9  156.53   14.74
   0  13   9  130.80   16.51
   0 -13  -9  130.89   16.22
   0  13  -9  144.61   14.81
   0  13 -10   18.45    7.62
   0 -13 -10   15.10   10.82
   0  13 -10   12.83    7.32
   0 -13 -11 1263.28   55.78
   0  13 -11 1194.91   47.91
   0 -13 -12  257.47   25.07
   0  13 -12  279.73   21.41
   0  13 -13  806.19   38.57
   0 -13 -13  845.69   47.20
   0 -13 -14  570.52   39.14
   0  13 -14  614.86   33.46
   0  13 -15  366.63   26.90
   0 -13 -15  399.87   33.44
   0 -13 -16   22.06   14.79
   0  13 -16   25.32   11.92
   0  13 -17  -10.75   11.78
   0 -13 -17  -11.03   16.87
   0  13 -18   97.61   17.43
   0 -13 -18   62.97   18.85
   0  13 -19  301.08   26.99
   0 -13 -19  243.96   29.56
   0  13 -20  300.11   28.11
   0 -13 -20  337.20   35.39
   0  13 -21  749.86   44.78
   0 -13 -21  786.68   54.56
   0 -13 -22   79.40   22.31
   0  13 -22   60.64   16.94
   0  13 -23  544.72   40.70
   0 -13 -23  525.61   46.90
   0  13 -24   21.75   16.72
   0 -13 -24    7.74   20.55
   0 -13 -25  101.57   28.17
   0  13 -25   66.18   19.38
   0  13 -26   93.80   21.94
   0  13 -27  114.81   24.20
   0  14   0 2612.73   84.74
   0 -14   0 2437.72   78.06
   0  14   0 2782.20   79.41
   0  14   1   39.73    8.55
   0 -14  -1   38.38    8.46
   0  14  -1   38.75    7.58
   0  14  -1   25.52    8.81
   0 -14   1   43.89    7.51
   0  14   1   28.99    9.80
   0 -14   2  494.12   22.68
   0 -14  -2  528.74   27.43
   0  14  -2  482.67   23.40
   0  14   2  492.41   28.50
   0  14  -2  469.32   24.07
   0  14  -2  445.31   28.34
   0  14   2  531.34   25.75
   0  14  -3  123.83   12.21
   0 -14   3  143.58   11.70
   0  14   3  126.50   16.31
   0  14  -3  124.16   15.56
   0  14  -3  129.34   11.75
   0 -14  -3  135.01   15.30
   0  14  -4   74.33   11.91
   0  14  -4   76.29   13.70
   0  14  -4   71.66   10.88
   0 -14  -4   87.56   13.64
   0  14   4   72.43   12.23
   0  14  -5   48.58    8.15
   0  14  -5   59.17    8.68
   0  14   5   53.35   11.33
   0 -14  -5   51.69   11.31
   0  14   6 1640.15   63.22
   0 -14  -6 1656.22   62.23
   0  14  -6 1577.83   56.35
   0  14  -6 1871.13   58.32
   0  14  -7  182.32   15.00
   0  14  -7  205.84   16.03
   0 -14  -7  181.39   17.72
   0  14   7  174.86   17.90
   0  14   8  890.66   42.92
   0  14  -8  996.58   39.89
   0  14  -8  912.46   37.31
   0 -14  -8  875.36   42.48
   0  14  -9   41.43   10.99
   0  14  -9   41.46   10.28
   0 -14  -9    7.47    9.90
   0  14   9   11.88   10.57
   0  14  10  859.34   42.20
   0 -14 -10  813.27   43.31
   0  14 -10  829.33   37.21
   0  14 -10  805.11   36.16
   0 -14 -11   14.58   12.20
   0  14  11   12.79   11.23
   0  14 -11   -4.70    8.25
   0 -14 -12   13.32   12.26
   0  14 -12    8.21    8.68
   0 -14 -13  -12.61   13.92
   0  14 -13   -3.80    9.31
   0  14 -14  250.30   21.80
   0 -14 -14  237.91   26.81
   0 -14 -15   49.67   17.25
   0  14 -15   48.21   12.89
   0 -14 -16  713.40   47.00
   0  14 -16  734.24   39.36
   0  14 -17    5.31   10.25
   0 -14 -17  -16.42   16.70
   0  14 -18  659.18   38.47
   0 -14 -18  612.97   45.56
   0  14 -19   33.49   13.68
   0 -14 -19   29.02   18.57
   0  14 -20   59.22   16.60
   0 -14 -20   40.85   19.19
   0 -14 -21  115.50   24.05
   0  14 -21   80.62   17.79
   0 -14 -22  147.43   28.26
   0  14 -22  151.10   22.70
   0 -14 -23   43.59   22.04
   0  14 -23   20.53   15.48
   0  14 -24  622.78   43.96
   0 -14 -24  664.46   53.91
   0 -14 -25   79.51   25.96
   0  14 -25   79.93   20.53
   0  15   0    1.11    8.86
   0 -15   0    8.19    6.10
   0  15   0    9.62    6.42
   0 -15  -1   72.88   10.36
   0 -15   1   61.19    8.75
   0  15  -1   67.12   12.21
   0  15   1   62.21   11.45
   0  15  -1   73.58   10.32
   0  15   1   84.33   10.56
   0  15  -2  535.37   27.06
   0  15  -2  552.39   26.52
   0 -15  -2  572.19   29.56
   0  15  -2  585.92   33.05
   0 -15   2  559.97   25.08
   0  15   2  566.06   31.83
   0 -15  -3 1130.09   45.67
   0  15  -3 1035.68   47.92
   0  15  -3  994.47   40.82
   0  15   3  989.31   45.59
   0  15  -3 1144.68   40.15
   0  15   4  980.52   44.94
   0  15  -4 1039.96   39.77
   0  15  -4 1004.46   38.17
   0  15  -4 1001.99   47.24
   0 -15  -4 1003.79   44.10
   0  15  -5  148.61   13.03
   0  15   5  146.06   16.85
   0 -15  -5  131.20   15.44
   0  15  -5  128.80   12.50
   0  15   6  363.61   25.85
   0  15  -6  305.35   19.70
   0  15  -6  360.88   20.62
   0 -15  -6  346.87   24.43
   0  15  -7  184.19   15.99
   0  15  -7  172.26   14.66
   0 -15  -7  177.85   18.59
   0  15   7  179.15   19.13
   0  15  -8   41.78    9.39
   0 -15  -8   29.51   11.67
   0  15  -8   50.33   10.51
   0  15   8   36.57   11.57
   0  15  -9   39.04   10.09
   0  15   9    8.74   11.05
   0 -15  -9   42.87   12.52
   0  15  -9   37.59    9.46
   0  15 -10  491.31   26.61
   0  15  10  500.22   32.67
   0 -15 -10  526.92   34.05
   0  15  11  582.26   35.32
   0  15 -11  524.05   28.74
   0 -15 -11  554.35   36.48
   0 -15 -12  530.25   36.74
   0  15  12  580.87   35.76
   0  15 -12  553.30   30.52
   0  15 -13  310.26   23.27
   0 -15 -13  298.36   28.64
   0  15 -14  542.96   31.23
   0 -15 -14  486.63   37.41
   0 -15 -15   22.71   14.02
   0  15 -15   35.22   12.43
   0  15 -16  114.91   16.61
   0 -15 -16   81.58   19.21
   0 -15 -17  -35.49   17.39
   0  15 -17    4.10   10.12
   0 -15 -18   71.00   20.66
   0  15 -18   83.98   16.31
   0 -15 -19  431.19   40.69
   0  15 -19  413.88   31.15
   0  15 -20  384.23   31.31
   0 -15 -20  393.66   38.91
   0 -15 -21  431.92   42.53
   0  15 -21  405.66   31.92
   0 -15 -22  471.00   46.11
   0  15 -22  502.56   37.06
   0 -15 -23   93.49   26.87
   0 -15 -24   98.36   27.44
   0  16   0  105.18   15.14
   0 -16   0   98.24   10.86
   0  16   0  122.97   12.73
   0 -16   1  359.80   20.15
   0  16  -1  407.53   26.97
   0  16   1  398.09   26.61
   0 -16  -1  404.50   23.05
   0  16  -1  389.98   21.82
   0  16   2  162.95   18.05
   0  16  -2  163.61   14.12
   0 -16   2  171.65   13.47
   0  16  -2  163.06   18.44
   0 -16  -2  175.48   16.47
   0  16  -2  165.51   15.01
   0  16   3  383.82   27.06
   0  16  -3  378.59   28.49
   0 -16  -3  432.35   26.19
   0  16  -3  393.35   22.96
   0  16  -3  395.75   21.64
   0  16  -4   16.40    7.64
   0  16  -4   18.48    6.98
   0 -16  -4   13.10    9.47
   0  16  -4    3.36   10.77
   0  16   4   20.82   10.56
   0  16  -5  206.01   15.68
   0  16  -5  223.88   15.89
   0  16   5  195.20   20.29
   0 -16  -5  265.93   22.03
   0  16  -6   64.01    9.84
   0  16  -6   60.57    9.82
   0  16   6   73.59   14.70
   0 -16  -6   83.72   14.18
   0  16  -7  869.53   36.23
   0  16   7  905.57   44.44
   0 -16  -7  884.50   43.41
   0  16   8    7.31   11.08
   0 -16  -8   10.54   10.58
   0  16  -8   39.23    9.95
   0  16   9  483.99   32.54
   0 -16  -9  480.28   32.95
   0  16  -9  494.64   26.35
   0 -16 -10   17.25   12.47
   0  16 -10   -7.00    9.28
   0  16  10   -6.37   11.78
   0  16 -11  361.84   23.59
   0 -16 -11  344.26   29.84
   0  16  11  363.95   28.89
   0 -16 -12    4.81   13.14
   0  16  12   20.00   12.19
   0  16 -12    6.10    8.62
   0  16  13   45.82   15.17
   0 -16 -13   26.85   14.70
   0  16 -13   25.69   10.55
   0 -16 -14    3.36   14.55
   0  16 -14   25.00   10.39
   0  16  14   25.00   12.49
   0  16 -15  630.41   35.01
   0 -16 -15  637.32   43.90
   0  16 -16   13.57   10.15
   0 -16 -16   -1.93   17.42
   0 -16 -17  335.16   33.95
   0  16 -17  343.15   27.08
   0  16 -18   22.49   12.28
   0 -16 -18    8.67   17.59
   0 -16 -19  192.89   29.83
   0  16 -19  198.32   22.02
   0 -16 -20    8.98   17.88
   0 -16 -21  -22.10   21.37
   0 -16 -22   14.19   20.88
   0 -16 -23  155.85   30.53
   0 -16 -24  -22.84   25.02
   0  17   0   12.46   11.40
   0 -17   0   16.60    6.94
   0  17   1   15.15   10.66
   0  17  -1   30.58    8.95
   0 -17  -1   19.49    7.61
   0  17  -1   14.87   11.29
   0  17  -1   11.81    7.11
   0 -17   1   19.02    6.77
   0 -17  -2  285.36   20.92
   0  17   2  302.65   24.90
   0  17  -2  315.81   19.33
   0  17  -2  276.63   23.93
   0 -17   2  284.48   18.11
   0  17  -2  290.52   19.66
   0 -17  -3   43.90   11.11
   0  17  -3   21.85   10.58
   0  17  -3   63.18   10.28
   0  17   3   58.49   13.89
   0 -17  -4 1166.53   50.30
   0  17  -4 1147.30   44.61
   0  17   4 1202.93   52.74
   0  17  -5  400.89   22.98
   0  17   5  403.30   29.05
   0 -17  -5  417.12   28.24
   0  17   6  521.28   33.61
   0 -17  -6  478.94   31.58
   0  17  -6  519.92   26.34
   0 -17  -7  135.25   17.53
   0  17   7  112.99   17.60
   0  17  -7  140.75   14.39
   0 -17  -8   23.59   13.26
   0  17  -8   31.70    9.83
   0  17   8   17.35   11.66
   0  17   9   18.05   12.05
   0  17  -9   29.63    9.51
   0 -17  -9   46.56   14.28
   0  17  10   31.45   13.00
   0  17 -10   29.23    9.47
   0 -17 -10   59.04   15.84
   0  17  11  507.33   35.41
   0 -17 -11  500.77   35.76
   0  17 -11  491.29   27.98
   0  17 -12  845.28   39.74
   0 -17 -12  866.37   49.28
   0  17  12  892.25   48.15
   0  17 -13  324.70   23.61
   0  17  13  340.91   29.37
   0 -17 -13  298.87   30.20
   0 -17 -14  431.17   35.67
   0  17 -14  366.51   25.90
   0  17  14  350.99   30.21
   0 -17 -15  255.85   28.89
   0  17 -15  294.26   23.53
   0  17  15  315.51   29.26
   0 -17 -16  132.89   23.94
   0  17  16  147.36   22.09
   0 -17 -17   61.87   20.17
   0 -17 -18  129.03   25.75
   0 -17 -19   69.15   20.90
   0 -17 -20  226.08   31.23
   0 -17 -21  235.20   34.03
   0 -17 -22  426.67   44.45
   0 -17 -23   55.05   23.82
   0  18   0  485.89   32.84
   0 -18   0  475.55   24.99
   0 -18  -1    4.95    6.81
   0  18   1    1.09   11.43
   0 -18   1    6.42    6.14
   0  18  -1    6.69    7.70
   0  18  -1   26.56   12.84
   0  18   2 1133.44   51.14
   0 -18  -2 1057.46   44.69
   0 -18   2 1075.70   41.10
   0  18  -2 1076.07   43.79
   0  18  -2 1081.22   51.82
   0  18  -3   26.83    8.35
   0  18   3   33.96   13.32
   0 -18  -3   22.16    9.09
   0  18  -3    5.41   13.24
   0  18   4   61.00   17.66
   0  18  -4   33.34    9.19
   0 -18  -4   45.53   13.30
   0  18  -5   41.71    9.15
   0  18   5   48.31   13.59
   0 -18  -5   46.94   12.38
   0  18   6   93.42   17.84
   0  18  -6   86.84   11.72
   0 -18  -6  105.41   17.69
   0 -18  -7   32.89   12.59
   0  18   7   23.89   12.13
   0  18  -7   42.68    9.32
   0 -18  -8  961.39   47.77
   0  18   8  838.27   46.39
   0  18  -8  868.38   37.81
   0 -18  -9  163.40   20.67
   0  18  -9  171.80   16.03
   0  18   9  154.23   21.17
   0  18 -10  689.50   33.65
   0 -18 -10  711.41   42.26
   0  18  10  729.55   42.89
   0 -18 -11   19.69   13.60
   0  18 -11    4.27    8.32
   0  18  11    2.30   12.99
   0 -18 -12  133.48   22.69
   0  18  12   98.36   18.27
   0 -18 -13   -5.06   13.44
   0  18  13   14.58   13.99
   0  18  14  412.87   33.62
   0 -18 -14  411.50   36.69
   0 -18 -15   90.26   20.57
   0  18  15  154.01   23.51
   0  18  16  590.59   41.68
   0 -18 -16  605.75   46.03
   0  18  17   27.03   14.55
   0 -18 -17   33.68   18.42
   0  18  18  560.44   40.89
   0 -18 -18  556.35   45.79
   0  18  19   41.68   17.74
   0 -18 -19   13.21   19.71
   0 -18 -20   41.72   20.40
   0 -18 -21    5.50   21.13
   0 -18 -22   20.35   20.75
   0 -18 -23   -6.69   21.58
   0 -19   0   11.04    7.37
   0  19   0   -2.71   12.15
   0 -19   1   93.92   11.79
   0  19   1   69.49   14.97
   0  19  -1   89.37   15.97
   0 -19  -1   75.12   11.45
   0  19  -1   77.54   11.91
   0 -19  -2  236.37   19.12
   0  19   2  226.45   23.13
   0  19  -2  212.48   17.92
   0  19  -2  233.52   24.09
   0 -19   2  267.46   18.27
   0  19  -3  477.30   26.50
   0 -19  -3  472.93   28.85
   0  19   3  484.25   33.39
   0  19  -3  420.57   32.74
   0  19  -4  145.36   14.52
   0 -19  -4  103.41   14.70
   0  19   4  133.07   19.81
   0  19   5 1445.04   62.09
   0 -19  -5 1415.14   58.45
   0  19  -5 1262.54   48.98
   0 -19  -6  219.47   22.27
   0  19   6  196.42   22.48
   0  19   7  370.19   30.89
   0 -19  -7  402.49   30.29
   0 -19  -8   56.74   15.01
   0  19   8   41.19   15.66
   0 -19  -9   26.08   14.66
   0  19   9   -6.50   12.99
   0  19  10   51.08   16.37
   0 -19 -10   74.86   18.65
   0  19  11  994.61   53.42
   0 -19 -11 1050.04   55.70
   0 -19 -12   75.82   17.85
   0  19  12   75.27   18.05
   0  19  13  921.24   52.50
   0 -19 -13  973.80   55.45
   0  19  14  146.27   22.00
   0 -19 -14  132.16   23.80
   0 -19 -15  206.83   28.70
   0  19  15  192.21   25.04
   0  19  16  119.61   22.34
   0 -19 -16   95.45   23.17
   0  19  17   25.60   17.29
   0 -19 -17   32.12   20.36
   0  19  18   -2.97   16.09
   0 -19 -18    1.15   18.18
   0  19  19  344.26   35.10
   0 -19 -19  353.92   39.68
   0 -19 -20  169.83   30.68
   0  19  20  159.06   26.35
   0 -19 -21  532.44   50.57
   0 -19 -22   76.97   27.42
   0  20   0   25.61   13.61
   0  20   0   11.36    7.82
   0 -20   0   16.22    7.23
   0  20   1  497.99   34.58
   0  20  -1  495.08   34.48
   0 -20  -1  460.25   26.03
   0  20   2    1.30   11.90
   0  20  -2   -4.00   12.35
   0 -20  -2    7.62    8.27
   0  20   3  280.86   27.51
   0  20  -3  251.03   26.77
   0 -20  -3  300.09   23.76
   0 -20  -4    4.97    8.98
   0  20   4    5.41   13.06
   0  20   5  105.10   20.16
   0 -20  -5  124.24   18.18
   0  20   6   92.45   17.25
   0 -20  -6  113.00   18.00
   0  20   7  408.28   33.72
   0 -20  -7  484.51   34.36
   0  20   8   30.51   13.93
   0 -20  -8   54.66   14.49
   0 -20  -9  566.40   38.24
   0  20   9  570.32   39.12
   0 -20 -10   45.78   15.82
   0  20  10   66.79   16.71
   0 -20 -11  268.89   28.94
   0  20  11  236.95   26.89
   0 -20 -12   21.86   14.60
   0  20  12   52.54   18.16
   0  20  13   18.03   15.35
   0 -20 -13   38.98   17.19
   0  20  14  110.38   21.82
   0 -20 -14  115.05   23.17
   0  20  15  269.29   29.93
   0 -20 -15  293.91   33.16
   0 -20 -16  164.79   28.04
   0  20  16  185.20   25.25
   0  20  17  325.61   32.75
   0 -20 -17  338.95   37.41
   0 -20 -18   51.93   22.49
   0  20  18   30.76   17.67
   0  20  19  153.14   25.06
   0 -20 -19  174.21   31.16
   0 -20 -20   60.83   23.96
   0 -20 -21   49.22   24.53
   0  21   0    1.87   13.45
   0  21   1   97.21   17.57
   0  21  -1  103.89   17.89
   0  21  -2  541.00   38.11
   0  21   2  547.25   37.08
   0  21   3   46.85   15.76
   0  21  -3   14.19   13.50
   0  21   4  649.82   41.76
   0 -21  -4  676.32   37.01
   0  21   5  302.89   29.41
   0 -21  -5  286.68   24.83
   0  21   6  338.46   31.47
   0 -21  -6  382.87   30.19
   0  21   7   -1.63   14.29
   0 -21  -7   -0.86   11.71
   0 -21  -8   10.41   12.67
   0  21   8   21.60   15.04
   0  21   9  -16.28   15.68
   0 -21  -9    6.29   12.52
   0 -21 -10  358.27   32.13
   0  21  10  320.15   31.00
   0  21  11   -5.56   14.24
   0 -21 -11   -0.83   15.60
   0 -21 -12  419.94   36.29
   0  21  12  364.36   33.85
   0  21  13   -5.52   13.43
   0 -21 -13   27.70   17.32
   0  21  14  249.90   28.98
   0 -21 -14  277.55   32.66
   0 -21 -15   48.13   19.09
   0  21  15   11.73   16.43
   0  21  16   18.68   14.88
   0 -21 -16   74.30   22.51
   0 -21 -17   31.89   19.12
   0  21  17   36.06   16.80
   0  21  18   58.18   18.83
   0 -21 -18   62.86   24.45
   0 -21 -19   25.40   21.48
   0 -21 -20  480.50   46.49
   0 -21 -21   23.07   22.39
   0  22   0  273.35   28.06
   0  22   1  153.33   22.47
   0  22  -1  163.01   23.01
   0  22  -2  294.90   30.13
   0  22   2  343.90   30.95
   0  22   3    8.77   13.00
   0  22   4    5.47   13.94
   0  22   5   15.64   13.52
   0  22   6  394.42   34.39
   0  22   7  143.01   22.51
   0  22   8  245.16   27.67
   0  22   9   87.63   19.93
   0  22  10  163.85   25.02
   0 -22 -10  168.57   24.25
   0 -22 -11   25.67   15.08
   0  22  11   18.36   13.61
   0 -22 -12   43.12   18.62
   0  22  12    9.22   16.04
   0  22  13   11.97   14.73
   0 -22 -13   12.63   14.86
   0 -22 -14   90.83   23.99
   0  22  14   61.75   18.54
   0  22  15   66.02   20.41
   0 -22 -15   78.04   22.71
   0  22  16  197.27   27.71
   0 -22 -16  189.07   30.43
   0 -22 -17  124.01   26.90
   0 -22 -18  164.99   29.65
   0 -22 -19   22.76   19.93
   0 -22 -20   78.29   26.64
   0  23   0    0.58   13.96
   0  23  -1   77.37   17.07
   0  23   1   96.34   20.82
   0  23  -2  -21.68   17.09
   0  23   2   15.86   13.73
   0  23   3  713.91   46.47
   0  23   4   32.04   15.34
   0  23   5  474.71   37.51
   0  23   6    1.78   13.36
   0  23   7  229.62   27.72
   0  23   8   15.41   14.74
   0  23   9   62.74   20.26
   0  23  10   17.10   15.92
   0  23  11  303.24   32.36
   0  23  12  -26.56   19.70
   0  23  13  512.07   41.65
   0  23  14   -5.21   15.59
   0  23  15   54.01   19.73
   0  24   0  505.31   40.11
   0  24   1  148.07   24.27
   0  24  -1  146.44   22.80
   0  24   2  177.93   26.38
   0  24  -2  144.06   23.56
   0  24   3   80.00   18.85
   0  24   4   -9.67   16.43
   0  24   5   -1.52   15.53
   0  24   6  169.48   25.81
   0  24   7  135.01   24.43
   0  24   8  282.91   31.43
   0  24   9  188.69   26.18
   0  24  10  111.91   23.52
   0  24  11  122.21   23.00
   0  24  12   12.71   18.16
   0  24  13    8.51   15.31
   0  25   0   16.62   15.89
   0  25  -1  -19.38   17.50
   0  25   1   13.20   15.55
   0  25   2  237.36   29.20
   0  25   3   54.22   19.12
   0  25   4  469.75   39.49
   0  25   5   -5.07   14.95
   0  25   6  336.66   34.46
   0  25   7   13.43   16.54
   0  25   8   17.63   16.57
   0  25   9    1.20   15.87
   0  25  10   76.96   22.09
   0  26   0  140.00   24.54
   0  26   1   34.94   16.44
   0  26  -1   48.84   17.93
   0  26   2  174.43   26.96
   0  26   3    5.04   14.05
   0  26   4   22.91   15.44
   0  26   5   17.22   16.48
   0  26   6   21.26   18.44
   0  26   7  217.63   29.43
   1   0   4 2860.01   77.90
  -1   0   4 2905.02   79.94
  -1   0  -4 2929.64   78.20
   1   0  -4 2791.27   79.57
  -1   0  -5  119.23    8.92
  -1   0   5  110.21    9.37
   1   0   5  113.37    8.32
   1   0  -5  109.19    9.48
  -1   0  -6  747.34   26.96
   1   0  -6  727.11   27.64
   1   0   6  688.48   26.06
  -1   0   6  680.69   27.80
   1   0   7   75.46   10.23
  -1   0  -7   73.14    9.70
   1   0  -7   25.24    6.65
  -1   0  -8   36.59   11.07
   1   0  -8   34.91    8.11
  -1   0   8   27.66    7.41
   1   0   8   21.75    7.05
  -1   0   9   64.51    9.18
   1   0  -9   69.85   10.18
  -1   0  -9   78.93   10.69
   1   0   9   98.02   11.90
  -1   0 -10 1381.31   50.12
   1   0 -10 1429.66   50.95
   1   0 -11   17.46    9.63
  -1   0 -11   19.38    9.57
  -1   0 -12  888.48   39.54
   1   0 -12  949.19   40.80
  -1   0 -13   65.65   12.39
   1   0 -13   61.72   12.91
  -1   0 -14 1428.30   56.07
   1   0 -14 1417.32   55.89
   1   0 -15  240.54   21.97
  -1   0 -15  214.56   20.78
   1   0 -16   52.46   14.32
  -1   0 -16   32.70   12.83
  -1   0 -17  119.68   17.90
   1   0 -17  143.11   19.83
  -1   0 -18   82.30   17.44
   1   0 -18   92.34   18.32
  -1   0 -19   11.82   14.20
   1   0 -19    3.54   13.22
   1   0 -20  728.72   43.64
  -1   0 -20  628.55   41.77
   1   0 -21    4.80   13.61
  -1   0 -21    4.24   14.77
  -1   0 -22  809.63   49.00
   1   0 -22  764.85   47.92
   1   0 -23   58.31   19.91
  -1   0 -23   77.58   19.07
   1   0 -24  296.82   32.94
  -1   0 -24  231.71   29.67
   1   0 -25   26.61   20.13
  -1   0 -25   10.35   17.39
   1   0 -26   82.16   24.57
  -1   0 -26   35.23   21.04
  -1   0 -27   57.98   23.97
  -1   0 -27  -13.19   22.27
   1   0 -27   14.99   19.94
   1   0 -28  364.27   38.79
  -1   0 -28  424.27   42.99
  -1   0 -29   50.56   25.43
   1   0 -29  -10.66   19.48
  -1   0 -30  372.55   43.39
   1   1 -29    4.01   17.72
  -1  -1 -29    5.29   20.52
   1   1 -28  112.17   25.91
  -1  -1 -28  150.51   30.47
  -1  -1 -27  380.12   40.51
   1   1 -27  376.26   39.41
  -1  -1 -26  402.86   39.92
  -1  -1 -26  492.86   43.78
   1   1 -26  419.52   40.06
  -1  -1 -25  572.63   45.37
   1   1 -25  617.69   45.49
   1   1 -24  243.25   29.89
  -1  -1 -24  234.11   28.44
  -1  -1 -23  276.22   31.50
   1   1 -23  286.06   30.71
  -1  -1 -22   -6.52   16.31
   1   1 -22   -0.62   15.06
  -1  -1 -21   44.74   15.59
   1   1 -21   58.84   18.76
  -1  -1 -20  122.31   20.73
   1   1 -20  156.21   22.90
  -1  -1 -19  472.56   34.31
   1   1 -19  482.06   34.73
  -1  -1 -18  596.30   38.16
   1   1 -18  640.46   38.63
   1   1 -17 1491.46   61.65
  -1  -1 -17 1424.41   61.47
   1   1 -16 1123.84   49.96
  -1  -1 -16 1037.54   49.25
  -1  -1 -15  246.24   22.15
   1   1 -15  252.20   21.97
   1   1 -14  445.83   28.77
  -1  -1 -14  448.07   27.90
   1   1 -13   73.88   13.34
  -1  -1 -13   56.00   12.14
   1   1 -12  380.88   24.75
  -1  -1 -12  345.66   23.35
  -1  -1 -11  360.93   23.88
   1   1 -11  387.72   23.91
   1   1 -10  688.57   31.06
  -1  -1 -10  658.59   31.25
  -1  -1  -9 1629.84   55.52
   1  -1   9 1558.81   53.87
  -1   1   9 1654.79   57.00
   1   1  -9 1698.63   56.19
   1   1  -8 3490.91   99.57
  -1   1   8 3472.91  100.28
  -1  -1  -8 3481.77   98.83
   1  -1   8 3321.33   97.51
   1   1  -7 4270.41  112.64
   1  -1   7 3866.29  109.56
  -1  -1  -7 4314.77  111.66
  -1   1   7 4142.25  112.97
   1  -1   6  143.48   10.32
  -1   1   6  143.46   11.21
   1   1  -6  148.09   11.45
  -1  -1  -6  153.99   10.88
   1  -1   5   30.91    5.27
  -1   1   5   29.42    6.23
  -1  -1  -5   24.04    5.38
   1   1  -5   17.53    6.02
   1   1  -4   86.89    7.71
   1  -1   4   72.26    5.78
  -1  -1  -4   82.47    7.13
  -1   1   4   69.94    6.91
   1  -1  -4   64.17    6.74
  -1   1  -4   69.91    5.97
   1   1   4   53.89    5.68
  -1  -1   4   53.67    6.73
   1  -1  -5   36.71    6.30
  -1  -1   5   42.32    6.47
   1   1   5   35.96    5.54
  -1   1  -5   27.96    5.12
   1   1   6  120.75    9.51
  -1   1  -6  125.30    9.83
  -1  -1   6  148.12   11.44
   1  -1  -6  144.57   11.10
  -1   1  -7 4083.20  115.52
  -1  -1   7 4350.73  118.38
   1  -1  -7 4445.36  117.66
   1   1   7 4278.83  116.39
   1  -1  -8 3365.93   96.95
  -1  -1   8 3294.10   97.69
   1   1   8 3388.34   95.70
  -1   1  -8 3287.10   95.02
   1   1   9 1463.98   50.82
  -1   1  -9 1420.28   49.82
   1  -1  -9 1610.47   52.59
  -1  -1   9 1460.73   52.64
  -1   1 -10  507.58   26.57
   1  -1 -10  540.72   27.50
  -1   1 -11  430.62   25.07
   1  -1 -11  436.09   25.79
   1  -1 -12  397.42   25.31
  -1   1 -12  383.75   24.02
  -1   1 -13   90.61   13.91
   1  -1 -13   87.95   14.44
  -1   1 -14  529.49   30.00
   1  -1 -14  508.14   30.35
  -1   1 -15  207.51   20.26
   1  -1 -15  251.14   22.60
   1  -1 -16 1000.33   48.36
  -1   1 -16 1035.27   47.60
  -1   1 -17 1533.94   63.19
   1  -1 -17 1514.44   63.82
   1  -1 -18  493.40   34.29
  -1   1 -18  480.58   33.63
  -1   1 -19  491.16   35.57
   1  -1 -19  522.95   35.71
  -1   1 -20  147.11   22.32
   1  -1 -20  180.80   23.96
   1  -1 -21    1.56   15.44
  -1   1 -21   49.53   17.34
  -1   1 -22   15.91   15.58
   1  -1 -22   28.09   17.75
  -1   1 -23  291.84   30.30
   1  -1 -23  313.44   31.92
   1  -1 -24  338.68   33.81
  -1   1 -24  297.19   31.69
  -1   1 -25  627.39   46.56
   1  -1 -25  616.78   46.29
  -1   1 -26  422.61   40.45
   1  -1 -26  385.58   37.41
   1  -1 -27  394.56   39.35
  -1   1 -27  431.66   40.97
  -1   1 -28  117.63   26.78
  -1   1 -28  198.11   32.81
   1  -1 -28  125.71   25.96
  -1   1 -29    9.88   21.46
   1  -1 -29   17.87   19.67
  -1   1 -30   78.43   28.26
   1   2 -29  317.57   38.45
  -1  -2 -29  352.90   41.60
   1   2 -28   49.71   21.53
  -1  -2 -28  128.96   30.75
   1   2 -27  199.88   30.35
  -1  -2 -27  200.23   32.97
  -1  -2 -26   66.68   23.42
   1   2 -26   36.00   21.01
  -1  -2 -25   18.91   18.67
   1   2 -25   27.88   18.84
  -1  -2 -24   17.92   17.97
   1   2 -24   66.86   19.31
  -1  -2 -24   76.75   23.01
   1   2 -23  293.59   30.38
  -1  -2 -23  296.86   31.60
  -1  -2 -22    6.43   13.55
   1   2 -22   29.04   17.86
   1   2 -21 1031.12   53.67
  -1  -2 -21 1001.12   55.03
  -1  -2 -20  110.26   19.28
   1   2 -20  111.71   19.58
   1   2 -19  384.56   30.70
  -1  -2 -19  409.66   32.36
  -1  -2 -18   80.51   16.88
   1   2 -18   70.25   16.25
  -1  -2 -17   26.97   13.03
   1   2 -17   21.44   12.60
  -1  -2 -16   39.03   13.00
   1   2 -16   28.81   12.37
  -1  -2 -15  413.96   28.37
   1   2 -15  401.70   28.30
   1   2 -14  398.14   26.62
  -1  -2 -14  371.85   26.68
  -1  -2 -13 1376.18   54.53
   1   2 -13 1405.34   54.68
  -1  -2 -12  173.35   17.91
   1   2 -12  155.23   16.40
   1   2 -11 2416.82   80.44
  -1  -2 -11 2558.69   80.71
   1   2 -10  119.80   14.09
  -1  -2 -10  127.36   14.81
  -1   2   9  104.44   12.46
  -1  -2  -9  138.39   14.14
   1   2  -9  116.03   12.40
   1  -2   9  107.24   11.46
  -1   2   8  427.51   22.67
  -1  -2  -8  452.27   22.03
   1   2  -8  455.47   22.68
   1  -2   8  391.96   20.33
  -1   2   7 1762.74   56.33
   1  -2   7 1716.27   53.97
   1   2  -7 1722.23   56.05
  -1  -2  -7 1809.06   55.97
  -1  -2  -6   49.01    7.48
  -1   2   6   43.57    6.77
   1   2  -6   30.82    6.31
   1  -2   6   37.21    5.92
   1   2  -5  740.00   27.80
   1  -2   5  733.39   25.81
  -1   2   5  732.57   27.62
  -1   2   5  784.06   24.58
  -1  -2  -5  764.29   27.95
  -1  -2  -4  410.68   16.95
  -1   2   4  312.98   15.81
   1   2  -4  372.57   16.76
  -1   2   4  408.67   14.27
   1  -2   4  376.59   14.85
   1   2  -3 1005.36   32.45
  -1   2   3 1037.40   31.58
   1  -2   3 1005.24   29.14
   1  -2  -3 1345.44   37.88
  -1  -2   3 1483.92   42.17
  -1   2  -3 1354.74   37.79
   1   2   3 1312.61   40.39
   1  -2  -3 1365.30   39.77
  -1  -2   4  409.69   18.19
   1  -2  -4  422.89   17.18
  -1   2  -4  406.97   15.60
   1   2   4  415.68   16.83
   1   2   4  404.55   17.33
  -1   2  -5  831.04   28.64
  -1  -2   5  898.57   31.56
   1  -2  -5  873.81   30.37
   1   2   5  879.12   29.89
  -1   2  -6   72.51    7.74
  -1  -2   6   78.36    8.91
   1  -2  -6   77.07    8.57
   1   2   6   80.76    8.00
   1   2   7 1609.31   51.75
  -1   2  -7 1577.50   50.34
  -1  -2   7 1736.18   54.36
   1  -2  -7 1582.37   52.33
   1  -2  -8  403.15   21.37
   1   2   8  411.30   20.97
  -1   2  -8  395.22   20.13
  -1  -2   8  393.07   21.62
  -1  -2   9  111.18   12.30
  -1   2  -9  129.26   11.90
   1  -2  -9  184.66   15.22
   1   2   9  114.90   12.26
  -1   2 -10  141.77   13.93
   1  -2 -10  155.45   15.04
  -1   2 -11 2695.23   86.51
   1  -2 -11 2988.08   89.52
  -1   2 -12  108.03   13.68
   1  -2 -12  139.66   15.57
  -1   2 -13 1122.51   46.82
   1  -2 -13 1145.55   47.88
  -1   2 -14  432.11   27.65
   1  -2 -14  469.89   29.54
  -1   2 -15  353.69   25.64
   1  -2 -15  421.07   28.91
  -1   2 -16   57.82   14.07
   1  -2 -16  151.93   21.43
   1  -2 -17   82.26   17.56
  -1   2 -17   42.29   13.86
  -1   2 -18   58.58   17.29
   1  -2 -18   96.27   18.92
   1  -2 -19  396.12   32.42
  -1   2 -19  437.81   32.71
   1  -2 -20  157.16   22.72
  -1   2 -20  141.45   21.29
   1  -2 -21 1009.25   54.59
  -1   2 -21  923.12   51.98
  -1   2 -22   16.91   14.42
   1  -2 -22   19.94   15.29
  -1   2 -23  235.68   27.96
   1  -2 -23  240.68   28.44
   1  -2 -24  110.48   22.61
  -1   2 -24   53.89   19.21
  -1   2 -25  -18.69   19.12
   1  -2 -25   -8.01   16.28
   1  -2 -26   27.81   16.71
  -1   2 -26   20.97   18.23
  -1   2 -27  237.77   33.06
   1  -2 -27  208.93   29.78
  -1   2 -28   16.72   19.81
   1  -2 -28   34.45   19.31
   1  -2 -29  304.93   37.36
  -1   2 -29  312.44   37.95
  -1   2 -29  354.16   40.73
  -1   2 -30   46.06   24.15
  -1  -3 -29   95.15   28.01
   1   3 -29   62.45   23.98
   1   3 -28  107.50   25.09
  -1  -3 -28  173.19   31.85
   1   3 -27   31.10   19.47
  -1  -3 -27   71.15   25.28
   1   3 -26  682.75   50.74
  -1  -3 -26  745.98   54.74
  -1   3  26  741.68   48.03
  -1  -3 -25  175.91   29.73
   1   3 -25  129.97   24.84
  -1   3  25  151.86   22.45
   1   3 -24  507.94   41.16
  -1   3  24  608.15   40.65
  -1  -3 -24  557.58   44.24
  -1  -3 -23  160.55   27.14
   1   3 -23  143.93   23.14
  -1  -3 -22   58.99   18.76
   1   3 -22  101.13   22.00
  -1  -3 -22   88.10   22.35
   1   3 -21  118.19   20.25
  -1  -3 -21  114.88   21.23
  -1  -3 -20   23.81   15.82
   1   3 -20   56.64   17.99
   1   3 -19  205.26   23.77
  -1  -3 -19  151.52   21.81
   1   3 -18  817.30   44.59
  -1  -3 -18  772.52   45.21
   1   3 -17  263.96   24.42
  -1  -3 -17  209.07   22.47
   1   3 -16 1513.96   62.46
  -1  -3 -16 1516.29   62.97
   1   3 -15  676.41   36.79
  -1  -3 -15  649.83   36.43
   1   3 -14  300.71   23.70
  -1  -3 -14  315.17   24.28
  -1  -3 -13   27.74   10.44
   1   3 -13   61.34   13.39
  -1  -3 -12  560.81   31.22
   1   3 -12  600.27   31.57
   1   3 -11  544.84   28.57
  -1  -3 -11  500.54   28.46
   1  -3  10 1369.98   49.80
   1   3 -10 1375.70   51.35
  -1  -3 -10 1424.51   51.48
   1   3  -9 1115.67   43.10
  -1   3   9 1176.42   39.87
   1  -3   9 1092.28   41.58
  -1  -3  -9 1198.37   43.70
   1   3  -8 3670.34  107.19
  -1   3   8 3871.02  103.14
   1  -3   8 3657.61  104.86
  -1  -3  -8 3776.99  107.78
  -1   3   8 3802.31  108.05
   1  -3   7  222.29   13.76
   1   3  -7  224.64   15.03
  -1   3   7  231.24   15.19
  -1   3   7  237.99   13.09
  -1  -3  -7  226.10   15.87
  -1  -3  -6 2643.04   77.60
   1  -3   6 2535.86   74.41
  -1   3   6 2648.29   73.59
   1   3  -6 2695.22   76.91
  -1   3   6 2702.34   77.17
   1   3  -5  255.78   14.70
  -1   3   5  274.28   13.21
   1  -3   5  272.28   12.78
  -1   3   5  255.80   14.51
  -1  -3  -5  266.52   15.11
   1  -3   4 1069.32   32.89
  -1   3   4 1200.47   35.88
  -1  -3  -4 1108.21   36.20
   1   3  -4 1074.21   36.31
   1  -3   3 1461.34   40.77
  -1  -3  -3 1525.03   44.86
  -1  -3  -3 1427.05   45.48
  -1   3   3 1524.97   43.29
   1   3  -3 1480.79   45.12
   1   3  -2 1523.89   41.95
  -1   3   2 1356.43   39.16
  -1  -3  -2 1417.08   42.68
  -1  -3  -2 1419.52   41.73
   1   3  -2 1420.89   42.67
   1  -3   2 1338.79   40.80
   1  -3   1 2425.16   62.42
  -1   3   1 2168.09   60.91
   1   3  -1 2148.92   61.46
   1   3  -1 2360.81   61.46
  -1  -3  -1 2331.67   63.01
   1   3   1 1673.78   46.94
   1   3   1 1772.15   49.57
   1  -3  -1 1627.88   47.72
  -1   3  -1 1747.68   48.91
  -1  -3   2 1977.28   57.02
   1  -3  -2 2008.77   53.20
   1   3   2 2033.36   56.31
   1   3   2 1931.76   56.67
   1   3   3 1348.27   39.81
  -1   3  -3 1279.59   35.53
  -1  -3   3 1244.44   40.49
   1   3   3 1302.22   40.64
   1  -3  -3 1264.56   37.61
  -1   3  -4  992.14   30.29
   1   3   4  984.62   34.27
  -1  -3   4 1023.00   34.73
   1  -3  -4 1001.74   32.41
   1  -3  -4 1038.52   31.69
   1   3   4  971.56   33.23
   1  -3  -5  200.59   11.14
   1   3   5  174.48   12.26
  -1  -3   5  209.00   13.20
  -1   3  -5  182.81   10.33
   1  -3  -5  204.97   12.15
   1   3   5  191.02   11.66
   1  -3  -6 2594.80   71.92
  -1   3  -6 2365.15   69.38
   1   3   6 2433.63   71.45
  -1  -3   6 2467.96   73.84
  -1   3  -7  301.12   15.62
   1  -3  -7  312.68   17.35
  -1  -3   7  288.52   17.50
   1   3   7  290.33   16.26
  -1   3  -8 3743.67  107.71
   1  -3  -8 4036.84  110.48
  -1  -3   8 3857.14  111.58
   1   3   8 3886.69  109.53
  -1  -3   9  986.31   41.06
   1  -3  -9 1066.46   41.20
  -1   3  -9 1073.74   38.74
   1  -3 -10 1361.69   49.96
  -1   3 -10 1358.68   48.33
   1  -3 -11  387.94   23.91
  -1   3 -11  336.38   21.54
  -1   3 -12  479.34   27.35
   1  -3 -12  499.69   28.79
  -1   3 -13   34.81   10.38
   1  -3 -13   21.70   10.83
  -1   3 -14  390.87   25.52
   1  -3 -14  389.26   26.21
  -1   3 -15  676.64   36.15
   1  -3 -15  725.53   38.73
  -1   3 -16 1498.66   61.20
   1  -3 -16 1531.12   62.40
  -1   3 -17  177.47   20.04
   1  -3 -17  161.98   20.83
   1  -3 -18  800.36   45.37
  -1   3 -18  846.55   44.35
  -1   3 -19   89.21   17.35
   1  -3 -19  114.66   19.10
   1  -3 -20   33.03   15.77
  -1   3 -20   46.96   15.72
  -1   3 -21  116.39   21.24
   1  -3 -21  122.49   21.93
  -1   3 -22   35.67   14.51
   1  -3 -22   71.58   20.38
  -1   3 -23  147.03   23.73
   1  -3 -23  166.70   26.32
   1  -3 -24  493.17   41.20
  -1   3 -24  491.20   40.25
  -1   3 -25  147.56   24.33
   1  -3 -25  157.49   27.83
  -1   3 -26  731.29   50.91
   1  -3 -26  577.10   47.99
   1  -3 -27   34.90   19.74
  -1   3 -27   27.22   18.69
  -1   3 -28  122.99   25.90
   1   3  28  143.67   27.61
   1  -3 -28  116.03   24.21
   1   3  29   14.88   19.27
  -1   3 -29   57.29   21.99
  -1   3 -29   77.86   26.18
   1  -3 -29   32.06   21.35
  -1   3 -30  101.53   27.88
  -1  -4 -29   58.62   26.31
   1   4 -29   43.73   22.91
  -1  -4 -28  322.22   40.54
   1   4 -28  262.93   33.59
  -1  -4 -27  107.51   26.77
   1   4 -27   84.25   23.06
   1   4 -26   71.81   20.61
  -1   4  26   73.76   18.71
  -1  -4 -26   89.65   26.28
   1   4 -25   62.49   21.22
  -1  -4 -25   63.63   23.76
  -1   4  25   48.34   15.43
  -1  -4 -24  148.77   26.15
  -1   4  24  127.50   21.37
   1   4 -24  129.72   24.78
   1   4 -23   -2.69   15.61
  -1   4  23    4.77   11.59
  -1  -4 -23   23.29   20.73
  -1  -4 -22  582.96   43.88
  -1   4  22  563.71   37.20
   1   4 -22  605.85   41.91
   1   4 -21  229.71   26.27
  -1  -4 -21  302.53   31.87
  -1   4  21  257.96   24.31
  -1   4  20  551.13   35.01
  -1  -4 -20  607.17   42.01
  -1  -4 -20  600.64   40.83
   1   4 -20  633.77   40.39
  -1   4  19   72.81   14.79
  -1  -4 -19   79.93   18.93
  -1  -4 -19   69.95   18.24
   1   4 -19   81.10   16.47
   1   4 -18  504.11   34.52
  -1  -4 -18  495.52   35.14
  -1  -4 -18  480.78   35.67
  -1   4  18  474.49   30.46
  -1  -4 -17   17.57   11.16
  -1   4  17   28.28   11.41
   1   4 -17   31.68   13.06
  -1  -4 -16   -6.01   12.42
  -1   4  16    2.50    8.44
   1   4 -16   15.79   12.62
  -1  -4 -15  107.28   16.49
  -1   4  15  100.70   14.09
   1   4 -15  121.68   17.33
  -1   4  14  989.59   41.95
  -1  -4 -14 1002.49   46.76
   1   4 -14 1087.34   46.59
  -1   4  13  190.86   15.65
  -1  -4 -13  176.51   18.47
   1   4 -13  190.41   18.06
  -1  -4 -12 1693.49   63.88
  -1   4  12 1718.50   58.01
   1   4 -12 1668.68   61.87
  -1  -4 -12 1730.33   63.11
  -1   4  11  165.61   13.69
  -1  -4 -11  171.63   17.53
   1   4 -11  155.85   16.09
   1  -4  10  492.78   26.26
   1   4 -10  584.72   28.79
  -1  -4 -10  543.40   29.54
  -1   4  10  562.78   25.74
  -1  -4  -9  102.21   13.70
   1  -4   9   85.48   10.14
   1   4  -9  112.31   12.82
  -1   4   9  100.23   10.66
  -1   4   8   11.17    6.02
  -1   4   8    2.35    6.34
   1  -4   8    2.65    5.22
  -1  -4  -8   -0.04    6.80
   1   4  -8   -4.69    7.85
  -1   4   7  703.65   27.26
   1  -4   7  655.64   26.82
   1   4  -7  714.98   28.90
  -1  -4  -7  644.24   29.03
  -1   4   7  713.07   29.25
  -1  -4  -6 1811.56   57.00
   1  -4   6 1583.41   52.38
  -1   4   6 1869.16   54.16
  -1   4   6 1807.35   55.99
   1   4  -6 1863.38   55.92
   1   4  -5  252.72   14.83
   1  -4   5  244.87   12.28
  -1   4   5  258.19   13.99
  -1  -4  -5  253.41   15.12
  -1  -4  -4 1446.26   46.00
  -1  -4  -4 1417.19   44.87
   1   4  -4 1444.40   44.91
  -1   4   4 1401.28   43.03
   1  -4   4 1389.83   40.70
  -1  -4  -3  327.51   15.83
   1  -4   3  332.19   12.29
   1  -4   3  321.67   15.21
   1   4  -3  382.43   15.64
  -1   4   3  337.27   14.00
  -1  -4  -3  330.58   16.51
   1   4  -3  312.69   15.81
   1   4  -2 1882.72   53.77
  -1   4   2 1938.25   53.63
  -1   4   2 1832.08   51.24
  -1  -4  -2 1884.88   54.62
   1   4  -2 1815.52   55.38
   1  -4   2 1922.12   54.44
  -1  -4  -2 1871.87   56.18
   1   4  -1  726.07   24.83
   1   4  -1  794.62   25.50
  -1   4   1  750.73   21.79
   1  -4   1  794.89   26.15
  -1   4   1  693.80   24.54
  -1  -4  -1  754.56   23.97
  -1  -4  -1  807.66   26.47
  -1   4   0  251.38   11.59
   1   4   0  254.22   11.12
   1   4   0  248.04   12.19
   1  -4   0  259.23   11.97
  -1  -4   0  261.03   11.28
  -1  -4   0  265.34   12.36
   1   4   1  625.68   21.62
   1  -4  -1  660.40   22.56
  -1  -4   1  736.01   23.03
  -1   4  -1  681.24   23.17
   1   4   1  707.51   23.80
  -1  -4   1  640.15   22.34
  -1   4  -2 1527.37   45.07
  -1  -4   2 1523.74   43.76
  -1  -4   2 1334.05   42.71
   1  -4  -2 1489.52   40.93
   1   4   2 1539.41   44.60
   1   4   3  230.64   12.35
   1  -4  -3  221.26   10.50
  -1   4  -3  195.84    8.73
   1   4   3  216.62   13.03
  -1  -4   3  198.24   12.73
  -1  -4   4 1874.71   57.79
   1  -4  -4 1798.18   54.19
   1  -4  -4 1992.37   55.35
   1   4   4 1848.96   57.74
   1   4   4 1928.25   56.27
  -1   4  -4 1867.39   52.05
   1   4   5  399.47   17.76
   1   4   5  385.23   19.16
   1  -4  -5  389.05   17.23
  -1   4  -5  367.56   15.59
   1  -4  -5  366.31   17.39
  -1  -4   5  350.90   18.69
   1  -4  -6 1649.61   52.90
  -1   4  -6 1632.58   49.91
   1   4   6 1597.55   52.06
  -1  -4   6 1667.88   54.52
   1   4   6 1705.21   54.24
   1  -4  -6 1760.43   51.84
  -1  -4   7  821.14   33.62
   1  -4  -7  857.23   32.52
   1   4   7  782.71   31.76
  -1   4  -7  830.88   30.21
   1   4   7  815.39   33.08
  -1  -4   8   13.05    6.99
   1   4   8   21.51    5.92
  -1   4  -8   17.50    6.49
   1   4   8   19.46    7.14
   1  -4  -8   29.60    8.04
   1  -4  -9   60.74   10.49
  -1   4  -9   70.40   10.01
  -1  -4   9   66.96   10.98
  -1   4 -10  519.18   25.22
   1  -4 -10  498.04   27.33
  -1   4 -11  137.66   14.55
   1  -4 -11  138.73   15.32
   1  -4 -12 1351.39   54.04
  -1   4 -12 1363.01   51.45
  -1   4 -13  133.37   15.52
   1  -4 -13  149.81   16.88
   1  -4 -14  980.24   44.53
  -1   4 -14  860.07   40.77
   1  -4 -15  114.55   16.05
  -1   4 -15   81.23   14.15
   1  -4 -16   31.61   13.62
  -1   4 -16   28.60   11.69
   1  -4 -17   57.46   18.45
  -1   4 -17   40.47   14.06
  -1   4 -18  456.83   32.45
   1  -4 -18  459.86   33.50
   1  -4 -19   76.78   16.80
  -1   4 -19   77.78   16.95
   1  -4 -20  593.41   41.37
  -1   4 -20  594.28   39.33
   1  -4 -21  193.36   24.80
  -1   4 -21  183.90   24.52
   1  -4 -22  472.52   37.99
  -1   4 -22  491.83   37.65
   1  -4 -23   38.27   16.59
  -1   4 -23   31.91   16.36
   1  -4 -24   81.58   20.51
  -1   4 -24   59.13   19.07
  -1   4 -25   75.54   20.23
   1  -4 -25   52.14   20.83
   1   4  25   26.70   16.46
   1   4  26  140.39   26.39
   1  -4 -26   69.41   23.45
  -1   4 -26  116.31   24.03
   1   4  27   39.68   19.68
   1  -4 -27   38.35   20.66
  -1   4 -27   61.29   21.20
   1   4  28  401.51   40.86
  -1   4 -28  265.85   34.19
   1  -4 -28  343.86   39.50
   1  -4 -29   83.07   26.13
   1   4  29   65.83   22.66
  -1   4 -29   33.23   20.56
  -1   4 -30  263.34   36.85
   1   5 -29   33.54   22.31
  -1  -5 -28   85.49   27.64
   1   5 -28   61.45   23.72
   1   5 -27  451.69   42.19
  -1  -5 -27  482.98   45.65
   1   5 -26  124.43   24.04
  -1  -5 -26  188.50   31.78
  -1   5  26  113.39   21.51
  -1  -5 -25  680.55   51.81
   1   5 -25  617.18   46.52
  -1   5  25  706.64   44.63
  -1  -5 -24   84.33   23.76
   1   5 -24   48.68   19.53
  -1   5  24   42.08   15.68
  -1   5  23  305.46   28.11
  -1  -5 -23  330.24   34.49
   1   5 -23  289.54   30.75
  -1   5  22   41.69   14.30
  -1  -5 -22   72.91   21.16
   1   5 -22   50.29   17.62
  -1  -5 -21   -4.81   14.50
  -1   5  21   -6.49   11.84
  -1   5  20    3.21    9.74
  -1  -5 -20   36.25   19.20
   1   5 -20   29.90   15.95
   1   5 -19  848.83   46.55
  -1   5  19  777.70   41.21
  -1  -5 -19  737.54   46.29
  -1  -5 -18   33.79   15.00
  -1   5  18   42.89   11.43
   1   5 -18   47.95   15.93
  -1   5  17 1924.83   71.46
   1   5 -17 2053.11   76.48
  -1  -5 -17 2024.06   80.27
  -1   5  16   59.33   12.29
  -1  -5 -16   60.65   16.38
   1   5 -16   88.17   15.02
   1   5 -15 1234.94   53.17
  -1  -5 -15 1302.94   56.43
  -1   5  15 1199.66   49.57
  -1   5  14   27.74    8.34
   1   5 -14   31.22   11.94
  -1  -5 -14   15.68   11.79
  -1  -5 -13  216.88   21.59
  -1   5  13  266.45   19.04
   1   5 -13  218.31   20.17
  -1   5  12   44.25    8.95
  -1  -5 -12   16.25   10.57
   1   5 -12   32.31   10.42
   1   5 -11  776.94   36.97
  -1  -5 -11  748.18   38.03
  -1   5  11  843.32   34.27
   1   5 -10  250.16   19.02
  -1   5  10  282.14   17.31
  -1  -5 -10  253.05   20.67
   1  -5  10  259.21   17.91
   1  -5   9 2740.67   85.15
   1   5  -9 2884.23   87.50
  -1  -5  -9 2976.70   90.20
  -1   5   9 2915.62   85.38
   1   5  -8  461.34   24.10
  -1  -5  -8  446.70   25.10
  -1   5   8  500.10   23.12
   1  -5   8  451.03   22.04
  -1   5   8  488.07   24.60
  -1  -5  -7 2529.13   78.50
   1   5  -7 2380.83   76.17
  -1   5   7 2624.53   76.91
  -1   5   7 2691.37   75.71
   1  -5   7 2480.95   74.12
   1  -5   6  173.64   11.56
  -1  -5  -6  191.91   13.88
  -1   5   6  177.03   12.62
   1   5  -6  192.26   13.46
   1  -5   5  526.05   19.86
  -1  -5  -5  505.53   23.74
   1   5  -5  513.38   22.51
  -1   5   5  493.66   21.58
  -1  -5  -5  523.80   23.27
   1  -5   4  179.75   12.06
  -1  -5  -4  188.71   13.17
   1   5  -4  184.28   11.37
  -1   5   4  204.62   11.19
  -1  -5  -4  175.21   12.52
   1  -5   4  185.93    9.55
   1   5  -4  187.15   12.48
  -1  -5  -3 2767.27   79.20
   1  -5   3 2643.11   76.38
  -1   5   3 2720.68   73.70
   1  -5   3 2758.33   71.70
   1   5  -3 2892.13   76.47
   1   5  -3 2699.39   77.61
  -1  -5  -3 2561.21   76.71
   1  -5   2  465.58   19.50
  -1  -5  -2  447.00   19.57
  -1   5   2  437.39   18.65
   1   5  -2  464.49   19.62
   1   5  -2  437.89   19.77
  -1  -5  -2  462.53   21.02
   1   5  -2  474.27   18.68
  -1   5   2  484.39   16.43
   1   5  -1 5040.26  128.19
  -1  -5  -1 5080.68  129.61
  -1   5   1 4935.47  122.98
  -1   5   1 4461.43  126.89
  -1  -5  -1 4831.88  126.49
   1  -5   1 5147.42  129.54
   1   5  -1 4628.40  127.25
   1   5   0  282.11   12.70
  -1   5   0  287.71   13.26
   1  -5   0  285.26   10.25
  -1  -5   0  274.05   12.90
  -1  -5   0  267.49   13.83
   1   5   0  297.38   13.68
   1  -5   0  285.37   13.88
  -1  -5   1 5183.58  128.02
   1  -5  -1 4814.50  123.80
   1   5   1 4574.98  126.12
   1  -5  -1 4970.64  127.66
   1   5   1 5064.79  128.64
  -1  -5   1 4518.15  126.32
  -1   5  -1 5121.42  128.53
  -1  -5   2  339.33   15.01
   1  -5  -2  347.51   13.99
  -1  -5   2  358.74   15.57
  -1   5  -2  329.31   16.63
   1   5   2  346.41   15.98
   1   5   2  335.21   14.56
  -1  -5   3 2626.71   74.24
   1  -5  -3 2706.31   71.85
   1   5   3 2630.99   74.77
  -1   5  -3 2718.67   69.24
   1  -5  -4  134.15    9.12
  -1   5  -4  144.14    7.91
   1   5   4  129.28   10.23
   1   5   4  139.93   11.28
  -1  -5   4  138.23   10.79
   1  -5  -4  132.33    9.99
   1  -5  -5  370.65   18.00
   1   5   5  379.91   19.75
  -1  -5   5  379.44   19.83
  -1   5  -5  359.42   15.55
   1   5   5  391.39   19.01
   1  -5  -5  361.15   17.32
  -1   5  -6  162.93   11.01
   1  -5  -6  175.16   12.04
   1  -5  -6  172.40   12.11
   1   5   6  163.73   13.39
   1   5   6  148.87   11.87
  -1  -5   6  154.46   13.11
  -1   5  -7 2485.44   72.68
   1  -5  -7 2659.82   75.48
  -1  -5   7 2563.49   78.14
   1  -5  -7 2583.27   75.90
   1   5   7 2391.09   77.23
   1   5   7 2464.06   75.65
  -1   5  -8  387.99   19.48
   1   5   8  366.49   21.18
   1  -5  -8  394.13   21.56
  -1  -5   8  360.17   21.99
   1   5   9 2871.70   89.45
  -1   5  -9 2933.10   86.17
  -1  -5   9 2796.61   90.80
   1  -5  -9 3072.39   89.35
   1  -5 -10  217.13   17.08
   1   5  10  189.54   16.47
  -1   5 -10  202.57   15.31
  -1   5 -11  827.43   35.41
   1   5  11  824.58   37.57
   1  -5 -11  869.82   38.18
   1   5  12   19.47    8.82
  -1   5 -12   11.08    8.59
   1  -5 -12   13.12    9.51
   1   5  13  175.42   17.63
  -1   5 -13  190.76   17.26
   1  -5 -13  249.37   20.72
   1  -5 -14   29.06   11.13
  -1   5 -14   42.71   11.41
   1   5  14   38.68   11.08
   1  -5 -15 1266.41   53.91
   1   5  15 1178.69   52.14
  -1   5 -15 1179.56   50.24
   1   5  16   42.81   11.91
  -1   5 -16   50.34   12.38
   1  -5 -16   55.26   14.17
   1   5  17 1987.07   77.35
   1  -5 -17 2074.64   78.61
  -1   5 -17 2030.58   75.72
   1  -5 -18   17.96   12.12
  -1   5 -18   13.40   11.47
   1   5  18   27.12   12.00
   1  -5 -19  902.87   48.49
  -1   5 -19  824.61   46.68
   1   5  19  859.93   47.11
   1  -5 -20  -10.26   16.52
  -1   5 -20   30.43   15.00
   1   5  20   -8.20   13.36
  -1   5 -21   -0.05   12.72
   1  -5 -21   -0.31   12.78
   1   5  21   -1.61   13.05
   1  -5 -22   72.89   20.68
  -1   5 -22   72.50   17.11
   1   5  22   36.04   14.22
   1   5  23  294.22   30.47
   1  -5 -23  268.89   32.47
  -1   5 -23  298.20   31.11
  -1   5 -24   65.35   20.07
   1   5  24   35.62   17.42
   1  -5 -24   55.51   20.17
   1  -5 -25  679.66   50.53
  -1   5 -25  707.26   48.14
   1   5  25  719.32   50.89
  -1   5 -26   76.96   21.64
   1   5  26  103.09   22.17
   1  -5 -26   58.57   21.23
  -1   5 -27  472.03   42.33
   1   5  27  471.70   42.63
   1  -5 -27  391.83   40.58
  -1   5 -28   35.95   21.19
   1  -5 -28  -12.03   21.40
   1   5  28   28.57   19.04
  -1   5 -29   -3.62   20.98
   1   5  29   23.19   18.65
  -1   5 -30   92.62   27.48
   1   6 -29  234.95   32.85
  -1  -6 -28   98.45   26.91
   1   6 -28   58.90   20.19
   1   6 -27  152.00   27.78
  -1  -6 -27  140.78   28.88
   1   6 -26    4.19   17.14
  -1  -6 -26   26.89   22.56
  -1   6  25   49.05   17.23
   1   6 -25   37.99   17.97
  -1  -6 -25   90.59   24.47
  -1   6  24    5.35   12.55
   1   6 -24   32.06   18.22
  -1  -6 -24   -3.71   18.37
   1   6 -23  325.35   32.38
  -1   6  23  358.68   30.40
  -1  -6 -23  352.09   36.48
  -1   6  22  191.63   23.17
   1   6 -22  204.02   25.70
  -1  -6 -22  183.16   27.78
   1   6 -21  932.65   51.40
  -1  -6 -21  934.93   55.51
  -1   6  21  955.88   49.09
  -1  -6 -20  316.14   31.80
   1   6 -20  311.99   28.95
  -1   6  20  334.86   27.13
  -1   6  19  101.48   15.45
  -1  -6 -19  126.89   22.55
   1   6 -19  145.37   21.43
  -1   6  18   58.73   13.77
   1   6 -18   56.45   16.44
  -1  -6 -18   68.84   17.75
  -1   6  17   39.37   10.96
  -1  -6 -17   41.45   16.49
   1   6 -17   67.39   16.28
  -1   6  16  134.74   16.26
  -1  -6 -16  118.65   19.24
   1   6 -16  139.61   18.59
  -1  -6 -15  603.53   37.59
   1   6 -15  671.87   36.70
  -1   6  15  608.54   32.88
  -1  -6 -14  319.29   26.82
   1   6 -14  352.77   25.47
  -1   6  14  345.54   23.08
   1   6 -13  971.75   43.85
  -1   6  13 1027.23   42.21
  -1  -6 -13  958.28   45.81
   1   6 -12  719.09   35.25
  -1  -6 -12  654.44   36.66
  -1   6  12  760.98   33.95
  -1  -6 -11 1671.06   63.19
  -1   6  11 1733.29   58.98
   1   6 -11 1661.24   60.76
  -1  -6 -10  372.13   24.70
  -1   6  10  375.80   21.31
   1   6 -10  327.76   21.87
   1  -6  10  335.73   21.19
  -1   6   9   44.28    9.07
   1   6  -9   43.58   10.02
  -1  -6  -9   52.67   11.35
   1  -6   9   34.73    8.37
  -1   6   8  277.48   18.32
   1   6  -8  312.51   18.97
   1  -6   8  272.87   16.71
  -1  -6  -8  261.53   19.55
   1   6  -7 1110.12   40.53
  -1   6   7 1126.32   40.60
   1  -6   7 1102.93   38.75
  -1  -6  -7 1116.92   42.97
  -1   6   6  889.20   33.01
   1   6  -6  864.83   33.96
   1  -6   6  887.94   31.46
  -1  -6  -6  870.89   35.87
  -1  -6  -6  912.47   36.66
   1  -6   5 2358.89   66.04
   1   6  -5 2265.60   69.62
  -1  -6  -5 2298.63   70.36
  -1  -6  -5 2251.38   72.10
  -1   6   5 2286.31   67.57
   1  -6   5 2421.87   72.20
   1  -6   4  644.82   27.08
   1   6  -4  706.19   27.66
   1  -6   4  709.14   24.07
  -1  -6  -4  681.48   27.59
  -1  -6  -4  688.71   29.35
   1   6  -4  692.33   26.51
  -1   6   4  703.10   25.35
  -1  -6  -3 1549.71   51.33
  -1   6   3 1406.79   44.20
   1   6  -3 1550.96   46.89
   1   6  -3 1568.56   49.11
  -1   6   3 1589.56   47.85
   1  -6   3 1454.26   48.31
   1  -6   3 1570.10   43.28
  -1  -6  -3 1483.05   48.30
  -1  -6  -2  226.25   13.45
  -1   6   2  213.34   12.36
   1   6  -2  193.94   11.61
   1   6  -2  180.94   12.07
   1  -6   2  184.34   12.94
  -1   6   2  227.02   10.20
   1   6  -2  249.25   13.94
   1  -6   1  584.26   18.07
   1   6  -1  618.91   23.62
  -1  -6  -1  595.45   22.55
  -1   6   1  575.88   23.10
  -1  -6  -1  631.55   24.61
   1  -6   1  702.08   25.43
   1   6  -1  598.83   23.01
  -1   6   1  616.65   19.26
  -1   6   0   76.21    4.88
   1  -6   0   79.61    5.35
   1   6   0   65.96    7.11
  -1  -6   0   69.33    7.24
  -1   6   0   81.38    7.88
  -1  -6   0   71.67    7.01
   1   6   0   64.83    6.86
   1  -6   0   76.37    7.66
   1   6   1  484.51   19.94
   1   6   1  447.29   18.62
  -1   6  -1  449.58   19.70
   1  -6  -1  462.31   19.65
  -1  -6   1  498.56   20.13
  -1   6  -1  484.57   14.74
  -1  -6   1  418.68   18.19
   1  -6  -1  463.17   16.59
  -1  -6   2   80.25    7.36
  -1   6  -2   88.33    4.80
   1  -6  -2   78.44    6.87
  -1   6  -2   79.54    5.03
   1   6   2   71.99    7.69
  -1  -6   2   87.47    8.12
   1   6   2   90.17    7.62
  -1   6  -2   89.43    9.12
   1   6   3 1447.03   47.26
  -1  -6   3 1523.19   47.34
   1  -6  -3 1517.56   45.35
  -1   6  -3 1471.78   40.46
  -1   6  -3 1509.98   41.61
   1   6   3 1459.43   45.86
  -1  -6   4  798.68   29.89
   1   6   4  777.66   29.93
  -1  -6   4  783.75   31.29
  -1   6  -4  800.48   25.44
  -1  -6   5 2151.40   66.37
  -1   6  -5 2139.21   59.04
   1  -6  -5 2090.37   61.89
   1   6   5 1946.91   63.44
   1  -6  -5 2080.53   64.19
   1   6   5 2064.79   65.90
   1  -6  -6 1034.23   37.43
   1  -6  -6 1033.72   36.14
   1   6   6  996.20   39.38
  -1   6  -6 1001.70   33.60
   1   6   6 1000.37   37.06
  -1  -6   6 1012.95   39.38
   1  -6  -7 1056.16   38.46
  -1   6  -7 1020.73   35.56
  -1  -6   7 1002.86   40.64
   1   6   7  997.23   38.03
   1  -6  -7 1033.54   37.99
   1   6   7 1055.57   41.10
   1  -6  -8  271.22   17.63
   1  -6  -8  259.44   17.30
   1   6   8  264.83   19.05
  -1  -6   8  284.96   20.05
  -1   6  -8  258.13   15.43
  -1   6  -9   22.23    7.76
   1   6   9   23.26   11.08
   1  -6  -9    9.49    7.97
  -1   6 -10  278.50   18.51
   1   6  10  306.39   20.79
   1  -6 -10  309.93   20.48
   1  -6 -11 1667.43   58.60
  -1   6 -11 1533.94   54.40
   1   6  11 1460.45   57.33
  -1   6 -12  693.04   32.99
   1   6  12  694.23   35.12
   1  -6 -12  794.92   37.04
  -1   6 -13 1011.77   42.48
   1  -6 -13 1028.30   45.62
   1   6  13  981.76   44.74
   1  -6 -14  402.87   27.63
  -1   6 -14  411.06   26.72
   1   6  14  411.08   27.52
   1  -6 -15  606.26   35.80
   1   6  15  624.61   34.87
  -1   6 -15  603.29   33.37
  -1   6 -16  174.83   19.56
   1   6  16  191.16   19.54
   1  -6 -16  181.97   21.23
   1  -6 -17   35.81   14.82
   1   6  17   50.12   13.71
  -1   6 -17   47.91   14.11
   1   6  18   64.41   14.30
  -1   6 -18   62.72   14.77
   1  -6 -18   57.27   15.71
   1  -6 -19  107.11   19.59
   1   6  19   84.82   16.53
  -1   6 -19  139.55   20.04
  -1   6 -20  308.16   28.51
   1   6  20  320.00   28.58
   1  -6 -20  326.40   31.01
  -1   6 -21  939.28   50.97
   1  -6 -21  962.48   54.00
   1   6  21  862.25   50.16
   1  -6 -22  132.55   23.83
   1   6  22  166.19   23.05
  -1   6 -22  196.45   25.02
   1  -6 -23  341.86   34.74
   1   6  23  368.86   33.62
  -1   6 -23  371.03   33.53
  -1   6 -24    0.80   15.39
   1   6  24   -1.54   14.95
   1  -6 -24   -1.64   15.42
   1  -6 -25    6.28   19.44
   1   6  25   37.40   16.97
  -1   6 -25   59.33   19.51
   1  -6 -26  -36.73   22.71
   1   6  26    5.93   16.99
  -1   6 -26   -9.13   18.33
   1  -6 -27  156.67   29.86
  -1   6 -27  133.24   25.74
   1   6  27  142.77   26.34
   1   6  28   99.23   23.10
   1  -6 -28  169.45   32.72
  -1   6 -28   81.33   23.54
  -1   6 -29  278.96   35.70
   1   7 -29    4.61   18.83
   1   7 -28  256.69   33.64
  -1  -7 -28  250.54   36.01
   1   7 -27   26.98   17.77
  -1  -7 -27   35.50   24.23
   1   7 -26  799.62   53.52
  -1  -7 -26  779.46   57.86
  -1   7  25   20.40   14.70
  -1  -7 -25   21.18   21.07
   1   7 -25   25.38   17.53
  -1  -7 -24  545.83   47.03
  -1   7  24  534.96   39.16
   1   7 -24  626.94   44.21
  -1   7  23   16.68   12.72
  -1  -7 -23   27.87   19.34
   1   7 -23    8.61   14.14
   1   7 -22    6.91   14.88
  -1   7  22    0.83   11.01
  -1  -7 -22    1.43   15.75
  -1   7  21    9.43   10.70
  -1  -7 -21   19.30   14.64
   1   7 -21   33.59   15.45
  -1   7  20   69.07   15.41
  -1  -7 -20  107.45   22.36
   1   7 -20  109.42   19.78
  -1   7  19   31.80   11.91
   1   7 -19   36.53   14.59
  -1  -7 -19   27.74   16.16
   1   7 -18 1345.04   60.20
  -1   7  18 1370.07   57.94
  -1  -7 -18 1330.52   64.28
   1   7 -17   69.16   16.08
  -1  -7 -17   45.61   16.41
  -1   7  17   47.07   11.73
   1   7 -16  931.40   44.93
  -1  -7 -16  761.24   46.39
  -1   7  16  886.21   41.78
  -1   7  15  146.72   16.75
   1   7 -15  183.79   20.98
  -1  -7 -15  144.54   19.95
  -1  -7 -14  360.52   29.01
   1   7 -14  397.06   28.00
  -1   7  14  413.89   25.93
  -1   7  13   79.14   12.33
  -1  -7 -13   97.19   16.04
   1   7 -13   91.32   13.68
   1   7 -12  193.86   18.84
  -1  -7 -12  185.11   19.29
  -1   7  12  168.26   16.20
  -1   7  11  159.00   15.40
   1   7 -11  147.76   15.55
  -1  -7 -11  157.95   17.92
  -1  -7 -10  995.55   43.49
   1  -7  10 1000.54   39.88
   1   7 -10  918.23   40.27
  -1  -7  -9  108.81   15.05
   1   7  -9  121.32   13.61
   1  -7   9   97.36   11.85
  -1   7   8 4081.10  116.86
   1  -7   8 4081.57  115.44
   1   7  -8 3906.54  115.88
  -1  -7  -8 4239.82  120.47
   1   7  -7   58.01    9.31
   1  -7   7   55.68    8.05
  -1   7   7   63.22    9.27
  -1  -7  -7   48.47   10.81
   1  -7   6  619.10   24.28
   1   7  -6  618.11   27.13
  -1  -7  -6  572.63   27.97
  -1   7   6  560.80   25.10
  -1   7   5  228.63   13.68
   1  -7   5  211.87   15.55
   1  -7   5  245.79   13.25
  -1  -7  -5  260.59   17.65
   1   7  -5  245.23   14.28
  -1  -7  -5  238.63   16.06
   1   7  -5  229.48   15.31
  -1  -7  -4  260.07   16.01
   1  -7   4  273.03   16.35
  -1  -7  -4  262.55   17.58
  -1   7   4  282.25   14.24
   1   7  -4  290.68   16.91
   1  -7   4  259.34   13.25
   1   7  -4  286.23   15.38
  -1   7   4  277.12   16.37
   1   7  -3  135.78   10.18
  -1   7   3  140.94   10.83
   1  -7   3  156.26   11.76
  -1   7   3  135.33    9.07
  -1  -7  -3  147.05   11.85
  -1  -7  -3  155.94   13.60
   1   7  -3  120.71   10.80
   1  -7   2 2296.52   67.92
  -1   7   2 2109.82   65.44
   1   7  -2 2101.92   64.60
   1   7  -2 2267.57   67.61
  -1  -7  -2 2157.71   66.87
  -1   7   2 2175.14   61.22
   1  -7   2 2359.79   59.50
   1   7  -1  514.92   21.89
   1   7  -1  506.77   21.15
  -1   7   1  471.80   21.43
  -1  -7  -1  539.13   21.40
  -1  -7  -1  529.16   23.12
   1  -7   1  479.11   16.43
   1  -7   1  578.70   23.94
  -1   7   0  875.02   26.79
   1   7   0  848.74   30.59
   1  -7   0  886.53   32.97
  -1  -7   0  860.97   31.65
   1  -7   0  973.53   27.93
  -1  -7   0  877.78   31.38
   1   7   0  919.88   31.78
  -1   7   0  805.70   31.01
   1   7   1  445.03   19.99
   1  -7  -1  463.01   17.97
   1   7   1  494.77   21.00
  -1   7  -1  497.29   15.94
   1  -7  -1  484.92   21.39
  -1   7  -1  475.87   21.38
  -1  -7   1  516.75   21.76
  -1  -7   1  437.48   19.22
  -1   7  -2 2233.10   56.61
   1  -7  -2 2082.97   59.28
   1   7   2 2099.68   63.04
   1   7   2 1991.02   61.23
  -1  -7   2 1932.34   60.19
  -1  -7   2 2291.57   64.38
  -1   7  -2 2183.38   55.72
  -1   7  -2 2211.36   64.56
   1   7   3  100.11    9.30
  -1   7  -3  108.38    6.25
  -1  -7   3  111.70    9.98
  -1   7  -3   73.17   10.53
   1   7   3   99.62    9.75
   1  -7  -3  101.07    8.41
  -1   7  -3  102.47    6.49
   1   7   4  252.18   15.23
   1  -7  -4  245.21   14.46
  -1  -7   4  258.91   15.35
  -1   7  -4  247.28   10.90
  -1   7  -4  298.52   12.50
  -1  -7   5  227.96   15.42
   1   7   5  241.50   15.73
  -1   7  -5  245.64   12.33
   1  -7  -5  239.21   16.18
  -1  -7   5  227.31   15.99
   1  -7  -5  243.68   14.87
  -1   7  -6  609.71   23.73
   1   7   6  622.83   26.49
   1  -7  -6  568.95   27.45
  -1  -7   6  623.86   29.29
   1  -7  -7   90.71   10.60
  -1  -7   7   97.72   12.57
   1   7   7   73.42   12.03
  -1   7  -7   84.73    8.89
   1  -7  -7   75.02    9.83
   1  -7  -8 4459.94  124.03
  -1  -7   8 4314.67  126.96
  -1   7  -8 4226.32  119.27
   1  -7  -8 4393.50  123.27
   1   7   8 4259.02  126.62
   1  -7  -9   86.59   11.56
  -1   7  -9  100.33   11.28
   1   7   9  120.66   14.51
   1  -7  -9   79.82   10.74
   1   7  10 1134.13   47.22
   1  -7 -10 1214.26   47.07
  -1   7 -10 1154.02   43.17
   1  -7 -11  131.51   14.49
  -1   7 -11  118.22   13.27
   1   7  11  123.35   15.08
  -1   7 -12  183.07   16.31
   1  -7 -12  168.59   17.18
   1   7  12  179.21   18.45
  -1   7 -13   90.27   12.82
   1  -7 -13   91.46   14.22
   1   7  13   82.18   13.69
   1   7  14  455.57   29.50
  -1   7 -14  487.68   28.17
   1  -7 -14  455.27   30.03
   1   7  15  181.77   20.12
   1  -7 -15  194.94   21.14
  -1   7 -15  175.69   18.45
   1  -7 -16  924.36   47.23
   1   7  16  888.94   45.57
  -1   7 -16  907.14   43.13
  -1   7 -17   89.27   16.13
   1   7  17   55.81   14.49
   1  -7 -17   51.25   14.63
   1  -7 -18 1448.35   64.88
   1   7  18 1384.13   62.32
  -1   7 -18 1387.41   60.41
   1  -7 -19   25.10   15.65
   1   7  19   44.33   14.74
  -1   7 -19   32.52   14.78
   1   7  20   73.28   16.73
   1  -7 -20   58.37   17.38
  -1   7 -20  107.04   19.56
  -1   7 -21   23.76   14.54
   1   7  21   12.26   13.29
   1  -7 -21   28.03   15.95
   1   7  22   -2.15   12.52
   1  -7 -22   10.19   16.68
  -1   7 -22    8.56   15.62
   1  -7 -23   17.14   15.72
  -1   7 -23    4.52   15.16
   1   7  23   34.10   16.96
  -1   7 -24  541.34   41.25
   1  -7 -24  509.09   43.75
   1  -7 -24  479.25   42.13
   1   7  24  523.08   41.93
   1  -7 -25   25.22   20.38
  -1   7 -25    3.34   15.08
   1   7  25    3.39   15.27
   1  -7 -26  736.73   55.95
  -1   7 -26  746.86   50.87
   1   7  26  691.03   50.50
   1   7  27    5.56   16.97
   1  -7 -27   36.44   25.33
  -1   7 -27   -2.69   16.93
   1   7  28  235.89   31.75
  -1   7 -28  270.23   34.28
   1  -7 -28  317.51   39.21
  -1   7 -29   -1.69   19.08
   1   8 -29  241.78   33.46
   1   8 -28  216.64   30.99
  -1  -8 -27  180.30   33.12
   1   8 -27  198.95   29.97
   1   8 -26   11.11   16.48
  -1  -8 -26   60.98   23.49
   1   8 -25   19.67   18.10
  -1   8  25   20.25   15.11
  -1  -8 -25   -4.05   17.96
  -1  -8 -24  267.47   34.53
  -1   8  24  283.89   29.12
   1   8 -24  225.44   28.36
  -1  -8 -23  103.33   24.53
   1   8 -23   67.64   19.50
  -1   8  23  100.43   19.80
  -1  -8 -22  394.30   37.51
   1   8 -22  375.88   32.81
  -1   8  22  387.90   31.57
   1   8 -21  488.70   36.41
  -1  -8 -21  549.51   44.23
  -1   8  21  552.00   36.81
   1   8 -20  535.99   36.20
  -1   8  20  518.52   35.65
  -1  -8 -20  517.64   40.91
  -1   8  19   72.06   14.52
  -1  -8 -19   32.51   16.87
   1   8 -19   40.47   15.84
  -1  -8 -18  241.15   27.65
  -1   8  18  238.78   23.07
   1   8 -18  259.22   26.00
  -1  -8 -17   41.66   15.23
  -1   8  17   44.76   12.19
   1   8 -17   37.33   14.38
  -1  -8 -16  403.73   32.08
  -1   8  16  343.03   25.58
   1   8 -16  332.70   26.96
  -1  -8 -15   66.01   15.92
   1   8 -15   72.85   15.44
  -1   8  15   79.72   13.10
  -1   8  14 1203.68   50.05
  -1  -8 -14 1182.27   54.64
   1   8 -14 1135.11   50.37
   1   8 -13  120.85   15.99
  -1  -8 -13   97.33   16.03
  -1   8  13   79.56   12.44
   1   8 -12  789.58   37.54
  -1  -8 -12  751.49   39.82
  -1  -8 -11  571.38   33.24
   1   8 -11  603.73   31.49
   1   8 -10  498.31   27.12
   1  -8  10  469.53   26.07
  -1  -8 -10  455.60   29.20
  -1  -8  -9   45.81   12.31
   1  -8   9   40.67    8.30
   1   8  -9   71.00   12.01
   1  -8   8  505.19   24.78
  -1  -8  -8  530.09   28.64
   1   8  -8  481.22   25.48
   1   8  -7   34.29    6.87
  -1   8   7   26.58    7.75
  -1  -8  -7   27.36    9.46
   1   8  -7   34.68    8.92
   1  -8   7   41.92    7.82
   1   8  -6 1103.66   39.43
  -1   8   6 1087.97   39.57
   1   8  -6 1130.59   41.96
   1  -8   6 1180.91   39.23
  -1  -8  -6 1074.79   42.76
  -1  -8  -5  529.58   25.75
  -1   8   5  514.92   22.54
   1   8  -5  523.03   24.89
   1   8  -5  517.15   23.30
   1  -8   5  522.23   21.83
  -1   8   4 2315.81   70.70
   1   8  -4 2276.18   70.61
  -1  -8  -4 2269.64   70.96
   1   8  -4 2344.86   68.91
  -1   8   4 2321.89   66.89
   1   8  -3  285.45   16.73
   1   8  -3  283.37   15.55
  -1  -8  -3  282.74   17.20
   1   8  -3  278.61   17.80
  -1   8   3  293.05   16.70
  -1   8   3  283.25   13.58
   1  -8   3  151.30   16.73
  -1  -8  -3  303.99   19.70
  -1   8   2  882.76   27.95
   1  -8   2  907.34   34.49
   1  -8   2  864.32   26.08
   1   8  -2  846.43   33.42
  -1   8   2  748.36   31.38
  -1  -8  -2  836.44   33.09
   1   8  -2  809.49   30.98
  -1   8   1  538.27   24.16
   1  -8   1  594.85   26.08
   1  -8   1  531.56   18.61
   1   8  -1  596.61   24.14
  -1  -8  -1  593.68   24.12
   1   8  -1  552.28   24.42
  -1  -8  -1  589.96   25.55
   1  -8   0  346.65   14.44
   1   8   0  399.85   19.21
  -1   8   0  317.55   18.63
  -1  -8   0  357.87   17.85
   1   8   0  305.40   16.94
  -1   8   0  341.25   13.74
  -1  -8   0  330.66   17.52
   1  -8   0  352.02   19.09
  -1   8  -1  574.11   25.07
  -1   8  -1  594.49   19.55
   1  -8  -1  609.46   26.02
   1   8   1  625.35   25.40
   1  -8  -1  594.30   21.81
  -1  -8   1  525.28   22.90
  -1  -8   1  619.03   25.87
   1   8   1  558.42   24.26
  -1   8  -2  959.48   27.98
  -1   8  -2  914.69   35.82
  -1  -8   2  811.86   31.41
  -1  -8   2 1030.44   36.15
   1   8   2  898.18   33.59
   1   8   2  958.38   34.59
   1  -8  -2  873.39   31.13
  -1   8  -2  967.32   29.15
  -1   8  -3  433.25   15.69
   1  -8  -3  432.54   19.10
   1   8   3  399.31   20.44
   1   8   3  402.93   19.97
  -1  -8   3  471.47   21.87
  -1   8  -3  428.37   23.15
  -1  -8   3  431.07   19.60
  -1   8  -3  417.47   15.90
  -1  -8   4 2206.41   68.15
   1  -8  -4 2167.84   65.92
   1   8   4 2134.51   68.02
  -1   8  -4 2233.68   61.44
   1   8   4 2232.70   67.43
  -1   8  -4 2252.23   60.62
  -1   8  -5  605.47   21.48
   1  -8  -5  631.28   26.89
   1   8   5  607.36   27.64
   1  -8  -5  631.12   29.52
  -1   8  -5  627.99   22.84
   1  -8  -6 1207.44   44.97
   1  -8  -6 1097.13   42.02
  -1  -8   6 1180.46   44.99
  -1   8  -6 1163.87   38.17
  -1   8  -7   86.17    9.38
  -1  -8   7   91.83   12.54
   1  -8  -7  101.38   12.73
  -1  -8   8  434.50   26.25
  -1   8  -8  458.63   21.82
   1   8   8  472.93   27.45
   1  -8  -8  443.55   25.23
   1   8   9   37.36    9.44
  -1   8  -9   48.09    9.04
   1  -8 -10  615.99   30.32
   1   8  10  541.65   31.36
  -1   8 -10  585.38   27.35
  -1   8 -11  637.77   29.97
   1   8  11  613.30   33.68
   1  -8 -11  661.48   33.16
   1   8  12  865.77   42.61
   1  -8 -12  943.72   42.56
  -1   8 -12  949.27   39.65
  -1   8 -13  196.97   17.68
   1   8  13  185.01   18.71
   1  -8 -13  203.90   19.66
   1   8  14  918.66   45.24
  -1   8 -14  976.19   42.86
   1  -8 -14  987.44   46.18
  -1   8 -15  109.27   15.57
   1  -8 -15  114.63   17.08
   1   8  15  110.98   16.72
   1  -8 -16  366.77   28.64
   1   8  16  307.39   26.49
  -1   8 -16  379.25   26.68
   1  -8 -17   51.06   14.48
   1   8  17   44.12   13.14
  -1   8 -17   63.65   15.22
   1   8  18  282.38   25.60
  -1   8 -18  319.73   27.37
   1  -8 -18  266.69   27.05
   1  -8 -19   52.73   16.29
  -1   8 -19   48.86   15.90
   1   8  19   35.57   13.63
   1   8  20  486.16   35.57
  -1   8 -20  437.28   33.25
   1  -8 -20  444.82   36.74
   1   8  21  445.83   35.67
  -1   8 -21  489.23   36.08
   1  -8 -21  449.95   37.55
  -1   8 -22  351.58   32.11
   1   8  22  357.11   33.31
   1  -8 -22  463.51   40.61
   1  -8 -23  110.59   25.48
  -1   8 -23  131.78   22.88
   1   8  23  102.95   20.46
   1  -8 -24  276.60   34.02
  -1   8 -24  246.58   29.04
   1   8  24  236.81   29.09
  -1   8 -25    3.81   16.59
   1  -8 -25    8.17   21.04
   1   8  25  -12.43   16.03
   1  -8 -26   30.54   19.66
   1   8  26   18.03   16.78
  -1   8 -26    7.13   16.16
  -1   8 -27  233.79   31.58
   1  -8 -27  224.03   35.05
   1   8  27  239.90   31.85
  -1   8 -28  180.47   28.77
   1   8  28  200.99   31.56
  -1   8 -29  162.03   27.58
   1   9 -29   20.34   19.42
   1   9 -28    5.72   17.71
   1   9 -27  290.43   33.72
  -1  -9 -27  273.41   36.47
   1   9 -26  -18.11   18.79
  -1  -9 -26    3.86   20.50
   1   9 -25  486.56   40.44
  -1  -9 -25  489.90   45.73
  -1   9  25  499.78   39.74
  -1   9  24   74.67   18.06
   1   9 -24   41.05   17.41
  -1  -9 -24   77.26   23.31
  -1  -9 -23  462.56   42.06
  -1   9  23  425.16   34.92
   1   9 -23  429.25   36.23
  -1  -9 -22   51.90   22.24
   1   9 -22   18.32   15.33
  -1   9  22   20.09   13.35
  -1   9  21   23.01   12.31
   1   9 -21   34.89   17.18
  -1  -9 -21   53.30   19.26
   1   9 -20  116.80   20.40
  -1   9  20  120.79   19.70
  -1  -9 -20  127.21   23.73
  -1   9  19  409.38   30.80
  -1  -9 -19  422.78   36.39
   1   9 -19  382.37   30.88
  -1   9  18   -1.62   10.34
   1   9 -18   -2.07   11.88
  -1  -9 -18   14.96   15.55
  -1  -9 -17  961.56   52.71
   1   9 -17  964.34   47.82
  -1   9  17 1008.71   48.22
  -1  -9 -16   16.49   14.54
  -1   9  16   37.23   11.85
   1   9 -16   23.40   12.41
  -1  -9 -15  676.27   41.60
   1   9 -15  699.68   38.08
  -1  -9 -14  302.18   26.84
   1   9 -14  306.31   23.69
  -1  -9 -13   88.29   15.60
   1   9 -13   96.81   15.32
  -1  -9 -12   39.33   12.98
   1   9 -12   16.47    9.77
   1   9 -11  358.42   23.72
  -1  -9 -11  376.13   26.95
   1   9 -10  130.57   14.77
   1  -9  10  112.95   13.09
  -1  -9 -10  111.62   16.20
  -1  -9  -9 2011.24   71.55
   1   9  -9 1992.01   67.73
   1  -9   9 2079.02   67.76
   1   9  -8  192.15   14.24
  -1  -9  -8  191.05   17.45
   1   9  -8  208.28   16.82
   1  -9   8  200.78   15.76
   1   9  -7 1243.58   46.41
  -1  -9  -7 1221.67   48.43
   1   9  -7 1230.42   44.04
   1  -9   7 1291.91   44.87
  -1   9   7 1269.62   45.42
   1   9  -6  479.09   23.36
  -1  -9  -6  499.09   26.68
  -1   9   6  494.07   23.73
   1   9  -6  516.53   25.20
   1  -9   6  541.64   23.38
  -1   9   5  771.60   29.47
  -1  -9  -5  704.96   32.20
  -1   9   5  735.09   31.73
   1   9  -5  763.68   31.45
   1   9  -5  685.80   29.58
   1   9  -4  596.08   25.74
  -1  -9  -4  517.55   26.32
  -1   9   4  537.32   26.11
   1   9  -4  618.03   28.41
  -1   9   4  548.47   23.18
  -1   9   3  407.81   17.69
   1   9  -3  383.02   22.42
  -1  -9  -3  360.53   20.74
   1   9  -3  357.18   20.34
  -1   9   3  366.10   21.27
   1   9  -3  371.98   18.96
  -1   9   2  107.68   11.75
   1   9  -2  171.43   15.39
   1  -9   2  127.08    7.85
   1   9  -2  241.57   16.28
  -1   9   2  121.05    8.72
  -1  -9  -2  137.48   12.57
  -1  -9  -1 2598.23   74.63
   1   9  -1 2575.32   73.74
   1   9  -1 2576.40   74.57
  -1   9   1 2426.22   74.20
  -1  -9  -1 2688.50   76.18
   1  -9   1 2240.33   66.17
  -1   9   0   18.09    4.53
   1   9   0   20.16    6.79
  -1  -9   0   15.31    6.76
  -1   9   0   20.78    7.32
  -1  -9   0   18.21    8.20
   1  -9   0   12.31    4.47
   1   9   0   28.82    8.37
  -1  -9   1 1876.49   61.25
   1   9   1 2121.94   64.27
   1  -9  -1 2160.20   60.69
  -1   9  -1 2124.47   57.39
  -1   9  -1 1979.48   64.64
  -1  -9   1 2296.21   66.54
   1   9   1 1923.46   62.80
   1   9   2   98.49   10.46
  -1  -9   2  122.13   13.04
   1  -9  -2   96.97    9.00
  -1   9  -2  111.95    7.79
  -1   9  -2  117.54    7.27
  -1   9  -2   93.24   11.43
   1   9   2  123.21   11.49
  -1   9  -3  555.10   27.64
  -1   9  -3  545.36   19.01
  -1  -9   3  510.59   22.86
   1   9   3  512.34   24.30
   1   9   3  561.85   24.94
  -1   9  -3  534.34   19.55
   1  -9  -3  518.92   22.66
   1  -9  -4  517.63   24.07
   1   9   4  558.58   25.39
   1   9   4  550.21   25.85
  -1   9  -4  568.66   20.11
  -1   9  -4  546.53   20.39
  -1   9  -5  773.59   26.31
   1   9   5  748.34   32.84
   1   9   5  770.58   31.99
   1  -9  -5  789.50   31.85
  -1   9  -5  797.20   27.72
   1  -9  -6  493.02   24.39
  -1   9  -6  399.20   18.12
  -1   9  -6  502.28   20.46
   1  -9  -7 1151.24   44.58
  -1  -9   7 1156.11   46.27
  -1   9  -7 1133.95   38.90
  -1  -9   8  218.50   18.61
  -1   9  -8  196.81   14.42
   1  -9  -8  200.30   16.98
   1  -9  -9 2270.70   75.75
  -1   9  -9 2229.62   69.51
  -1   9 -10  135.23   12.96
   1  -9 -10  149.08   16.32
   1   9  10  121.83   15.81
  -1   9 -11  332.67   20.98
   1  -9 -11  320.00   24.16
   1   9  11  307.00   23.81
   1   9  12    7.34    8.84
  -1   9 -12   19.71    9.12
   1  -9 -12   26.49   11.10
   1  -9 -13  149.67   19.09
  -1   9 -13  155.10   16.13
   1   9  13  124.63   16.15
   1   9  14  328.57   25.35
   1  -9 -14  322.99   27.19
  -1   9 -14  313.26   22.57
   1   9  15  869.45   46.51
   1  -9 -15 1012.29   50.50
  -1   9 -15  966.81   43.87
  -1   9 -16   22.80   11.23
   1  -9 -16   29.92   14.88
   1   9  16   16.57   11.61
   1   9  17  799.48   44.34
  -1   9 -17  797.80   42.24
   1  -9 -17  885.17   48.26
   1  -9 -18   27.63   16.34
   1   9  18   -0.82   11.59
  -1   9 -18    6.77   11.31
  -1   9 -19  362.51   28.77
   1   9  19  331.98   30.26
   1  -9 -19  350.55   33.74
  -1   9 -20  110.58   19.82
   1   9  20   65.13   16.66
   1  -9 -20  133.75   25.02
   1   9  21   16.18   14.15
   1  -9 -21    8.74   15.66
  -1   9 -21   24.08   13.93
   1  -9 -22   27.75   18.86
   1   9  22   -2.60   13.75
  -1   9 -22   -1.92   13.89
   1   9  23  354.63   34.39
  -1   9 -23  381.57   32.99
   1  -9 -23  373.23   37.81
   1   9  24   55.04   18.07
  -1   9 -24   69.78   18.75
   1   9  25  495.48   42.14
  -1   9 -25  498.23   41.01
   1  -9 -25  563.68   47.95
   1   9  26   -9.69   16.88
  -1   9 -26  -12.69   17.58
   1  -9 -26   18.99   22.02
  -1   9 -27  279.10   33.69
   1   9  27  272.09   33.41
   1  -9 -27  282.09   37.95
  -1   9 -28   16.72   18.56
   1   9  28    2.76   17.12
  -1   9 -29   15.94   18.31
   1  10 -29   84.35   24.52
   1  10 -28  178.78   29.18
  -1 -10 -27   53.00   24.84
   1  10 -27   63.15   21.53
   1  10 -26   90.14   21.45
  -1 -10 -26   91.73   25.43
  -1 -10 -25   12.00   19.63
   1  10 -25   26.14   18.34
   1  10 -24   71.24   19.41
  -1 -10 -24   87.83   25.51
  -1 -10 -23  154.67   27.86
   1  10 -23  160.30   24.15
   1  10 -22  208.00   25.17
  -1 -10 -22  218.73   29.65
  -1 -10 -21  292.45   33.45
   1  10 -21  240.87   26.44
   1  10 -20  639.82   40.41
  -1 -10 -20  601.42   44.63
   1  10 -19  344.04   29.92
  -1 -10 -19  361.11   34.60
   1  10 -18  179.68   21.69
  -1 -10 -18  179.19   25.69
   1  10 -17  151.42   19.83
  -1 -10 -17   99.43   20.81
  -1 -10 -16   30.42   16.04
   1  10 -16   54.61   14.52
   1  10 -15  136.59   18.13
  -1 -10 -15  158.92   23.99
  -1 -10 -14  354.37   29.50
   1  10 -14  323.18   24.34
   1  10 -13  506.12   31.39
  -1 -10 -13  659.47   38.21
   1  10 -12 1002.22   44.43
  -1 -10 -12 1062.65   49.70
  -1 -10 -11  434.85   29.50
   1  10 -11  365.00   24.23
  -1 -10 -10  417.27   28.84
   1 -10  10  515.93   28.09
   1  10 -10  452.84   26.33
   1 -10   9   57.36   10.70
   1  10  -9   85.70   12.47
   1  10  -9   43.87    8.30
  -1 -10  -9   56.14   12.09
  -1 -10  -8   76.30   12.42
   1 -10   8   88.57   10.89
   1  10  -8   94.57   11.14
   1  10  -8   96.31   12.84
   1  10  -7  260.18   17.28
   1 -10   7  304.69   17.81
  -1 -10  -7  308.90   21.66
   1  10  -7  275.23   18.74
   1  10  -6 1394.58   48.72
   1  10  -6 1376.83   50.32
  -1 -10  -6 1382.44   51.75
  -1  10   6 1480.40   51.62
  -1  10   6 1398.02   48.39
  -1  10   5  498.26   22.81
   1  10  -5  464.93   24.66
  -1 -10  -5  475.25   25.42
   1  10  -5  499.05   23.88
  -1  10   5  492.78   25.91
  -1  10   4  860.99   31.79
   1  10  -4  924.04   34.91
  -1 -10  -4  834.41   36.17
   1  10  -4  869.83   35.90
  -1  10   4  848.01   35.78
  -1  10   3  770.93   28.52
   1  10  -3  739.03   32.48
  -1 -10  -3  818.96   34.30
   1  10  -3  807.30   31.81
  -1  10   3  755.33   33.35
   1  10  -3  853.12   35.93
  -1  10   2  930.01   37.95
  -1  10   2  976.01   32.43
   1  10  -2  999.49   37.03
  -1 -10  -2 1000.96   39.03
   1  10  -2  967.49   39.17
   1 -10   2  990.19   30.83
   1 -10   1  109.21    7.95
   1  10  -1  139.54   13.43
  -1  10   1  102.33   11.46
   1  10  -1  129.41   12.16
  -1  10   0 1337.03   38.88
   1  10   0 1142.34   43.15
  -1 -10   0 1243.50   43.82
   1  10   0 1272.27   43.42
  -1  10   0 1145.30   43.84
   1 -10   0 1182.25   38.98
  -1  10  -1  173.08   14.70
  -1  10  -1  171.27   10.34
   1 -10  -1  191.84   12.50
   1  10   1  236.10   16.08
   1  10   1  187.98   14.31
  -1 -10   1  215.47   14.71
  -1  10  -2 1041.08   41.01
  -1  10  -2 1046.05   32.15
   1 -10  -2 1060.42   36.15
   1  10   2 1035.61   38.61
   1  10   2  977.10   38.46
  -1  10  -2 1034.06   33.57
  -1 -10   2  967.38   35.71
  -1 -10   3  790.23   31.99
   1  10   3  902.60   35.17
   1  10   3  807.66   34.32
   1 -10  -3  839.02   32.25
  -1  10  -3  892.08   28.99
  -1  10  -3  907.44   28.33
  -1  10  -3  893.79   37.74
  -1  10  -4  963.93   29.85
   1  10   4  845.78   35.89
   1  10   4  853.50   35.45
  -1  10  -4  880.07   29.78
   1 -10  -4  880.30   34.11
   1 -10  -5  245.54   17.22
  -1  10  -5  262.93   14.08
   1  10   5  270.14   18.58
  -1  10  -5  301.77   14.11
  -1  10  -6 1619.33   47.43
   1 -10  -6 1483.19   53.41
   1  10   6 1496.37   53.84
  -1  10  -6 1530.29   48.14
  -1  10  -7  301.96   16.56
  -1  10  -7  307.53   15.46
   1 -10  -7  355.19   21.31
   1 -10  -8  129.92   13.86
  -1  10  -8   79.39    8.09
  -1  10  -8   94.79   10.64
  -1  10  -9   72.10    9.82
   1 -10  -9   65.44   13.23
   1 -10 -10  469.36   28.79
  -1  10 -10  460.10   24.23
   1 -10 -11  495.65   30.15
  -1  10 -11  462.38   25.21
   1  10  12 1251.70   54.70
  -1  10 -12 1323.63   49.12
   1 -10 -12 1267.12   55.76
   1 -10 -13  498.87   33.29
  -1  10 -13  530.47   28.77
   1  10  13  481.94   32.50
   1 -10 -14  249.94   25.06
   1  10  14  300.56   25.81
  -1  10 -14  270.70   21.54
   1  10  15  140.66   19.97
  -1  10 -15  129.57   16.49
   1 -10 -15  122.89   19.74
   1  10  16    9.56   11.08
  -1  10 -16   32.27   12.42
   1 -10 -16   41.08   15.21
   1  10  17   85.10   16.67
  -1  10 -17  111.20   16.79
   1 -10 -17  141.20   22.05
   1 -10 -18  165.72   24.43
   1  10  18  132.29   19.86
  -1  10 -18  146.39   18.43
  -1  10 -19  353.40   29.35
   1 -10 -19  413.79   36.35
   1  10  19  318.69   29.36
   1  10  20  575.21   41.36
   1 -10 -20  653.18   45.43
  -1  10 -20  571.32   37.91
   1 -10 -21  276.87   32.41
  -1  10 -21  249.82   26.10
   1  10  21  225.29   26.82
  -1  10 -22  230.46   26.59
   1 -10 -22  249.99   31.77
   1  10  22  242.49   28.83
  -1  10 -23  157.56   23.46
   1  10  23  172.87   26.46
   1 -10 -23  153.71   28.71
   1 -10 -24   98.27   24.94
   1  10  24   90.35   22.31
  -1  10 -24   85.28   21.14
  -1  10 -25   23.29   17.08
   1  10  25   27.62   17.24
   1 -10 -25   -8.53   20.46
   1  10  26   74.34   21.04
  -1  10 -26   86.34   21.43
   1 -10 -26   69.43   23.01
   1 -10 -27  135.33   32.47
   1  10  27  115.23   25.92
  -1  10 -27  109.85   24.32
   1  10  28  100.22   25.00
  -1  10 -28  153.51   27.99
  -1  10 -29   84.19   25.13
   1  11 -29   37.76   20.83
   1  11 -28   96.42   24.19
   1  11 -27   66.70   21.52
  -1 -11 -26  311.03   39.93
   1  11 -26  299.56   32.69
   1  11 -25   75.21   20.22
  -1 -11 -25   53.19   25.17
   1  11 -24  258.06   29.48
  -1 -11 -24  315.90   37.14
   1  11 -23   55.87   18.17
  -1 -11 -23   72.38   24.30
   1  11 -22  147.92   22.61
  -1 -11 -22  120.31   25.10
   1  11 -21  154.49   22.02
  -1 -11 -21  148.08   27.26
  -1 -11 -20   92.27   23.23
   1  11 -20  112.30   18.51
  -1 -11 -19   35.81   19.18
   1  11 -19   55.57   15.94
   1  11 -18  542.08   36.41
  -1 -11 -18  534.29   40.72
   1  11 -17   94.01   17.12
  -1 -11 -17   85.28   19.38
  -1 -11 -16 1125.08   58.19
   1  11 -16 1044.04   50.11
  -1 -11 -15  284.19   28.16
   1  11 -15  276.22   24.16
   1  11 -14  170.05   19.46
  -1 -11 -14  211.12   24.29
   1  11 -13   28.72   10.74
  -1 -11 -13   26.99   13.25
  -1 -11 -12  119.55   18.55
   1  11 -12   53.92   10.95
  -1 -11 -11  145.72   18.86
   1  11 -11  173.74   16.90
  -1 -11 -10 1135.76   49.06
   1 -11  10  972.66   42.48
   1  11 -10  911.35   41.01
   1 -11   9  253.58   18.69
  -1 -11  -9  262.72   22.30
   1  11  -9  266.25   19.40
   1  11  -8 1098.14   43.08
   1  11  -8 1013.98   40.76
  -1 -11  -8 1017.22   44.95
   1 -11   8 1065.75   41.28
   1  11  -7  150.88   14.73
  -1 -11  -7  196.46   17.65
  -1  11   7  219.71   18.04
   1  11  -7  185.27   14.73
  -1 -11  -6  640.30   31.59
  -1  11   6  599.83   27.58
  -1  11   6  641.02   31.37
   1  11  -6  586.84   29.04
   1  11  -6  635.25   28.69
   1  11  -5  359.99   21.51
  -1  11   5  414.34   21.48
   1  11  -5  380.67   21.26
  -1  11   5  402.98   23.94
  -1 -11  -5  347.93   22.76
  -1  11   4  171.55   12.17
   1  11  -4  164.56   14.57
  -1 -11  -4  165.80   15.79
  -1  11   4  182.41   15.69
   1  11  -4  173.10   13.74
   1  11  -3 1118.56   44.83
   1  11  -3 1034.86   41.28
  -1  11   3 1015.17   41.63
   1  11  -3 1158.17   41.27
  -1  11   3 1099.82   36.80
  -1 -11  -3 1080.61   43.27
   1  11  -2  680.45   32.18
   1  11  -2  740.18   30.15
  -1 -11  -2  730.85   32.73
  -1  11   2  699.56   25.87
  -1  11   2  701.62   31.75
   1 -11   2  666.64   24.37
  -1 -11  -1  258.22   17.43
  -1  11   1  211.72   17.00
   1  11  -1  241.59   16.00
   1  11  -1  211.76   16.11
   1 -11   1  237.09   12.26
   1  11   0 1167.61   44.32
  -1  11   0 1143.72   44.74
  -1 -11   0 1247.16   44.20
   1  11   0 1224.74   43.84
   1 -11   0 1191.01   39.52
  -1  11   0 1261.30   38.81
  -1  11  -1  252.12   17.81
  -1 -11   1  220.11   15.32
   1  11   1  209.89   15.86
   1 -11  -1  237.38   14.48
   1  11   1  244.27   16.47
  -1  11  -1  273.11   12.94
   1  11   2  730.84   32.24
  -1  11  -2  750.07   33.90
   1 -11  -2  819.83   30.66
   1  11   2  790.57   32.71
  -1 -11   2  687.99   29.45
  -1  11  -2  802.49   27.77
  -1  11  -2  779.54   26.41
   1 -11  -3  990.73   37.19
   1  11   3 1015.81   39.42
  -1  11  -3 1016.11   42.14
  -1  11  -3 1034.08   32.23
  -1  11  -3 1019.38   33.46
  -1 -11   3  950.68   36.18
   1  11   3  978.58   39.43
   1 -11  -4  204.28   14.74
  -1  11  -4  204.41   11.44
  -1  11  -4  169.72   17.28
   1  11   4  205.54   16.23
  -1  11  -4  200.98   11.14
   1  11   5  321.97   21.10
   1 -11  -5  396.66   23.44
  -1  11  -5  343.80   15.97
  -1  11  -5  298.61   15.63
   1  11   6  504.64   27.40
  -1  11  -6  551.29   22.22
   1 -11  -6  498.07   26.14
  -1  11  -6  521.40   21.93
   1 -11  -7  285.45   20.46
  -1  11  -7  261.97   14.93
  -1  11  -7  258.75   15.48
   1  11   7  208.43   17.54
   1 -11  -8  979.06   41.49
  -1  11  -8  895.93   34.98
  -1  11  -8  921.70   33.58
   1 -11  -9  284.13   21.65
  -1  11  -9  291.75   16.15
  -1  11  -9  303.83   18.21
   1 -11 -10  936.65   42.97
  -1  11 -10  878.91   36.41
  -1  11 -11  160.22   14.83
   1 -11 -11  164.12   18.50
   1 -11 -12   37.13   13.51
  -1  11 -12   41.84   11.46
  -1  11 -13   23.83   10.94
   1 -11 -13   11.23   12.19
   1 -11 -14  157.54   20.60
  -1  11 -14  133.54   15.87
  -1  11 -15  339.54   24.68
   1 -11 -15  396.60   31.72
  -1  11 -16 1035.50   47.34
   1 -11 -16 1117.69   56.46
   1  11  16 1036.30   52.72
   1 -11 -17  110.00   20.41
   1  11  17   96.49   17.91
  -1  11 -17   97.82   15.64
  -1  11 -18  512.39   33.06
   1  11  18  457.98   36.19
   1 -11 -18  515.34   39.71
  -1  11 -19   58.39   15.64
   1 -11 -19   47.12   19.08
   1  11  19   21.50   13.89
   1  11  20   71.79   18.26
  -1  11 -20   46.61   15.86
   1 -11 -21  170.64   27.64
  -1  11 -21  119.67   19.43
   1  11  21  110.42   21.77
  -1  11 -22  153.11   21.89
   1 -11 -22  136.92   24.86
   1  11  22  118.64   22.14
   1  11  23   57.71   18.15
  -1  11 -23   53.89   18.25
   1 -11 -23   63.65   23.57
   1  11  24  266.86   31.17
  -1  11 -24  295.88   31.31
   1 -11 -24  358.33   37.69
   1  11  25   80.67   21.35
  -1  11 -25   39.10   17.81
   1 -11 -25   73.94   24.64
  -1  11 -26  249.45   30.91
   1  11  26  291.88   34.21
   1 -11 -26  373.63   42.84
   1  11  27   74.20   21.39
  -1  11 -27   55.65   20.59
  -1  11 -28   71.81   22.54
  -1  11 -29   15.49   19.62
   1  12 -28   57.94   22.54
   1  12 -27   73.23   20.83
   1  12 -26   22.85   18.62
  -1 -12 -26    0.45   19.42
   1  12 -25   -1.18   14.90
  -1 -12 -25   11.40   21.55
  -1 -12 -24  154.32   30.70
   1  12 -24  134.87   23.78
   1  12 -23  306.99   30.09
  -1 -12 -23  309.64   36.76
   1  12 -22  184.15   24.86
  -1 -12 -22  172.21   28.64
   1  12 -21  551.90   38.46
  -1 -12 -21  504.88   43.62
   1  12 -20   90.61   18.48
  -1 -12 -20   76.09   22.23
  -1 -12 -19  298.19   32.97
   1  12 -19  374.94   30.33
  -1 -12 -18   68.68   19.00
   1  12 -18   66.44   16.13
  -1 -12 -17   28.51   16.01
   1  12 -17   31.00   13.71
   1  12 -16   36.34   12.95
  -1 -12 -16   49.38   18.08
  -1 -12 -15  576.62   40.44
   1  12 -15  493.42   32.43
   1  12 -14  515.69   31.60
  -1 -12 -14  525.73   37.66
  -1 -12 -13 1381.92   62.87
   1  12 -13 1333.51   55.33
  -1 -12 -12  134.99   20.34
   1  12 -12  107.07   14.42
   1  12 -11  815.12   38.00
  -1 -12 -11  798.54   42.89
  -1 -12 -10  187.38   20.68
   1 -12  10  195.16   17.83
   1  12 -10  225.90   18.39
  -1 -12  -9   30.64   11.06
   1 -12   9   29.97    7.98
   1  12  -9   36.32    9.60
   1  12  -8  100.55   12.36
  -1 -12  -8   99.82   14.86
   1  12  -8   91.51   11.78
  -1  12   8   91.58   13.88
   1  12  -7  485.00   26.33
  -1  12   7  489.87   28.70
   1  12  -7  527.63   26.76
  -1 -12  -7  486.76   29.19
   1  12  -6  152.20   14.20
  -1 -12  -6  169.24   17.20
   1  12  -6  184.97   15.45
  -1  12   6  181.89   16.92
  -1  12   6  170.01   14.11
   1  12  -5 1426.26   51.94
  -1  12   5 1465.38   54.32
   1  12  -5 1530.76   52.13
  -1  12   5 1375.15   48.37
  -1 -12  -5 1383.34   53.71
  -1  12   4 1040.12   43.81
   1  12  -4 1127.60   42.12
  -1 -12  -4 1046.86   44.12
  -1  12   4 1093.81   38.28
   1  12  -4 1046.07   42.14
   1  12  -3 1775.21   58.12
   1  12  -3 1809.22   62.82
   1  12  -3 1600.37   58.11
  -1 -12  -3 1776.87   61.36
  -1  12   3 1643.19   59.81
  -1  12   3 1702.13   53.22
   1  12  -2  302.71   20.76
  -1 -12  -2  305.52   20.94
   1 -12   2  297.60   14.24
  -1  12   2  303.20   15.56
   1  12  -2  321.34   19.39
  -1  12   2  277.77   19.91
   1  12  -1  507.43   26.27
  -1  12   1  480.12   26.30
   1  12  -1  556.52   25.50
   1 -12   1  436.72   19.20
  -1 -12  -1  500.53   26.14
  -1  12   0   85.67    8.52
   1  12   0   87.82   10.69
  -1  12   0   86.14   12.23
   1 -12   0   82.38    8.63
   1  12   0   74.75   10.68
  -1 -12   0   75.16   10.72
   1  12   1  499.69   24.62
  -1  12  -1  476.98   26.88
   1 -12  -1  488.87   22.83
  -1  12  -1  531.06   20.51
   1  12   1  468.90   25.46
  -1 -12   1  438.86   22.80
   1 -12  -2  331.68   18.42
  -1  12  -2  319.13   15.00
   1  12   2  347.34   20.14
  -1  12  -2  337.14   16.10
  -1 -12   2  274.82   16.76
   1  12   2  292.75   19.88
  -1  12  -2  310.78   21.50
   1  12   3 1630.49   58.22
   1 -12  -3 1644.96   55.33
  -1  12  -3 1590.11   60.35
  -1  12  -3 1701.64   49.51
  -1 -12   3 1588.66   53.87
  -1  12  -3 1743.83   51.09
   1 -12  -4  993.25   37.56
   1  12   4  987.53   40.45
  -1  12  -4  973.75   32.70
  -1  12  -4 1013.30   43.81
  -1  12  -4  862.88   30.95
  -1  12  -5 1268.57   41.60
   1 -12  -5 1274.12   47.82
  -1  12  -5 1366.16   42.03
   1  12   5 1319.64   49.79
  -1  12  -6  207.30   13.30
  -1  12  -6  206.95   12.92
   1 -12  -6  199.49   17.07
   1  12   6  214.61   17.74
   1 -12  -7  582.73   30.69
  -1  12  -7  634.94   25.95
  -1  12  -7  646.57   26.12
   1  12   7  599.09   31.54
  -1  12  -8  101.36   10.00
   1 -12  -8   87.39   13.00
  -1  12  -8   79.24    9.85
   1  12   8   83.93   13.47
   1 -12  -9   14.90    9.51
  -1  12  -9   23.93    8.03
  -1  12  -9   18.16    9.51
  -1  12 -10  183.73   13.77
  -1  12 -10  204.19   15.72
   1 -12 -10  191.27   20.12
  -1  12 -11  785.36   32.68
   1 -12 -11  920.37   43.48
  -1  12 -11  858.65   36.05
  -1  12 -12  121.26   14.16
   1 -12 -12   98.31   16.15
   1 -12 -13 1346.72   60.36
  -1  12 -13 1326.39   51.57
  -1  12 -14  466.53   28.08
   1 -12 -14  500.95   34.83
  -1  12 -15  535.16   31.44
   1 -12 -15  573.52   39.47
   1 -12 -16   80.02   19.34
  -1  12 -16   54.51   12.51
  -1  12 -17   26.85   11.65
   1 -12 -17   41.11   18.47
  -1  12 -18   62.65   14.82
   1 -12 -18   67.91   20.18
   1 -12 -19  372.34   35.02
  -1  12 -19  348.35   28.30
  -1  12 -20   61.12   15.94
   1 -12 -20  109.48   24.06
  -1  12 -21  519.78   36.97
   1 -12 -21  615.07   47.04
  -1  12 -22  111.25   20.47
   1 -12 -22  204.18   31.32
   1 -12 -23  322.06   37.19
  -1  12 -23  310.11   30.53
  -1  12 -24  108.81   21.77
   1 -12 -24  166.63   30.85
   1 -12 -25   -2.61   19.40
  -1  12 -25    7.89   15.91
  -1  12 -26   32.97   17.38
   1 -12 -26   43.77   24.31
  -1  12 -27   95.68   22.51
  -1  12 -28   47.06   19.85
   1  13 -28   34.99   20.73
   1  13 -27  176.33   27.50
   1  13 -26   39.69   19.74
  -1 -13 -25  381.86   42.76
   1  13 -25  366.85   35.32
  -1 -13 -24  121.88   26.79
   1  13 -24  138.50   22.92
   1  13 -23  130.83   22.46
  -1 -13 -23  195.85   31.54
  -1 -13 -22   19.00   18.25
   1  13 -22   57.94   17.19
   1  13 -21   55.74   17.19
  -1 -13 -21   43.15   20.46
  -1 -13 -20   24.12   17.27
   1  13 -20   32.86   14.08
  -1 -13 -19  328.92   34.65
   1  13 -19  315.79   28.00
  -1 -13 -18  190.05   26.52
   1  13 -18  219.31   23.38
  -1 -13 -17  571.68   42.44
   1  13 -17  635.14   38.37
  -1 -13 -16  216.80   25.17
   1  13 -16  167.71   20.00
  -1 -13 -15  385.88   32.90
   1  13 -15  336.13   26.64
   1  13 -14   94.61   15.47
  -1 -13 -14   80.37   18.23
  -1 -13 -13   47.20   15.00
   1  13 -13   22.72   10.85
   1  13 -12  166.52   17.62
  -1 -13 -12  179.47   21.96
  -1 -13 -11  232.12   22.87
   1  13 -11  256.30   20.31
   1 -13  10  471.12   27.08
   1  13 -10  465.13   27.67
  -1 -13 -10  463.16   31.76
  -1  13  10  460.21   29.69
   1  13  -9  706.42   34.06
  -1  13   9  718.74   37.57
  -1 -13  -9  677.22   38.06
   1  13  -8  389.28   23.44
  -1  13   8  397.00   26.47
  -1 -13  -8  385.25   27.04
  -1 -13  -7  869.36   41.85
   1  13  -7  951.13   39.67
   1  13  -7  884.50   38.52
  -1  13   7  920.09   41.29
   1  13  -6   62.11   10.31
  -1  13   6   73.46   12.69
  -1 -13  -6   68.63   12.14
   1  13  -6   81.06   11.61
  -1  13   5  249.68   16.44
   1  13  -5  256.96   18.94
  -1  13   5  258.22   20.35
  -1 -13  -5  251.25   20.78
   1  13  -5  286.46   19.34
  -1  13   4   26.13    9.53
   1  13  -4   22.51    7.49
  -1  13   4   48.76    7.92
  -1 -13  -4   22.02    9.29
   1  13  -4   37.61    8.38
   1  13  -3  293.11   19.67
   1  13  -3  248.62   21.01
  -1 -13  -3  321.59   22.58
  -1  13   3  285.76   20.46
   1  13  -3  315.84   19.72
  -1  13   3  294.36   16.31
   1 -13   2  135.37   10.05
  -1  13   2  143.85   10.74
   1  13  -2  146.85   15.88
   1  13  -2  145.41   13.41
  -1  13   2  129.11   14.31
  -1 -13  -2  133.83   14.78
   1 -13   1 2116.67   65.72
  -1  13   1 2362.94   76.67
   1  13  -1 2280.47   75.94
  -1 -13  -1 2484.17   76.08
   1  13  -1 2480.35   74.03
   1  13   0  139.49   14.55
   1  13   0  170.55   13.82
  -1  13   0  179.37   11.82
  -1  13   0  154.97   15.74
   1 -13   0  147.53   11.44
  -1 -13   0  148.69   13.73
   1  13   1 2309.36   73.25
   1 -13  -1 2374.62   70.03
  -1  13  -1 2212.56   75.69
  -1 -13   1 2126.79   70.06
  -1  13  -1 2358.56   66.48
   1  13   1 2198.88   74.22
   1  13   2   64.80   10.88
  -1  13  -2   77.76    8.57
  -1  13  -2   72.75    7.65
   1 -13  -2   88.07   10.25
  -1  13  -2   85.52   13.76
  -1 -13   2   65.74    8.80
  -1 -13   3  237.16   16.54
  -1  13  -3  303.41   24.65
  -1  13  -3  272.50   14.00
   1  13   3  254.62   19.51
   1 -13  -3  286.68   18.55
  -1  13  -3  397.06   17.62
  -1  13  -4   52.60    7.28
   1 -13  -4   59.03   10.01
   1  13   4   59.77   11.57
  -1  13  -4   44.82   11.85
  -1  13  -4   51.11    6.37
  -1  13  -5  294.55   14.83
  -1  13  -5  321.77   16.58
   1  13   5  277.11   21.12
   1 -13  -5  272.84   19.11
  -1  13  -6   68.38    8.25
   1  13   6   55.07   11.76
   1 -13  -6   54.08   11.05
  -1  13  -6   64.88    7.66
   1 -13  -7  666.55   34.11
   1  13   7  722.13   35.83
  -1  13  -7  785.17   29.81
  -1  13  -7  687.77   28.49
   1 -13  -8  398.52   25.77
  -1  13  -8  376.16   20.20
   1  13   8  384.18   25.88
  -1  13  -8  405.74   20.63
   1 -13  -9  685.72   36.97
  -1  13  -9  750.07   31.44
  -1  13  -9  817.46   32.12
   1  13   9  730.58   37.22
   1 -13 -10  509.07   32.41
  -1  13 -10  534.82   26.48
  -1  13 -10  547.07   26.07
  -1  13 -11  248.88   17.42
   1 -13 -11  236.32   22.75
  -1  13 -11  289.68   19.83
   1 -13 -12  161.68   20.62
  -1  13 -12  166.57   14.61
  -1  13 -12  185.94   16.46
   1 -13 -13   58.49   15.54
  -1  13 -13   57.55   11.15
   1 -13 -14  101.33   19.52
  -1  13 -14   94.88   14.16
   1 -13 -15  348.69   30.83
  -1  13 -15  324.88   24.00
  -1  13 -16  172.47   18.14
   1 -13 -16  160.91   23.47
  -1  13 -17  557.41   33.99
   1 -13 -17  695.65   45.22
  -1  13 -18  195.43   20.80
   1 -13 -18  218.57   28.57
   1 -13 -19  360.43   36.00
  -1  13 -19  291.89   26.31
   1 -13 -20   46.57   20.48
  -1  13 -20   21.81   12.48
  -1  13 -21   58.25   16.85
   1 -13 -21  106.00   25.14
   1 -13 -22   87.60   25.18
  -1  13 -22   63.30   17.05
  -1  13 -23  178.56   24.23
   1 -13 -23  141.17   28.63
  -1  13 -24  113.02   22.00
   1 -13 -24  150.46   29.42
  -1  13 -25  328.72   32.92
   1 -13 -25  335.06   40.79
  -1  13 -26   55.33   19.33
   1 -13 -26   97.21   27.85
   1  14 -27   27.52   19.99
   1  14 -26   56.04   20.34
   1  14 -25   20.36   16.12
  -1 -14 -25  -18.83   22.99
  -1 -14 -24  111.87   27.78
   1  14 -24  137.92   23.93
  -1 -14 -23   85.62   26.17
   1  14 -23  190.95   25.96
   1  14 -22  576.42   39.56
  -1 -14 -22  515.64   46.70
   1  14 -21   34.91   16.10
  -1 -14 -21   18.44   18.28
   1  14 -20  524.11   37.33
  -1 -14 -20  570.48   46.46
   1  14 -19    7.81   14.02
  -1 -14 -19  -16.89   19.73
  -1 -14 -18  128.93   23.52
   1  14 -18  106.07   18.29
  -1 -14 -17   46.36   16.44
   1  14 -17   44.52   14.40
   1  14 -16   63.00   13.98
  -1 -14 -16   77.42   19.09
  -1 -14 -15   68.36   18.79
   1  14 -15   75.67   14.82
  -1 -14 -14  749.62   45.28
   1  14 -14  672.45   37.69
   1  14 -13   57.30   12.59
  -1 -14 -13   66.78   17.20
   1  14 -12  898.45   42.15
  -1 -14 -12  997.71   50.90
   1  14 -11  258.29   20.81
  -1 -14 -11  268.31   25.31
  -1  14  11  271.66   23.97
  -1  14  10  409.03   28.49
   1  14 -10  427.43   25.91
  -1 -14 -10  364.04   29.38
  -1  14   9   54.14   13.01
   1  14  -9   73.97   12.36
  -1 -14  -9   44.59   13.38
   1  14  -8   35.49    9.37
  -1  14   8   57.86   13.15
  -1 -14  -8   60.89   12.95
  -1 -14  -7  127.69   16.82
   1  14  -7  120.27   13.59
  -1  14   7  137.00   16.99
   1  14  -6  784.30   36.50
  -1 -14  -6  789.66   39.72
   1  14  -6  911.94   38.79
  -1  14   6  833.85   40.56
  -1 -14  -5  174.39   17.51
   1  14  -5  194.11   16.57
  -1  14   5  190.68   14.86
   1  14  -5  177.83   15.95
  -1  14   5  186.96   17.80
   1  14  -4 1734.94   58.98
  -1 -14  -4 1791.41   63.45
  -1  14   4 1628.14   54.80
  -1  14   4 1595.59   61.44
   1  14  -4 1588.21   58.75
   1  14  -3  272.42   22.15
   1  14  -3  264.75   19.41
  -1  14   3  302.13   17.21
  -1 -14  -3  324.88   22.60
   1  14  -3  288.83   19.47
  -1  14   3  247.63   21.20
  -1  14   2  606.19   32.97
   1  14  -2  725.05   31.53
   1  14  -2  690.29   34.38
   1 -14   2  627.00   25.30
  -1  14   2  670.13   26.73
   1  14  -2  597.09   30.01
  -1 -14  -2  667.28   33.22
   1  14  -1  301.41   21.60
   1  14  -1  359.09   21.29
  -1  14   1  224.62   21.45
   1 -14   1  278.76   15.20
  -1 -14  -1  322.65   21.42
  -1  14   0   13.94    5.79
  -1 -14   0    7.07    6.63
   1 -14   0   18.92    8.18
  -1  14   0    9.66    9.93
   1  14   0   10.82    7.72
   1  14   1  272.11   20.44
  -1  14  -1  289.86   15.62
  -1 -14   1  255.82   17.31
  -1  14  -1  266.98   21.22
   1 -14  -1  263.03   16.62
  -1  14  -2  832.27   31.03
  -1 -14   2  727.95   32.20
   1 -14  -2  792.26   34.01
  -1  14  -2  878.65   29.97
  -1  14  -2  799.54   38.43
   1  14   2  752.85   36.65
   1 -14  -3  281.38   18.96
  -1 -14   3  250.17   16.78
   1  14   3  258.26   20.08
  -1  14  -3  256.91   14.30
  -1  14  -3  315.61   15.89
  -1  14  -3  300.60   22.90
  -1  14  -4 1847.11   52.39
   1  14   4 1661.59   62.10
  -1  14  -4 1552.47   64.28
   1 -14  -4 1656.55   59.18
  -1  14  -4 1655.52   52.29
  -1  14  -5  176.54   11.83
   1  14   5  180.44   17.59
  -1  14  -5  152.30   10.77
   1 -14  -5  161.99   15.73
  -1  14  -6  857.72   30.78
  -1  14  -6  789.48   31.18
   1  14   6  790.26   38.80
   1 -14  -6  795.71   37.35
  -1  14  -7  158.11   12.44
   1  14   7  146.44   16.71
   1 -14  -7  135.21   15.91
  -1  14  -7  169.32   12.41
  -1  14  -8   60.15    8.93
  -1  14  -8   68.50   10.80
   1  14   8   74.66   14.12
   1 -14  -8   72.56   12.99
  -1  14  -9   49.85    9.29
   1  14   9   41.83   11.59
   1 -14  -9   45.60   12.03
  -1  14  -9   54.22    9.11
   1  14  10  451.88   30.21
   1 -14 -10  414.69   30.00
  -1  14 -10  465.42   24.55
  -1  14 -10  515.39   25.08
  -1  14 -11  274.66   19.32
   1  14  11  294.54   24.17
   1 -14 -11  243.34   23.71
  -1  14 -12 1000.28   41.58
   1 -14 -12 1029.25   50.41
   1 -14 -13  102.16   18.58
  -1  14 -13  129.93   14.56
  -1  14 -14  594.81   32.14
   1 -14 -14  598.75   40.16
  -1  14 -15   63.69   13.03
   1 -14 -15   69.13   18.19
  -1  14 -16  105.17   15.86
   1 -14 -16  115.04   20.89
   1 -14 -17   82.37   20.32
  -1  14 -17   55.89   13.92
  -1  14 -18  111.54   17.12
   1 -14 -18  158.75   25.51
   1 -14 -19   14.09   18.57
  -1  14 -19    7.07   11.44
  -1  14 -20  594.35   37.86
   1 -14 -20  651.63   48.61
   1 -14 -21   24.32   19.78
  -1  14 -21    9.31   13.13
   1 -14 -22  572.17   47.95
  -1  14 -22  562.75   39.15
   1 -14 -23  120.39   26.27
  -1  14 -23  140.43   22.30
   1 -14 -24  105.28   26.55
   1 -14 -25   14.24   20.89
  -1 -15 -24  186.46   33.88
   1  15 -24  214.89   27.23
   1  15 -23  101.20   20.92
  -1 -15 -23   94.08   27.56
   1  15 -22   55.20   18.07
  -1 -15 -22   -2.71   21.10
   1  15 -21   19.54   14.79
  -1 -15 -21  -19.76   21.37
   1  15 -20   74.82   18.08
  -1 -15 -20   31.52   17.61
  -1 -15 -19   11.74   19.45
   1  15 -19   51.96   14.92
   1  15 -18  178.64   22.03
  -1 -15 -18  135.07   23.67
   1  15 -17  275.93   25.27
  -1 -15 -17  330.34   34.16
   1  15 -16  323.96   26.57
  -1 -15 -16  356.26   33.76
  -1 -15 -15  174.04   24.22
   1  15 -15  163.22   19.86
  -1 -15 -14   93.75   19.03
   1  15 -14  124.03   17.24
   1  15 -13  104.83   15.63
  -1 -15 -13  121.05   20.01
  -1  15  13  118.91   18.67
  -1  15  12  115.29   17.70
  -1 -15 -12  129.76   21.19
   1  15 -12   98.08   14.65
  -1 -15 -11   73.47   16.83
  -1  15  11   71.31   15.71
   1  15 -11   91.72   14.13
   1  15 -10  257.99   21.10
  -1  15  10  288.30   25.05
  -1 -15 -10  303.54   26.78
  -1 -15  -9  125.73   18.47
  -1  15   9  145.24   18.53
   1  15  -9   99.39   13.51
  -1 -15  -8  652.78   37.08
  -1  15   8  670.68   37.12
   1  15  -8  656.52   32.90
  -1  15   7  296.55   24.21
   1  15  -7  260.57   19.81
  -1 -15  -7  308.84   24.45
   1  15  -6  329.23   22.18
  -1  15   6  337.32   25.04
  -1 -15  -6  372.66   26.45
  -1 -15  -5  245.80   21.45
   1  15  -5  204.50   17.83
  -1  15   5  200.50   19.63
   1  15  -4   77.72   11.34
  -1 -15  -4   58.67   12.10
  -1  15   4   73.73    9.85
  -1  15   4   64.57   12.55
   1  15  -4   70.38   11.35
   1  15  -3  101.95   12.94
   1  15  -3   81.20   13.88
  -1 -15  -3  104.55   15.23
  -1  15   3  113.39   16.02
  -1  15   3  111.73   10.84
   1  15  -2  504.12   30.14
  -1  15   2  542.45   23.73
   1 -15   2  522.51   22.64
  -1  15   2  525.39   30.63
  -1 -15  -2  553.96   29.94
   1  15  -2  471.49   26.88
   1 -15   1  114.72    9.83
  -1  15   1  137.50   15.73
  -1 -15  -1  123.39   14.06
   1  15  -1  140.60   16.06
   1 -15   0  149.57   12.23
   1  15   0  176.15   17.37
  -1 -15   0  158.88   14.67
  -1  15   0  163.51   17.16
  -1 -15   1  171.70   14.52
   1 -15  -1  145.15   13.00
  -1  15  -1  169.04   12.45
   1  15   1  155.84   16.75
  -1  15  -1  136.01   11.63
  -1  15  -1  179.62   18.03
  -1  15  -2  489.60   20.95
  -1  15  -2  443.18   21.57
  -1 -15   2  402.83   22.68
   1 -15  -2  469.36   24.29
   1  15   2  407.28   26.47
  -1  15  -2  403.04   28.43
   1  15   3  109.94   14.64
  -1  15  -3  187.44   19.38
   1 -15  -3  122.25   14.01
  -1 -15   3   99.32   11.97
  -1  15  -3  140.09   11.32
  -1  15  -3  133.49   11.88
  -1  15  -4   63.48    7.98
  -1  15  -4   64.29   15.90
   1 -15  -4   58.34   11.63
  -1  15  -4   43.66    7.30
   1  15   4   52.08   11.58
  -1  15  -5  169.42   12.08
   1  15   5  182.27   18.55
  -1  15  -5  195.18   12.30
   1 -15  -5  166.96   16.13
  -1  15  -6  481.11   22.27
  -1  15  -6  504.48   21.89
   1 -15  -6  484.30   28.64
   1  15   6  540.83   31.47
  -1  15  -7  323.04   17.36
  -1  15  -7  318.98   17.61
   1  15   7  303.60   24.40
   1 -15  -7  318.19   23.25
  -1  15  -8  897.88   35.32
   1 -15  -8  864.48   42.85
  -1  15  -8  987.47   35.97
   1  15   8  889.06   43.82
  -1  15  -9   80.42   10.50
   1  15   9   49.61   13.17
   1 -15  -9   36.39   11.62
   1  15  10  230.96   21.79
  -1  15 -10  211.64   16.47
   1 -15 -10  171.51   19.80
   1  15  11   88.36   15.58
   1 -15 -11   96.26   17.09
  -1  15 -11   99.96   12.40
  -1  15 -12  125.60   14.02
   1 -15 -12   82.10   16.58
   1  15  12  123.25   17.46
   1 -15 -13  101.43   19.59
  -1  15 -13  118.53   14.54
  -1  15 -14  151.82   16.26
   1 -15 -14  154.82   22.31
   1 -15 -15  172.73   24.00
  -1  15 -15  154.81   17.15
  -1  15 -16  402.17   27.70
   1 -15 -16  419.06   35.94
  -1  15 -17  234.18   22.23
   1 -15 -17  287.04   30.93
  -1  15 -18  159.92   19.09
   1 -15 -18  141.35   25.13
   1 -15 -19   46.00   20.95
  -1  15 -19   43.29   14.69
   1 -15 -20   47.60   21.01
  -1  15 -20   63.10   16.07
   1 -15 -21    3.66   18.67
   1 -15 -22   57.05   23.42
   1 -15 -23  152.11   29.17
   1 -15 -24  236.74   35.10
   1 -15 -25  142.34   30.37
  -1 -16 -24  -38.96   28.79
  -1 -16 -23  346.52   40.50
  -1 -16 -22  -37.06   25.17
   1  16 -22   18.87   15.86
  -1 -16 -21  417.98   43.88
   1  16 -21  508.01   37.49
  -1 -16 -20   -5.41   20.76
   1  16 -20   50.01   17.69
   1  16 -19  304.28   27.89
  -1 -16 -19  249.20   32.28
   1  16 -18   81.51   17.39
  -1 -16 -18   89.18   21.19
  -1 -16 -17  -12.10   20.27
   1  16 -17   18.56   12.58
  -1 -16 -16    2.91   15.83
   1  16 -16   19.16   12.01
   1  16 -15  488.08   32.67
  -1 -16 -15  542.25   41.60
  -1  16  14   15.12   12.67
   1  16 -14   22.62   11.77
  -1 -16 -14    8.02   14.34
  -1 -16 -13  789.14   48.44
  -1  16  13  849.34   46.17
   1  16 -13  755.25   39.69
  -1  16  12   28.15   14.11
  -1 -16 -12    8.58   13.19
   1  16 -12  -15.07   10.69
  -1 -16 -11  614.32   40.25
  -1  16  11  609.88   37.90
   1  16 -11  620.00   33.74
  -1  16  10  147.75   19.01
   1  16 -10  154.56   16.65
  -1 -16 -10  148.88   19.86
  -1 -16  -9   25.06   11.79
   1  16  -9   37.58   10.90
  -1  16   9   24.51   11.76
  -1  16   8  156.20   19.12
   1  16  -8  147.04   15.78
  -1 -16  -8  149.44   19.07
  -1 -16  -7  149.05   18.31
   1  16  -7  122.87   14.01
  -1  16   7  126.24   17.37
  -1  16   6   21.91   11.30
   1  16  -6   35.29    9.79
  -1 -16  -6   40.35   12.91
  -1  16   5 1202.97   53.37
   1  16  -5 1223.83   49.32
  -1 -16  -5 1271.92   54.16
   1  16  -4   29.11    9.29
  -1 -16  -4   14.88   10.95
  -1  16   4   24.65   10.00
  -1  16   4   28.82    8.08
  -1  16   3  728.98   30.57
  -1  16   3  717.02   37.91
   1  16  -3  707.81   38.65
  -1 -16  -3  749.19   37.81
   1  16  -3  686.15   34.57
   1  16  -2   64.50   12.87
   1 -16   2   86.21    9.06
   1  16  -2   55.00   10.62
  -1 -16  -2  113.40   14.01
  -1  16   2   97.74   14.96
  -1  16   2   82.49    9.77
  -1  16   1  182.93   18.86
   1  16  -1  162.85   17.94
   1 -16   1  161.49   12.10
  -1 -16  -1  159.21   15.62
  -1  16   1  163.96   12.83
  -1  16   0  345.59   24.98
   1  16   0  279.17   22.48
   1 -16   0  263.34   16.12
  -1 -16   0  293.58   20.21
  -1  16  -1  127.86   12.20
  -1  16  -1  172.82   12.97
  -1 -16   1  145.68   13.71
  -1  16  -1  181.83   19.97
   1 -16  -1  130.09   13.11
   1  16   1  144.19   16.01
  -1  16  -2   94.44    9.47
   1 -16  -2   80.80   11.12
  -1  16  -2   82.00    9.75
  -1  16  -2  101.83   15.56
   1  16   2   80.00   13.77
  -1 -16   2   63.79    9.99
  -1 -16   3  756.87   33.59
  -1  16  -3  839.70   31.49
  -1  16  -3  836.72   30.80
   1  16   3  750.65   38.77
  -1  16  -3  807.29   42.06
   1 -16  -3  814.97   36.45
   1  16   4   20.46   10.23
   1 -16  -4    6.41    8.60
  -1  16  -4   25.23    6.11
  -1  16  -4   16.79    5.78
  -1  16  -4    2.56   11.55
   1  16   5 1232.68   53.16
  -1  16  -5 1242.29   41.32
   1 -16  -5 1286.14   50.94
  -1  16  -5 1232.73   41.80
   1 -16  -6   52.70   11.76
   1  16   6   50.44   13.03
  -1  16  -6   49.02    7.94
   1 -16  -7  101.05   15.00
   1  16   7   70.42   13.78
  -1  16  -7  104.85   10.74
   1 -16  -8  169.19   18.64
  -1  16  -8  156.87   13.01
   1  16   8  176.54   20.04
  -1  16  -9   21.35    7.15
   1  16   9   18.27   10.21
   1 -16  -9   37.99   13.78
   1 -16 -10  137.55   19.36
  -1  16 -10  136.99   13.56
   1  16  10  164.81   19.89
   1 -16 -11  791.35   43.99
   1  16  11  833.74   44.14
  -1  16 -11  822.47   35.63
   1  16  12    7.22   10.86
   1 -16 -12    1.58   12.47
  -1  16 -12   23.72   10.08
   1  16  13  820.97   44.46
  -1  16 -13  787.94   36.59
   1 -16 -13  811.02   46.65
   1  16  14   10.18   11.38
  -1  16 -14   40.84   10.93
   1 -16 -14   -5.74   16.03
  -1  16 -15  470.90   28.50
   1 -16 -15  423.92   36.04
   1 -16 -16   -3.13   15.23
  -1  16 -16   10.14    9.28
   1 -16 -17   25.28   17.57
   1 -16 -18   84.81   21.49
   1 -16 -19  273.54   32.56
   1 -16 -20    6.03   18.33
   1 -16 -21  519.80   46.64
   1 -16 -22  -33.76   23.79
   1 -16 -23  337.14   40.08
   1 -16 -24   -4.21   20.18
  -1 -17 -23   38.54   20.03
  -1 -17 -22   -5.31   26.33
  -1 -17 -21   16.07   19.68
  -1 -17 -20   38.85   20.28
  -1 -17 -19   81.61   22.89
  -1 -17 -18  330.80   35.44
   1  17 -18  341.69   28.66
   1  17 -17  214.79   23.03
  -1 -17 -17  183.92   28.67
  -1 -17 -16  148.32   25.24
   1  17 -16  175.55   20.23
  -1  17  16  169.83   22.99
   1  17 -15  190.26   21.26
  -1  17  15  191.61   23.95
  -1 -17 -15  149.11   25.86
  -1  17  14  216.99   25.29
  -1 -17 -14  194.78   27.36
   1  17 -14  159.75   18.65
  -1 -17 -13   81.27   19.73
  -1  17  13   88.09   18.22
   1  17 -13   65.76   12.85
  -1 -17 -12   56.80   17.55
   1  17 -12   15.25    9.78
  -1  17  12   35.45   14.82
  -1  17  11  133.43   20.55
   1  17 -11  143.91   17.00
  -1 -17 -11  155.01   22.12
   1  17 -10  434.04   27.44
  -1 -17 -10  416.72   32.42
  -1  17  10  455.75   32.22
   1  17  -9  271.06   21.48
  -1  17   9  318.94   27.23
  -1 -17  -9  331.49   28.11
  -1 -17  -8  441.59   31.46
  -1  17   8  416.60   30.86
   1  17  -8  400.11   25.55
   1  17  -7   70.40   12.06
  -1 -17  -7  111.07   16.63
  -1  17   7  113.02   17.83
   1  17  -6   99.42   13.10
  -1  17   6   99.04   16.55
  -1 -17  -6  112.27   16.76
  -1 -17  -5   22.58   11.40
  -1  17   5   40.19   12.28
   1  17  -5   24.84   10.19
  -1 -17  -4  109.86   15.76
  -1  17   4  155.65   19.83
   1  17  -4  104.79   13.77
  -1  17   3  171.22   19.48
   1  17  -3  132.73   17.80
  -1 -17  -3  185.28   18.74
   1  17  -3  153.26   16.07
   1  17  -2  436.98   29.66
   1 -17   2  436.09   21.19
   1  17  -2  380.43   25.52
  -1 -17  -2  447.39   27.82
  -1  17   2  379.63   28.19
   1 -17   1  193.32   13.53
  -1  17   1  184.36   19.87
  -1 -17  -1  189.20   17.40
   1  17  -1  200.27   20.61
  -1  17   0  444.62   29.68
  -1 -17   0  441.36   24.88
   1 -17   0  397.55   21.07
   1  17   0  444.50   29.14
  -1  17  -1  161.19   18.61
   1 -17  -1  177.12   14.27
   1  17   1  170.03   18.51
  -1 -17   1  168.95   14.97
  -1  17  -1  178.87   14.00
   1 -17  -2  440.63   24.27
  -1  17  -2  452.67   21.99
  -1  17  -2  427.70   29.72
  -1 -17   2  402.25   23.46
   1  17   2  432.80   28.76
  -1 -17   3  110.53   12.73
  -1  17  -3   73.88   15.42
   1  17   3   97.20   15.18
   1 -17  -3  118.36   13.52
  -1  17  -3  109.65   10.66
   1  17   4  111.57   15.97
  -1  17  -4  129.88   19.29
   1 -17  -4  116.12   14.68
  -1  17  -4  103.84   10.18
   1  17   5   25.93   10.77
  -1  17  -5   31.46    6.90
   1 -17  -5   47.82   11.66
  -1  17  -6  113.23   10.98
   1  17   6  122.46   17.41
   1 -17  -6  126.49   16.06
   1  17   7  153.19   18.70
   1 -17  -7  148.93   17.41
  -1  17  -7  156.61   12.45
   1  17   8  455.67   31.70
  -1  17  -8  469.04   23.44
   1 -17  -8  529.05   32.21
   1 -17  -9  317.84   26.62
   1  17   9  317.30   26.76
  -1  17  -9  290.46   18.34
   1 -17 -10  360.86   29.79
   1  17  10  370.32   29.22
  -1  17 -10  345.52   20.74
   1 -17 -11  120.61   19.22
   1  17  11  104.62   17.85
  -1  17 -11  119.40   12.96
   1 -17 -12   43.09   15.96
   1  17  12   54.02   15.57
   1 -17 -13   45.81   14.63
   1  17  13   52.67   14.25
   1 -17 -14  192.43   24.22
   1  17  14  231.18   25.00
   1  17  15  227.08   24.83
   1 -17 -15  202.30   26.31
   1  17  16  161.23   22.20
   1 -17 -16  180.69   25.96
   1 -17 -17  171.27   26.61
   1 -17 -18  297.61   34.20
   1 -17 -19   97.38   25.20
   1 -17 -20   56.37   21.13
   1 -17 -21   24.62   19.61
   1 -17 -22   -1.90   22.14
   1 -17 -23   40.82   22.64
   1 -17 -24  188.42   33.54
  -1 -18 -22  391.68   44.57
  -1 -18 -21   37.74   23.39
  -1 -18 -20  414.17   42.66
  -1  18  19   73.31   20.60
  -1 -18 -19   48.32   22.58
  -1 -18 -18  147.02   27.90
  -1  18  18  119.83   23.07
  -1  18  17   19.12   15.98
  -1 -18 -17   17.02   18.96
  -1 -18 -16   21.19   16.80
  -1  18  16   -3.26   14.43
  -1  18  15   78.42   18.36
  -1 -18 -15   66.84   18.98
  -1 -18 -14  929.04   54.37
   1  18 -14  818.19   42.49
  -1  18  14  899.37   50.75
  -1 -18 -13   62.74   18.81
   1  18 -13   38.74   12.59
  -1  18  13   48.44   17.06
  -1  18  12 1024.21   53.21
   1  18 -12  909.67   43.67
  -1 -18 -12  967.81   54.36
  -1 -18 -11   26.19   15.16
   1  18 -11   31.81   10.93
  -1  18  11   28.44   13.78
   1  18 -10  273.64   21.86
  -1  18  10  279.42   27.03
  -1 -18 -10  294.84   29.18
   1  18  -9   14.28    9.56
  -1  18   9  -15.43   14.85
  -1 -18  -9   17.91   13.46
  -1  18   8  224.27   23.38
  -1 -18  -8  206.77   23.57
   1  18  -8  200.57   18.54
   1  18  -7    4.11    8.26
  -1 -18  -7    0.45   11.71
  -1  18   7  -12.65   13.27
  -1  18   6  847.09   45.05
  -1 -18  -6  789.03   43.16
   1  18  -6  722.89   36.18
   1  18  -5  298.73   22.71
  -1  18   5  300.13   26.33
  -1 -18  -5  287.40   25.90
   1  18  -4 1387.50   54.09
  -1  18   4 1378.74   60.35
  -1 -18  -4 1390.73   59.05
   1  18  -3   -2.57    8.58
  -1  18   3   24.57   12.32
  -1 -18  -3   16.19   10.78
   1  18  -3  -13.46   14.24
  -1  18   2  252.73   23.77
  -1 -18  -2  174.49   18.41
   1  18  -2  159.57   20.83
   1  18  -2  159.14   17.31
   1  18  -1   94.54   15.59
   1 -18   1  100.41   10.75
  -1 -18  -1  110.68   13.94
  -1  18   1  109.09   17.18
   1 -18   0   23.73    7.13
  -1  18   0   12.07   11.33
  -1 -18   0   14.04    7.69
   1  18   0   10.34   10.87
   1 -18  -1   71.64    9.70
   1  18   1   96.18   15.50
  -1  18  -1   75.93   14.68
  -1  18  -1   83.96   10.07
  -1 -18   1   89.36   12.20
  -1 -18   2  185.37   16.50
  -1  18  -2  199.13   14.27
  -1  18  -2  165.75   20.40
   1  18   2  179.41   19.90
   1 -18  -2  218.49   17.20
  -1  18  -3    1.72   10.86
  -1  18  -3   25.88    7.04
   1  18   3   12.81   11.85
   1  18   4 1366.34   58.27
  -1  18  -4 1274.36   44.08
   1 -18  -4 1346.73   53.60
  -1  18  -5  262.18   15.66
   1 -18  -5  271.87   21.96
   1  18   5  266.34   24.46
   1 -18  -6  824.29   41.73
   1  18   6  836.87   44.57
   1 -18  -7    2.20    9.89
   1  18   7   -0.46   10.68
   1 -18  -8  192.34   21.39
   1  18   8  153.62   19.55
   1 -18  -9    3.25   11.62
   1  18   9  -14.11   14.07
   1  18  10  230.59   24.81
   1 -18 -10  296.46   27.43
   1  18  11   41.57   14.90
   1 -18 -11   35.39   15.06
   1  18  12 1068.62   53.84
   1 -18 -12  991.29   54.35
   1  18  13   15.37   13.64
   1 -18 -13   44.44   15.73
   1 -18 -14  834.21   51.73
   1  18  14  838.21   48.05
   1 -18 -15   41.43   15.36
   1  18  15   59.11   17.41
   1  18  16   39.29   16.82
   1 -18 -16   20.80   17.19
   1  18  17   -2.77   12.84
   1 -18 -17   -3.02   17.93
   1 -18 -18  135.35   25.91
   1  18  18  149.57   23.17
   1  18  19   30.51   15.90
   1 -18 -19  -12.82   21.60
   1 -18 -20  379.65   40.57
   1 -18 -21   -7.12   19.92
   1 -18 -22  381.87   42.27
   1 -18 -23    5.59   22.03
  -1 -19 -22   69.37   26.24
  -1 -19 -21   49.42   22.72
  -1 -19 -20   58.08   23.18
  -1  19  20   43.19   18.03
  -1  19  19  123.17   23.16
  -1 -19 -19  142.39   29.43
  -1 -19 -18  219.57   31.68
  -1  19  18  212.29   28.56
  -1  19  17  408.18   35.86
  -1 -19 -17  375.56   38.67
  -1 -19 -16  177.77   27.90
  -1  19  16  142.11   22.71
  -1 -19 -15  228.60   30.07
  -1  19  15  262.99   28.63
  -1  19  14   -2.00   14.02
  -1 -19 -14   13.14   16.14
  -1  19  13  122.36   20.75
  -1 -19 -13  147.54   25.20
  -1 -19 -12   41.41   17.06
  -1  19  12   17.34   14.95
  -1  19  11  332.51   30.45
  -1 -19 -11  299.10   31.43
   1  19 -10  271.40   21.61
  -1 -19 -10  215.57   26.12
  -1  19  10  194.14   23.96
  -1 -19  -9  516.55   37.00
   1  19  -9  508.30   29.71
  -1  19   9  545.11   36.81
  -1  19   8  167.23   21.96
  -1 -19  -8  143.12   21.11
   1  19  -8  156.15   16.48
   1  19  -7  437.42   27.57
  -1  19   7  475.26   34.70
  -1 -19  -7  471.28   34.54
  -1  19   6  154.27   21.18
   1  19  -6  112.45   14.46
  -1 -19  -6  161.12   21.73
  -1  19   5   83.38   20.61
   1  19  -5   31.09   11.56
  -1 -19  -5   61.43   15.40
  -1  19   4  113.75   18.40
  -1 -19  -4  115.93   17.70
   1  19  -4  114.03   15.49
   1  19  -3  145.55   20.03
   1  19  -3  147.25   16.68
  -1  19   3  161.13   21.88
  -1 -19  -3  202.69   21.09
   1  19  -2   52.38   12.02
  -1 -19  -2   61.37   14.19
  -1  19   2   51.35   14.69
   1  19  -2   34.40   12.72
  -1 -19  -1  454.65   27.43
  -1  19   1  464.89   33.16
   1  19  -1  426.65   31.40
   1  19  -1  409.02   27.30
  -1  19   0  580.88   36.52
   1  19   0  567.91   35.53
  -1  19   0  522.43   26.52
   1 -19   0  533.89   25.49
  -1 -19   0  528.63   28.76
  -1  19  -1  339.42   28.19
  -1 -19   1  309.67   21.50
   1 -19  -1  324.88   19.90
   1  19   1  379.89   28.81
   1 -19  -2   53.89    9.85
  -1 -19   2   60.88   10.79
  -1  19  -2   51.39   13.57
   1  19   2   60.56   15.27
   1 -19  -3  177.40   17.34
  -1  19  -3  153.87   21.16
   1  19   3  179.38   21.10
   1 -19  -4  138.39   16.70
   1  19   4  132.53   19.72
   1 -19  -5   70.44   15.07
   1  19   5   45.14   15.41
   1 -19  -6  137.61   17.82
   1  19   6  108.83   18.36
   1 -19  -7  549.67   34.14
   1  19   7  492.73   34.68
   1  19   8  101.83   17.77
   1 -19  -8  128.24   18.39
   1  19   9  629.31   39.99
   1 -19  -9  649.69   39.77
   1  19  10  264.74   26.67
   1 -19 -10  254.09   25.88
   1 -19 -11  349.31   31.70
   1  19  11  300.20   29.15
   1 -19 -12   49.90   16.93
   1  19  12   48.97   16.43
   1  19  13   73.12   18.53
   1 -19 -13  118.28   21.94
   1  19  14   11.82   12.43
   1 -19 -14   16.05   15.68
   1 -19 -15  311.18   33.21
   1  19  15  291.06   28.92
   1  19  16  175.54   25.14
   1 -19 -16  156.08   26.45
   1 -19 -17  440.66   40.84
   1  19  17  449.07   37.97
   1  19  18  195.96   26.51
   1 -19 -18  211.04   30.24
   1 -19 -19  103.54   25.74
   1  19  19  117.88   23.25
   1 -19 -20   28.98   19.55
   1  19  20   80.46   22.00
   1 -19 -21   14.56   20.36
   1  19  21   18.02   16.45
   1 -19 -22   19.86   19.85
  -1 -20 -21  347.67   42.73
  -1 -20 -20   57.08   24.81
  -1 -20 -19  232.91   34.41
  -1  20  19  164.83   25.96
  -1 -20 -18   46.42   21.08
  -1  20  18   75.99   19.95
  -1  20  17   17.92   15.16
  -1 -20 -17   29.88   21.25
  -1 -20 -16   23.46   18.80
  -1  20  16   20.91   14.62
  -1 -20 -15  338.86   35.48
  -1  20  15  300.04   30.73
  -1  20  14   15.35   15.68
  -1 -20 -14   57.53   21.59
  -1 -20 -13  677.65   46.74
  -1  20  13  651.76   44.24
  -1 -20 -12  143.45   23.83
  -1  20  12  110.13   21.71
  -1 -20 -11  290.30   30.25
  -1  20  11  283.32   29.03
  -1 -20 -10   64.05   17.89
  -1  20  10   75.41   17.57
  -1  20   9   92.90   18.89
  -1 -20  -9   57.33   16.90
  -1  20   8   24.41   14.22
  -1 -20  -8   32.61   14.55
  -1 -20  -7  278.11   27.66
  -1  20   7  305.23   29.29
  -1 -20  -6   69.30   16.04
  -1  20   6   71.57   16.59
   1  20  -5  675.23   35.00
  -1  20   5  660.84   41.88
  -1 -20  -5  744.55   41.85
  -1 -20  -4  142.34   18.58
  -1  20   4  139.98   21.65
   1  20  -4  118.86   15.62
  -1 -20  -3  995.19   47.41
   1  20  -3  991.33   45.25
  -1  20   3 1120.55   53.53
   1  20  -3  999.10   52.49
  -1 -20  -2   13.41    9.29
  -1  20   2   -8.05   12.85
   1  20  -2    5.16   12.47
   1  20  -2   -7.30    9.96
  -1  20   1   26.89   13.72
   1  20  -1   45.43   12.15
   1  20  -1   18.56   12.58
  -1 -20  -1   34.97   10.69
  -1 -20   0   12.02    8.13
  -1  20   0    4.91   12.82
   1  20   0    8.21   10.24
  -1 -20   1   66.27   12.26
   1  20   1   47.75   14.37
  -1  20  -1   38.87   12.94
  -1 -20   2   25.42    8.78
   1  20   2    3.66   10.70
  -1  20  -2    9.11   13.55
  -1  20  -3 1007.50   53.90
   1  20   3 1051.31   52.40
   1  20   4  126.92   18.93
   1 -20  -4   97.69   14.11
   1  20   5  644.99   40.08
   1 -20  -5  611.18   34.75
   1  20   6   74.47   17.83
   1 -20  -6   60.27   14.54
   1 -20  -7  261.75   24.61
   1  20   7  227.58   25.33
   1 -20  -8   21.38   12.23
   1  20   8    8.54   12.86
   1 -20  -9   78.68   18.28
   1  20   9   32.37   14.13
   1 -20 -10   72.85   17.02
   1  20  10   58.47   15.63
   1  20  11  305.07   29.33
   1 -20 -11  337.70   30.24
   1 -20 -12  165.52   24.33
   1  20  12  102.76   20.44
   1 -20 -13  759.29   48.89
   1  20  13  711.73   45.78
   1  20  14    1.72   14.50
   1 -20 -14   26.31   17.42
   1  20  15  269.50   29.08
   1 -20 -15  327.67   34.54
   1 -20 -16   29.24   17.01
   1  20  16   30.45   16.33
   1  20  17   23.77   16.41
   1 -20 -17   33.22   19.87
   1 -20 -18   74.72   23.31
   1  20  18   40.20   17.67
   1 -20 -19  200.00   31.65
   1  20  19  185.20   26.30
   1 -20 -20   52.79   23.74
   1 -20 -21  418.62   44.66
   1 -20 -22   33.66   22.12
  -1 -21 -20   74.48   25.42
  -1 -21 -19   87.56   25.76
  -1 -21 -18  158.11   30.06
  -1  21  18  190.66   28.35
  -1  21  17   39.87   17.81
  -1 -21 -17   35.44   19.18
  -1  21  16  140.22   24.87
  -1 -21 -16  134.68   25.79
  -1  21  15   37.74   18.53
  -1 -21 -15   29.23   19.21
  -1  21  14  131.98   23.67
  -1 -21 -14  138.35   25.05
  -1 -21 -13   55.37   19.65
  -1  21  13   57.93   16.65
  -1 -21 -12   18.80   17.53
  -1  21  12    9.81   16.44
  -1 -21 -11   58.34   19.27
  -1  21  11   51.43   17.16
  -1  21  10  366.34   32.85
  -1 -21 -10  347.79   33.27
  -1  21   9   11.92   14.46
  -1 -21  -9   62.10   17.80
  -1 -21  -8  345.70   31.40
  -1  21   8  332.33   32.51
  -1 -21  -7  113.83   19.29
  -1  21   7   95.15   20.10
  -1  21   6  227.21   26.31
  -1 -21  -6  230.22   25.06
  -1 -21  -5   90.07   17.10
  -1  21   5   94.75   20.21
  -1  21   4   53.54   17.62
  -1 -21  -4   73.33   15.26
  -1 -21  -3   18.77   11.01
  -1  21   3   11.81   10.84
  -1  21   2  179.49   23.96
  -1 -21  -2  206.65   19.42
   1  21  -2  193.21   23.72
  -1  21   1  105.98   18.79
   1  21  -1  119.78   19.72
  -1 -21  -1   87.32   13.14
   1  21   0  464.29   34.55
  -1  21   0  454.57   34.93
   1  21   1   87.05   17.61
  -1  21  -1   77.34   17.64
  -1  21  -2  129.93   20.02
   1  21   2  126.22   18.72
   1  21   3   27.34   14.24
  -1  21  -3   -5.81   13.21
   1  21   4   56.25   17.62
   1  21   5   63.73   17.12
   1  21   6  249.48   26.41
   1  21   7   94.93   18.39
   1  21   8  316.82   29.80
   1 -21  -8  315.23   27.52
   1  21   9   64.98   16.76
   1 -21  -9   82.57   18.24
   1  21  10  274.29   28.52
   1 -21 -10  330.27   30.72
   1 -21 -11   59.69   17.14
   1  21  11   35.24   16.85
   1 -21 -12   69.57   19.41
   1  21  12   12.22   14.96
   1 -21 -13   96.72   21.08
   1  21  13   65.84   17.27
   1  21  14  127.75   22.75
   1 -21 -14  184.28   26.55
   1  21  15   38.49   16.71
   1 -21 -15   55.48   19.43
   1 -21 -16  177.49   28.29
   1  21  16  178.18   26.08
   1 -21 -17   32.26   20.03
   1  21  17   24.95   14.93
   1  21  18  201.87   27.39
   1 -21 -18  192.20   31.03
   1 -21 -19   90.71   24.90
   1 -21 -20   65.62   24.18
   1 -21 -21   47.96   25.87
  -1 -22 -20  116.36   28.30
  -1 -22 -19   84.80   26.83
  -1 -22 -18   72.69   25.16
  -1 -22 -17   66.86   24.04
  -1  22  16   25.10   17.27
  -1 -22 -16   43.59   21.24
  -1 -22 -15   74.13   23.19
  -1  22  15   62.28   20.09
  -1 -22 -14  173.51   28.42
  -1  22  14  170.44   25.63
  -1  22  13   85.48   21.17
  -1 -22 -13   88.93   23.28
  -1  22  12  344.86   33.74
  -1 -22 -12  353.83   35.46
  -1 -22 -11  152.18   24.77
  -1  22  11  113.74   20.77
  -1 -22 -10  137.13   23.45
  -1  22  10  106.76   21.54
  -1  22   9   38.25   17.45
  -1 -22  -9   62.48   18.25
  -1  22   8   57.67   19.81
  -1 -22  -8  103.14   19.79
  -1 -22  -7   20.95   12.99
  -1  22   7   39.54   17.32
  -1 -22  -6  203.02   23.29
  -1  22   6  155.60   23.10
  -1  22   5  193.57   24.37
  -1  22   4  405.87   33.63
  -1  22   3  131.66   21.88
   1  22  -2  231.96   25.67
  -1  22   2  277.11   28.18
   1  22  -1   31.17   16.11
  -1  22   1   31.50   13.90
  -1  22   0   14.34   14.99
   1  22   0   33.74   14.29
  -1  22  -1   27.13   14.23
   1  22   1   47.01   14.59
   1  22   2  296.45   28.99
  -1  22  -2  243.74   27.60
  -1  22  -3   87.47   19.38
   1  22   3  107.05   19.78
   1  22   4  444.60   35.21
   1  22   5  176.98   24.65
   1  22   6  204.80   26.21
   1  22   7   22.30   15.53
   1  22   8   16.07   14.05
   1  22   9   33.74   16.27
   1  22  10  122.39   22.27
   1  22  11  103.67   21.00
   1  22  12  329.64   31.92
   1  22  13   52.72   17.84
   1  22  14  117.63   21.32
   1  22  15   57.39   19.26
   1 -22 -16   35.57   21.05
   1  22  16   16.73   17.54
   1 -22 -17   28.21   19.95
   1  22  17   32.47   17.55
   1 -22 -18   81.89   25.38
   1 -22 -19   72.67   23.17
   1 -22 -20  214.38   35.20
  -1 -23 -19  180.95   33.33
  -1 -23 -18   12.82   22.72
  -1 -23 -17  297.27   36.60
  -1 -23 -16   12.42   19.47
  -1 -23 -15  241.84   33.61
  -1 -23 -14    6.80   16.56
  -1  23  14    7.35   14.55
  -1 -23 -13   38.92   19.79
  -1  23  13    6.50   16.41
  -1 -23 -12    1.19   18.55
  -1  23  12   35.61   18.72
  -1  23  11  112.50   21.93
  -1  23  10   13.55   17.83
  -1  23   9  300.37   31.71
  -1  23   8   13.03   13.78
  -1  23   7  337.61   33.13
  -1  23   6   68.76   18.72
  -1  23   5  111.28   21.55
  -1  23   4   29.30   16.56
  -1  23   3  109.41   20.10
  -1  23   2   -0.48   12.63
   1  23  -2  -14.82   15.43
   1  23  -1  547.23   41.25
  -1  23   1  521.43   39.69
   1  23   0    6.51   13.96
  -1  23   0  -29.30   17.69
   1  23   1  515.36   39.07
  -1  23  -1  532.58   40.88
  -1  23  -2  -14.37   14.49
   1  23   2    8.70   14.53
   1  23   3  128.49   22.06
   1  23   4    2.04   13.76
   1  23   5   90.10   19.41
   1  23   6   69.99   17.88
   1  23   7  311.28   30.66
   1  23   8   25.96   15.76
   1  23   9  294.67   31.83
   1  23  10  -12.00   14.51
   1  23  11   51.22   18.72
   1  23  12   33.70   18.52
   1  23  13   22.29   15.90
   1  23  14   42.73   16.68
   1  23  15  250.21   30.52
  -1  24  12  168.57   27.16
  -1  24  11  104.40   21.59
  -1  24  10   81.43   22.34
  -1  24   9   15.38   14.02
  -1  24   8   -5.48   15.09
  -1  24   7   97.71   22.58
  -1  24   6  219.99   28.59
  -1  24   5  206.26   27.30
  -1  24   4  361.53   34.38
  -1  24   3  163.05   24.87
   1  24  -2  146.57   23.41
  -1  24   2  198.82   26.98
  -1  24   1   18.85   15.65
   1  24  -1   -0.52   15.22
   1  24   0   -4.47   16.94
  -1  24   0   -8.03   17.30
   1  24   1   11.58   12.89
  -1  24  -1    9.95   15.27
  -1  24  -2  163.08   23.93
   1  24   2  188.21   24.79
   1  24   3  134.32   24.11
   1  24   4  359.19   33.88
   1  24   5  247.92   28.71
   1  24   6  244.77   28.75
   1  24   7   77.12   20.05
   1  24   8    3.80   14.25
   1  24   9   30.35   17.92
   1  24  10  112.54   22.37
   1  24  11   90.73   21.90
   1  24  12  202.06   28.61
   1  24  13  293.30   32.59
  -1  25  10  343.86   35.39
  -1  25   9    4.63   16.34
  -1  25   8  349.30   35.63
  -1  25   7   10.60   14.63
  -1  25   6  117.19   23.14
  -1  25   5   34.28   18.67
  -1  25   4    8.46   17.28
  -1  25   3    0.16   16.14
  -1  25   2  202.51   28.91
   1  25  -1  -19.93   18.85
  -1  25   1   19.32   18.01
   1  25   0  525.11   41.84
  -1  25   0  507.83   42.79
   1  25   1  -11.05   16.79
  -1  25  -1    4.40   16.89
   1  25   2  196.30   27.22
  -1  25  -2  124.38   23.24
   1  25   3   49.76   17.94
   1  25   4   14.90   15.08
   1  25   5   -7.69   16.34
   1  25   6  164.88   26.66
   1  25   7  -29.34   18.19
   1  25   8  369.85   36.53
   1  25   9   -5.18   15.64
   1  25  10  367.50   36.88
   1  25  11   28.29   17.84
  -1  26   6  163.62   27.94
  -1  26   5  190.35   28.67
  -1  26   4   87.51   21.77
  -1  26   3  154.51   26.75
  -1  26   2  107.50   23.08
  -1  26   1  -11.44   18.10
   1  26  -1  -19.00   19.05
   1  26   0   -1.19   18.84
  -1  26   0   13.62   16.85
  -1  26  -1  -11.31   18.91
   1  26   1    0.71   17.34
   1  26   2   79.55   22.02
   1  26   3  138.49   25.30
   1  26   4  126.89   25.62
   1  26   5  200.13   28.76
   1  26   6  136.05   24.85
   1  26   7   80.18   20.32
   1  26   8    5.72   16.43
   1  27   0   -6.95   19.44
   1  27   1  197.07   30.36
   1  27   2    9.41   17.52
   2   0  -2 1798.94   53.22
  -2   0   2 1812.99   54.02
  -2   0  -2 1866.11   51.93
   2   0   2 1894.62   51.95
   2   0   3  560.73   19.77
  -2   0  -3  549.69   20.01
   2   0  -3  539.65   21.07
  -2   0   3  484.26   21.15
   2   0  -4  205.47   12.55
  -2   0  -4  205.90   11.06
  -2   0   4  197.28   12.68
   2   0   4  189.20   10.73
  -2   0   5   58.24    8.11
   2   0   5   62.74    6.87
   2   0  -5   47.62    7.38
   2   0   5   56.38    6.55
  -2   0  -5   66.46    7.60
  -2   0   6 1472.20   49.67
  -2   0  -6 1459.80   46.69
   2   0   6 1411.30   45.54
   2   0  -6 1565.63   48.78
  -2   0   7  873.52   35.76
   2   0   7  950.82   33.60
  -2   0  -7  927.17   34.24
   2   0  -7  908.42   35.32
  -2   0   8 2117.78   67.02
  -2   0  -8 2098.00   64.34
   2   0  -8 1998.71   65.48
   2   0   8 1933.70   62.25
  -2   0  -9  204.13   15.69
   2   0  -9  207.97   16.03
   2   0   9  178.02   13.90
  -2   0  -9  207.47   15.39
  -2   0 -10 1219.12   45.19
  -2   0 -10 1160.45   44.94
   2   0 -10 1132.95   45.97
  -2   0 -11   -0.15    8.14
   2   0 -11    7.35    9.60
  -2   0 -12   63.13   11.95
   2   0 -12   79.62   13.76
  -2   0 -13  214.14   19.92
   2   0 -13  267.24   21.63
   2   0 -14 1035.20   46.21
  -2   0 -14  921.24   43.98
  -2   0 -15    5.96    9.78
   2   0 -15   31.79   13.42
   2   0 -16  953.80   47.17
  -2   0 -16  963.96   46.46
  -2   0 -17   57.97   15.79
   2   0 -17   46.89   14.51
   2   0 -18 2201.26   83.83
  -2   0 -18 2186.76   83.97
   2   0 -19  111.34   20.17
  -2   0 -19  153.89   21.01
   2   0 -20  412.76   33.36
  -2   0 -20  393.72   32.33
  -2   0 -20  417.14   34.50
  -2   0 -21   12.84   14.32
   2   0 -21   13.21   14.52
  -2   0 -21   11.77   14.88
   2   0 -22   79.38   20.75
  -2   0 -22   62.54   18.87
  -2   0 -22   75.06   19.46
  -2   0 -23   61.09   21.01
   2   0 -23   45.98   18.69
   2   0 -24  713.81   49.06
  -2   0 -24  786.13   51.97
  -2   0 -25   35.68   20.77
   2   0 -25   22.92   17.90
  -2   0 -26  561.39   46.87
   2   0 -26  546.40   44.88
  -2   0 -27    1.31   19.97
   2   0 -27    9.43   18.95
  -2   0 -28  181.84   31.19
   2   0 -28  219.21   31.36
   2   0 -29   33.92   19.64
  -2   0 -29   23.00   20.31
  -2   0 -30   76.53   26.72
  -2  -1 -29  179.45   32.71
   2   1 -29  160.85   28.66
   2   1 -28   68.79   21.51
  -2  -1 -28  109.64   26.54
  -2  -1 -27  189.10   31.50
   2   1 -27  180.53   30.54
   2   1 -26   54.76   21.24
  -2  -1 -26   56.42   23.97
   2   1 -25   54.07   19.83
  -2  -1 -25   46.02   19.23
  -2  -1 -24   85.28   23.53
   2   1 -24   69.16   22.05
  -2  -1 -23  105.23   22.38
   2   1 -23   97.83   21.77
  -2  -1 -22  283.69   31.00
   2   1 -22  270.90   28.45
  -2  -1 -21  366.39   33.61
   2   1 -21  355.67   31.68
  -2  -1 -20  148.64   23.80
   2   1 -20  133.86   21.35
  -2  -1 -19  351.42   30.57
   2   1 -19  370.53   30.40
  -2  -1 -19  397.62   33.36
  -2  -1 -18   44.40   17.77
   2   1 -18   37.66   15.18
  -2  -1 -18   52.16   16.77
  -2  -1 -17  147.91   20.87
   2   1 -17  122.20   19.15
  -2  -1 -17   98.44   17.01
  -2  -1 -16  324.45   27.05
  -2  -1 -16  286.37   24.86
   2   1 -16  338.13   26.96
  -2  -1 -15  714.46   38.73
  -2  -1 -15  771.60   40.53
   2   1 -15  747.39   39.21
  -2  -1 -14  542.91   32.38
  -2  -1 -14  569.95   32.93
   2   1 -14  556.92   32.66
   2   1 -13  608.76   33.08
  -2  -1 -13  597.00   33.29
  -2  -1 -13  571.25   32.52
  -2  -1 -12  360.77   24.73
   2   1 -12  381.68   25.25
  -2  -1 -12  360.40   24.70
  -2  -1 -11  101.92   14.19
   2   1 -11   90.86   13.84
  -2  -1 -10 1013.14   41.34
   2   1 -10  996.71   41.93
  -2  -1  -9  331.43   20.27
   2  -1   9  299.92   17.83
   2   1  -9  277.90   19.53
  -2   1   8   20.82    7.98
  -2  -1  -8   18.65    8.29
   2   1  -8    8.68    6.66
   2  -1   8    9.27    4.60
  -2   1   7   23.75    6.32
  -2  -1  -7   52.35   12.65
   2  -1   7   36.24    6.70
   2   1  -7   35.70    8.95
  -2  -1  -6 1806.26   54.99
  -2   1   6 1826.63   56.67
   2   1  -6 1622.84   54.89
   2  -1   6 1743.59   52.30
  -2  -1  -5  388.64   17.54
  -2   1   5  382.34   18.81
   2   1  -5  355.69   18.21
   2  -1   5  346.52   15.51
  -2  -1  -4   17.05    5.44
   2  -1   4   19.79    4.34
   2   1  -4    7.64    4.81
  -2   1   4   13.18    5.09
  -2  -1  -3 1169.46   35.62
  -2   1   3 1125.32   36.19
   2   1  -3 1116.82   37.11
   2  -1   3 1103.01   33.19
   2   1  -2 1941.98   55.96
   2  -1   2 1936.34   51.93
  -2  -1  -2 1922.15   54.48
  -2   1   2 1841.11   54.16
   2  -1   1   92.14    4.77
   2   1   1  201.35   10.28
  -2  -1   2 1563.60   47.54
   2  -1  -2 1449.47   44.18
   2   1   2 1543.24   44.97
  -2   1  -2 1562.50   42.99
   2   1   3 1330.22   40.99
   2  -1  -3 1377.16   41.35
  -2  -1   3 1440.52   44.04
  -2   1  -3 1276.56   38.51
   2  -1  -4  131.20    9.77
  -2   1  -4  119.18    8.17
  -2  -1   4  136.44   10.92
   2   1   4  132.24    9.34
   2  -1  -5  201.32   13.05
  -2  -1   5  193.02   13.49
   2   1   5  183.52   11.58
  -2   1  -5  184.99   11.00
   2   1   6 1490.37   48.04
  -2   1  -6 1515.06   47.63
   2  -1  -6 1685.39   50.69
  -2  -1   6 1508.55   51.60
  -2   1  -7  131.76   10.40
  -2  -1   7  103.94   11.28
   2  -1  -7  109.20   11.19
   2   1   7   99.68    9.29
   2   1   8   36.85    7.48
  -2   1  -8   28.06    6.78
  -2  -1   8   38.88    8.53
   2  -1  -8   33.02    8.58
  -2   1  -8   29.71    7.28
  -2   1  -9  395.50   21.32
   2  -1  -9  377.70   22.72
   2  -1 -10 1176.64   44.81
  -2   1 -10 1068.32   42.54
  -2   1 -11  249.84   19.13
   2  -1 -11  263.61   20.53
   2  -1 -12  418.42   26.50
  -2   1 -12  465.38   26.32
   2  -1 -13  794.79   38.39
  -2   1 -13  773.61   37.38
  -2   1 -14  583.09   32.58
   2  -1 -14  648.43   35.23
   2  -1 -15  709.91   38.37
  -2   1 -15  706.22   37.96
   2  -1 -16  313.78   25.95
  -2   1 -16  277.59   23.95
   2  -1 -17  169.08   20.84
  -2   1 -17  147.73   18.81
   2  -1 -18   37.13   14.91
  -2   1 -18   17.11   13.75
  -2   1 -19  408.09   32.39
   2  -1 -19  439.85   33.31
   2  -1 -20  194.02   24.75
  -2   1 -20  196.64   24.18
   2  -1 -21  469.92   36.12
  -2   1 -21  411.42   34.21
  -2   1 -22  231.85   28.07
   2  -1 -22  216.45   27.04
  -2   1 -22  270.82   30.07
   2  -1 -23   97.51   20.29
  -2   1 -23  127.32   22.92
  -2   1 -23  133.40   24.08
  -2   1 -24   89.34   23.33
   2  -1 -24   42.43   19.73
   2  -1 -25   37.73   19.95
  -2   1 -25   77.12   22.24
   2  -1 -26   39.59   21.93
  -2   1 -26   60.44   22.73
  -2   1 -27  202.71   31.24
   2  -1 -27  197.66   29.80
   2  -1 -28   96.10   25.50
  -2   1 -28  137.18   29.78
  -2   1 -29  184.37   32.46
   2  -1 -29  174.41   29.65
  -2   1 -30  171.65   32.16
  -2  -2 -29   36.65   23.86
   2   2 -29   22.26   19.03
   2   2 -28    8.26   18.79
  -2  -2 -28   49.49   22.41
  -2  -2 -27  503.13   45.78
   2   2 -27  486.96   44.02
  -2  -2 -26   57.29   24.55
   2   2 -26   20.83   17.86
   2   2 -25  574.45   44.15
  -2  -2 -25  565.26   46.46
  -2  -2 -24  110.09   25.84
   2   2 -24  109.21   24.21
   2   2 -23  367.13   34.14
  -2  -2 -23  341.21   35.00
  -2  -2 -22   85.69   22.09
   2   2 -22   82.31   20.23
   2   2 -21   29.31   17.60
  -2  -2 -21   19.32   16.91
  -2  -2 -20   47.57   17.38
   2   2 -20   23.94   13.45
  -2  -2 -19  741.74   45.49
   2   2 -19  802.36   44.88
   2   2 -18   90.94   17.18
  -2  -2 -18   93.41   19.36
  -2  -2 -17 1446.56   63.73
   2   2 -17 1462.35   62.56
  -2  -2 -16  123.33   18.48
   2   2 -16  158.83   20.12
  -2  -2 -15  627.22   37.06
   2   2 -15  712.35   37.57
  -2  -2 -14   70.97   14.81
   2   2 -14   76.07   14.05
  -2  -2 -13   94.61   15.60
   2   2 -13  107.22   15.53
  -2  -2 -12   35.19   11.56
   2   2 -12   41.36   12.05
  -2  -2 -11  694.62   33.08
   2   2 -11  616.79   32.30
  -2  -2 -10  442.26   25.67
   2   2 -10  442.77   25.88
   2  -2   9 2363.28   74.11
   2   2  -9 2476.85   78.58
  -2  -2  -9 2570.89   78.46
   2  -2   8   32.13    6.66
  -2   2   8   26.00    4.83
   2   2  -8   22.80    8.55
  -2   2   8   30.12    7.93
  -2  -2  -8   21.78    7.53
  -2  -2  -7 2247.95   66.58
  -2   2   7 2080.97   58.73
   2   2  -7 2211.22   66.79
   2  -2   7 2017.18   62.39
  -2   2   7 2082.31   66.46
  -2   2   6  935.84   27.41
  -2  -2  -6  915.00   33.73
  -2   2   6  866.59   33.69
   2   2  -6  877.80   34.14
   2  -2   6  831.46   30.12
   2  -2   5   59.82    6.02
  -2  -2  -5   73.28    9.25
  -2   2   5   61.29    7.78
   2   2  -5   54.50    8.05
   2  -2   4  573.62   19.63
  -2   2   4  578.93   22.99
  -2  -2  -4  572.78   22.90
   2   2  -4  533.41   23.49
   2   2  -3   16.60    6.24
  -2   2   3   13.84    4.64
   2  -2   3   12.54    2.75
  -2  -2  -3   13.89    5.02
  -2  -2  -2  491.18   18.96
   2   2  -2  483.01   19.99
   2   2  -2  506.24   19.77
  -2   2   2  441.95   16.73
   2  -2   2  399.46   14.23
   2  -2   2  402.26   15.26
  -2   2   1 1851.77   51.74
   2   2  -1 1894.13   54.33
   2  -2   1 1794.39   49.21
  -2   2   1 1828.29   50.00
   2  -2   1 1968.16   51.04
  -2  -2  -1 1860.68   54.45
   2   2   0   30.59    4.55
   2  -2   0   40.07    3.98
   2  -2   0   31.68    3.10
   2   2   0   33.03    4.50
  -2   2   0   35.10    3.37
  -2  -2   0   35.82    4.45
   2  -2   0   30.00    3.66
  -2  -2   1 1896.99   56.51
   2  -2  -1 1976.90   54.30
   2   2   1 2076.60   56.98
  -2  -2   1 2059.27   52.34
  -2   2  -1 1971.08   52.43
  -2  -2   1 1997.50   54.84
  -2   2  -1 2126.55   54.62
   2   2   1 2041.64   57.37
   2   2   2  657.19   23.63
   2  -2  -2  595.75   21.07
  -2   2  -2  634.99   19.41
   2  -2  -3   14.69    4.69
  -2   2  -3   10.12    2.86
   2   2   3    4.57    4.34
  -2  -2   3    9.94    5.60
  -2   2  -4  450.19   16.67
   2  -2  -4  468.59   14.73
   2   2   4  443.46   19.71
   2  -2  -4  464.53   19.25
  -2  -2   4  435.62   21.24
   2  -2  -5   60.57    7.79
   2   2   5   75.13    8.59
  -2   2  -5   82.79    7.01
  -2  -2   5   72.50    8.89
   2   2   6 1053.38   36.52
  -2   2  -6 1025.17   34.50
   2  -2  -6 1081.83   38.36
   2   2   6 1027.84   36.82
  -2   2  -6 1075.40   34.93
  -2  -2   6 1068.71   39.96
  -2  -2   7 2730.70   83.00
  -2   2  -7 2639.16   77.49
   2  -2  -7 2943.65   81.31
   2   2   7 2566.33   78.52
   2  -2  -8   59.92    9.52
  -2  -2   8   59.47    9.82
  -2   2  -8   56.43    8.33
   2   2   8   55.52    8.11
  -2   2  -9 2560.01   78.52
   2  -2  -9 2665.33   81.74
  -2   2 -10  427.81   23.58
   2  -2 -10  455.53   25.39
  -2   2 -11  515.23   27.98
   2  -2 -11  602.63   29.88
  -2   2 -12   17.92    9.12
   2  -2 -12   21.07   10.31
   2  -2 -13  129.95   16.63
  -2   2 -13  119.65   15.15
  -2   2 -14   60.89   13.05
   2  -2 -14   81.35   14.65
  -2   2 -15  646.78   35.46
   2  -2 -15  623.78   36.11
  -2   2 -16  118.75   16.82
   2  -2 -16  142.69   19.05
   2  -2 -17 1564.60   65.19
  -2   2 -17 1531.16   63.40
  -2   2 -18   55.14   15.15
   2  -2 -18   64.73   15.84
   2  -2 -19  774.64   44.84
  -2   2 -19  761.65   43.93
   2  -2 -20   43.13   16.97
  -2   2 -20   22.37   13.52
   2  -2 -21    5.21   14.28
  -2   2 -21   -9.85   14.49
   2  -2 -22   90.35   21.09
  -2   2 -22   87.22   20.34
   2  -2 -23  366.46   35.29
  -2   2 -23  395.25   35.82
  -2   2 -24   64.80   18.26
  -2   2 -24   86.05   23.02
   2  -2 -24   77.37   23.15
  -2   2 -25  587.64   45.40
   2  -2 -25  581.58   44.97
  -2   2 -25  555.73   44.45
   2  -2 -26    2.02   17.64
  -2   2 -26   53.03   23.93
  -2   2 -27  548.31   47.28
   2  -2 -27  499.09   44.19
  -2   2 -28   60.28   23.53
   2  -2 -28   41.39   20.93
  -2   2 -29   56.30   24.04
   2  -2 -29   35.23   18.88
  -2   2 -30   51.37   26.15
  -2  -3 -29   53.93   26.49
   2   3 -29   63.51   21.38
   2   3 -28  337.37   37.43
  -2  -3 -28  360.17   41.54
  -2  -3 -27  147.04   29.98
   2   3 -27   56.83   22.41
  -2  -3 -26  105.80   25.82
   2   3 -26  119.79   26.16
  -2  -3 -25   80.89   23.20
   2   3 -25   94.85   22.21
  -2   3  24   80.27   18.09
   2   3 -24  103.07   23.92
  -2  -3 -24   75.09   23.38
  -2  -3 -23  131.53   24.39
   2   3 -23  126.82   22.50
  -2   3  23  120.11   18.24
  -2   3  22  436.33   31.31
  -2  -3 -22  456.82   38.27
   2   3 -22  457.06   36.88
  -2  -3 -21  130.32   23.46
   2   3 -21  110.39   20.96
  -2   3  21  111.78   17.03
  -2  -3 -20  752.12   48.72
   2   3 -20  845.15   47.94
  -2   3  20  876.33   42.90
  -2  -3 -19  248.68   26.94
  -2   3  19  218.66   20.23
   2   3 -19  216.12   24.36
  -2  -3 -18  245.43   26.51
   2   3 -18  253.82   25.82
  -2   3  18  204.26   18.96
  -2  -3 -17  110.35   20.38
   2   3 -17   51.24   14.73
  -2  -3 -16   38.97   14.86
   2   3 -16   40.95   13.68
  -2   3  15  409.81   23.86
   2   3 -15  442.38   29.84
  -2  -3 -15  500.05   31.94
  -2  -3 -14  532.18   33.15
  -2   3  14  574.90   27.61
   2   3 -14  537.30   32.03
  -2  -3 -13  120.14   16.42
  -2   3  13  107.53   11.48
   2   3 -13  133.58   16.78
  -2  -3 -12  692.21   35.92
   2   3 -12  682.46   34.94
  -2   3  12  707.92   29.52
  -2   3  11   69.07    8.43
   2   3 -11   69.97   12.98
  -2  -3 -11   74.24   12.93
  -2   3  10  277.08   15.27
  -2  -3 -10  288.57   20.71
   2  -3  10  236.52   16.87
   2   3 -10  268.94   19.88
  -2   3   9  408.24   18.40
   2  -3   9  399.47   20.98
  -2  -3  -9  413.45   24.64
   2   3  -9  454.98   24.49
  -2  -3  -8   20.43    8.92
   2   3  -8   21.39    8.31
  -2   3   8   26.14    5.25
  -2   3   8   21.80    6.11
   2  -3   8   25.20    6.32
  -2   3   7  815.02   33.85
   2   3  -7  871.71   34.64
   2  -3   7  826.25   30.27
  -2  -3  -7  833.30   34.16
  -2   3   7  863.71   28.36
   2   3  -6  564.00   25.73
  -2   3   6  580.21   25.38
  -2  -3  -6  599.76   25.76
   2  -3   6  546.30   21.63
  -2   3   5 4093.82  110.87
   2  -3   5 4018.99  106.15
   2   3  -5 4031.77  112.54
  -2  -3  -5 3978.74  111.85
   2   3  -4  212.28   14.01
   2  -3   4  218.68   10.15
  -2   3   4  243.35   12.79
  -2  -3  -4  224.30   13.85
   2   3  -3  964.79   32.24
  -2   3   3  879.64   28.86
   2  -3   3  844.49   25.08
   2   3  -3  844.59   32.26
  -2  -3  -3  826.68   30.37
  -2  -3  -2 1125.63   36.54
  -2   3   2 1124.68   33.18
   2   3  -2 1101.53   37.70
   2  -3   2  918.21   32.66
  -2  -3  -2 1188.74   37.06
   2   3  -2 1193.30   37.19
  -2   3   1  420.60   15.34
  -2  -3  -1  405.39   18.04
  -2   3   1  431.50   14.87
   2  -3   1  447.85   16.55
  -2  -3  -1  434.40   18.71
   2   3  -1  406.45   17.79
  -2  -3   0  738.34   26.85
  -2   3   0  767.67   24.56
  -2  -3   0  776.55   26.79
   2   3   0  807.71   23.33
  -2  -3   0  798.11   23.01
   2   3   0  773.79   27.02
   2  -3   0  813.67   24.99
   2   3   1  476.03   19.60
  -2  -3   1  431.26   18.38
  -2  -3   1  490.85   16.07
   2   3   1  515.31   19.72
   2  -3  -1  489.17   15.92
  -2   3  -1  479.97   17.52
   2   3   1  476.33   15.34
   2   3   2 1259.98   40.24
   2  -3  -2 1227.98   36.34
   2   3   2 1263.94   40.36
  -2  -3   2 1264.52   39.42
   2   3   3  970.46   33.31
   2  -3  -3  991.58   30.79
  -2  -3   3  963.28   35.20
  -2   3  -3  931.82   27.13
   2   3   3  963.32   34.00
  -2  -3   4  570.75   25.38
   2   3   4  556.15   23.03
   2   3   4  511.38   23.39
   2  -3  -4  529.93   21.50
  -2   3  -4  556.60   18.30
   2  -3  -5 4216.96  108.16
  -2   3  -5 4242.34  109.00
   2   3   5 4086.54  113.87
  -2   3  -5 4158.76  109.35
  -2  -3   5 4216.29  117.66
   2  -3  -5 4207.84  112.92
  -2  -3   6  773.48   33.14
   2   3   6  764.52   30.78
  -2   3  -6  814.65   28.06
   2  -3  -6  818.34   30.93
  -2   3  -7  838.03   30.15
  -2  -3   7  828.60   35.27
   2   3   7  813.66   31.82
   2  -3  -7  798.53   32.30
   2  -3  -8   25.32    8.39
   2   3   8   18.38    6.52
  -2  -3   8   15.09    7.49
  -2   3  -8   33.37    7.17
  -2   3  -9  454.17   22.72
   2  -3  -9  439.60   24.45
  -2   3 -10  336.55   20.34
   2  -3 -10  348.20   22.50
  -2   3 -11   76.27   11.55
   2  -3 -11   86.26   13.44
  -2   3 -12  714.26   34.27
   2  -3 -12  742.61   35.77
  -2   3 -13  100.05   12.94
   2  -3 -13   84.86   13.73
   2  -3 -14  461.33   29.19
  -2   3 -14  436.35   27.18
   2  -3 -15  538.95   32.41
  -2   3 -15  517.37   30.78
  -2   3 -16   47.80   13.57
   2  -3 -16   18.55   12.69
   2  -3 -17   43.15   15.51
  -2   3 -17   53.02   15.25
  -2   3 -18  219.42   23.42
   2  -3 -18  290.44   27.40
  -2   3 -19  280.75   26.97
   2  -3 -19  279.75   27.61
  -2   3 -20  689.48   42.83
   2  -3 -20  702.28   44.63
   2  -3 -21  160.33   23.82
  -2   3 -21  171.20   22.59
  -2   3 -22  377.16   33.57
   2  -3 -22  402.00   35.29
  -2   3 -23  182.67   25.79
   2  -3 -23  171.82   25.46
  -2   3 -24   33.92   16.53
   2  -3 -24   43.01   18.85
  -2   3 -25   96.97   23.84
  -2   3 -25   74.67   20.69
   2  -3 -25   93.95   21.53
   2  -3 -26  117.80   25.16
  -2   3 -26  100.59   25.00
  -2   3 -26   64.30   21.54
  -2   3 -27   96.12   25.80
   2  -3 -27   57.47   22.93
   2  -3 -28  360.33   39.67
  -2   3 -28  355.69   39.99
  -2   3 -29  106.81   27.15
   2   3  29  109.02   28.48
   2   3  30  178.14   33.22
  -2   3 -30  171.74   31.68
  -2  -4 -29  127.32   32.04
   2   4 -29   81.70   26.69
  -2  -4 -28  100.89   26.88
   2   4 -28  119.75   25.42
  -2  -4 -27  179.40   31.77
   2   4 -27  135.63   26.00
   2   4 -26  395.49   37.90
  -2  -4 -26  424.76   42.63
  -2  -4 -25  122.78   26.65
   2   4 -25  102.89   22.18
  -2   4  24  791.60   44.64
   2   4 -24  671.86   47.70
  -2  -4 -24  692.97   51.01
   2   4 -23  201.70   26.35
  -2   4  23  239.57   24.07
  -2  -4 -23  240.70   30.94
  -2   4  22  155.13   20.24
  -2  -4 -22  159.73   26.07
   2   4 -22  194.55   26.25
   2   4 -21   68.45   18.25
  -2  -4 -21   30.20   18.98
  -2   4  21   35.33   12.81
  -2   4  20  167.62   18.99
  -2  -4 -20  239.05   28.18
   2   4 -20  196.96   25.16
  -2  -4 -19  497.95   38.21
  -2   4  19  541.25   31.72
   2   4 -19  536.20   36.77
  -2  -4 -18  729.46   44.76
  -2   4  18  768.76   37.16
   2   4 -18  699.70   42.33
  -2  -4 -17  259.63   26.47
   2   4 -17  244.31   24.13
  -2   4  17  287.63   21.95
  -2   4  16  680.62   32.81
   2   4 -16  663.60   38.18
  -2  -4 -16  647.84   39.86
  -2  -4 -15  202.88   22.38
  -2   4  15  186.05   16.25
   2   4 -15  193.85   20.39
  -2   4  14  385.59   22.40
  -2  -4 -14  409.75   29.46
   2   4 -14  417.90   27.94
   2   4 -13   30.35   10.87
  -2   4  13   32.39    7.41
  -2  -4 -13   35.37   12.11
  -2  -4 -12  126.22   16.45
  -2   4  12   96.68   10.55
   2   4 -12  112.98   14.69
  -2   4  11  429.07   21.44
   2   4 -11  453.06   26.53
  -2  -4 -11  425.69   27.54
   2  -4  10 1985.55   65.72
   2   4 -10 1949.63   68.67
  -2  -4 -10 2157.75   71.58
  -2   4  10 2080.97   62.45
   2  -4   9  697.07   29.16
  -2  -4  -9  731.57   33.84
  -2   4   9  671.55   27.13
   2   4  -9  740.93   33.44
  -2   4   8 1986.28   65.68
   2   4  -8 1984.02   65.60
  -2  -4  -8 2048.06   66.87
  -2   4   8 2012.03   59.21
   2  -4   8 1954.14   61.18
   2   4  -7  423.31   22.94
  -2   4   7  440.44   22.88
   2  -4   7  470.36   20.10
  -2  -4  -7  478.39   24.73
  -2  -4  -6  380.61   20.62
   2  -4   6  367.69   16.11
  -2   4   6  366.20   19.08
   2   4  -6  349.77   19.91
   2  -4   5  472.41   18.20
  -2   4   5  494.21   21.95
   2   4  -5  518.08   23.30
  -2  -4  -5  501.23   23.11
  -2  -4  -4  262.27   15.62
  -2   4   4  243.27   13.61
   2   4  -4  279.00   16.40
   2  -4   4  275.12   11.19
   2  -4   3  331.06   15.62
   2  -4   3  335.93   11.82
  -2  -4  -3  372.64   18.06
  -2  -4  -3  350.12   18.20
   2   4  -3  381.79   18.22
   2   4  -3  331.59   18.37
  -2   4   3  350.37   15.25
  -2   4   2 2231.77   58.84
  -2  -4  -2 2178.12   64.03
   2   4  -2 2002.78   64.12
  -2  -4  -2 2104.59   63.87
  -2   4   2 2159.01   60.18
   2  -4   2 2170.69   61.14
   2   4  -2 2210.27   63.37
  -2   4   1 1807.59   48.91
  -2   4   1 1699.38   51.33
  -2  -4  -1 1762.39   55.07
   2   4  -1 1980.65   51.74
   2  -4   1 2009.03   53.43
   2   4  -1 1729.37   54.00
  -2  -4  -1 1929.37   55.85
  -2  -4   0 7326.61  179.23
  -2   4   0 6825.79  180.64
  -2  -4   0 7096.28  184.20
  -2  -4   0 6891.72  183.76
   2  -4   0 7207.38  181.68
   2   4   0 7275.19  179.28
   2   4   0 6791.05  183.38
  -2  -4   1 2026.69   51.43
   2  -4  -1 1808.67   51.72
  -2  -4   1 1758.67   53.44
   2   4   1 1876.81   55.30
   2   4   1 1801.07   54.83
   2   4   1 1768.98   49.93
  -2   4  -1 1873.10   52.84
   2  -4  -1 1866.04   48.66
   2  -4  -2 2402.15   65.17
   2   4   2 2436.44   71.16
  -2  -4   2 2471.94   66.85
  -2   4  -2 2394.87   69.49
   2   4   2 2493.30   70.93
  -2  -4   2 2404.40   69.24
   2  -4  -3  262.06   12.12
   2   4   3  228.94   14.21
   2   4   3  240.81   14.74
   2   4   4  250.10   15.89
  -2  -4   4  222.46   15.66
   2   4   4  261.17   15.40
   2  -4  -4  244.11   13.17
  -2   4  -4  306.79   10.85
  -2   4  -5  631.20   21.68
   2   4   5  629.11   27.29
   2  -4  -5  628.76   24.48
   2  -4  -5  593.53   22.36
  -2  -4   5  608.67   28.39
   2   4   5  632.98   26.36
  -2   4  -6  276.65   13.48
   2   4   6  263.67   16.68
  -2  -4   6  289.98   18.60
   2  -4  -6  262.94   13.37
   2   4   6  283.44   17.55
   2  -4  -6  273.13   15.34
   2  -4  -7  313.73   18.19
   2   4   7  307.42   19.74
  -2   4  -7  326.01   16.18
  -2  -4   7  340.31   20.93
   2   4   7  326.37   18.54
   2  -4  -8 1953.38   61.16
  -2  -4   8 1845.83   65.27
  -2   4  -8 1829.31   57.87
   2  -4  -9  788.89   33.52
  -2   4  -9  747.25   31.05
  -2   4 -10 2107.93   66.11
   2  -4 -10 2029.80   68.74
   2  -4 -11  375.00   23.64
  -2   4 -11  387.23   22.44
  -2   4 -12  192.48   16.30
   2  -4 -12  159.79   16.81
   2  -4 -13   15.02    9.16
  -2   4 -13   36.19   11.46
   2  -4 -14  342.80   25.31
  -2   4 -14  367.53   25.01
  -2   4 -15  160.65   17.75
   2  -4 -15  151.09   18.16
   2  -4 -16  522.74   33.36
  -2   4 -16  561.02   33.27
  -2   4 -17  200.04   20.50
   2  -4 -17  210.88   22.58
  -2   4 -18  764.31   42.70
   2  -4 -18  832.84   45.16
  -2   4 -19  423.33   32.61
   2  -4 -19  387.62   31.91
   2  -4 -20  198.73   24.93
  -2   4 -20  211.23   25.03
  -2   4 -21   26.60   14.39
   2  -4 -21    5.47   16.12
  -2   4 -22  127.17   22.09
   2  -4 -22  180.58   26.17
  -2   4 -23  215.78   27.83
   2  -4 -23  205.52   29.20
  -2   4 -24  730.00   48.44
   2  -4 -24  739.49   50.90
   2  -4 -25   79.47   23.09
  -2   4 -25   85.86   21.87
  -2   4 -26  378.31   38.03
   2   4  26  422.02   41.99
   2  -4 -26  435.58   40.57
  -2   4 -26  384.28   38.89
  -2   4 -27   92.09   23.52
  -2   4 -27  164.51   28.55
   2   4  27  117.26   28.48
   2  -4 -27  132.21   28.42
   2  -4 -28   98.05   26.72
   2   4  28  133.26   29.14
  -2   4 -28  176.34   30.60
  -2   4 -29   64.30   24.81
   2   4  29   48.44   23.89
  -2   4 -30   21.45   22.37
   2   4  30    5.80   21.10
   2   5 -29  402.04   41.88
  -2  -5 -28   63.00   25.71
   2   5 -28   48.50   21.88
   2   5 -27  244.01   31.65
  -2  -5 -27  259.22   36.98
  -2  -5 -26   46.53   20.62
   2   5 -26   56.03   22.19
   2   5 -25   29.31   17.67
  -2  -5 -25   19.85   19.26
   2   5 -24   24.75   17.68
  -2  -5 -24   23.30   18.80
  -2   5  24   49.22   15.24
  -2  -5 -23  323.28   35.45
   2   5 -23  321.06   32.54
  -2   5  23  332.76   28.03
   2   5 -22  109.05   22.28
  -2   5  22  125.59   18.65
  -2  -5 -22  135.44   25.10
   2   5 -21  303.06   29.53
  -2   5  21  315.74   25.99
  -2  -5 -21  311.31   32.30
  -2  -5 -20  181.89   26.31
   2   5 -20  190.03   23.97
  -2   5  20  171.20   19.36
  -2  -5 -19  723.45   45.93
   2   5 -19  757.63   44.94
  -2   5  19  682.93   37.16
  -2  -5 -18   62.23   18.29
  -2   5  18   41.46   11.17
   2   5 -18   85.59   18.48
  -2  -5 -17   23.87   15.10
  -2   5  17   41.59   10.83
   2   5 -17   58.62   17.48
  -2  -5 -16    4.97   12.84
  -2   5  16   -0.11    7.34
   2   5 -16   12.59   11.27
   2   5 -15  896.06   43.59
  -2  -5 -15  892.71   46.28
  -2   5  15  846.83   37.98
  -2   5  14   54.94    9.80
  -2  -5 -14  104.92   16.76
   2   5 -14   60.10   13.97
   2   5 -13 1175.96   51.04
  -2   5  13 1195.91   44.87
  -2  -5 -13 1202.85   52.96
  -2  -5 -12  208.12   20.21
  -2   5  12  194.27   15.08
   2   5 -12  193.44   19.08
  -2  -5 -11  373.90   26.24
  -2   5  11  384.57   20.74
   2   5 -11  391.75   25.35
  -2  -5 -10  503.96   29.70
  -2   5  10  488.45   22.96
   2   5 -10  499.08   27.69
   2  -5  10  475.92   24.49
   2   5  -9  365.79   22.33
   2  -5   9  338.11   19.18
  -2  -5  -9  362.64   23.74
   2  -5   8  379.61   19.42
   2   5  -8  401.40   23.23
  -2   5   8  417.10   23.36
  -2  -5  -8  421.24   24.01
  -2   5   7  375.33   20.71
  -2  -5  -7  361.89   21.84
   2   5  -7  373.71   22.00
   2  -5   7  387.78   17.99
  -2  -5  -6  282.30   18.08
   2   5  -6  263.13   17.44
  -2   5   6  297.65   16.85
   2  -5   6  286.56   13.97
  -2  -5  -5 1297.39   45.86
  -2   5   5 1339.69   43.78
   2  -5   5 1300.14   39.41
   2   5  -5 1396.90   47.14
  -2  -5  -4  318.60   18.19
   2  -5   4  351.86   12.99
   2  -5   4  330.05   17.30
   2   5  -4  337.40   19.27
   2   5  -4  374.75   19.05
  -2   5   4  345.52   16.35
  -2  -5  -4  336.58   19.56
   2   5  -3 1738.39   54.79
  -2  -5  -3 1636.03   53.31
  -2  -5  -3 1693.40   54.41
   2  -5   3 1626.60   50.75
  -2   5   3 1636.88   48.72
   2   5  -3 1722.74   53.18
   2   5  -2  168.70   11.60
   2  -5   2  179.97   11.32
  -2   5   2  161.05    8.72
  -2  -5  -2  170.76   12.26
  -2  -5  -2  148.22   11.94
  -2   5   2  156.99   10.25
   2   5  -1  317.84   16.47
   2  -5   1  376.29   16.65
   2   5  -1  360.21   15.68
  -2  -5  -1  330.29   14.09
  -2  -5  -1  337.81   17.94
  -2   5   1  307.00   14.97
  -2  -5  -1  333.34   17.75
  -2   5   1  351.48   12.14
  -2  -5   0 1897.96   53.47
   2   5   0 1828.01   56.87
   2  -5   0 1961.35   55.86
   2   5   0 1887.89   53.31
  -2  -5   0 1887.20   57.08
  -2   5   0 1847.04   54.59
   2   5   1  362.47   15.18
   2  -5  -1  406.79   13.09
  -2  -5   1  431.09   16.64
  -2   5  -1  415.65   17.77
  -2  -5   1  360.95   17.64
   2   5   1  383.66   18.83
   2  -5  -1  412.54   17.24
   2   5   2  229.24   13.96
   2   5   2  219.85   11.17
  -2  -5   2  226.06   12.96
   2  -5  -2  210.60    9.74
  -2  -5   2  264.40   12.56
  -2   5  -2  242.19   13.59
   2   5   3 1153.73   40.97
   2  -5  -3 1185.08   36.01
  -2  -5   3 1213.52   38.02
   2   5   3 1195.64   42.05
  -2   5  -4  271.32   10.77
   2   5   4  267.20   17.06
  -2   5  -4  271.42    9.95
  -2  -5   4  272.80   16.96
   2   5   4  280.11   16.59
   2  -5  -4  276.06   13.44
  -2   5  -5 1391.50   40.78
   2   5   5 1463.91   49.56
   2  -5  -5 1395.91   44.53
   2   5   5 1399.95   47.55
  -2  -5   5 1442.97   50.80
   2  -5  -5 1374.86   44.10
   2   5   6  330.54   18.94
   2   5   6  340.92   19.96
  -2  -5   6  341.26   20.93
  -2   5  -6  324.70   14.75
   2  -5  -6  309.33   15.88
   2  -5  -6  315.07   17.09
   2  -5  -7  415.92   20.80
  -2  -5   7  364.10   22.88
   2   5   7  386.95   22.96
   2  -5  -7  388.47   18.31
  -2   5  -7  412.37   18.21
  -2   5  -8  544.33   23.30
  -2  -5   8  592.10   29.99
   2  -5  -8  554.37   26.36
   2   5   8  510.95   27.65
   2  -5  -9  310.45   20.17
  -2   5  -9  320.82   18.30
   2   5   9  313.74   21.22
   2   5  10  366.02   24.49
   2  -5 -10  385.06   23.39
  -2   5 -10  398.10   21.06
   2  -5 -11  324.64   22.37
  -2   5 -11  319.34   19.89
   2   5  11  293.73   21.68
   2  -5 -12  135.57   15.56
  -2   5 -12  133.77   14.30
   2   5  12  137.61   15.92
  -2   5 -13  988.06   42.13
   2  -5 -13  984.81   44.25
  -2   5 -14  108.45   14.77
   2  -5 -14  136.37   17.66
  -2   5 -15 1007.31   44.55
   2  -5 -15  956.63   46.56
   2  -5 -16   30.99   12.41
  -2   5 -16   37.43   12.74
   2  -5 -17   39.46   12.11
  -2   5 -17   34.89   12.83
  -2   5 -18   30.49   13.44
   2  -5 -18   29.11   15.03
   2  -5 -19  719.92   43.02
  -2   5 -19  706.60   41.72
   2  -5 -20  152.61   23.81
  -2   5 -20  204.46   23.52
   2   5  21  343.53   32.18
  -2   5 -21  370.82   31.89
   2  -5 -21  368.54   33.36
  -2   5 -22  113.06   20.31
   2  -5 -22  112.93   22.53
   2   5  22  124.04   22.03
  -2   5 -23  289.51   30.44
   2  -5 -23  266.92   30.67
   2   5  23  286.55   31.65
   2   5  24   58.53   20.51
   2  -5 -24   58.64   19.47
  -2   5 -24   24.30   16.42
   2  -5 -25    7.98   16.50
  -2   5 -25    9.28   16.96
   2   5  25  -14.92   18.82
  -2   5 -26   54.18   20.26
   2  -5 -26   -1.33   16.97
   2   5  26   35.80   20.18
  -2   5 -26   10.52   17.42
  -2   5 -27  295.22   34.53
   2  -5 -27  251.56   34.85
   2   5  27  307.47   37.49
  -2   5 -27  258.73   32.30
   2  -5 -28    1.62   20.68
   2   5  28   18.80   18.90
  -2   5 -28   46.60   20.39
  -2   5 -29  361.58   39.47
   2   5  29  311.82   38.54
   2   5  30   44.32   22.92
  -2   5 -30   67.63   24.15
   2   6 -29   37.34   21.13
  -2  -6 -28   56.70   23.91
   2   6 -28   72.33   22.34
   2   6 -27  216.39   30.15
  -2  -6 -27  226.36   35.11
   2   6 -26  220.30   31.20
  -2  -6 -26  260.11   34.85
   2   6 -25  379.70   36.20
  -2  -6 -25  492.63   44.25
  -2  -6 -24  149.75   26.72
   2   6 -24  136.23   24.32
  -2   6  24   98.73   18.17
  -2   6  23  188.95   22.99
   2   6 -23  164.06   24.49
  -2  -6 -23  180.19   28.45
   2   6 -22   29.53   16.67
  -2   6  22   35.43   14.51
  -2   6  21   -3.18   10.57
   2   6 -21    3.28   14.79
  -2  -6 -21   16.59   18.56
  -2   6  20  278.42   24.21
   2   6 -20  305.01   29.26
  -2  -6 -20  271.24   30.29
  -2  -6 -19  223.01   27.76
  -2   6  19  195.04   19.88
   2   6 -19  205.01   24.23
  -2   6  18  302.96   23.50
  -2  -6 -18  290.84   29.19
   2   6 -18  326.53   29.13
  -2  -6 -17  807.00   47.39
  -2   6  17  878.83   40.65
   2   6 -17  846.35   45.08
  -2  -6 -16  284.77   26.66
  -2   6  16  312.91   21.86
   2   6 -16  291.25   25.94
  -2  -6 -15  974.69   50.46
   2   6 -15  992.51   47.01
  -2   6  15  957.44   41.21
  -2  -6 -14  200.39   22.42
  -2   6  14  183.75   16.21
   2   6 -14  189.03   20.54
  -2  -6 -13    9.30   11.48
  -2   6  13    4.10    6.21
   2   6 -13    5.41   10.09
  -2   6  12  181.04   14.93
   2   6 -12  158.76   17.69
  -2  -6 -12  170.36   19.38
   2   6 -11 1131.43   46.72
  -2  -6 -11 1011.26   46.25
   2  -6  10  673.62   30.48
   2   6 -10  723.44   35.01
  -2  -6 -10  748.91   36.42
   2   6  -9  986.88   40.51
  -2  -6  -9 1011.78   43.15
   2  -6   9  909.42   36.10
   2   6  -8  489.97   26.62
  -2   6   8  502.12   26.06
  -2  -6  -8  529.69   28.14
   2  -6   8  492.73   22.72
  -2   6   7 1022.41   39.11
   2   6  -7  951.89   39.60
   2  -6   7 1001.91   34.67
  -2  -6  -7 1101.36   41.86
   2  -6   6  246.59   13.00
  -2  -6  -6  269.88   18.11
  -2   6   6  259.50   16.01
   2   6  -6  253.62   17.37
   2   6  -5  124.34   12.67
   2  -6   5  120.22   11.23
  -2  -6  -5  107.86   12.10
   2  -6   5  121.68    8.06
  -2  -6  -5  110.04   12.33
   2   6  -5  139.40   12.10
  -2   6   5  119.40   10.19
   2   6  -4  202.28   15.14
   2  -6   4  201.60    9.35
  -2  -6  -4  194.64   14.89
   2  -6   4  204.64   13.48
  -2   6   4  203.14   12.28
   2   6  -4  230.64   14.77
  -2  -6  -4  224.59   15.25
  -2   6   3  677.96   25.70
   2   6  -3  588.06   27.82
  -2  -6  -3  650.84   28.13
   2  -6   3  665.38   26.24
   2   6  -3  678.02   27.30
  -2  -6  -3  649.97   29.03
  -2   6   3  639.01   23.08
   2  -6   2 1649.16   49.97
  -2   6   2 1536.58   44.04
   2   6  -2 1536.59   48.89
  -2  -6  -2 1520.67   52.18
  -2  -6  -2 1583.46   52.04
  -2   6   2 1504.01   47.65
   2   6  -2 1512.92   49.47
   2   6  -1 1075.37   35.08
  -2  -6  -1 1043.68   38.86
  -2  -6  -1 1041.47   38.17
   2  -6   1 1164.07   37.35
  -2   6   1  971.12   34.66
  -2   6   1 1046.81   29.82
  -2  -6  -1 1034.25   33.41
   2   6  -1  963.60   35.82
   2  -6   0  604.01   17.94
  -2   6   0  552.88   23.14
   2  -6   0  701.53   25.29
   2   6   0  585.02   22.45
   2   6   0  602.26   24.92
  -2  -6   0  599.80   25.53
  -2  -6   0  634.43   22.84
   2  -6  -1 1565.90   47.22
   2   6   1 1523.53   49.06
  -2  -6   1 1388.54   46.97
   2   6   1 1450.47   44.58
  -2   6  -1 1473.28   47.00
  -2  -6   1 1618.52   46.54
   2  -6  -2 1769.87   47.96
  -2   6  -2 1838.00   54.86
   2   6   2 1796.10   55.62
  -2  -6   2 1588.79   52.88
  -2  -6   2 1855.08   52.96
   2   6   2 1650.64   50.77
   2   6   3  655.57   27.62
   2   6   3  614.76   23.85
   2  -6  -3  647.04   22.39
  -2  -6   3  665.90   25.29
  -2  -6   3  632.64   26.09
  -2  -6   4  114.94   10.10
  -2   6  -4  132.75    6.59
   2   6   4  125.23   12.25
   2   6   4  137.89   12.05
   2  -6  -4  131.22    9.09
  -2  -6   5   33.95    8.38
  -2   6  -5   54.72    5.26
   2  -6  -5   52.46    7.15
   2   6   5   44.75    9.32
   2   6   5   50.01    8.65
   2   6   6  267.12   17.43
   2  -6  -6  273.96   15.99
   2   6   6  265.83   18.68
   2  -6  -6  282.75   15.75
  -2   6  -6  259.22   12.82
  -2  -6   6  233.89   18.31
   2  -6  -7 1057.74   37.99
  -2  -6   7 1009.51   43.26
   2   6   7 1041.31   41.61
  -2   6  -7  996.70   33.88
   2  -6  -7  992.29   36.47
   2  -6  -8  463.54   23.59
  -2   6  -8  454.09   20.66
   2  -6  -8  439.15   22.06
   2   6   8  496.94   27.54
   2  -6  -9  835.67   35.34
   2   6   9  802.92   36.89
  -2   6  -9  730.09   30.56
  -2   6 -10  721.96   30.43
   2   6  10  711.77   35.28
   2  -6 -10  753.14   34.02
   2  -6 -11 1207.28   46.85
  -2   6 -11 1107.39   42.89
   2   6  11 1075.34   47.24
   2  -6 -12  173.09   17.88
   2   6  12  165.25   17.77
  -2   6 -12  182.07   16.15
   2   6  13   11.80    9.26
   2  -6 -13   16.81   10.18
  -2   6 -13   16.01    9.22
   2  -6 -14  254.35   22.66
   2   6  14  279.16   23.87
  -2   6 -14  298.09   21.63
   2   6  15  815.05   42.95
  -2   6 -15  806.55   39.17
   2  -6 -15  794.14   42.00
  -2   6 -16  327.57   24.95
   2  -6 -16  320.25   27.86
   2   6  16  325.60   27.28
   2  -6 -17  886.37   47.08
  -2   6 -17  850.78   43.95
   2   6  17  914.00   47.88
   2  -6 -18  361.53   30.61
  -2   6 -18  395.25   29.49
   2   6  18  362.33   30.61
  -2   6 -19  238.52   23.86
   2   6  19  256.81   26.78
   2  -6 -19  265.39   26.91
  -2   6 -20  244.07   26.11
   2   6  20  255.55   27.84
   2  -6 -20  267.32   28.80
   2  -6 -21   23.53   15.97
  -2   6 -21   28.58   15.09
   2   6  21   -3.41   14.59
   2  -6 -22   61.03   18.51
   2   6  22   58.85   17.98
  -2   6 -22   38.07   15.63
   2  -6 -23  142.05   24.33
   2   6  23  189.26   27.11
  -2   6 -23  179.40   25.62
  -2   6 -24  151.24   24.59
   2   6  24  145.02   25.24
   2  -6 -24  146.92   25.67
   2  -6 -25  423.61   40.33
  -2   6 -25  368.05   36.47
   2   6  25  384.02   38.36
   2  -6 -26  197.04   30.78
   2   6  26  207.60   29.77
  -2   6 -26  252.06   31.00
  -2   6 -27  197.02   28.65
  -2   6 -27  274.57   33.37
   2  -6 -27  187.05   30.57
   2   6  27  215.05   31.66
   2   6  28   26.35   20.49
  -2   6 -28   68.87   23.05
   2  -6 -28    0.87   18.68
  -2   6 -28   27.16   19.06
  -2   6 -29   86.03   25.85
   2   6  29   35.86   22.78
   2   6  30  -11.05   21.43
  -2   6 -30   70.40   25.13
   2   7 -29   87.89   27.12
  -2  -7 -28  202.06   33.77
   2   7 -28  220.79   32.09
   2   7 -27   20.98   20.06
  -2  -7 -27  -15.06   22.67
   2   7 -26   64.20   19.68
  -2  -7 -26   77.75   25.38
  -2  -7 -25   22.99   17.68
   2   7 -25   16.06   17.79
   2   7 -24  106.86   21.01
  -2   7  24  134.65   20.32
  -2  -7 -24  135.99   28.46
  -2   7  23   81.05   16.11
   2   7 -23   84.61   20.99
  -2  -7 -23   92.99   23.06
   2   7 -22  564.59   40.70
  -2  -7 -22  521.32   43.48
  -2   7  22  606.81   37.93
  -2   7  21   50.50   13.94
  -2  -7 -21   42.81   17.47
   2   7 -21   60.85   17.15
  -2   7  20  507.32   33.02
  -2  -7 -20  470.50   39.06
   2   7 -20  504.35   36.71
   2   7 -19  138.74   20.94
  -2   7  19  131.72   18.09
  -2  -7 -19  146.30   23.35
   2   7 -18  161.42   22.67
  -2  -7 -18  116.13   20.91
  -2   7  18  130.84   16.51
  -2  -7 -17  168.62   22.93
   2   7 -17  179.87   21.88
  -2   7  17  216.00   19.58
  -2  -7 -16  177.17   23.39
   2   7 -16  194.42   22.35
  -2   7  16  186.11   17.79
   2   7 -15  223.13   22.43
  -2   7  15  241.35   19.21
  -2  -7 -15  223.36   24.35
  -2   7  14  904.21   39.28
  -2  -7 -14  875.83   46.75
   2   7 -14  900.96   44.32
  -2  -7 -13  190.27   20.70
   2   7 -13  198.27   19.41
   2   7 -12 1142.27   49.94
  -2  -7 -12 1239.14   53.65
   2   7 -11  239.57   20.38
  -2  -7 -11  211.05   20.99
  -2  -7 -10  577.64   33.10
   2   7 -10  650.77   32.12
   2  -7  10  567.96   27.72
  -2  -7  -9  179.42   17.93
   2  -7   9  161.05   13.10
   2   7  -9  175.19   16.82
  -2  -7  -8  188.15   17.80
   2   7  -8  171.56   16.19
   2  -7   8  194.69   13.47
  -2   7   8  181.32   15.47
   2  -7   7  107.59    9.69
  -2  -7  -7   99.09   13.19
   2   7  -7  104.06   14.06
  -2   7   7   94.14   10.78
  -2  -7  -6 1352.61   52.00
   2   7  -6 1417.93   49.98
   2   7  -6 1511.27   52.29
  -2   7   6 1486.49   49.16
   2  -7   6 1504.68   44.97
   2   7  -5  100.79   10.80
   2  -7   5  107.40    7.32
   2   7  -5  100.92   12.08
  -2  -7  -5  109.16   12.19
  -2   7   5   82.96    9.16
   2  -7   4  883.79   26.62
  -2  -7  -4  914.79   37.57
  -2  -7  -4  870.76   34.85
  -2   7   4  878.54   32.92
   2   7  -4  910.62   34.28
   2   7  -4  875.76   35.84
   2  -7   4  822.39   32.87
  -2   7   4  848.71   30.72
  -2   7   3  436.76   20.76
   2   7  -3  444.46   21.71
  -2   7   3  448.09   18.20
  -2  -7  -3  483.39   23.64
  -2  -7  -3  408.92   23.38
   2  -7   3  455.01   21.72
   2   7  -3  431.57   23.23
   2  -7   2  336.93   18.03
   2   7  -2  366.83   17.94
  -2  -7  -2  310.15   19.41
  -2  -7  -2  280.69   18.39
  -2   7   2  290.99   13.02
   2   7  -2  316.53   17.61
  -2   7   2  315.76   16.77
  -2   7   1  163.93   11.71
  -2  -7  -1  177.15   11.21
   2   7  -1  196.30   12.47
  -2  -7  -1  205.03   15.25
   2   7  -1  183.36   12.91
  -2   7   1  161.39    7.91
   2  -7   1  185.63   13.43
  -2  -7  -1  179.03   14.10
   2  -7   0    0.76    4.64
   2   7   0    2.08    4.98
  -2   7   0    1.59    4.88
  -2  -7   0    3.85    3.51
   2   7   0    7.75    4.32
  -2  -7   0    0.78    5.29
   2  -7   0    1.87    2.09
  -2  -7   1  244.10   14.64
   2   7   1  266.06   16.04
   2   7   1  218.70   12.84
   2  -7  -1  237.51   10.39
   2  -7  -1  266.47   14.75
  -2   7  -1  258.15   14.89
  -2  -7   1  240.97   13.74
   2   7   2  383.90   20.37
  -2  -7   2  408.05   18.86
  -2  -7   2  344.19   18.22
  -2   7  -2  395.71   19.76
   2   7   2  353.48   16.99
  -2   7  -3  447.42   22.90
  -2  -7   3  464.65   21.03
  -2  -7   3  450.91   21.11
   2  -7  -3  454.90   17.63
   2   7   3  448.34   22.69
   2   7   3  452.05   19.90
   2   7   4 1088.61   40.39
   2  -7  -4 1052.53   34.74
  -2  -7   4 1105.31   38.21
  -2   7  -4 1032.44   29.89
   2   7   5  130.39   12.47
   2   7   5  160.48   14.93
  -2  -7   5  131.70   11.79
  -2   7  -5  126.99    7.96
   2  -7  -5  145.27   10.85
   2  -7  -6 1502.01   50.05
   2   7   6 1504.91   53.69
  -2  -7   6 1452.80   54.41
  -2   7  -6 1390.14   43.11
   2  -7  -6 1471.18   47.66
  -2   7  -7  119.89    9.45
   2   7   7  139.56   15.43
   2  -7  -7  123.73   12.00
   2  -7  -7  135.23   12.40
  -2  -7   7  141.03   16.66
   2  -7  -8  246.78   16.94
   2   7   8  223.78   19.41
  -2   7  -8  211.80   13.40
   2  -7  -8  242.69   16.10
   2  -7  -9  164.01   14.09
   2   7   9  193.11   18.08
   2  -7  -9  160.45   15.10
  -2   7  -9  180.23   13.36
   2  -7 -10  747.28   34.45
   2   7  10  735.97   36.60
  -2   7 -10  690.27   30.29
  -2   7 -11  154.14   14.02
   2  -7 -11  181.80   16.98
   2   7  11  164.16   17.86
  -2   7 -12 1282.27   49.15
   2  -7 -12 1399.68   53.41
   2   7  12 1290.91   54.23
  -2   7 -13  221.77   18.10
   2  -7 -13  265.82   21.77
   2   7  13  207.05   20.47
  -2   7 -14  968.48   42.41
   2   7  14  919.68   46.38
   2  -7 -14 1032.05   46.85
  -2   7 -15  313.11   22.95
   2   7  15  273.63   24.59
   2  -7 -15  265.74   24.31
   2  -7 -16  190.47   21.15
  -2   7 -16  199.44   20.76
   2   7  16  179.31   20.58
   2   7  17  276.88   26.31
   2  -7 -17  277.67   26.54
  -2   7 -17  255.93   23.88
   2  -7 -18  153.05   20.61
  -2   7 -18  187.85   20.63
   2   7  18  157.48   20.78
   2   7  19   76.01   16.85
   2  -7 -19   75.15   18.13
  -2   7 -19   74.87   16.61
  -2   7 -20  633.50   39.44
   2  -7 -20  652.62   43.27
   2   7  20  606.01   42.06
   2  -7 -21   35.39   16.48
   2   7  21   46.59   16.25
  -2   7 -21   45.65   15.05
   2  -7 -22  516.19   40.58
   2   7  22  535.46   41.00
  -2   7 -22  505.31   38.16
   2   7  23  105.42   21.79
   2  -7 -23   74.22   20.96
  -2   7 -23   90.24   20.36
   2   7  24  126.30   23.61
  -2   7 -24  126.25   22.69
   2  -7 -24  147.44   25.73
   2  -7 -25   -2.33   19.18
   2   7  25   31.84   18.66
  -2   7 -25   13.31   16.25
   2   7  26   95.37   23.04
  -2   7 -26  100.59   23.52
   2  -7 -26   39.30   18.88
   2  -7 -27  -49.44   25.18
   2   7  27   19.43   20.55
  -2   7 -27   19.09   18.83
  -2   7 -27    3.81   17.34
  -2   7 -28  241.74   32.74
   2  -7 -28  368.04   42.65
   2   7  28  239.86   34.03
   2  -7 -28  211.06   34.11
  -2   7 -28  308.78   35.92
   2   7  29   27.67   21.23
  -2   7 -29    7.82   19.33
   2   7  30  294.72   39.43
  -2   7 -30  330.79   39.13
   2   8 -29   -0.12   17.92
   2   8 -28   13.76   20.02
   2   8 -27  184.30   28.76
  -2  -8 -27  208.30   33.46
   2   8 -26  279.96   33.01
  -2  -8 -26  248.45   36.40
  -2  -8 -25  285.89   36.09
   2   8 -25  280.01   31.65
  -2  -8 -24  116.10   25.46
   2   8 -24  104.62   22.39
  -2   8  23  180.05   22.54
  -2  -8 -23  172.31   28.00
   2   8 -23  160.31   24.65
  -2  -8 -22  141.78   27.22
   2   8 -22  148.43   22.62
  -2   8  22  135.65   19.80
  -2  -8 -21   41.03   20.65
  -2   8  21   11.73   10.96
   2   8 -21   12.91   14.75
  -2   8  20  144.51   18.70
  -2  -8 -20  148.24   26.56
   2   8 -20  145.63   22.47
  -2   8  19  243.29   22.90
  -2  -8 -19  221.87   28.21
   2   8 -19  239.30   26.65
  -2  -8 -18  560.54   40.85
  -2   8  18  541.09   32.63
   2   8 -18  513.45   35.83
  -2   8  17  291.78   23.17
  -2  -8 -17  305.07   29.64
   2   8 -17  330.12   28.11
   2   8 -16  548.93   35.52
  -2  -8 -16  579.05   39.66
   2   8 -15  318.19   26.46
  -2  -8 -15  330.62   28.86
  -2  -8 -14  142.09   19.52
   2   8 -14  156.99   18.30
  -2  -8 -13   46.23   14.17
   2   8 -13   59.75   13.36
   2   8 -12  153.31   17.93
  -2  -8 -12  172.96   19.53
   2   8 -11  629.18   32.84
  -2  -8 -11  599.37   35.48
  -2  -8 -10  952.26   44.99
   2  -8  10  983.44   39.26
   2   8 -10  998.82   42.78
   2   8  -9  752.81   35.80
   2  -8   9  788.87   32.27
  -2  -8  -9  784.09   38.50
  -2  -8  -8  275.67   20.74
   2   8  -8  232.69   18.86
   2  -8   8  275.27   16.29
   2   8  -7  721.09   31.79
   2  -8   7  730.94   28.52
  -2  -8  -7  758.91   35.49
   2   8  -7  779.48   34.71
  -2   8   7  756.86   31.98
   2   8  -6  527.43   27.38
   2  -8   6  553.98   21.54
  -2   8   6  522.05   24.58
  -2  -8  -6  571.47   28.71
   2   8  -6  517.28   25.88
  -2   8   5  149.93   13.10
   2   8  -5  158.64   18.04
  -2   8   5  128.01   11.04
  -2  -8  -5  146.26   14.53
   2   8  -5  150.96   13.11
   2  -8   5  151.99    9.27
  -2  -8  -4  206.20   15.90
  -2   8   4  194.41   12.33
   2   8  -4  193.00   16.17
   2   8  -4  202.40   14.37
  -2   8   4  203.75   14.66
  -2  -8  -3   19.07    8.04
  -2   8   3    6.72    4.15
  -2   8   3   11.94    6.60
   2   8  -3   -0.63    6.72
   2   8  -3   11.43    6.62
  -2   8   2  666.00   22.56
   2   8  -2  680.68   28.99
  -2   8   2  628.24   27.40
   2   8  -2  652.33   27.86
  -2  -8  -2  694.76   30.50
  -2  -8  -1 1300.07   46.20
  -2   8   1 1224.07   35.45
  -2   8   1 1210.96   42.40
   2  -8   1 1345.04   45.75
   2   8  -1 1219.89   42.50
   2   8  -1 1263.55   43.91
  -2  -8  -1 1277.29   41.79
  -2   8   0  652.09   27.06
   2   8   0  676.30   28.41
  -2  -8   0  665.90   28.83
  -2  -8   0  664.37   26.62
   2  -8   0  696.40   29.05
   2  -8   0  685.46   21.22
   2   8   0  653.60   26.12
  -2   8   0  659.06   19.51
  -2  -8   1 1272.51   41.44
   2  -8  -1 1271.88   42.41
   2   8   1 1218.68   43.36
   2   8   1 1135.33   39.21
  -2   8  -1 1170.39   41.67
   2  -8  -1 1148.41   35.13
  -2  -8   1 1119.69   40.94
   2   8   2  848.63   31.52
  -2  -8   2  941.33   33.70
  -2   8  -2  832.00   33.99
  -2  -8   2  803.37   32.01
   2  -8  -2  855.43   28.71
   2   8   2  929.17   35.15
  -2  -8   3   55.64    8.37
   2   8   3   41.75    8.31
   2  -8  -3   51.36    6.70
  -2   8  -3   37.31    8.68
   2   8   3   35.83    7.00
  -2  -8   3   41.90    7.97
   2   8   4  137.08   11.22
   2   8   4  142.58   13.07
  -2   8  -4  132.56    6.70
  -2  -8   4  141.84   12.17
   2  -8  -5  219.42   13.40
  -2   8  -5  196.55    8.76
  -2  -8   5  225.22   15.95
  -2   8  -5  217.59   10.13
   2  -8  -6  760.65   30.47
  -2   8  -6  773.57   26.20
   2  -8  -6  799.69   33.55
   2  -8  -7  660.85   29.23
   2   8   7  682.50   33.69
   2  -8  -7  695.71   31.18
  -2   8  -7  658.20   24.96
   2   8   8  323.00   23.37
  -2   8  -8  307.45   16.55
   2  -8  -8  329.55   20.42
   2  -8  -8  321.08   20.15
   2  -8  -9  942.44   38.39
  -2   8  -9  881.86   33.84
   2   8   9  941.13   42.70
   2  -8 -10 1209.34   46.54
   2   8  10 1114.48   49.51
  -2   8 -10 1134.74   41.55
  -2   8 -11  568.12   26.99
   2  -8 -11  595.55   31.13
   2   8  11  548.54   32.85
   2   8  12  100.26   15.61
   2  -8 -12   96.76   14.35
  -2   8 -12  106.72   12.51
   2  -8 -13   58.39   12.87
  -2   8 -13   66.84   11.50
   2   8  13   44.54   12.48
  -2   8 -14  188.78   17.85
   2   8  14  187.57   20.05
   2  -8 -14  194.79   20.27
   2   8  15  366.19   29.02
   2  -8 -15  415.54   29.24
  -2   8 -15  393.59   25.98
   2  -8 -16  654.11   39.52
   2   8  16  641.69   39.98
  -2   8 -16  735.72   37.41
  -2   8 -17  391.16   27.66
   2  -8 -17  316.01   28.37
   2   8  17  364.55   29.11
   2   8  18  440.55   34.07
   2  -8 -18  463.80   34.54
  -2   8 -18  460.00   31.19
  -2   8 -19  206.27   23.01
   2  -8 -19  187.49   24.13
   2   8  19  209.51   24.70
   2   8  20  139.02   22.13
   2  -8 -20  145.65   23.79
  -2   8 -20  159.79   21.30
   2  -8 -21  -11.19   15.77
  -2   8 -21   -5.60   13.55
   2   8  21   14.53   15.71
   2  -8 -22  138.38   23.62
  -2   8 -22  137.49   22.46
   2   8  22  132.12   22.75
   2   8  23  163.94   24.59
   2  -8 -23  162.87   26.64
  -2   8 -23  140.86   22.97
  -2   8 -24  113.30   22.34
   2   8  24   79.83   20.16
   2  -8 -24  101.14   22.20
  -2   8 -25  269.35   30.93
   2  -8 -25  254.92   32.68
   2   8  25  268.21   32.84
   2  -8 -26  296.03   35.94
  -2   8 -26  298.08   33.53
   2   8  26  337.92   37.02
  -2   8 -27  186.11   28.66
   2   8  27  238.43   33.54
   2  -8 -27  259.09   36.55
   2   8  28    5.72   20.01
  -2   8 -28   37.44   21.25
  -2   8 -28   -7.06   18.26
   2   8  29   29.00   21.41
  -2   8 -29   80.31   25.03
  -2   8 -30   34.63   21.95
   2   9 -28   29.90   19.27
  -2  -9 -27  173.21   32.82
   2   9 -27  159.71   28.08
  -2  -9 -26   45.32   22.35
   2   9 -26   42.56   17.55
   2   9 -25   36.21   19.34
  -2  -9 -25    6.02   21.35
  -2  -9 -24    5.38   20.08
   2   9 -24   13.18   15.91
   2   9 -23  384.97   34.94
  -2  -9 -23  371.54   38.52
   2   9 -22   23.43   17.11
  -2  -9 -22    3.96   16.03
   2   9 -21  717.82   45.45
  -2  -9 -21  699.69   50.06
  -2  -9 -20   86.74   21.41
   2   9 -20   77.81   18.50
  -2  -9 -19  749.28   49.37
   2   9 -19  770.11   44.97
  -2  -9 -18  102.39   20.92
   2   9 -18  116.71   18.52
   2   9 -17   18.38   13.71
  -2  -9 -17   22.38   17.20
  -2  -9 -16  140.30   21.58
   2   9 -16  134.60   18.74
  -2  -9 -15  344.95   29.46
   2   9 -15  323.90   26.73
   2   9 -14   63.72   13.73
  -2  -9 -14   72.14   16.20
  -2  -9 -13  838.42   44.61
   2   9 -13  770.80   40.31
  -2  -9 -12  153.27   19.36
   2   9 -12  204.56   19.73
   2  -9  11  636.27   31.23
   2   9 -11  611.01   33.64
  -2  -9 -11  669.18   37.55
   2  -9  10  370.58   21.82
  -2  -9 -10  381.73   26.59
   2   9 -10  296.23   22.66
  -2  -9  -9   61.26   12.66
   2   9  -9   44.82   11.20
   2  -9   9   61.83    9.20
  -2  -9  -8  106.07   14.87
   2  -9   8  107.83   10.35
   2   9  -8  112.31   14.67
   2   9  -7  304.99   19.52
  -2   9   7  332.31   19.70
   2   9  -7  337.33   21.90
  -2  -9  -7  382.96   24.06
   2  -9   7  329.15   17.18
  -2  -9  -6  134.67   15.08
   2   9  -6  121.87   13.69
   2  -9   6  108.90    9.21
  -2   9   6  112.58   11.18
   2   9  -6  151.70   17.02
  -2   9   5 1426.16   47.38
  -2   9   5 1473.31   51.35
  -2  -9  -5 1402.31   52.99
   2  -9   5 1452.87   42.77
   2   9  -5 1431.29   53.19
   2   9  -5 1494.72   51.37
  -2  -9  -4   43.19   10.12
   2   9  -4   47.22    9.64
   2   9  -4   86.86   12.63
  -2   9   4   32.55    6.39
  -2   9   4   26.61    7.53
  -2  -9  -3 1525.51   53.82
   2   9  -3 1393.52   52.22
  -2   9   3 1377.01   50.16
  -2   9   3 1521.52   45.19
   2   9  -3 1562.86   51.95
  -2  -9  -2  225.09   17.19
   2   9  -2  244.37   16.90
   2   9  -2  244.87   16.39
  -2   9   2  221.88   11.38
  -2   9   2  205.81   15.19
  -2  -9  -1  429.33   20.55
  -2  -9  -1  423.30   23.51
   2   9  -1  446.91   22.04
  -2   9   1  403.81   14.98
   2  -9   1  388.12   13.37
   2   9  -1  429.25   21.33
  -2   9   1  369.47   20.69
  -2  -9   0  578.44   24.69
  -2  -9   0  559.39   26.30
  -2   9   0  498.36   16.30
   2   9   0  539.97   25.77
   2   9   0  506.77   23.71
  -2   9   0  491.73   24.28
   2  -9   0  528.08   18.43
   2   9   1  463.47   23.49
  -2  -9   1  438.97   21.89
   2   9   1  411.87   20.44
  -2   9  -1  406.08   22.10
  -2  -9   1  460.35   22.41
   2  -9  -1  446.52   17.36
   2   9   2  151.03   14.04
  -2  -9   2  132.44   12.09
   2   9   2  142.83   11.39
  -2   9  -2  157.48   13.82
   2  -9  -2  140.56    9.69
  -2  -9   2  169.46   13.60
   2   9   3 1767.59   55.60
   2  -9  -3 1746.24   52.51
  -2   9  -3 1662.77   58.49
  -2  -9   3 1665.87   55.53
   2   9   3 1738.49   58.79
   2  -9  -4   42.67    7.62
  -2   9  -4   48.80    4.25
   2   9   4   36.96    8.28
   2   9   5 1621.65   54.29
  -2   9  -5 1635.42   45.61
  -2   9  -5 1618.85   44.44
   2  -9  -5 1598.18   53.15
   2  -9  -6  178.71   14.28
  -2   9  -6  156.55    8.43
  -2   9  -6  163.46    9.61
  -2   9  -7  474.09   19.93
  -2   9  -8  147.62   10.98
   2   9   8  156.20   17.24
   2  -9  -8  126.09   13.15
   2  -9  -9  120.67   13.74
  -2   9  -9  100.63   10.28
   2   9   9   91.39   14.54
   2  -9 -10  325.90   21.86
  -2   9 -10  360.88   19.35
   2   9  10  308.17   24.38
  -2   9 -11  733.41   32.19
   2   9  11  784.83   40.10
   2  -9 -11  768.56   36.74
   2  -9 -12  138.07   16.66
  -2   9 -12  133.29   13.99
   2   9  12  155.43   18.57
   2   9  13  895.26   45.69
  -2   9 -13  855.21   38.30
   2  -9 -13  914.48   43.20
   2  -9 -14   54.72   13.53
   2   9  14   45.75   14.10
  -2   9 -14   73.85   13.07
   2  -9 -15  311.75   26.07
  -2   9 -15  302.34   22.92
   2   9  15  286.27   25.49
   2  -9 -16  225.06   23.42
  -2   9 -16  238.31   21.46
   2   9  16  221.24   23.58
   2  -9 -17    3.91   13.41
   2   9  17    5.02   12.12
  -2   9 -17   25.87   12.82
   2  -9 -18  140.42   20.96
  -2   9 -18  137.35   18.65
   2   9  18  155.10   21.85
   2  -9 -19  952.90   52.66
   2   9  19  879.93   50.12
  -2   9 -19  908.71   47.08
   2   9  20   53.13   17.31
  -2   9 -20   29.35   14.05
   2  -9 -20   45.55   17.55
   2   9  21  541.13   40.89
   2  -9 -21  480.15   39.65
  -2   9 -21  598.08   39.62
  -2   9 -22    3.61   14.06
   2  -9 -22    0.54   16.29
   2   9  22   18.35   14.50
   2  -9 -23  412.09   38.42
   2   9  23  412.90   37.78
  -2   9 -23  372.22   33.87
  -2   9 -24    9.76   15.19
   2  -9 -24   13.16   15.82
   2   9  24   40.53   18.27
   2  -9 -24   70.08   24.34
   2  -9 -25   43.64   22.15
   2   9  25   10.17   16.89
  -2   9 -25   17.81   16.50
  -2   9 -26   57.85   20.81
   2   9  26   56.63   19.90
  -2   9 -27  113.60   24.68
   2  -9 -27  198.93   34.61
   2   9  27  129.79   25.65
  -2   9 -28   -0.59   18.40
  -2   9 -28   34.40   19.51
   2   9  28   23.12   18.34
  -2   9 -29  343.40   37.84
   2   9  29  357.70   40.86
   2  10 -28  143.67   27.29
   2  10 -27   54.40   20.75
  -2 -10 -26  294.26   38.87
   2  10 -26  320.86   34.89
  -2 -10 -25  164.44   29.30
   2  10 -25  151.85   25.23
  -2 -10 -24  343.65   38.95
   2  10 -24  322.58   32.37
  -2 -10 -23   51.50   21.81
   2  10 -23   94.89   21.24
   2  10 -22  140.87   22.60
  -2 -10 -22  117.25   26.14
  -2 -10 -21   11.40   17.52
   2  10 -21    7.47   13.52
  -2 -10 -20   36.33   20.04
   2  10 -20   56.00   16.67
   2  10 -19   75.79   17.86
  -2 -10 -19   49.67   17.43
   2  10 -18  594.09   39.45
  -2 -10 -18  620.92   44.33
   2  10 -17  225.67   24.23
  -2 -10 -17  254.78   29.19
  -2 -10 -16  542.03   39.46
   2  10 -16  554.59   36.09
  -2 -10 -15  274.55   28.44
   2  10 -15  265.45   24.16
   2  10 -14  337.34   26.27
  -2 -10 -14  374.95   30.73
  -2 -10 -13  105.81   18.48
   2  10 -13   72.04   13.84
   2  10 -12   46.21   12.48
  -2 -10 -12   27.49   13.19
  -2 -10 -11   79.91   18.57
   2  10 -11   57.59   12.16
   2 -10  11   51.97    9.32
   2 -10  10  461.70   24.60
  -2 -10 -10  483.48   31.16
   2  10 -10  455.10   27.96
   2  10  -9  384.77   25.54
   2 -10   9  451.20   23.43
  -2 -10  -9  482.64   30.56
   2 -10   8 1330.74   45.31
   2  10  -8 1229.98   50.38
  -2 -10  -8 1266.29   52.55
   2 -10   7  201.88   12.96
   2  10  -7  175.49   16.37
  -2  10   7  212.01   16.08
  -2 -10  -7  236.09   19.98
   2 -10   6  217.63   12.11
   2  10  -6  188.50   16.08
   2  10  -6  211.10   18.05
  -2  10   6  218.50   15.35
  -2 -10  -6  224.05   18.58
  -2  10   6  223.67   17.63
   2  10  -5  374.38   21.99
   2  10  -5  374.16   23.67
  -2  10   5  390.54   19.55
  -2  10   5  363.77   21.97
  -2 -10  -5  381.40   23.77
   2  10  -4  180.94   16.84
   2  10  -4  216.95   16.53
  -2  10   4  226.69   14.34
  -2  10   4  222.38   17.04
  -2 -10  -4  225.03   18.41
  -2  10   3  160.96   10.76
   2  10  -3  149.81   14.69
   2  10  -3  150.50   14.89
  -2  10   3  152.80   13.98
   2  10  -3  174.43   15.11
  -2 -10  -3  157.92   15.61
   2  10  -2 1316.73   48.32
   2  10  -2 1379.89   48.93
  -2  10   2 1301.36   40.17
  -2  10   2 1339.26   47.62
  -2 -10  -2 1400.64   51.41
   2  10  -1  323.30   19.96
   2  10  -1  332.78   19.34
   2 -10   1  295.02   11.60
  -2  10   1  334.30   13.06
  -2 -10  -1  345.22   21.67
  -2  10   1  336.21   20.14
   2 -10   0 1497.43   42.64
  -2  10   0 1474.18   40.18
  -2 -10   0 1491.51   51.51
   2  10   0 1397.88   49.08
   2  10   0 1466.31   51.82
  -2  10   0 1255.34   50.13
   2 -10  -1  476.55   18.89
   2  10   1  467.25   24.53
   2  10   1  447.47   22.52
  -2  10  -1  453.04   24.32
  -2 -10   1  432.84   23.15
  -2  10  -1  465.19   14.57
  -2  10  -1  473.31   15.72
   2  10   2 1426.83   49.33
  -2  10  -2 1488.62   52.93
  -2 -10   2 1406.41   49.33
   2  10   2 1525.20   53.07
   2 -10  -2 1496.95   45.79
   2  10   3  177.86   13.76
  -2  10  -3  189.54   16.61
  -2 -10   3  187.30   14.57
   2 -10  -3  193.73   12.65
  -2  10  -4  205.11    8.91
   2 -10  -4  235.85   14.82
   2  10   4  206.86   15.57
  -2  10  -5  279.31   11.11
   2 -10  -5  297.38   17.61
   2  10   5  283.03   18.27
  -2  10  -5  283.25   12.11
   2  10   6  235.80   17.27
   2 -10  -6  213.88   16.38
  -2  10  -6  222.39   10.54
  -2  10  -6  219.06   11.58
   2 -10  -7  274.28   19.17
  -2  10  -7  238.46   13.42
  -2  10  -7  251.62   12.13
   2 -10  -8 1416.20   51.77
  -2  10  -8 1333.02   43.74
   2 -10  -9  405.08   25.43
  -2  10  -9  372.61   19.21
   2  10  10  576.42   33.99
  -2  10 -10  546.52   25.42
   2 -10 -11  120.71   15.48
  -2  10 -11   98.40   11.41
   2  10  11  112.79   17.06
   2 -10 -12   26.01    9.78
   2  10  12   31.45   12.30
  -2  10 -12   39.50    9.64
  -2  10 -13  156.57   15.30
   2  10  13  124.30   18.03
   2 -10 -13  165.24   18.88
   2 -10 -14  375.96   27.95
  -2  10 -14  360.49   23.98
   2  10  14  370.68   29.42
  -2  10 -15  198.32   19.28
   2 -10 -15  256.66   24.13
   2  10  15  212.32   23.13
   2 -10 -16  538.86   35.39
  -2  10 -16  493.41   31.02
   2  10  16  514.89   36.36
  -2  10 -17  298.63   25.08
   2  10  17  310.96   28.74
   2 -10 -17  313.89   28.31
   2  10  18  555.35   38.77
  -2  10 -18  568.85   35.45
   2 -10 -18  581.16   39.70
   2 -10 -19   41.22   16.03
   2  10  19   30.57   14.54
  -2  10 -19   45.65   14.62
  -2  10 -20   64.73   16.27
   2 -10 -20   88.70   19.24
   2  10  20   65.88   17.74
   2 -10 -21   45.50   21.40
   2  10  21   14.16   15.26
  -2  10 -21   14.51   13.03
  -2  10 -22   94.42   19.47
   2  10  22   98.78   21.93
   2 -10 -22  146.73   25.31
   2 -10 -23  154.98   29.18
   2  10  23   88.85   21.06
  -2  10 -23  156.71   23.10
  -2  10 -24  299.73   30.31
   2 -10 -24  353.20   38.25
   2  10  24  260.95   32.17
  -2  10 -25  205.98   27.36
   2  10  25  193.84   29.14
   2 -10 -25  208.59   33.30
   2 -10 -26  336.49   39.46
  -2  10 -26  305.40   32.98
   2  10  26  305.86   35.98
   2 -10 -27  101.83   28.37
   2  10  27   62.66   22.40
  -2  10 -27   45.83   20.05
  -2  10 -28   65.10   22.52
   2  10  28  114.96   27.17
  -2  10 -29   12.40   19.45
   2  10  29   72.34   24.22
   2  11 -28  241.84   33.26
   2  11 -27   65.71   21.29
  -2 -11 -26   -2.72   22.09
   2  11 -26    0.59   17.46
   2  11 -25   48.49   19.94
  -2 -11 -25   36.49   22.91
  -2 -11 -24  114.73   26.23
   2  11 -24  138.80   24.45
   2  11 -23   30.06   15.62
  -2 -11 -23   17.87   18.33
   2  11 -22  688.06   45.33
  -2 -11 -22  652.30   51.01
  -2 -11 -21   83.87   21.64
   2  11 -21  111.99   21.04
  -2 -11 -20  714.25   50.74
   2  11 -20  678.02   43.53
  -2 -11 -19   53.38   19.35
   2  11 -19   64.48   17.58
  -2 -11 -18   23.71   16.38
   2  11 -18   18.06   14.22
  -2 -11 -17    2.46   16.11
   2  11 -17   27.77   13.82
   2  11 -16  215.49   22.87
  -2 -11 -16  177.86   24.21
  -2 -11 -15   11.52   14.14
   2  11 -15   23.55   12.28
   2  11 -14  732.69   39.96
  -2 -11 -14  753.95   44.30
  -2 -11 -13   28.30   14.30
   2  11 -13   16.17   10.80
   2  11 -12 1367.84   56.52
  -2 -11 -12 1443.82   62.91
   2  11 -11   78.30   13.68
   2 -11  11   78.06   11.89
  -2 -11 -11   71.81   15.15
   2  11 -10  695.06   36.27
   2 -11  10  732.54   32.98
  -2 -11 -10  737.52   39.58
   2 -11   9   39.94    9.18
   2  11  -9   28.16    9.71
  -2 -11  -9   45.02   12.01
  -2 -11  -8  197.86   19.79
   2  11  -8  155.58   16.00
   2 -11   8  160.43   12.70
  -2  11   7  144.40   14.45
  -2 -11  -7  143.91   16.88
   2  11  -7  118.49   14.26
  -2  11   7  111.88   13.75
   2 -11   7  136.96   11.17
  -2  11   6  984.53   37.47
  -2 -11  -6 1016.52   43.90
   2  11  -6  964.74   41.72
  -2  11   6  938.22   41.06
   2  11  -5   71.98   11.60
  -2 -11  -5   64.52   11.87
  -2  11   5   74.33    8.91
  -2  11   5   58.85   10.93
   2  11  -5   72.20   10.56
   2  11  -4 1980.98   66.75
  -2  11   4 2026.95   60.21
  -2  11   4 1977.04   66.56
   2  11  -4 1920.99   67.67
  -2 -11  -4 2010.52   69.25
  -2 -11  -3  179.54   17.16
  -2  11   3  168.19   11.02
   2  11  -3  149.48   14.81
   2  11  -3  145.99   15.55
  -2  11   3  173.90   15.36
   2  11  -3  171.81   15.25
  -2  11   2 1151.87   35.71
  -2  11   2 1066.19   43.28
   2  11  -2 1135.74   44.71
  -2 -11  -2 1181.23   46.83
   2  11  -2 1097.01   43.44
   2 -11   1  193.88    9.53
  -2 -11  -1  259.01   19.02
  -2  11   1  213.38   16.73
  -2  11   1  242.20   10.98
   2  11  -1  226.31   16.75
   2  11  -1  231.09   16.65
   2 -11   0    9.04    4.18
  -2  11   0    9.50    8.32
  -2  11   0    4.06    2.52
   2  11   0   18.86    7.72
  -2 -11   0    4.75    7.69
   2  11   0    9.68    6.96
  -2  11  -1  253.82   18.36
  -2  11  -1  274.14   10.21
  -2 -11   1  271.74   17.73
  -2  11  -1  259.13   11.28
   2  11   1  263.99   17.56
   2 -11  -1  291.27   14.58
   2 -11  -2  944.77   32.20
   2  11   2  906.52   35.66
  -2  11  -2  941.84   38.87
  -2  11  -2  879.61   25.91
  -2 -11   2  826.38   34.86
  -2 -11   3  106.21   11.41
   2 -11  -3   97.83    9.81
  -2  11  -3   97.19    5.35
  -2  11  -3  104.52   13.15
   2  11   3   97.58   11.27
  -2  11  -3  105.67    5.75
   2 -11  -4 1809.42   59.02
  -2  11  -4 1806.27   49.21
  -2  11  -4 1928.20   66.60
  -2  11  -4 1921.91   50.70
   2  11   4 1910.86   62.29
   2  11   5   87.52   11.39
   2 -11  -5   94.03   10.77
  -2  11  -5   87.52    6.25
  -2  11  -5   84.49    5.75
   2  11   6  945.02   39.30
  -2  11  -6  933.08   30.27
  -2  11  -6  960.90   29.65
   2 -11  -6  905.41   37.78
   2 -11  -7  176.12   15.56
  -2  11  -7  169.84   11.38
  -2  11  -7  186.05   10.58
   2  11   7  180.69   16.25
  -2  11  -8  202.22   13.28
   2 -11  -8  241.70   18.87
  -2  11  -8  230.71   12.42
  -2  11  -9   51.54    8.22
   2 -11  -9  146.31   17.32
   2 -11 -10  805.11   38.22
  -2  11 -10  717.20   30.16
  -2  11 -11  102.92   11.76
   2 -11 -11  206.67   20.22
  -2  11 -12 1224.79   46.20
   2 -11 -12 1272.45   55.40
   2  11  13   39.57   13.36
   2 -11 -13   50.19   14.81
  -2  11 -13   51.84   11.48
   2 -11 -14  945.92   47.65
  -2  11 -14  873.87   39.40
   2  11  14  827.79   46.73
   2  11  15    8.32   12.11
  -2  11 -15   16.39    9.80
   2 -11 -15    6.96   13.09
   2  11  16  210.55   25.19
  -2  11 -16  231.26   20.83
   2 -11 -16  262.68   27.33
   2 -11 -17   81.09   20.10
   2  11  17   42.93   15.82
  -2  11 -17   36.66   12.61
   2  11  18   17.68   14.07
   2 -11 -18   59.15   19.20
  -2  11 -18   28.40   12.43
   2 -11 -19   67.58   20.63
   2  11  19   23.68   14.22
  -2  11 -19   30.93   13.36
   2  11  20  735.01   48.43
  -2  11 -20  765.07   43.09
   2 -11 -20  779.86   51.48
   2  11  21   78.73   18.99
   2 -11 -21  133.66   25.81
  -2  11 -21   64.42   16.68
   2  11  22  587.06   43.98
  -2  11 -22  559.89   39.34
   2 -11 -22  611.60   47.16
  -2  11 -23   10.69   13.74
   2 -11 -23   47.87   22.56
   2  11  23   16.37   15.64
   2 -11 -24  133.86   29.17
  -2  11 -24  159.31   23.97
   2  11  24  131.16   24.94
   2  11  25   39.74   19.48
  -2  11 -25   42.00   17.51
   2 -11 -25   88.07   26.75
   2 -11 -26   53.51   22.95
   2  11  26   53.44   21.55
  -2  11 -26   37.88   18.14
   2  11  27   75.82   23.85
  -2  11 -27   56.78   21.39
  -2  11 -28  134.08   26.06
   2  11  28  193.33   31.29
   2  11  29    1.55   18.63
   2  12 -28   87.73   24.11
   2  12 -27  180.84   28.68
   2  12 -26   -5.89   16.47
  -2 -12 -26    9.44   21.08
  -2 -12 -25  297.83   38.23
   2  12 -25  268.89   31.58
  -2 -12 -24   94.76   27.15
   2  12 -24  110.98   22.91
  -2 -12 -23  191.93   33.20
   2  12 -23  130.93   22.69
   2  12 -22   20.14   15.31
  -2 -12 -22   29.05   21.34
  -2 -12 -21   47.41   21.13
   2  12 -21   32.93   15.46
   2  12 -20   45.95   15.86
  -2 -12 -20   24.33   16.30
  -2 -12 -19  294.09   32.54
   2  12 -19  337.48   29.91
   2  12 -18  114.87   19.78
  -2 -12 -18   73.09   19.82
  -2 -12 -17  754.40   49.23
   2  12 -17  783.76   43.74
   2  12 -16   40.38   12.18
  -2 -12 -16   48.08   15.06
   2  12 -15  276.50   24.48
  -2 -12 -15  308.15   30.18
   2  12 -14   20.21   10.86
  -2 -12 -14    2.11   14.20
   2  12 -13   18.62   11.18
  -2 -12 -13   -5.27   15.16
  -2 -12 -12    3.58   13.37
   2  12 -12   14.27   10.34
  -2 -12 -11  500.87   34.87
   2 -12  11  519.18   28.57
   2  12 -11  511.66   31.07
   2 -12  10  217.74   16.77
   2  12 -10  202.66   19.56
  -2 -12 -10  172.68   20.88
   2  12  -9  782.04   38.57
  -2  12   9  868.48   40.10
   2 -12   9  810.26   34.20
  -2 -12  -9  789.14   41.65
  -2  12   8  285.11   21.81
  -2 -12  -8  336.02   24.81
   2  12  -8  264.52   21.03
   2  12  -7  667.39   34.02
  -2  12   7  746.87   35.51
  -2 -12  -7  655.64   35.75
  -2  12   6  -10.54    9.44
  -2 -12  -6    2.61    9.05
  -2  12   6    6.34    6.68
   2  12  -6   10.25    8.38
   2  12  -5  389.32   24.80
  -2  12   5  405.81   20.94
  -2 -12  -5  434.47   26.49
  -2  12   5  399.04   24.71
   2  12  -4   61.78   11.06
  -2  12   4   86.01    9.14
  -2 -12  -4   87.91   13.37
  -2  12   4   76.99   12.03
  -2  12   3  145.46   15.40
  -2 -12  -3  152.50   17.22
   2  12  -3  143.69   14.87
  -2  12   3  177.36   11.29
   2  12  -3  143.68   15.31
  -2 -12  -2   22.10    9.45
   2  12  -2   13.02    8.78
  -2  12   2   21.79    5.03
  -2  12   2   11.40    7.70
  -2  12   1 1651.11   45.70
  -2  12   1 1590.47   56.49
   2 -12   1 1428.50   43.85
  -2 -12  -1 1646.57   58.65
   2  12  -1 1647.01   56.07
  -2  12   0  789.20   24.69
  -2  12   0  760.68   34.26
  -2 -12   0  746.17   34.31
   2  12   0  728.90   33.12
   2 -12   0  759.16   26.36
  -2 -12   1 1577.86   56.83
  -2  12  -1 1659.23   47.58
  -2  12  -1 1634.53   59.12
   2 -12  -1 1729.45   51.73
   2  12   1 1571.74   56.93
  -2  12  -1 1731.45   46.07
  -2 -12   2   35.86    8.30
  -2  12  -2   21.96    3.32
   2  12   2   32.13    8.57
  -2  12  -2   35.71   10.29
   2 -12  -2   38.69    7.05
   2 -12  -3   97.50   10.22
  -2  12  -3  100.97    6.02
  -2  12  -3   96.32   13.62
  -2 -12   3  100.67   11.49
  -2  12  -3  112.82    6.33
   2  12   3  104.53   12.28
  -2  12  -4   65.68    4.63
   2 -12  -4   64.59    8.72
  -2  12  -4   64.98   12.66
   2  12   4   75.29   10.89
  -2  12  -4   67.37    5.16
   2  12   5  400.87   23.80
  -2  12  -5  385.01   13.87
  -2  12  -5  400.60   15.47
   2 -12  -5  374.65   21.22
   2  12   6   19.24    8.25
  -2  12  -6    9.89    3.98
   2 -12  -6   14.26    8.24
  -2  12  -6    8.87    3.01
  -2  12  -7  770.35   26.08
   2 -12  -7  653.33   32.91
   2  12   7  688.37   34.10
  -2  12  -7  745.31   26.45
  -2  12  -8  239.39   13.04
   2 -12  -8  233.20   19.33
  -2  12  -8  203.78   13.45
   2  12   8  237.79   19.24
  -2  12  -9  818.63   29.33
   2 -12  -9  771.64   38.57
  -2  12  -9  739.37   30.15
   2 -12 -10  255.66   21.80
  -2  12 -10  213.54   15.10
  -2  12 -10  203.13   13.26
   2 -12 -11  562.98   33.25
  -2  12 -11  511.80   25.41
   2 -12 -12   26.35   13.10
  -2  12 -12    2.96    7.12
   2 -12 -13   67.54   15.92
  -2  12 -13   37.90    9.94
  -2  12 -14    6.37    8.44
   2 -12 -14   13.13   13.76
  -2  12 -15  210.11   19.78
   2 -12 -15  287.22   27.81
  -2  12 -16   53.64   12.06
   2 -12 -16   72.58   18.47
   2  12  16   64.85   16.95
   2 -12 -17  970.80   52.93
  -2  12 -17  846.11   42.13
   2  12  17  768.75   48.21
   2  12  18  113.16   21.20
  -2  12 -18  129.98   17.87
   2 -12 -18  156.49   23.61
  -2  12 -19  375.11   28.93
   2  12  19  380.17   34.43
   2 -12 -19  424.87   37.94
  -2  12 -20    1.28   11.52
   2 -12 -20    8.68   16.49
   2  12  20   12.19   14.05
   2  12  21   22.79   16.34
  -2  12 -21   40.73   15.70
   2 -12 -21   49.49   21.55
   2 -12 -22   66.20   22.43
  -2  12 -22   19.13   14.02
   2  12  22   31.74   17.20
   2 -12 -23  132.13   26.27
  -2  12 -23  135.59   22.20
   2  12  23  132.32   25.54
  -2  12 -24  115.91   22.15
   2 -12 -24   88.12   26.16
   2  12  24  112.37   23.92
   2 -12 -25  276.17   37.00
   2  12  25  291.24   34.81
  -2  12 -25  283.17   30.75
   2  12  26   -2.72   16.61
  -2  12 -26  -13.01   17.92
   2  12  27  200.23   31.42
   2  12  28   40.34   21.67
   2  13 -28    2.23   17.50
   2  13 -27  132.22   26.05
   2  13 -26    0.68   16.23
  -2 -13 -25    7.59   22.61
   2  13 -25   28.06   16.65
  -2 -13 -24   -4.87   23.30
   2  13 -24   57.51   19.77
   2  13 -23  344.04   33.50
  -2 -13 -23  244.84   35.05
   2  13 -22  102.05   21.09
  -2 -13 -22   44.78   20.04
   2  13 -21  508.69   38.53
  -2 -13 -21  481.00   43.88
   2  13 -20   78.64   18.44
  -2 -13 -20   88.48   23.03
   2  13 -19  109.02   19.82
  -2 -13 -19   69.48   19.42
  -2 -13 -18    8.81   18.74
   2  13 -18   24.02   13.77
   2  13 -17   31.95   14.27
  -2 -13 -17   10.85   14.88
  -2 -13 -16  145.98   23.84
   2  13 -16  138.84   20.04
  -2 -13 -15  772.79   48.10
   2  13 -15  782.66   42.41
   2  13 -14   73.15   14.56
  -2 -13 -14   44.88   14.67
   2  13 -13 1204.78   53.25
  -2 -13 -13 1188.20   58.97
   2  13 -12  104.43   15.77
  -2 -13 -12  110.18   19.38
  -2 -13 -11  581.38   36.83
   2  13 -11  566.63   33.38
   2 -13  11  574.24   30.41
  -2  13  10   22.29   10.76
  -2 -13 -10   27.84   11.72
   2  13 -10   27.94   10.84
   2 -13  10    8.00    6.72
  -2 -13  -9   87.05   15.79
  -2  13   9   95.54   14.94
   2  13  -9   57.64   11.99
   2  13  -8   -5.69   10.22
  -2  13   8    6.02    9.27
  -2 -13  -8   -5.44   10.32
   2  13  -7  159.12   16.76
  -2  13   7  202.96   18.66
  -2 -13  -7  155.98   18.10
  -2 -13  -6  105.54   15.65
  -2  13   6  123.82   12.59
   2  13  -6  107.81   14.04
  -2  13   6  102.41   14.68
  -2 -13  -5 1747.97   66.58
   2  13  -5 1690.65   64.31
  -2  13   5 1874.29   58.39
  -2  13   5 1825.19   65.29
  -2  13   4  187.96   17.40
   2  13  -4  188.09   17.14
  -2  13   4  200.67   13.71
  -2 -13  -4  188.74   19.04
  -2  13   3 1206.64   40.85
  -2  13   3 1255.92   49.64
   2  13  -3 1286.61   52.01
   2  13  -3 1144.47   48.83
  -2 -13  -3 1389.71   53.26
   2  13  -2  213.48   18.39
  -2  13   2  190.72   11.34
  -2  13   2  179.90   16.60
  -2 -13  -2  185.61   18.36
   2  13  -1   83.84   12.54
  -2 -13  -1   74.60   12.62
  -2  13   1   77.49    6.89
   2 -13   1   84.43    6.51
  -2  13   1  109.18   14.32
  -2  13   0   22.75    4.06
   2  13   0   12.51    7.30
   2 -13   0   24.09    5.16
  -2  13   0   29.34   10.13
  -2 -13   0    9.59    7.01
   2 -13  -1   86.75    9.15
   2  13   1   86.99   11.72
  -2  13  -1   81.71   13.06
  -2  13  -1   94.46    7.22
  -2  13  -1   91.10    6.01
  -2 -13   1   88.07   11.59
  -2  13  -2  184.13    9.08
  -2  13  -2  171.07   16.94
   2 -13  -2  192.24   13.25
  -2 -13   2  176.09   14.60
   2  13   2  192.46   16.40
   2 -13  -3 1252.88   41.92
  -2 -13   3 1039.41   42.19
   2  13   3 1136.11   45.08
  -2  13  -3 1140.62   33.22
  -2  13  -3 1126.18   47.67
  -2  13  -4  135.65    7.45
  -2  13  -4  129.85    7.01
   2 -13  -4  122.79   11.85
   2  13   4  149.19   14.88
  -2  13  -4  147.10   16.60
  -2  13  -5 1663.63   46.65
  -2  13  -5 1599.90   44.83
   2 -13  -5 1576.09   55.80
   2  13   5 1658.41   59.52
  -2  13  -6   65.06    6.42
  -2  13  -6   63.97    5.39
   2 -13  -6   56.79   10.34
   2  13   6   52.48   10.82
   2 -13  -7  169.55   16.04
   2  13   7  193.16   17.35
  -2  13  -7  171.47   10.84
  -2  13  -7  166.45    9.88
  -2  13  -8   16.85    4.89
   2 -13  -8    9.34    8.19
   2  13   8   15.63    9.66
  -2  13  -8   15.50    6.15
   2  13   9   84.21   12.83
   2 -13  -9   89.90   14.07
  -2  13  -9   88.75    9.57
  -2  13  -9  102.20    9.26
   2 -13 -10   74.35   16.01
  -2  13 -10   55.72    7.84
  -2  13 -10   56.17    9.11
   2 -13 -11  561.40   34.52
  -2  13 -11  567.11   26.57
  -2  13 -11  565.02   25.29
   2 -13 -12   66.19   15.11
  -2  13 -12   49.65    9.44
  -2  13 -13 1127.84   44.87
   2 -13 -13 1228.01   56.04
   2 -13 -14   96.44   18.51
  -2  13 -14   85.08   12.94
   2 -13 -15  898.33   49.80
  -2  13 -15  883.07   40.43
   2 -13 -16  150.90   23.16
  -2  13 -16  150.23   17.50
  -2  13 -17   33.42   12.44
   2 -13 -17   35.31   15.66
  -2  13 -18   26.85   11.57
   2 -13 -18   36.96   18.55
  -2  13 -19  158.24   20.05
   2 -13 -19  155.51   25.69
   2 -13 -20  122.32   24.52
  -2  13 -20   94.09   16.78
  -2  13 -21  558.54   37.53
   2 -13 -21  751.04   51.80
   2 -13 -22  111.78   24.15
  -2  13 -22   92.53   19.04
  -2  13 -23  286.75   29.97
   2 -13 -23  397.10   40.96
   2 -13 -24   13.33   20.88
   2 -13 -25   34.54   21.81
   2  14 -27   -7.92   17.50
   2  14 -26  212.83   28.58
   2  14 -25   16.02   16.43
  -2 -14 -25    7.49   22.15
  -2 -14 -24  229.29   33.80
   2  14 -24  330.79   32.99
  -2 -14 -23  -11.10   20.48
   2  14 -23    8.01   15.03
  -2 -14 -22    1.74   20.67
   2  14 -22   73.00   19.47
  -2 -14 -21  -13.37   18.17
   2  14 -21    3.66   14.23
  -2 -14 -20   45.45   20.20
   2  14 -20   74.55   18.70
  -2 -14 -19    1.38   18.43
   2  14 -19   -4.83   12.97
  -2 -14 -18  331.97   34.42
   2  14 -18  362.00   30.12
  -2 -14 -17   52.12   17.64
   2  14 -17   37.17   13.64
   2  14 -16  527.58   35.41
  -2 -14 -16  585.27   43.83
   2  14 -15    4.09   12.69
  -2 -14 -15   15.01   14.94
  -2 -14 -14  154.20   23.36
   2  14 -14  100.74   16.21
  -2 -14 -13  270.77   28.44
   2  14 -13  305.51   25.09
  -2 -14 -12   39.31   15.08
   2  14 -12   41.49   12.25
   2  14 -11   66.78   12.91
  -2  14  11   96.35   16.29
  -2 -14 -11   41.35   14.69
  -2  14  10  671.10   36.80
  -2 -14 -10  598.75   37.45
   2  14 -10  630.33   35.20
  -2 -14  -9  107.65   17.31
   2  14  -9  105.71   15.02
  -2  14   9   92.13   14.86
  -2 -14  -8 1032.10   48.65
   2  14  -8  962.12   44.86
  -2  14   8 1031.88   46.83
  -2 -14  -7  201.62   20.43
  -2  14   7  204.73   20.25
   2  14  -7  171.16   17.52
  -2  14   6  346.89   20.90
  -2  14   6  317.98   24.74
   2  14  -6  380.96   25.11
  -2 -14  -6  381.85   27.22
   2  14  -5   49.73   11.06
  -2 -14  -5   70.32   14.03
  -2  14   5   73.33    9.90
  -2  14   5   55.99   11.95
  -2  14   4   -4.92    9.68
  -2 -14  -4    2.58    9.54
  -2  14   4    5.06    5.25
   2  14  -4    8.90    8.60
   2  14  -3  140.81   15.18
  -2  14   3  158.85   11.28
  -2 -14  -3  177.90   19.07
  -2  14   3  159.00   16.81
   2  14  -3  134.36   16.50
  -2 -14  -2  379.38   25.74
   2  14  -2  381.80   25.16
  -2  14   2  366.70   17.14
  -2  14   2  306.07   23.15
   2 -14   1  139.60    9.06
  -2  14   1  178.54   10.25
   2  14  -1  145.46   15.91
  -2  14   1  137.04   15.87
  -2 -14  -1  159.34   16.39
  -2 -14   0  663.18   33.09
  -2  14   0  714.48   23.76
   2  14   0  688.81   33.79
  -2  14   0  674.36   34.02
   2 -14   0  648.79   24.70
  -2 -14   1  184.39   15.79
  -2  14  -1  198.14    9.65
  -2  14  -1  200.85   18.59
  -2  14  -1  189.15   10.84
   2 -14  -1  178.99   12.61
   2  14   1  197.98   17.45
   2 -14  -2  347.26   19.27
   2  14   2  354.63   23.14
  -2  14  -2  359.03   14.26
  -2  14  -2  378.77   25.70
  -2 -14   2  339.98   21.51
  -2  14  -3  130.74    7.62
  -2  14  -3  141.07   17.08
  -2 -14   3  134.09   13.45
   2 -14  -3  137.05   12.64
   2  14   3  114.56   14.05
  -2  14  -4   11.62    4.11
  -2  14  -4   16.59    3.70
   2 -14  -4    8.45    6.96
  -2  14  -4   29.46   12.91
   2  14   4    7.12    7.65
  -2  14  -5  121.96    7.14
   2  14   5   91.42   13.48
  -2  14  -5  109.29    7.41
   2 -14  -5  126.74   13.18
   2 -14  -6  430.54   24.73
   2  14   6  414.95   26.62
  -2  14  -6  408.91   16.88
  -2  14  -6  410.78   15.44
   2  14   7  232.79   20.19
  -2  14  -7  246.89   12.77
  -2  14  -7  208.46   10.90
   2 -14  -7  242.32   19.10
  -2  14  -8  964.30   32.37
   2  14   8  945.39   43.62
   2 -14  -8  956.34   43.46
  -2  14  -8  966.83   33.33
   2  14   9  118.81   15.72
   2 -14  -9  129.09   16.85
  -2  14  -9  153.36   11.16
  -2  14  -9  122.73   11.04
   2  14  10  572.61   33.73
   2 -14 -10  611.52   34.72
  -2  14 -10  606.17   26.45
   2  14  11   67.67   14.93
  -2  14 -11   65.77    9.63
   2 -14 -11   73.66   14.97
  -2  14 -12   48.99    9.99
   2 -14 -12   55.25   15.51
  -2  14 -13  272.92   19.64
   2 -14 -13  306.43   27.82
   2 -14 -14  139.25   21.09
  -2  14 -14  101.37   13.20
  -2  14 -15   16.74   10.38
   2 -14 -15    1.99   13.82
   2 -14 -16  677.19   43.89
  -2  14 -16  551.48   31.71
  -2  14 -17   70.39   14.00
   2 -14 -17   75.84   19.85
   2 -14 -18  477.26   39.09
  -2  14 -18  460.18   30.34
  -2  14 -19   -0.11   10.24
   2 -14 -19   23.15   17.19
   2 -14 -20  137.76   26.24
  -2  14 -20  100.64   18.05
   2 -14 -21   37.79   20.83
   2 -14 -22   60.39   23.49
   2 -14 -23   24.98   18.50
   2 -14 -24  471.55   46.99
   2 -14 -25   15.89   20.56
   2  15 -26   16.26   18.72
   2  15 -25   48.15   20.05
  -2 -15 -24  -18.92   27.45
   2  15 -24   59.97   19.25
   2  15 -23  144.20   24.14
  -2 -15 -23   80.92   26.54
   2  15 -22  412.39   35.47
  -2 -15 -22  367.49   41.86
  -2 -15 -21   86.67   23.43
   2  15 -21  138.82   22.16
   2  15 -20  236.76   26.55
  -2 -15 -20  230.82   32.10
  -2 -15 -19   57.93   21.39
   2  15 -19   86.43   18.24
   2  15 -18   82.21   17.81
  -2 -15 -18   43.10   18.19
   2  15 -17   40.51   14.80
  -2 -15 -17   56.31   19.53
   2  15 -16  145.84   20.12
  -2 -15 -16  144.79   25.03
  -2 -15 -15  115.31   22.47
   2  15 -15   97.20   17.03
  -2 -15 -14  303.03   29.86
   2  15 -14  269.93   24.66
   2  15 -13  333.58   26.89
  -2  15  13  383.18   30.10
  -2 -15 -13  325.27   30.91
  -2 -15 -12  640.37   41.93
  -2  15  12  651.84   38.75
   2  15 -12  628.42   36.70
   2  15 -11  152.11   18.15
  -2 -15 -11  141.21   21.02
  -2  15  11  164.78   20.58
  -2  15  10  280.13   25.04
   2  15 -10  291.27   23.70
  -2 -15 -10  309.71   27.23
   2  15  -9  109.03   14.92
  -2 -15  -9  119.17   18.14
  -2  15   9  132.20   18.30
  -2  15   8   73.31   14.52
   2  15  -8   70.75   12.73
  -2 -15  -8   75.17   15.60
  -2 -15  -7  215.09   21.45
   2  15  -7  197.93   18.93
  -2  15   7  220.30   20.40
  -2 -15  -6  817.50   42.49
   2  15  -6  820.31   39.83
  -2  15   6  788.39   40.73
  -2 -15  -5  556.93   34.92
   2  15  -5  533.07   31.65
  -2  15   5  568.09   33.42
  -2  15   5  604.10   27.65
  -2  15   4  745.52   38.00
  -2  15   4  738.79   29.75
   2  15  -4  691.17   35.99
  -2 -15  -4  734.48   40.26
   2  15  -3  337.99   24.68
  -2  15   3  390.72   19.04
  -2  15   3  365.73   26.02
   2  15  -3  371.26   26.74
  -2 -15  -3  455.03   29.70
  -2 -15  -2  356.88   25.32
   2  15  -2  318.75   23.68
  -2  15   2  334.28   23.89
  -2  15   2  323.83   16.08
  -2 -15  -1  100.23   14.18
  -2  15   1  102.87    8.58
   2  15  -1  107.18   13.96
  -2  15   1  110.08   15.01
   2 -15   1  107.99    8.29
  -2  15   0   34.22    5.21
  -2  15   0   20.00    9.71
   2  15   0   25.72    9.43
   2 -15   0   30.20    5.53
  -2 -15   0   41.86   11.07
   2 -15  -1   70.53    8.73
  -2  15  -1   84.05   13.58
  -2  15  -1   76.60    6.14
  -2 -15   1   65.00   10.70
  -2  15  -1   75.41    7.29
   2  15   1   63.27   11.32
  -2  15  -2  294.77   12.14
  -2  15  -2  278.21   23.01
  -2  15  -2  283.67   12.80
   2  15   2  275.79   21.04
   2 -15  -2  271.12   17.29
  -2 -15   2  274.20   19.32
  -2  15  -3  364.77   26.16
  -2 -15   3  340.04   21.42
  -2  15  -3  334.16   13.65
   2  15   3  344.71   23.54
   2 -15  -3  360.86   20.70
   2  15   4  813.85   40.02
   2 -15  -4  871.37   36.73
  -2  15  -4  780.81   42.15
  -2  15  -4  910.04   27.73
  -2  15  -5  539.47   18.36
  -2  15  -5  506.24   18.94
   2 -15  -5  547.30   27.95
   2  15   5  515.54   30.52
  -2  15  -6  749.70   24.36
   2  15   6  788.33   38.87
  -2  15  -6  758.24   25.85
   2 -15  -6  794.42   36.53
   2 -15  -7  221.49   19.47
  -2  15  -7  232.74   11.12
  -2  15  -7  234.97   12.66
   2  15   7  213.43   20.33
   2  15   8  132.54   16.34
   2 -15  -8  116.32   15.49
  -2  15  -8  115.06    9.47
   2  15   9  131.16   17.22
  -2  15  -9  115.07   10.40
   2 -15  -9   89.50   14.20
   2  15  10  351.63   27.45
  -2  15 -10  391.08   20.28
   2 -15 -10  412.50   28.82
   2 -15 -11  108.25   16.70
  -2  15 -11   93.98   10.78
   2  15  11  119.25   17.23
   2  15  12  648.54   37.83
  -2  15 -12  652.18   29.92
   2 -15 -12  675.72   40.72
  -2  15 -13  379.79   22.63
   2 -15 -13  353.10   30.53
   2 -15 -14  369.75   31.06
  -2  15 -14  353.87   22.94
   2 -15 -15  156.33   22.23
  -2  15 -15  107.03   14.62
   2 -15 -16  139.48   22.49
  -2  15 -16  134.97   16.40
  -2  15 -17   39.49   12.15
   2 -15 -17   33.03   16.61
   2 -15 -18   74.65   19.29
   2 -15 -19  194.90   29.51
   2 -15 -20  350.32   37.43
   2 -15 -21  179.12   28.46
   2 -15 -22  433.85   43.38
   2 -15 -23   76.53   23.83
   2 -15 -24   84.96   25.31
   2 -15 -25   28.82   23.80
   2  16 -24   26.56   17.78
   2  16 -23  201.32   27.17
  -2 -16 -23  170.77   32.18
   2  16 -22   83.91   20.22
  -2 -16 -22   73.30   26.51
  -2 -16 -21    5.46   20.42
   2  16 -21   39.84   15.62
  -2 -16 -20   28.01   19.03
   2  16 -20   34.12   15.89
   2  16 -19  176.04   23.40
  -2 -16 -19  195.22   29.93
  -2 -16 -18   -1.83   15.44
   2  16 -18    2.03   12.22
   2  16 -17  387.75   31.71
  -2 -16 -17  464.97   41.37
   2  16 -16    9.95   12.31
  -2 -16 -16   41.72   20.31
  -2  16  15  390.51   32.44
   2  16 -15  302.97   25.86
  -2 -16 -15  316.36   32.85
  -2  16  14  121.99   20.10
  -2 -16 -14  124.95   22.23
   2  16 -14   97.72   17.14
  -2  16  13   13.75   13.37
   2  16 -13   31.56   13.18
  -2 -16 -13   19.53   14.50
   2  16 -12  141.59   18.63
  -2  16  12  109.21   17.79
  -2 -16 -12  120.65   20.68
   2  16 -11   67.24   13.55
  -2  16  11   75.89   16.70
  -2 -16 -11   64.88   16.57
  -2 -16 -10   -0.63   12.07
   2  16 -10   13.83   11.58
  -2  16  10   -5.24   12.95
  -2 -16  -9  656.61   40.50
  -2  16   9  650.05   38.59
   2  16  -9  666.57   36.42
   2  16  -8   40.39   10.67
  -2  16   8   36.45   12.57
  -2 -16  -8   55.72   14.81
   2  16  -7  357.47   24.66
  -2 -16  -7  275.14   25.89
  -2  16   7  349.24   27.85
   2  16  -6   82.95   13.80
  -2 -16  -6   79.60   16.11
  -2  16   6   86.43   15.96
   2  16  -5  127.35   16.55
  -2 -16  -5  148.15   19.59
  -2  16   5  168.55   14.42
  -2  16   5  163.45   19.25
  -2  16   4  219.70   15.69
   2  16  -4  209.92   19.99
  -2  16   4  218.57   20.74
  -2 -16  -4  248.00   23.43
  -2  16   3  195.86   13.72
   2  16  -3  179.81   18.39
   2  16  -3  163.08   18.57
  -2  16   3  199.21   20.15
  -2 -16  -3  198.80   20.44
  -2  16   2  109.29    9.97
  -2 -16  -2  116.55   16.22
   2  16  -2   89.96   13.03
   2  16  -2  120.89   16.31
  -2  16   2  112.14   16.29
   2  16  -1  450.38   28.75
  -2  16   1  441.69   29.00
  -2  16   1  477.02   19.98
  -2 -16  -1  464.91   28.51
   2 -16   1  470.33   19.61
  -2  16   0   13.72    4.58
  -2  16   0   21.39   10.45
   2  16   0    2.51    8.63
   2 -16   0   11.41    4.81
  -2 -16   0    0.44    8.07
   2 -16  -1  532.63   23.90
  -2  16  -1  556.04   22.21
  -2 -16   1  553.43   29.88
  -2  16  -1  624.38   21.15
  -2  16  -1  554.77   33.38
   2  16   1  516.71   31.21
  -2  16  -2   92.09    6.50
  -2  16  -2   70.47    6.33
  -2  16  -2   85.50   14.50
  -2 -16   2   79.68   11.25
   2  16   2   84.13   13.58
   2 -16  -2   94.34   10.49
  -2  16  -3  309.68   25.55
  -2  16  -3  276.94   12.29
   2  16   3  296.97   22.98
  -2 -16   3  282.82   19.94
   2 -16  -3  292.15   19.12
   2 -16  -4  246.55   18.33
   2  16   4  234.30   21.01
  -2  16  -4  166.64   19.70
  -2  16  -4  238.15   11.00
   2 -16  -5  105.46   13.81
  -2  16  -5  104.93    7.20
   2  16   5   93.32   14.75
   2 -16  -6  101.05   14.18
  -2  16  -6   93.78    7.33
   2  16   6   94.71   15.07
   2 -16  -7  465.71   28.12
  -2  16  -7  437.66   18.19
   2  16   7  426.40   29.17
   2 -16  -8   28.44   11.25
  -2  16  -8   43.49    6.68
   2  16   8   35.18   12.36
  -2  16  -9  710.22   27.94
   2 -16  -9  720.63   38.75
   2  16   9  736.37   39.54
   2  16  10    1.42    9.62
   2 -16 -10   -2.67   11.98
  -2  16 -10    1.57    5.74
  -2  16 -11  110.69   11.43
   2  16  11  114.18   17.10
   2 -16 -11   90.90   16.22
   2 -16 -12  101.70   19.08
  -2  16 -12  117.94   12.27
   2  16  12  115.71   17.73
   2  16  13   17.95   11.93
   2 -16 -13   34.26   13.78
   2 -16 -14   85.01   18.76
   2  16  14  136.32   19.48
   2 -16 -15  303.87   30.09
   2 -16 -16   19.27   14.77
   2 -16 -17  436.35   38.29
   2 -16 -18    3.80   16.96
   2 -16 -19  151.07   25.65
   2 -16 -20   33.72   19.17
   2 -16 -21   17.89   18.88
   2 -16 -22   40.73   21.45
   2 -16 -23  172.16   32.25
   2 -16 -24   12.25   21.17
  -2 -17 -23  126.29   30.77
  -2 -17 -22  184.52   32.50
  -2 -17 -21  253.14   35.89
   2  17 -21  253.68   28.64
  -2 -17 -20  209.36   32.37
   2  17 -20  185.86   23.89
  -2 -17 -19  166.80   30.40
   2  17 -19  138.74   21.45
  -2 -17 -18   38.16   18.91
   2  17 -18   66.84   17.17
  -2  17  17   14.84   15.42
   2  17 -17   14.40   13.25
  -2 -17 -17   34.03   21.16
  -2  17  16  134.73   22.55
   2  17 -16  100.93   17.29
  -2 -17 -16  138.11   25.59
   2  17 -15  124.20   18.75
  -2  17  15  164.33   23.28
  -2 -17 -15  158.09   26.19
  -2 -17 -14  246.94   29.06
  -2  17  14  280.85   27.71
   2  17 -14  231.79   22.88
  -2 -17 -13  398.03   35.48
  -2  17  13  410.96   32.47
   2  17 -13  426.65   30.25
   2  17 -12  536.74   34.04
  -2 -17 -12  579.07   40.54
  -2  17  12  533.92   37.54
  -2 -17 -11  193.12   24.13
  -2  17  11  171.19   21.78
   2  17 -11  206.28   20.56
  -2  17  10  109.82   18.28
  -2 -17 -10  146.37   21.43
   2  17 -10  129.98   16.77
  -2  17   9   -4.16   11.53
  -2 -17  -9   25.01   12.60
   2  17  -9    7.46    9.45
  -2 -17  -8   83.64   16.64
  -2  17   8   69.73   14.64
   2  17  -8   64.11   13.00
   2  17  -7  119.84   15.44
  -2  17   7  163.99   20.42
  -2 -17  -7  150.30   19.94
  -2 -17  -6  442.11   32.83
   2  17  -6  421.32   28.18
  -2  17   6  443.54   31.13
   2  17  -5  478.61   30.39
  -2  17   5  538.85   33.82
  -2 -17  -5  523.92   34.61
  -2  17   4  572.69   34.91
   2  17  -4  533.18   32.11
  -2 -17  -4  555.33   35.93
   2  17  -3  499.29   31.32
  -2  17   3  556.03   34.66
   2  17  -3  535.53   34.08
  -2 -17  -3  609.39   34.97
   2  17  -2  402.27   28.01
   2  17  -2  444.75   30.79
  -2  17   2  510.20   32.02
  -2 -17  -2  537.75   32.14
  -2  17   1   32.00   11.46
  -2 -17  -1   27.96   10.05
   2 -17   1   45.89    6.76
   2  17  -1   25.19    9.73
  -2  17   0   84.27    8.51
  -2 -17   0  103.61   14.09
   2  17   0   81.32   14.17
  -2  17   0  119.90   17.73
   2 -17   0   88.20    8.99
   2  17   1   20.34    9.61
  -2  17  -1   28.05   10.92
   2 -17  -1   23.77    6.67
  -2  17  -1   26.12    5.48
  -2 -17   1    7.51    7.67
  -2  17  -2  402.66   29.08
   2 -17  -2  411.83   21.16
   2  17   2  363.96   26.38
  -2 -17   2  356.35   23.30
  -2  17  -2  380.75   15.90
  -2  17  -3  480.17   17.84
  -2  17  -3  503.13   33.68
  -2 -17   3  473.94   26.62
   2 -17  -3  476.46   25.76
   2  17   3  481.11   30.85
  -2  17  -4  567.53   37.70
   2  17   4  687.54   38.16
   2 -17  -4  702.20   33.47
  -2  17  -4  729.08   23.54
   2 -17  -5  540.83   29.78
   2  17   5  528.48   33.06
   2  17   6  468.26   31.39
   2 -17  -6  482.86   28.91
   2  17   7  193.84   20.50
   2 -17  -7  227.58   20.26
   2  17   8   62.18   13.73
   2 -17  -8   80.33   15.08
   2 -17  -9   21.31   10.24
   2  17   9   21.35   11.66
   2 -17 -10  135.25   18.96
   2  17  10  147.13   19.72
   2  17  11  179.23   21.27
   2 -17 -11  170.77   21.44
   2  17  12  517.89   34.78
   2 -17 -12  503.94   36.20
   2 -17 -13  348.27   30.96
   2  17  13  336.28   28.92
   2 -17 -14  267.50   28.66
   2  17  14  282.10   27.43
   2  17  15  127.79   20.63
   2 -17 -15   98.76   20.33
   2  17  16   96.40   18.64
   2 -17 -16   96.79   21.80
   2 -17 -17   -9.31   18.15
   2 -17 -18   45.98   19.91
   2 -17 -19  118.88   24.93
   2 -17 -20  148.47   28.22
   2 -17 -21  194.70   30.95
   2 -17 -22  138.83   27.95
   2 -17 -23  106.39   27.14
   2 -17 -24   32.31   23.59
  -2 -18 -22   -0.16   21.11
  -2 -18 -21   51.62   23.77
  -2 -18 -20   70.30   25.72
  -2  18  20   52.75   20.17
  -2 -18 -19   -3.69   17.56
  -2  18  19   15.23   15.98
  -2  18  18  319.79   32.05
  -2 -18 -18  333.77   37.59
   2  18 -17    0.69   12.07
  -2 -18 -17   12.94   17.86
  -2  18  17   -5.58   12.62
   2  18 -16  470.96   33.50
  -2  18  16  438.06   36.54
  -2 -18 -16  466.57   41.37
  -2 -18 -15   12.63   17.40
   2  18 -15  -17.58   13.72
  -2  18  15    5.48   13.32
  -2  18  14  169.44   24.15
   2  18 -14  137.63   19.12
  -2 -18 -14  195.86   27.84
  -2  18  13    3.03   12.01
   2  18 -13   22.34   12.12
  -2 -18 -13    2.28   14.92
  -2 -18 -12   17.58   15.20
   2  18 -12   19.21   11.71
  -2  18  12    7.27   14.25
  -2 -18 -11   98.40   21.20
  -2  18  11   82.40   18.09
   2  18 -11   92.61   15.77
   2  18 -10  337.91   25.88
  -2 -18 -10  324.07   30.67
  -2  18  10  346.82   29.93
  -2 -18  -9    6.06   12.45
  -2  18   9   10.50   11.07
   2  18  -9   -5.57   11.65
  -2 -18  -8  768.63   44.77
  -2  18   8  706.97   42.76
   2  18  -8  725.43   38.67
  -2  18   7   42.47   13.54
   2  18  -7   16.58   10.66
  -2 -18  -7   43.44   14.83
  -2 -18  -6  407.60   31.45
   2  18  -6  378.05   26.89
  -2  18   6  360.31   29.94
  -2 -18  -5   58.52   14.98
   2  18  -5   65.60   13.81
  -2  18   5   67.40   15.64
  -2 -18  -4  121.53   19.97
   2  18  -4  114.83   16.05
   2  18  -3   86.32   14.46
   2  18  -3   66.24   14.63
  -2 -18  -3   84.73   15.45
  -2  18   3   82.42   14.87
   2  18  -2  448.47   29.34
  -2 -18  -2  482.47   31.00
   2  18  -2  442.34   31.78
  -2  18   2  573.42   34.43
  -2  18   1   69.32   14.66
   2  18  -1   60.64   13.35
  -2 -18  -1   72.96   13.61
  -2  18   0  667.20   26.38
  -2  18   0  644.38   38.34
  -2 -18   0  630.00   34.23
   2 -18   0  627.75   25.91
   2  18   0  686.72   38.08
   2  18   1   99.35   15.31
   2 -18  -1  112.44   10.65
  -2  18  -1  100.07   16.68
  -2 -18   1  101.30   13.54
   2 -18  -2  535.15   25.66
   2  18   2  529.43   33.02
  -2  18  -2  501.81   34.16
  -2 -18   2  491.01   28.35
   2 -18  -3   68.43   10.47
  -2 -18   3   78.34   12.31
  -2  18  -3   53.35   13.95
   2  18   3   36.17   10.96
   2 -18  -4  165.59   16.24
  -2  18  -4   93.63   17.52
   2  18   4  139.61   18.73
   2 -18  -5   95.03   13.31
   2  18   5  103.09   17.56
   2 -18  -6  359.99   25.46
   2  18   6  371.21   28.78
   2 -18  -7   84.46   14.40
   2  18   7   68.99   16.35
   2 -18  -8  664.71   37.55
   2  18   8  676.66   40.70
   2 -18  -9   12.11   11.37
   2  18   9    8.57   10.78
   2  18  10  356.87   29.43
   2 -18 -10  342.37   28.42
   2 -18 -11   60.52   15.10
   2  18  11   79.19   16.63
   2  18  12   34.73   15.69
   2 -18 -12   26.36   14.20
   2 -18 -13  -12.49   16.54
   2  18  13   -4.61   12.78
   2  18  14  159.03   21.89
   2 -18 -14   87.07   18.27
   2  18  15    7.72   13.37
   2 -18 -15   19.99   14.91
   2 -18 -16  477.10   40.73
   2  18  16  496.61   36.89
   2 -18 -17  -14.48   17.76
   2  18  17    0.82   13.91
   2 -18 -18  326.11   34.88
   2  18  18  314.32   31.17
   2 -18 -19  -16.02   19.36
   2  18  19   18.54   15.78
   2 -18 -20   81.02   24.25
   2 -18 -21   26.20   20.14
   2 -18 -22  -12.45   21.13
   2 -18 -23   39.87   21.43
  -2 -19 -21  393.47   44.07
  -2  19  20  184.27   28.19
  -2 -19 -20  155.70   31.24
  -2  19  19  109.16   23.44
  -2 -19 -19   94.77   25.99
  -2  19  18   25.84   17.98
  -2 -19 -18    0.62   17.91
  -2 -19 -17   13.08   18.51
  -2  19  17    9.12   13.95
  -2 -19 -16   28.81   19.77
  -2  19  16   27.10   16.66
  -2  19  15  111.04   21.78
  -2 -19 -15  161.76   26.82
  -2 -19 -14  160.02   25.96
  -2  19  14  200.31   26.12
   2  19 -13  476.49   32.38
  -2  19  13  475.45   37.75
  -2 -19 -13  500.95   41.02
  -2 -19 -12  259.40   29.94
  -2  19  12  239.44   27.49
   2  19 -12  259.03   24.26
   2  19 -11  441.61   29.95
  -2 -19 -11  460.78   38.00
  -2  19  11  464.75   36.34
  -2 -19 -10   86.49   20.44
   2  19 -10   97.90   15.86
  -2  19  10  105.96   19.74
  -2 -19  -9   25.98   14.63
  -2  19   9   11.93   11.64
   2  19  -9   29.34   11.63
  -2 -19  -8   11.97   13.56
  -2  19   8   -0.52   11.60
   2  19  -8   12.91    9.87
  -2 -19  -7  234.46   25.97
  -2  19   7  234.46   24.86
   2  19  -7  205.47   20.56
  -2 -19  -6  168.10   22.24
   2  19  -6  187.67   19.71
  -2  19   6  186.82   22.37
  -2  19   5  634.09   40.30
   2  19  -5  615.23   35.92
  -2 -19  -5  687.22   40.99
   2  19  -4  337.37   25.96
  -2  19   4  355.77   29.18
  -2 -19  -4  358.42   29.55
   2  19  -3  732.60   39.66
  -2 -19  -3  686.34   39.71
   2  19  -3  661.49   41.07
  -2  19   3  732.65   42.26
  -2  19   2   63.02   15.37
   2  19  -2   57.41   13.50
   2  19  -2   44.56   11.90
  -2 -19  -2   70.61   13.63
   2  19  -1   69.31   14.04
   2  19  -1   56.69   14.49
  -2  19   1   31.26   14.54
  -2 -19  -1   67.30   13.34
  -2 -19   0   14.20   10.10
   2  19   0   -2.25   12.11
  -2  19   0   -9.82   13.02
  -2 -19   1   69.31   13.51
   2  19   1   69.75   14.12
  -2  19  -1   68.69   15.45
   2  19   2   50.98   13.91
  -2 -19   2   48.22   10.81
  -2  19  -2   17.85   12.97
  -2 -19   3  788.70   37.16
   2  19   3  798.71   43.11
   2 -19  -3  757.74   33.93
  -2  19  -3  681.34   43.03
   2 -19  -4  298.30   21.43
   2  19   4  284.56   25.81
   2  19   5  650.81   39.33
   2 -19  -5  662.30   34.19
   2  19   6  129.58   18.84
   2 -19  -6  153.45   17.50
   2 -19  -7  216.47   21.05
   2  19   7  211.39   23.90
   2 -19  -8   28.44   11.50
   2  19   8   14.34   12.21
   2 -19  -9   44.28   14.41
   2  19   9   -2.44   13.02
   2  19  10   47.60   14.86
   2 -19 -10   59.66   15.43
   2 -19 -11  539.90   37.55
   2  19  11  513.82   36.82
   2  19  12  232.55   26.09
   2 -19 -12  227.38   26.46
   2 -19 -13  605.66   42.13
   2  19  13  570.35   39.80
   2 -19 -14  201.76   26.18
   2  19  14  231.18   26.11
   2 -19 -15  137.39   23.66
   2  19  15  154.10   22.43
   2  19  16   66.37   17.24
   2 -19 -16   33.75   15.96
   2  19  17    3.78   13.45
   2 -19 -17    2.26   18.78
   2 -19 -18   -4.11   17.66
   2  19  18   33.05   16.74
   2 -19 -19  140.82   28.34
   2  19  19  125.12   23.08
   2  19  20  168.32   25.97
   2 -19 -20  142.15   28.87
   2 -19 -21  383.47   42.45
   2  19  21  359.43   34.67
   2 -19 -22   58.10   23.50
  -2 -20 -21   50.05   26.58
  -2 -20 -20   73.50   26.00
  -2 -20 -19  141.96   28.97
  -2 -20 -18   10.69   18.86
  -2  20  18   10.95   17.71
  -2 -20 -17  319.25   37.72
  -2  20  17  342.17   35.11
  -2  20  16   -0.75   15.84
  -2 -20 -16   -9.72   20.10
  -2  20  15  144.17   23.91
  -2 -20 -15  159.71   27.57
  -2 -20 -14   55.27   19.61
  -2  20  14   31.65   14.19
  -2 -20 -13    0.18   16.67
  -2  20  13    9.86   15.88
  -2  20  12   23.68   14.29
  -2 -20 -12   57.57   20.35
  -2 -20 -11  143.09   23.17
  -2  20  11  125.37   22.43
  -2  20  10  -12.45   14.67
  -2 -20 -10  -12.08   16.56
   2  20  -9  362.64   27.16
  -2 -20  -9  422.21   34.88
  -2  20   9  391.92   33.08
  -2 -20  -8   24.99   14.73
  -2  20   8   23.74   14.08
   2  20  -8   12.13   10.01
  -2  20   7  486.36   35.97
   2  20  -7  443.31   29.84
  -2 -20  -7  520.78   38.68
  -2 -20  -6   60.23   15.43
   2  20  -6   64.88   13.54
  -2  20   6   55.28   15.64
  -2  20   5  122.54   20.60
  -2 -20  -5   69.76   18.54
   2  20  -5  107.03   16.36
   2  20  -4   49.93   12.35
  -2  20   4   43.63   16.74
  -2 -20  -4   49.42   15.53
  -2  20   3  163.34   22.52
  -2 -20  -3  173.52   20.66
   2  20  -3  168.76   19.32
  -2  20   2  102.20   18.64
   2  20  -2   79.98   14.08
  -2 -20  -2   89.66   14.84
   2  20  -2   51.26   14.26
   2  20  -1  351.36   29.18
  -2 -20  -1  374.94   26.39
  -2  20   1  342.41   29.44
   2  20  -1  324.39   25.81
  -2  20   0    2.09   12.59
  -2 -20   0   16.51    8.34
   2  20   0   14.21   10.62
   2  20   1  351.08   28.70
  -2  20  -1  386.83   31.12
  -2 -20   1  325.11   24.09
  -2 -20   2   81.47   12.60
  -2  20  -2   48.65   15.64
   2  20   2   69.10   15.89
   2  20   3  101.93   17.78
  -2  20  -3   97.25   17.84
   2  20   4   24.08   13.32
   2  20   5   42.27   14.10
   2  20   6   65.82   17.25
   2 -20  -7  582.15   34.82
   2  20   7  573.18   37.93
   2 -20  -8   40.76   13.61
   2  20   8   11.90   13.54
   2  20   9  404.93   33.36
   2 -20  -9  411.28   31.09
   2 -20 -10    4.90   11.89
   2  20  10   26.51   14.08
   2 -20 -11  199.07   23.94
   2  20  11  185.75   24.66
   2 -20 -12   43.10   17.65
   2  20  12   30.25   13.80
   2 -20 -13   34.29   16.73
   2  20  13    6.13   14.95
   2 -20 -14   71.77   20.02
   2  20  14   33.06   14.55
   2  20  15  170.44   24.26
   2 -20 -15  201.01   28.00
   2  20  16   26.78   15.80
   2 -20 -16   14.32   16.72
   2  20  17  391.77   34.58
   2 -20 -17  399.38   39.79
   2 -20 -18    4.83   18.22
   2  20  18   26.63   16.10
   2 -20 -19  131.67   28.33
   2  20  19  191.81   26.58
   2 -20 -20   12.58   20.02
   2  20  20   37.85   17.75
   2 -20 -21   -9.88   24.01
   2 -20 -22  -28.27   24.77
  -2 -21 -20  237.93   35.66
  -2 -21 -19   82.04   25.65
  -2 -21 -18   25.97   21.76
  -2  21  17   47.59   19.69
  -2 -21 -17   67.50   24.25
  -2  21  16   25.63   17.61
  -2 -21 -16   21.73   19.36
  -2 -21 -15   84.37   24.07
  -2  21  15   85.29   20.76
  -2 -21 -14  222.12   31.05
  -2  21  14  208.18   27.15
  -2  21  13   68.75   20.18
  -2 -21 -13   84.65   21.41
  -2  21  12  507.16   39.75
  -2 -21 -12  566.28   43.39
  -2 -21 -11  107.09   22.14
  -2  21  11  104.64   21.64
  -2 -21 -10  175.01   26.01
  -2  21  10  158.90   23.51
  -2  21   9  113.22   20.00
  -2 -21  -9   97.30   21.09
  -2 -21  -8   35.57   16.71
  -2  21   8   57.71   18.11
  -2  21   7   48.62   16.41
  -2 -21  -7   85.38   18.44
  -2  21   6  177.43   23.97
  -2 -21  -6  184.83   24.26
  -2  21   5   80.46   18.58
  -2 -21  -5   51.59   15.90
  -2  21   4  634.57   41.40
   2  21  -4  585.30   35.50
  -2 -21  -4  634.88   39.31
  -2 -21  -3   56.32   13.98
   2  21  -3   51.34   13.10
  -2  21   3   44.85   15.14
   2  21  -2  215.83   24.72
  -2  21   2  216.91   26.15
  -2 -21  -2  281.69   23.59
   2  21  -2  247.00   23.20
   2  21  -1   39.91   11.98
   2  21  -1   31.90   14.35
  -2  21   1   28.03   12.46
  -2 -21  -1   36.91   11.93
  -2 -21   0   29.25   11.87
   2  21   0    1.39   11.72
  -2  21   0  -12.95   14.88
  -2 -21   1   43.47   11.61
  -2  21  -1   40.87   15.05
   2  21   1   27.18   12.58
   2  21   2  246.26   25.28
  -2  21  -2  206.60   24.76
  -2 -21   2  246.91   20.96
  -2  21  -3   47.26   13.84
   2  21   3   89.12   17.73
   2  21   4  630.07   40.44
   2  21   5   87.35   18.60
   2  21   6  123.97   20.70
   2  21   7   86.04   18.90
   2  21   8   30.11   14.71
   2  21   9  118.52   20.13
   2  21  10  112.01   20.37
   2  21  11  124.07   21.72
   2  21  12  482.05   37.62
   2 -21 -13  119.34   22.27
   2  21  13  100.75   20.43
   2  21  14  252.33   29.24
   2 -21 -14  287.18   31.71
   2  21  15   39.20   17.01
   2 -21 -15   61.00   20.08
   2  21  16   10.53   15.94
   2 -21 -16   37.39   18.53
   2 -21 -17   43.69   21.13
   2  21  17   83.30   20.61
   2  21  18   48.30   19.09
   2 -21 -18   87.52   24.58
   2 -21 -19   98.95   26.90
   2 -21 -20  295.10   38.29
   2 -21 -21   -4.97   21.49
  -2 -22 -19   54.33   25.08
  -2 -22 -18   80.77   25.70
  -2 -22 -17  103.45   26.78
  -2 -22 -16  206.24   32.18
  -2  22  16  199.35   28.90
  -2  22  15  112.77   22.91
  -2 -22 -15  121.29   26.10
  -2  22  14   67.01   21.63
  -2 -22 -14   81.31   24.64
  -2  22  13  142.64   25.65
  -2 -22 -13  166.64   27.95
  -2  22  12   25.86   15.53
  -2 -22 -12   41.44   19.44
  -2 -22 -11  101.11   22.41
  -2  22  11   63.64   19.20
  -2  22  10  200.62   26.56
  -2 -22 -10  179.32   27.05
  -2 -22  -9  111.93   22.48
  -2  22   9  122.64   22.23
  -2  22   8  329.28   32.35
  -2 -22  -8  296.63   31.65
  -2  22   7  193.03   25.70
  -2 -22  -7  203.39   26.28
  -2 -22  -6  120.04   20.85
  -2  22   6  140.69   22.63
  -2  22   5   90.11   20.06
  -2 -22  -5   67.91   17.08
  -2 -22  -4   19.50   12.26
  -2  22   4    7.35   15.19
  -2  22   3   11.88   14.73
  -2 -22  -3   38.02   12.76
  -2 -22  -2  168.40   19.72
   2  22  -2  142.77   21.05
  -2  22   2  185.81   23.96
   2  22  -1   42.47   15.35
  -2  22   1   68.45   16.85
   2  22   0  356.40   31.56
  -2  22   0  361.46   32.30
   2  22   1   52.43   16.22
  -2  22  -1   53.19   15.13
  -2  22  -2  140.22   22.05
   2  22   2  157.00   21.75
  -2  22  -3  -26.59   18.61
   2  22   3   46.70   15.93
   2  22   4   30.46   15.20
   2  22   5   77.95   18.47
   2  22   6  158.69   22.58
   2  22   7  150.11   22.57
   2  22   8  365.89   33.11
   2  22   9   51.18   16.84
   2  22  10  193.85   25.53
   2  22  11   76.64   19.49
   2  22  12   17.05   14.43
   2  22  13  104.54   22.36
   2  22  14   93.52   22.09
   2  22  15   72.00   18.67
   2  22  16  176.32   26.60
   2  22  17   58.72   20.74
  -2 -23 -18   30.59   21.30
  -2 -23 -17   12.79   20.73
  -2 -23 -16   36.18   21.34
  -2 -23 -15  110.53   26.03
  -2 -23 -14    0.23   17.70
  -2  23  14   -6.51   16.88
  -2  23  13  384.42   37.52
  -2 -23 -13  396.58   40.54
  -2 -23 -12   28.49   19.66
  -2  23  12    8.40   15.58
  -2 -23 -11  340.33   36.49
  -2  23  11  386.04   36.89
  -2 -23 -10   13.34   15.47
  -2  23  10   16.64   15.33
  -2 -23  -9   27.67   15.98
  -2  23   9   61.85   20.33
  -2 -23  -8   49.73   18.27
  -2  23   8   30.54   15.90
  -2  23   7  107.00   21.11
  -2 -23  -7  115.06   21.24
  -2  23   6   24.39   15.86
  -2  23   5  379.97   34.24
  -2  23   4   20.71   15.25
  -2  23   3  424.97   36.07
  -2  23   2    9.82   13.15
   2  23  -2   -6.05   16.16
  -2  23   1  135.73   22.67
   2  23  -1  119.33   21.34
   2  23   0  -25.59   15.14
  -2  23   0  -10.82   16.40
   2  23   1   86.24   19.65
  -2  23  -1  122.48   22.12
  -2  23  -2    9.45   12.83
   2  23   2   17.93   14.91
   2  23   3  357.89   32.25
   2  23   4   45.37   15.60
   2  23   5  399.39   34.45
   2  23   6   25.34   14.91
   2  23   7  124.71   22.20
   2  23   8   45.90   17.44
   2  23   9   33.01   17.31
   2  23  10   37.39   17.53
   2  23  11  289.22   31.67
   2  23  12   12.93   14.41
   2  23  13  328.37   33.68
   2  23  14  -14.53   16.92
   2  23  15  102.18   21.96
  -2 -24 -17  182.17   33.15
  -2 -24 -16  157.58   31.25
  -2 -24 -15   76.14   24.64
  -2  24  12    5.61   16.48
  -2  24  11   33.77   16.49
  -2  24  10   85.37   22.45
  -2  24   9  213.69   28.51
  -2  24   8  153.91   25.04
  -2  24   7  224.13   30.04
  -2  24   6  104.83   22.52
  -2  24   5   20.33   16.38
  -2  24   4   48.94   19.00
  -2  24   3   28.42   15.33
  -2  24   2  101.15   22.08
   2  24  -1  232.30   28.05
  -2  24   1  270.31   30.89
   2  24   0  161.07   23.46
  -2  24   0  152.20   24.79
  -2  24  -1  296.67   32.18
   2  24   1  282.34   30.22
  -2  24  -2   94.78   21.09
   2  24   2  138.04   23.40
   2  24   3   53.21   17.80
   2  24   4  103.70   22.13
   2  24   5   20.66   14.65
   2  24   6  103.80   21.65
   2  24   7  180.49   26.57
   2  24   8  176.48   26.50
   2  24   9  209.89   27.84
   2  24  10   77.01   21.24
   2  24  11   28.09   17.99
   2  24  12   23.99   16.89
   2  24  13    1.70   16.14
  -2  25   9   -1.80   14.01
  -2  25   8  -17.38   17.72
  -2  25   7   -1.95   16.67
  -2  25   6  195.48   27.79
  -2  25   5   27.82   18.80
  -2  25   4  538.74   43.83
  -2  25   3   -7.73   17.26
  -2  25   2  221.28   29.08
  -2  25   1   -4.37   17.18
   2  25  -1  -21.05   19.79
   2  25   0  -17.70   17.67
  -2  25   0   -8.67   16.55
  -2  25  -1    7.89   16.50
   2  25   1    7.30   14.34
   2  25   2  155.44   23.67
  -2  25  -2  146.65   25.24
   2  25   3   27.68   17.84
   2  25   4  542.53   41.95
   2  25   5   24.39   15.21
   2  25   6  216.49   28.22
   2  25   7   36.70   17.87
   2  25   8   -7.53   16.50
   2  25   9   -0.64   16.29
   2  25  10   74.89   20.04
   2  25  11    7.10   17.43
  -2  26   5    4.72   15.47
  -2  26   4   34.70   18.18
  -2  26   3    6.44   16.53
  -2  26   2   63.62   20.08
  -2  26   1  175.22   28.37
   2  26   0  151.27   25.75
  -2  26   0  172.20   28.73
   2  26   1  145.05   24.37
  -2  26  -1  140.96   26.26
   2  26   2   89.52   20.90
   2  26   3    9.85   14.81
   2  26   4    7.80   15.48
   2  26   5   36.54   18.76
   2  26   6   33.42   18.47
   2  26   7  238.81   30.10
   2  26   8  152.25   25.55
   2  27   0  -21.48   20.51
   2  27   1   63.02   22.09
   2  27   2   30.34   19.72
   2  27   3  187.44   29.07
   3   0   0    1.62    3.85
  -3   0   0   -1.37    4.10
   3   0  -1  226.29   13.01
  -3   0   1  180.19   11.03
   3   0  -1  198.99   12.72
   3   0   1  194.49   11.14
  -3   0  -1  193.90   11.34
  -3   0   2 2682.74   81.24
   3   0  -2 2773.15   81.45
   3   0   2 2713.32   78.37
  -3   0  -2 2886.61   79.40
   3   0  -3  628.44   26.34
  -3   0  -3  656.17   24.95
  -3   0   3  668.05   27.88
   3   0   3  687.59   25.25
   3   0   4  205.32   12.20
  -3   0   4  184.10   13.61
  -3   0  -4  180.91   11.88
   3   0  -4  175.60   12.67
  -3   0   5  289.37   17.71
  -3   0  -5  272.00   14.98
   3   0  -5  259.28   16.35
   3   0   5  282.31   14.95
   3   0   6 1935.35   57.96
   3   0  -6 1825.05   60.37
  -3   0  -6 1873.73   58.42
  -3   0   6 1951.71   63.27
  -3   0  -7   84.07    9.60
  -3   0   7   76.85   10.63
   3   0   7   84.44    8.79
   3   0  -7   94.07   11.31
   3   0   8  196.44   14.11
  -3   0  -8  206.81   15.79
  -3   0   8  242.71   18.32
   3   0  -8  247.42   17.67
  -3   0  -9  457.60   24.89
   3   0  -9  433.36   25.29
  -3   0 -10 1296.06   48.22
   3   0 -10 1280.21   49.63
   3   0 -11   68.35   13.25
  -3   0 -11   69.97   12.64
  -3   0 -12 1564.48   59.27
   3   0 -12 1641.73   61.17
  -3   0 -13   18.04    9.84
   3   0 -13   11.55    9.17
  -3   0 -14  760.87   38.49
   3   0 -14  731.78   38.89
  -3   0 -15  196.12   20.82
   3   0 -15  218.06   21.52
   3   0 -16  157.28   20.25
  -3   0 -16  141.18   19.97
  -3   0 -17  261.14   25.38
   3   0 -17  303.60   26.65
  -3   0 -18  685.09   42.22
   3   0 -18  730.46   42.61
   3   0 -19   23.01   15.93
  -3   0 -19   43.69   16.13
   3   0 -20 1183.08   59.42
  -3   0 -20 1231.64   60.07
   3   0 -21    7.05   14.71
  -3   0 -21    5.95   15.01
  -3   0 -22  480.27   38.90
   3   0 -22  459.26   37.29
   3   0 -23   47.42   18.90
  -3   0 -23   58.57   20.58
  -3   0 -24   39.61   20.03
   3   0 -24   30.02   19.73
   3   0 -25   99.02   22.33
  -3   0 -25  136.73   27.00
  -3   0 -26  137.88   26.60
   3   0 -26   92.68   25.63
   3   0 -27   39.20   21.63
  -3   0 -27   37.92   23.29
  -3   0 -28  455.91   44.74
   3   0 -28  448.60   42.92
  -3   0 -29   22.46   22.68
  -3  -1 -29   59.66   25.69
  -3  -1 -28   51.81   23.49
   3   1 -28   42.15   21.26
   3   1 -27  160.20   29.81
  -3  -1 -27  196.61   31.86
  -3  -1 -26  342.63   37.40
   3   1 -26  277.62   34.29
  -3  -1 -25  402.88   39.18
   3   1 -25  351.05   35.99
   3   1 -24  228.89   29.33
  -3  -1 -24  290.38   34.16
  -3  -1 -23  327.28   34.73
   3   1 -23  265.66   29.70
  -3  -1 -22  123.49   23.11
   3   1 -22  159.44   24.19
  -3  -1 -21  173.22   25.32
   3   1 -21  144.40   21.69
  -3  -1 -20  297.36   29.69
   3   1 -20  235.95   27.08
   3   1 -19  603.99   39.75
  -3  -1 -19  615.72   40.85
  -3  -1 -18  312.98   28.78
   3   1 -18  308.26   27.82
   3   1 -17 1483.17   64.66
  -3  -1 -17 1532.58   65.53
  -3  -1 -16 1399.46   60.20
   3   1 -16 1313.76   58.57
  -3  -1 -15 1095.88   49.57
   3   1 -15  987.70   48.19
  -3  -1 -14  120.29   16.57
   3   1 -14   98.86   15.58
  -3  -1 -13   22.40   10.23
   3   1 -13   14.70   10.75
  -3  -1 -12  356.91   24.50
   3   1 -12  339.86   25.32
   3   1 -11  641.15   33.57
  -3  -1 -11  677.77   33.68
   3   1 -10  876.76   40.49
  -3  -1 -10 1000.95   40.62
   3  -1   9 1664.67   56.77
  -3  -1  -9 1815.57   60.08
   3   1  -9 1812.11   61.53
  -3  -1  -8 1697.47   58.01
  -3   1   8 1797.13   47.59
  -3   1   8 1699.91   60.70
   3   1  -8 1687.01   59.18
   3  -1   8 1613.54   54.49
   3   1  -7  845.63   35.37
  -3  -1  -7  843.10   34.06
   3  -1   7  887.45   32.04
  -3   1   7  915.34   37.29
  -3   1   7  848.09   24.42
  -3  -1  -6 2394.63   72.17
   3  -1   6 2427.66   69.51
   3  -1   6 2304.34   68.93
   3   1  -6 2369.85   74.14
  -3   1   6 2503.64   75.58
   3  -1   5  582.97   22.51
  -3  -1  -5  538.20   23.92
   3   1  -5  538.89   25.19
  -3   1   5  597.01   26.39
  -3   1   4  744.04   30.35
   3  -1   4  795.86   27.57
  -3  -1  -4  768.51   29.04
   3   1  -4  772.50   30.89
   3  -1   3  797.03   27.24
   3   1  -3  745.63   30.76
  -3   1   3  781.12   30.37
  -3  -1  -3  799.43   29.39
   3   1  -2 2044.16   55.83
  -3   1   2 2096.97   62.76
   3   1  -2 1969.41   63.68
   3  -1   2 2026.19   58.87
  -3  -1  -2 2173.64   62.42
   3   1  -2 2450.78   65.46
   3  -1   1 3815.05   92.52
   3   1  -1 3647.85   94.64
   3   1  -1 3808.06  100.47
  -3   1   1 3625.08   91.83
   3  -1   1 3260.31   95.17
  -3  -1  -1 3419.57   98.03
   3  -1   0 1590.03   42.05
   3  -1   0 1698.19   47.56
   3   1   0 1623.02   48.57
  -3   1   0 1530.78   46.18
  -3  -1   0 1528.37   47.41
  -3   1   0 1672.99   42.29
   3  -1  -1 3566.69   96.64
  -3  -1   1 3261.24   94.73
   3  -1  -1 3535.97   96.49
  -3   1  -1 3230.30   92.71
   3   1   1 3202.64   94.61
   3   1   2 2050.91   60.68
   3  -1  -2 2041.22   61.25
  -3   1  -2 2142.12   59.43
  -3  -1   3  586.22   18.27
  -3   1  -3  611.11   22.80
   3  -1  -3  614.66   24.25
  -3  -1   3  613.94   26.76
   3   1   3  689.00   24.85
  -3   1  -4  995.53   33.45
   3   1   4 1070.02   36.29
  -3  -1   4 1060.43   39.55
   3  -1  -4 1001.66   35.99
   3  -1  -5  459.00   21.26
  -3  -1   5  453.06   23.24
   3   1   5  423.37   20.23
  -3   1  -5  393.96   18.26
  -3   1  -6 2247.62   66.26
  -3  -1   6 2288.56   72.28
   3   1   6 2191.17   67.41
   3  -1  -6 2239.06   69.07
   3   1   7  902.25   34.07
  -3   1  -7  858.31   33.34
   3  -1  -7  945.53   36.48
  -3  -1   7  900.76   38.05
   3   1   8 1955.50   63.15
  -3   1  -8 2059.98   63.48
   3  -1  -8 2014.99   66.48
   3  -1  -9 1759.60   60.52
  -3   1  -9 1663.71   57.30
   3  -1 -10  927.49   40.41
  -3   1 -10  881.45   37.43
  -3   1 -11  536.20   28.31
   3  -1 -11  540.93   30.46
  -3   1 -12  334.84   23.08
   3  -1 -12  356.19   24.87
  -3   1 -13   45.38   11.21
   3  -1 -13   60.18   14.24
  -3   1 -14  118.38   15.77
   3  -1 -14   96.96   15.38
   3  -1 -15 1063.43   49.47
  -3   1 -15 1058.64   49.15
  -3   1 -16 1277.26   56.96
   3  -1 -16 1395.73   58.85
   3  -1 -17 1499.32   64.20
  -3   1 -17 1461.52   62.96
   3  -1 -18  408.56   31.71
  -3   1 -18  363.14   30.09
   3  -1 -19  591.06   39.08
  -3   1 -19  602.11   40.22
  -3   1 -20  285.23   28.37
   3  -1 -20  295.30   29.36
  -3   1 -21  212.68   25.82
   3  -1 -21  195.16   24.66
   3  -1 -22   77.42   20.64
  -3   1 -22   94.66   21.44
  -3   1 -23  294.44   32.07
   3  -1 -23  347.24   33.54
  -3   1 -24  199.79   28.07
   3  -1 -24  179.83   26.64
   3  -1 -25  527.24   42.92
  -3   1 -25  501.92   43.47
  -3   1 -26  370.90   38.50
   3  -1 -26  389.60   39.55
  -3   1 -27  236.79   32.85
   3  -1 -27  203.05   30.84
   3  -1 -28   59.55   21.18
  -3   1 -28   78.69   26.00
  -3   1 -29   16.21   19.58
  -3   1 -30   54.55   23.85
  -3  -2 -29  481.67   48.03
  -3  -2 -28   79.26   26.46
   3   2 -28   77.93   23.05
   3   2 -27  158.19   28.52
  -3  -2 -27  176.35   31.72
  -3  -2 -26  141.64   29.13
   3   2 -26  147.67   25.34
  -3  -2 -25   35.33   20.05
   3   2 -25  -15.76   18.08
  -3  -2 -24   43.56   19.86
   3   2 -24   42.12   17.83
  -3  -2 -23  337.00   34.72
   3   2 -23  326.06   32.75
  -3   2  22   60.83   13.31
   3   2 -22   77.23   21.02
  -3  -2 -22   78.06   21.18
  -3  -2 -21  661.60   45.33
   3   2 -21  687.45   44.90
  -3   2  21  716.32   37.73
  -3   2  20   84.49   12.97
  -3  -2 -20   83.12   19.90
   3   2 -20   76.84   18.56
  -3  -2 -19  988.98   53.90
   3   2 -19  967.94   51.96
  -3  -2 -18  331.38   29.87
   3   2 -18  387.80   31.26
  -3  -2 -17   94.83   18.85
   3   2 -17   63.56   15.19
  -3  -2 -16  541.24   35.66
   3   2 -16  519.61   34.07
  -3  -2 -15  241.75   23.69
   3   2 -15  239.46   22.89
   3   2 -14   89.56   14.83
  -3  -2 -14  112.32   16.66
  -3   2  13 1317.42   44.50
  -3  -2 -13 1349.69   55.36
   3   2 -13 1341.53   55.84
  -3  -2 -12  104.64   14.81
   3   2 -12   68.31   12.97
  -3   2  12  114.03    9.77
   3   2 -11 1823.45   67.40
  -3   2  11 1933.56   56.50
  -3  -2 -11 1880.28   67.64
  -3   2  10  180.57   10.64
  -3  -2 -10  186.34   17.74
   3   2 -10  183.84   17.19
   3  -2   9  306.76   18.26
  -3   2   9  332.12   13.76
  -3  -2  -9  316.49   21.29
   3   2  -9  321.30   22.03
   3   2  -8 1313.27   50.10
  -3   2   8 1406.31   39.31
  -3  -2  -8 1371.14   49.85
   3  -2   8 1332.78   45.14
  -3   2   8 1337.63   51.10
   3  -2   7 2093.53   63.08
   3   2  -7 2172.12   69.38
  -3   2   7 2199.42   69.70
  -3  -2  -7 2096.68   67.48
  -3  -2  -6   28.39    7.75
   3  -2   6   33.30    5.61
  -3   2   6   27.82    7.46
   3   2  -6   13.85    7.15
  -3  -2  -5 1911.24   59.60
  -3   2   5 2015.58   61.35
   3   2  -5 1899.09   62.02
   3  -2   5 1868.94   55.21
  -3  -2  -4   36.31    7.95
   3   2  -4   27.04    7.65
   3  -2   4   33.07    4.70
  -3   2   4   24.40    6.08
  -3   2   3  913.66   32.29
   3  -2   3  777.02   27.82
   3   2  -3 1023.76   35.87
   3   2  -3  924.56   34.83
  -3  -2  -3  912.16   32.90
   3   2  -2  445.97   22.65
   3   2  -2  559.81   23.31
  -3  -2  -2  474.24   21.62
  -3   2   2  551.78   21.50
   3  -2   2  456.02   16.69
   3  -2   2  465.63   17.58
  -3   2   1 1499.64   41.16
   3  -2   1 1648.08   42.37
   3   2  -1 1478.53   43.37
   3  -2   1 1440.61   42.34
   3   2  -1 1509.82   47.57
  -3  -2  -1 1545.02   47.61
  -3  -2   0 2104.83   64.04
   3  -2   0 2394.32   62.76
   3   2   0 2242.03   63.00
   3  -2   0 2215.58   59.08
  -3   2   0 2249.13   59.23
   3   2   0 2110.94   64.51
  -3   2  -1 1356.16   40.43
   3   2   1 1305.11   44.12
  -3   2  -1 1489.91   40.59
   3  -2  -1 1414.56   43.47
   3  -2  -1 1618.17   44.91
  -3  -2   1 1324.31   43.90
  -3  -2   2  358.27   14.09
   3  -2  -2  429.14   17.66
  -3   2  -2  339.19   14.55
   3   2   2  340.36   17.42
   3   2   3  785.04   29.82
   3  -2  -3  707.10   27.51
  -3  -2   3  759.57   31.96
  -3  -2   3  786.93   24.32
  -3   2  -3  809.07   26.44
   3  -2  -4   23.91    6.01
  -3   2  -4   20.80    4.59
   3   2   4   20.97    6.19
  -3  -2   4   16.62    6.39
  -3   2  -5 2014.38   59.25
   3   2   5 2115.67   63.79
   3  -2  -5 2033.83   62.80
  -3  -2   5 2102.79   67.63
   3  -2  -6   38.51    7.45
   3   2   6   51.92    8.87
  -3   2  -6   32.44    5.89
  -3  -2   6   41.28    9.86
  -3   2  -7 2025.74   61.94
   3   2   7 2039.99   64.32
  -3  -2   7 2075.29   69.69
   3  -2  -7 2057.37   65.60
  -3   2  -8 1311.52   44.51
   3  -2  -8 1264.33   47.60
  -3   2  -9  307.92   18.84
   3  -2  -9  368.60   22.12
  -3   2 -10  151.22   14.00
   3  -2 -10  148.11   15.72
   3  -2 -11 2280.45   74.11
  -3   2 -11 1983.89   69.13
  -3   2 -12   91.77   13.40
   3  -2 -12   85.50   14.23
  -3   2 -13 1430.14   55.27
   3  -2 -13 1421.86   57.99
  -3   2 -14   43.23   11.91
   3  -2 -14   89.32   16.92
   3  -2 -15  236.71   22.83
  -3   2 -15  222.70   21.11
  -3   2 -16  615.48   35.69
   3  -2 -16  634.98   37.37
  -3   2 -17   99.98   16.14
   3  -2 -17  106.37   18.95
  -3   2 -18  369.46   29.75
   3  -2 -18  398.98   31.41
  -3   2 -19  938.88   50.22
   3  -2 -19  875.32   48.90
  -3   2 -20  119.74   19.72
   3  -2 -20  127.84   22.19
  -3   2 -21  850.40   49.39
   3  -2 -21  823.53   48.84
   3  -2 -22   17.78   14.94
  -3   2 -22   27.42   17.74
  -3   2 -23  412.25   36.62
   3  -2 -23  386.62   36.28
  -3   2 -24   84.83   21.46
   3  -2 -24   97.48   23.67
  -3   2 -25   32.33   19.75
   3  -2 -25    8.70   20.12
   3  -2 -26  187.52   30.66
  -3   2 -26  203.13   30.53
  -3   2 -27  185.76   31.52
   3  -2 -27  147.92   27.29
  -3   2 -28   43.95   23.17
   3  -2 -28   32.02   19.55
  -3   2 -29  557.82   50.75
  -3   2 -30   -0.41   22.01
  -3  -3 -29   17.99   20.70
   3   3 -28   99.33   24.88
  -3  -3 -28  128.72   31.24
  -3  -3 -27   91.00   25.10
   3   3 -27   85.08   24.48
  -3  -3 -26  806.99   57.86
   3   3 -26  750.43   53.05
   3   3 -25   88.80   22.60
  -3  -3 -25  118.06   25.97
  -3  -3 -24  542.18   44.28
   3   3 -24  501.34   40.75
  -3  -3 -23  183.66   28.13
   3   3 -23  176.18   25.60
  -3  -3 -22  202.04   28.83
  -3   3  22  223.89   21.93
   3   3 -22  187.96   25.51
  -3   3  21  288.42   23.58
  -3  -3 -21  292.91   31.74
   3   3 -21  264.43   29.27
  -3  -3 -20  275.58   30.23
   3   3 -20  266.75   28.14
  -3   3  20  287.98   22.58
  -3  -3 -19  173.22   23.41
  -3   3  19  142.02   15.72
   3   3 -19  124.92   20.57
  -3  -3 -18 1157.94   56.73
  -3   3  18 1031.81   44.03
   3   3 -18 1065.86   53.39
  -3  -3 -17  186.74   23.71
  -3   3  17  177.99   15.68
   3   3 -17  178.37   21.11
  -3   3  16 1711.47   59.00
  -3  -3 -16 1704.12   70.99
   3   3 -16 1766.60   69.89
  -3  -3 -15  317.57   26.81
  -3   3  15  324.88   19.42
   3   3 -15  280.19   24.91
  -3  -3 -14  347.68   27.27
   3   3 -14  354.76   26.56
  -3   3  14  362.81   19.80
   3   3 -13  298.34   24.35
  -3  -3 -13  310.05   24.69
  -3   3  13  305.32   17.36
  -3   3  12  185.22   12.67
   3   3 -12  187.85   18.29
  -3  -3 -12  181.85   18.63
  -3  -3 -11  289.63   21.87
  -3   3  11  286.51   15.15
   3   3 -11  261.71   21.45
  -3  -3 -10 1708.54   63.19
  -3   3  10 1739.84   52.06
   3   3 -10 1862.07   63.62
   3   3  -9  558.65   29.43
  -3  -3  -9  546.65   29.22
   3  -3   9  527.38   24.55
  -3   3   9  538.39   20.52
   3  -3   8 2631.66   77.93
  -3   3   8 2646.09   84.11
  -3  -3  -8 2827.02   84.46
   3   3  -8 2636.51   84.44
   3   3  -7  747.97   32.59
   3  -3   7  701.57   26.92
  -3   3   7  718.29   31.57
  -3  -3  -7  706.30   31.54
  -3   3   6 1353.26   47.41
  -3  -3  -6 1340.54   47.20
   3   3  -6 1357.48   48.95
   3  -3   6 1339.68   41.93
  -3   3   5 1088.16   39.40
  -3  -3  -5 1123.99   40.01
   3  -3   5 1079.06   34.27
   3   3  -5 1099.54   41.46
   3   3  -4 1157.77   40.01
   3  -3   4  984.52   31.22
   3   3  -4 1028.42   39.48
  -3  -3  -4  984.55   37.32
  -3   3   4 1060.80   36.78
   3  -3   3 2135.00   58.19
   3  -3   3 1955.68   59.74
   3   3  -3 2469.05   68.67
  -3   3   3 2132.52   62.75
  -3  -3  -3 2171.45   65.57
   3   3  -3 2091.16   67.21
   3   3  -2 1846.91   56.14
  -3   3   2 1635.19   48.79
  -3   3   2 1772.92   51.97
   3  -3   2 1765.10   48.01
   3  -3   2 1721.85   49.78
  -3  -3  -2 1769.98   55.43
   3   3  -2 1702.24   56.35
  -3  -3  -1  348.28   18.08
   3   3  -1  355.58   17.90
   3  -3   1  383.81   15.07
  -3   3   1  347.61   13.97
  -3   3   1  342.29   15.46
   3  -3   1  331.31   12.98
  -3  -3   0 3515.87  103.27
  -3   3   0 3748.41   98.78
  -3  -3   0 3756.70  102.66
   3   3   0 3616.70  103.79
   3  -3   0 4048.11  100.21
  -3  -3   0 3908.87   95.73
   3  -3   0 4329.27  100.99
   3   3   0 3786.94  102.37
   3   3   0 4167.15   96.68
   3  -3   0 3947.73   99.20
   3   3   1  352.88   17.69
   3  -3  -1  386.46   15.71
   3   3   1  374.18   17.86
  -3   3  -1  385.64   13.87
   3   3   1  362.89   12.22
  -3   3  -1  390.82   15.56
  -3  -3   1  400.28   13.04
  -3  -3   1  344.64   17.41
  -3  -3   1  301.47   15.52
   3  -3  -2 1337.97   40.92
   3   3   2 1282.57   44.15
  -3  -3   2 1339.97   40.90
   3   3   2 1393.80   44.64
  -3  -3   2 1308.34   43.44
  -3   3  -2 1365.88   38.28
   3   3   3 2303.10   68.35
  -3   3  -3 2389.12   61.99
   3  -3  -3 2236.11   64.63
   3   3   3 2206.04   67.84
   3  -3  -4 1052.26   36.79
  -3  -3   4 1111.28   42.49
  -3   3  -4 1114.33   33.48
   3   3   4 1087.05   39.42
   3  -3  -5  987.48   29.03
  -3   3  -5  977.32   31.58
  -3  -3   5  972.73   40.02
   3   3   5 1022.49   37.40
   3  -3  -5  924.01   34.87
   3   3   6 1438.14   49.84
  -3   3  -6 1447.96   44.61
   3  -3  -6 1437.34   41.04
  -3  -3   6 1528.04   54.25
   3  -3  -6 1448.90   48.85
   3   3   7  618.34   28.56
  -3   3  -7  642.28   25.56
  -3  -3   7  670.08   33.06
   3  -3  -7  670.94   29.31
  -3   3  -8 3088.88   88.86
   3  -3  -8 3124.44   93.13
  -3   3  -9  613.13   27.29
   3  -3  -9  646.31   30.54
  -3   3 -10 1549.21   54.43
   3  -3 -10 1728.45   59.48
  -3   3 -11  212.74   16.80
   3  -3 -11  246.71   20.30
  -3   3 -12  155.76   15.28
   3  -3 -12  161.59   17.62
  -3   3 -13  395.12   25.59
  -3   3 -13  430.02   26.19
   3  -3 -13  429.89   27.75
  -3   3 -14  273.78   22.01
  -3   3 -14  306.03   22.30
   3  -3 -14  308.91   25.01
   3  -3 -15  363.57   27.35
  -3   3 -15  339.07   24.75
  -3   3 -15  345.85   25.53
  -3   3 -16 1524.93   62.04
  -3   3 -16 1520.26   61.98
   3  -3 -16 1563.60   64.23
  -3   3 -17  256.58   23.53
  -3   3 -17  209.96   22.46
   3  -3 -17  252.64   24.92
  -3   3 -18  999.17   50.35
  -3   3 -18 1026.95   50.70
   3  -3 -18 1012.94   51.25
  -3   3 -19  251.37   26.62
   3  -3 -19  281.25   27.16
   3  -3 -20  230.11   26.63
  -3   3 -20  243.48   27.13
  -3   3 -21  295.51   30.77
   3  -3 -21  251.92   28.25
  -3   3 -22  250.33   28.94
   3  -3 -22  284.84   31.76
  -3   3 -23  145.75   24.99
   3  -3 -23  179.89   26.00
  -3   3 -24  403.11   37.54
   3  -3 -24  417.63   38.26
  -3   3 -25  124.56   24.10
   3  -3 -25  131.77   24.47
  -3   3 -26  802.64   54.22
   3  -3 -26  779.23   54.86
   3  -3 -27  110.01   27.10
  -3   3 -27  144.94   28.58
   3  -3 -28  165.33   32.08
  -3   3 -28  133.05   28.92
  -3   3 -29  -17.83   19.76
   3   3  30   49.44   27.34
  -3   3 -30   42.99   24.50
   3   3  31  118.75   34.42
   3   4 -28  308.10   36.51
  -3  -4 -28  396.31   44.84
  -3  -4 -27  200.83   33.19
   3   4 -27  154.79   27.79
  -3  -4 -26   83.27   25.71
   3   4 -26   75.06   22.84
  -3  -4 -25  158.00   28.72
   3   4 -25  115.21   24.18
  -3  -4 -24  239.78   30.94
   3   4 -24  188.05   26.87
  -3  -4 -23   60.05   21.28
   3   4 -23   76.87   22.12
  -3   4  22  638.03   36.61
  -3  -4 -22  645.68   46.95
   3   4 -22  578.90   42.14
  -3   4  21  159.31   18.15
   3   4 -21  151.05   23.51
  -3  -4 -21  140.03   25.11
  -3   4  20  911.94   42.23
   3   4 -20  851.80   49.45
  -3  -4 -20  861.62   52.19
   3   4 -19  167.18   23.04
  -3  -4 -19  201.03   25.39
  -3   4  19  188.86   17.44
  -3   4  18  203.69   17.94
  -3  -4 -18  230.83   27.16
   3   4 -18  189.32   22.68
  -3  -4 -17  326.42   29.22
   3   4 -17  294.17   27.22
  -3   4  17  283.36   20.16
  -3  -4 -16   94.87   17.76
  -3   4  16   78.92   10.85
   3   4 -16   80.09   16.55
  -3  -4 -15   23.84   12.96
  -3   4  15    9.53    6.15
   3   4 -15   12.39   11.90
  -3   4  14  721.59   30.59
   3   4 -14  726.45   39.70
  -3  -4 -14  724.04   40.47
  -3   4  13  283.16   16.87
  -3  -4 -13  299.19   24.33
   3   4 -13  269.00   22.76
   3   4 -12 1261.85   52.80
  -3  -4 -12 1320.60   54.05
  -3   4  12 1245.19   42.66
  -3  -4 -11  335.45   24.45
   3   4 -11  384.84   25.42
  -3   4  11  369.52   18.02
  -3  -4 -10  374.79   24.61
   3  -4  10  325.84   19.56
   3   4 -10  369.64   24.59
   3   4  -9  524.27   28.98
  -3  -4  -9  551.83   29.27
   3  -4   9  503.76   23.91
  -3  -4  -8  177.65   16.76
  -3   4   8  165.24   15.23
   3  -4   8  162.62   12.33
   3   4  -8  178.29   16.01
   3   4  -7  401.98   23.56
  -3  -4  -7  406.71   23.71
  -3   4   7  439.58   23.41
   3  -4   7  400.81   18.52
  -3   4   6  970.90   36.98
   3  -4   6  940.34   31.37
  -3  -4  -6  948.68   37.56
   3   4  -6  932.87   38.50
  -3  -4  -5  106.60   10.95
   3   4  -5   85.94   11.32
  -3   4   5   85.95   10.18
   3  -4   5  107.10    7.96
   3   4  -4 2652.69   75.78
   3  -4   4 2205.36   69.51
   3  -4   4 2355.03   64.18
  -3   4   4 2447.25   70.40
   3   4  -4 2303.22   75.24
  -3  -4  -4 2370.18   73.02
   3   4  -3  616.23   27.02
   3  -4   3  528.41   17.71
   3   4  -3  564.79   27.35
   3  -4   3  561.85   21.58
  -3   4   3  599.08   22.86
  -3  -4  -3  560.90   25.71
  -3   4   2  905.70   30.42
  -3   4   2  859.14   29.54
  -3  -4  -2  885.99   34.83
   3  -4   2  924.71   26.51
   3   4  -2  955.76   34.97
   3  -4   2  904.63   30.69
  -3   4   1  143.91    9.08
  -3  -4  -1  154.11   11.42
  -3  -4  -1  145.13   12.32
   3  -4   1  163.89    9.93
   3   4  -1  155.95   11.72
  -3   4   1  143.49    9.00
   3  -4   1  148.18    7.06
  -3  -4   0  652.12   26.30
  -3  -4   0  669.39   20.99
   3   4   0  593.29   26.50
  -3  -4   0  616.06   26.68
  -3   4   0  628.16   23.13
   3   4   0  702.24   21.73
   3  -4   0  693.11   23.96
   3  -4   0  646.99   21.52
   3   4   0  638.36   25.45
   3  -4   0  801.93   23.06
  -3  -4   1  128.12   10.57
  -3  -4   1  147.77   10.77
   3  -4  -1  150.50    8.41
   3   4   1  158.34   11.57
   3   4   1  154.04    7.48
  -3   4  -1  141.88    9.53
   3  -4  -1  146.66    9.08
  -3  -4   1  159.34    7.95
   3   4   1  170.40   11.96
   3   4   2  886.26   26.71
  -3  -4   2  876.80   30.82
   3  -4  -2  906.16   28.80
  -3   4  -2  898.11   30.85
  -3  -4   2  886.76   27.80
  -3  -4   2  800.18   31.61
   3   4   2  843.76   33.05
  -3   4  -2  874.43   25.35
   3   4   2  882.56   33.44
  -3   4  -3  788.65   24.10
   3   4   3  784.30   31.32
   3   4   3  799.62   31.45
   3  -4  -3  743.60   27.02
   3   4   4 2304.98   68.95
  -3  -4   4 2161.53   70.64
   3   4   4 2173.40   69.04
   3  -4  -4 2257.88   64.84
  -3   4  -4 2155.66   59.59
  -3  -4   5  221.30   17.59
   3   4   5  215.00   16.41
   3  -4  -5  224.32   14.08
   3   4   5  243.92   15.99
  -3   4  -5  236.33   11.61
  -3  -4   6 1096.57   45.08
   3   4   6 1041.09   40.62
   3  -4  -6 1079.34   33.59
  -3   4  -6 1083.74   34.49
   3  -4  -6 1091.60   39.34
   3  -4  -7  456.49   23.33
   3  -4  -7  483.57   18.60
  -3   4  -7  465.81   20.16
   3  -4  -8  167.30   14.72
  -3   4  -8  153.72   11.77
   3  -4  -9  653.48   30.30
  -3   4  -9  597.79   26.57
  -3   4 -10  286.10   17.75
   3  -4 -10  288.65   20.84
  -3   4 -11  347.70   21.28
   3  -4 -11  350.39   23.87
  -3   4 -11  349.80   20.87
  -3   4 -12 1369.63   50.65
  -3   4 -12 1313.09   49.78
   3  -4 -12 1348.62   53.68
  -3   4 -13  255.77   19.70
   3  -4 -13  301.40   22.87
  -3   4 -13  265.83   20.28
  -3   4 -14  613.47   32.82
  -3   4 -14  634.18   33.23
   3  -4 -14  646.87   35.37
  -3   4 -15   33.46   11.35
  -3   4 -15   24.64   10.74
   3  -4 -15   13.49   10.91
  -3   4 -16   94.57   15.55
  -3   4 -16   76.93   13.66
   3  -4 -16   94.34   15.97
   3  -4 -17  287.33   26.81
  -3   4 -17  294.56   24.64
  -3   4 -17  263.24   23.66
  -3   4 -18  236.93   23.42
  -3   4 -18  228.41   23.97
   3  -4 -18  231.81   24.78
  -3   4 -19  161.11   20.67
  -3   4 -19  148.24   20.60
   3  -4 -19  165.63   22.48
  -3   4 -20  737.87   43.31
   3  -4 -20  693.01   44.11
  -3   4 -20  681.77   42.96
  -3   4 -21  103.51   20.18
   3  -4 -21   81.11   18.75
   3  -4 -22  778.18   50.12
  -3   4 -22  823.01   48.68
  -3   4 -23   79.55   19.92
   3  -4 -23  110.08   23.25
   3  -4 -24  293.42   33.11
  -3   4 -24  231.69   30.21
  -3   4 -25  143.33   25.93
   3  -4 -25  195.15   30.44
  -3   4 -26  120.36   25.31
   3  -4 -26   84.90   25.65
  -3   4 -27  178.28   29.73
   3  -4 -27  196.08   31.55
  -3   4 -28  364.19   39.56
   3   4  28  421.85   47.71
   3  -4 -28  410.91   42.93
  -3   4 -29  117.69   28.16
   3   4  29  127.60   30.51
  -3   4 -30  255.10   37.26
   3   4  30  270.25   40.81
   3   4  31   28.90   25.98
  -3  -5 -28   76.26   27.86
   3   5 -28   97.69   26.86
  -3  -5 -27  395.71   42.60
   3   5 -27  389.50   39.02
  -3  -5 -26    0.47   20.21
   3   5 -26    0.11   18.05
  -3  -5 -25  712.05   54.03
   3   5 -25  656.13   47.87
  -3  -5 -24   93.48   24.50
   3   5 -24   92.86   21.88
  -3  -5 -23  360.94   38.07
   3   5 -23  381.99   35.81
   3   5 -22   60.59   18.14
  -3   5  22   34.57   11.74
  -3  -5 -22   81.09   23.14
  -3  -5 -21   13.48   17.07
  -3   5  21   -0.13    8.93
   3   5 -21   18.14   15.52
   3   5 -20  157.94   23.65
  -3   5  20  140.04   16.75
  -3  -5 -20  129.44   23.80
  -3   5  19  791.88   38.59
   3   5 -19  806.72   47.12
  -3  -5 -19  801.82   48.57
  -3   5  18   16.36    8.35
  -3  -5 -18    3.86   14.83
   3   5 -18    8.27   13.00
  -3  -5 -17 1343.06   63.30
  -3   5  17 1309.73   50.85
   3   5 -17 1320.06   60.43
  -3   5  16  200.44   16.77
  -3  -5 -16  187.97   22.91
   3   5 -16  209.42   22.49
  -3   5  15  999.44   40.12
   3   5 -15  998.98   49.22
  -3  -5 -15 1070.72   51.66
   3   5 -14   78.38   14.87
  -3  -5 -14   89.21   16.66
  -3   5  14   76.21   10.39
  -3  -5 -13  215.59   21.23
   3   5 -13  190.70   19.64
  -3   5  13  169.85   13.79
  -3  -5 -12   67.55   14.51
   3   5 -12   60.65   12.28
  -3  -5 -11 1406.61   56.59
   3   5 -11 1364.35   54.91
  -3  -5 -10  122.88   16.13
   3   5 -10  174.07   17.76
   3  -5  10  148.16   13.18
   3   5  -9 1926.61   66.39
  -3  -5  -9 1938.68   68.09
   3  -5   9 1855.93   59.45
  -3   5   8  246.60   17.90
  -3  -5  -8  207.58   18.72
   3   5  -8  221.98   18.74
   3  -5   8  220.15   14.12
   3   5  -7 2788.34   86.23
   3  -5   7 2656.85   76.55
  -3   5   7 2826.41   83.76
  -3  -5  -7 2637.48   85.17
  -3  -5  -6  104.91   12.78
   3  -5   6   80.47    7.25
   3   5  -6   70.76   11.78
  -3   5   6   82.52   10.27
  -3  -5  -5  387.53   22.56
   3  -5   5  379.15   20.73
   3  -5   5  369.90   15.04
   3   5  -5  366.21   22.74
   3   5  -5  379.17   21.55
  -3   5   5  424.09   20.52
  -3  -5  -4  711.32   29.91
   3  -5   4  658.91   20.85
  -3   5   4  673.69   26.14
   3   5  -4  642.67   30.36
   3  -5   4  581.75   25.27
   3   5  -4  705.78   30.35
  -3  -5  -3  480.99   24.24
   3  -5   3  456.11   14.82
  -3  -5  -3  477.56   23.83
  -3   5   3  449.52   19.62
   3  -5   3  472.88   20.28
   3   5  -3  489.51   24.03
  -3   5   3  473.53   19.99
   3   5  -3  483.43   25.00
  -3   5   2  648.48   24.94
   3   5  -2  703.11   29.00
  -3  -5  -2  674.96   29.16
  -3  -5  -2  720.81   30.51
  -3   5   2  661.31   23.77
   3  -5   2  714.23   26.56
   3  -5   1 2912.59   81.71
  -3  -5  -1 3203.13   92.71
   3  -5   1 3445.50   90.29
   3   5  -1 3319.39   87.27
  -3  -5  -1 3140.81   93.92
  -3   5   1 3342.28   85.56
  -3   5   1 2993.51   87.60
   3   5  -1 3095.01   92.06
  -3   5   0  230.59   12.65
   3   5   0  245.21   11.65
   3  -5   0  239.31    9.57
  -3  -5   0  236.88   15.04
  -3  -5   0  259.44   11.30
   3  -5   0  245.13   13.30
  -3  -5   0  265.31   15.73
   3   5   0  209.60   14.34
  -3  -5   1 3368.12   91.84
   3  -5  -1 3246.75   87.62
   3   5   1 3159.40   92.23
   3  -5  -1 3405.86   84.10
   3   5   1 3166.79   91.52
  -3  -5   1 2966.95   84.98
   3   5   1 3143.51   84.63
  -3   5  -1 3182.72   88.43
  -3  -5   1 3047.31   90.60
   3   5   2  690.28   28.66
  -3  -5   2  610.13   27.11
   3   5   2  686.73   28.77
  -3   5  -2  689.95   26.71
   3  -5  -2  711.64   23.46
   3   5   2  660.87   22.82
  -3  -5   2  729.10   24.20
   3   5   3  544.98   25.37
   3   5   3  504.38   24.87
  -3   5  -3  517.79   16.16
  -3  -5   3  516.36   23.67
   3  -5  -3  553.57   20.82
  -3  -5   3  532.54   20.53
   3   5   4  896.86   35.16
   3   5   4  898.64   36.21
   3  -5  -4  851.25   30.66
  -3   5  -4  878.16   26.10
  -3   5  -5  455.72   16.50
   3   5   5  484.31   25.36
   3  -5  -5  480.10   21.81
   3   5   5  480.14   24.86
  -3  -5   5  419.96   25.04
   3  -5  -6   18.37    4.77
   3   5   6   14.33    8.58
  -3  -5   6   13.73    7.71
   3  -5  -6   27.58    7.48
  -3   5  -6   24.31    4.80
   3   5   7 2474.38   78.53
  -3   5  -7 2357.66   67.59
   3  -5  -7 2370.16   68.35
   3  -5  -7 2400.19   73.48
   3  -5  -8  290.29   15.07
   3   5   8  269.43   20.74
   3  -5  -8  277.25   18.75
  -3   5  -8  275.22   15.38
  -3   5  -9 1820.96   57.39
   3  -5  -9 1844.14   62.15
   3   5   9 1828.50   65.76
  -3   5 -10  198.23   14.52
   3   5  10  197.56   18.79
  -3   5 -10  184.66   14.44
   3  -5 -10  202.31   17.28
  -3   5 -11 1339.66   48.39
   3  -5 -11 1269.88   51.12
  -3   5 -11 1330.33   47.27
  -3   5 -12  109.68   12.64
   3  -5 -12  108.22   15.04
   3  -5 -13  241.56   20.52
  -3   5 -13  196.37   17.65
   3  -5 -14   59.38   13.68
  -3   5 -14   67.64   12.55
  -3   5 -15  945.92   44.03
   3  -5 -15  989.72   47.04
  -3   5 -16  157.32   17.95
   3  -5 -16  203.54   21.77
  -3   5 -17 1202.81   54.49
   3  -5 -17 1320.42   58.27
  -3   5 -18   20.04   11.95
   3  -5 -18   36.44   15.26
  -3   5 -19  937.68   48.50
   3  -5 -19  879.52   49.62
  -3   5 -19  931.83   48.07
  -3   5 -20   88.58   16.93
  -3   5 -20  124.68   20.76
   3  -5 -20   91.42   19.08
  -3   5 -21    6.23   14.28
  -3   5 -21    2.57   13.80
   3  -5 -21   -3.83   13.92
  -3   5 -22   66.99   19.73
   3  -5 -22   42.44   16.67
   3  -5 -23  266.94   31.25
  -3   5 -23  391.87   34.41
  -3   5 -24   84.87   21.65
   3  -5 -24   62.35   20.12
   3   5  24   94.20   24.70
   3   5  25  830.00   59.33
  -3   5 -25  749.70   52.35
   3  -5 -25  738.29   52.20
   3   5  26   -6.53   22.30
  -3   5 -26   36.67   19.33
   3  -5 -26   -6.46   18.39
  -3   5 -27  461.44   42.54
   3  -5 -27  356.57   38.87
   3   5  27  436.78   46.55
   3  -5 -28   26.28   18.67
  -3   5 -28   50.08   23.09
   3   5  28   54.63   25.09
  -3   5 -29   38.39   23.07
   3   5  29    1.03   22.86
   3   5  30   75.31   28.47
  -3   5 -30   80.22   26.16
   3   5  31  182.27   36.36
  -3  -6 -28  155.79   32.53
   3   6 -28  177.64   29.72
  -3  -6 -27  169.17   31.91
   3   6 -27  166.31   28.35
   3   6 -26   28.32   19.38
  -3  -6 -26    7.68   22.02
   3   6 -25   60.29   18.87
  -3  -6 -25   96.47   26.12
  -3  -6 -24  126.26   26.47
   3   6 -24   64.87   20.61
  -3  -6 -23  199.26   30.03
   3   6 -23  172.48   25.37
   3   6 -22  214.63   27.37
  -3   6  22  204.96   21.52
  -3  -6 -22  247.34   30.79
  -3  -6 -21  542.90   42.44
  -3   6  21  503.94   31.96
   3   6 -21  478.21   37.44
  -3  -6 -20   75.98   21.38
  -3   6  20   67.44   12.98
   3   6 -20   72.24   19.13
   3   6 -19  389.85   32.58
  -3  -6 -19  365.24   33.98
  -3   6  19  373.38   25.80
  -3  -6 -18   44.11   17.39
   3   6 -18   86.10   19.22
  -3   6  18   46.57   11.46
  -3  -6 -17   58.11   16.84
   3   6 -17   75.01   16.77
  -3   6  17   97.58   13.37
  -3  -6 -16  155.63   22.54
   3   6 -16  176.67   21.50
  -3   6  16  172.58   16.03
  -3  -6 -15  455.71   33.06
   3   6 -15  380.56   28.65
  -3  -6 -14  593.18   38.11
   3   6 -14  662.44   37.36
  -3  -6 -13 1885.28   73.52
   3   6 -13 1881.41   70.73
   3   6 -12  515.29   30.69
  -3  -6 -12  428.01   29.81
   3   6 -11 1285.14   52.98
  -3  -6 -11 1297.86   54.36
   3   6 -10  264.50   21.03
   3  -6  10  229.21   15.95
  -3  -6 -10  263.84   21.70
   3   6  -9   31.68   10.61
  -3  -6  -9   32.34   11.72
   3  -6   9   30.03    6.66
   3   6  -8   71.42   11.95
  -3   6   8   90.00   12.06
   3  -6   8   77.36    8.54
  -3  -6  -8   78.97   12.51
  -3  -6  -7 1259.21   47.58
   3   6  -7 1129.12   46.66
   3  -6   7 1175.45   38.48
  -3   6   7 1201.44   44.69
  -3   6   6  613.68   26.96
   3   6  -6  549.63   28.19
   3   6  -6  535.62   26.54
   3  -6   6  486.26   19.57
  -3  -6  -6  511.01   27.24
   3  -6   5  984.34   29.68
   3   6  -5  913.61   39.92
   3  -6   5  944.95   36.81
   3   6  -5 1007.75   39.62
  -3  -6  -5  888.63   38.21
  -3   6   5  974.08   35.62
  -3  -6  -4 1498.52   52.65
  -3  -6  -4 1498.02   53.73
   3  -6   4 1467.80   41.15
   3  -6   4 1440.12   48.36
   3   6  -4 1497.00   54.04
   3   6  -4 1572.43   53.44
  -3   6   4 1566.90   47.93
  -3   6   3 1076.82   39.56
   3   6  -3 1430.36   47.75
  -3  -6  -3 1358.92   47.93
   3  -6   3 1348.77   43.56
  -3   6   3 1368.18   42.97
  -3  -6  -3 1378.20   48.52
   3   6  -3 1225.30   47.82
  -3  -6  -2  714.43   31.00
  -3  -6  -2  688.88   30.14
  -3   6   2  679.54   23.31
  -3   6   2  634.20   25.83
   3   6  -2  638.57   28.79
   3  -6   2  684.67   27.53
  -3   6   1  378.79   14.27
   3   6  -1  363.96   19.77
  -3   6   1  342.56   17.33
  -3  -6  -1  386.34   21.31
   3   6  -1  392.68   17.63
   3  -6   1  381.82   18.92
  -3  -6  -1  399.67   21.42
   3  -6   0  129.56   10.29
  -3  -6   0  120.26    8.36
   3   6   0  107.41   10.90
  -3  -6   0  132.68   12.05
  -3   6   0  113.46    9.51
   3   6   0  131.24    8.97
  -3  -6   0  101.78   10.83
   3  -6  -1  548.19   22.70
  -3  -6   1  565.67   21.36
   3  -6  -1  564.36   17.87
  -3  -6   1  548.38   24.42
  -3   6  -1  507.61   22.59
   3   6   1  533.37   20.37
   3   6   1  553.37   25.34
  -3  -6   1  577.38   25.93
   3   6   2  563.75   26.61
   3   6   2  563.55   21.44
   3  -6  -2  582.39   20.31
  -3   6  -2  633.27   25.37
  -3  -6   2  615.16   22.81
  -3  -6   2  551.31   25.16
   3   6   3 1265.23   39.32
  -3  -6   3 1321.06   40.79
   3   6   3 1226.69   46.03
   3  -6  -3 1210.01   38.51
  -3  -6   3 1235.70   43.67
   3   6   3 1305.47   46.15
   3   6   4 1491.10   52.59
  -3  -6   4 1436.44   47.16
   3   6   4 1507.74   53.52
   3  -6  -4 1522.36   46.11
   3  -6  -5  800.08   28.65
   3   6   5  790.95   34.74
  -3   6  -5  680.77   21.92
  -3   6  -6  374.61   15.22
   3   6   6  387.24   24.02
   3  -6  -6  428.61   21.67
  -3   6  -7 1214.26   38.71
   3  -6  -7 1303.80   44.69
   3   6   7 1313.96   49.98
   3  -6  -7 1254.64   42.15
  -3   6  -8   80.73    8.27
   3  -6  -8   87.26    9.37
   3   6   8   76.58   12.60
   3  -6  -8   78.15   11.51
   3  -6  -9   18.01    8.72
  -3   6  -9   24.32    6.23
   3   6   9   24.39   10.72
   3  -6  -9   27.54    6.75
  -3   6  -9   29.92    6.83
   3  -6 -10  409.65   24.93
  -3   6 -10  406.36   21.62
  -3   6 -10  438.56   21.41
   3   6  10  432.95   27.69
  -3   6 -11 1282.89   46.64
   3  -6 -11 1298.46   50.70
   3   6  11 1215.37   53.13
   3  -6 -12  463.77   27.67
  -3   6 -12  406.90   24.59
   3   6  12  447.53   29.40
   3   6  13 2064.41   77.63
   3  -6 -13 2172.05   75.33
  -3   6 -13 2090.46   71.06
   3   6  14  713.00   40.56
  -3   6 -14  685.40   34.77
   3  -6 -14  721.15   38.28
  -3   6 -15  451.96   28.61
   3  -6 -15  473.12   31.66
   3   6  15  448.00   32.74
  -3   6 -16  240.72   21.87
   3  -6 -16  246.14   23.95
   3   6  16  245.21   24.61
  -3   6 -17   39.32   12.19
   3   6  17   51.40   16.13
   3  -6 -17   46.42   14.65
  -3   6 -18   41.07   14.32
   3  -6 -18   36.45   13.95
   3   6  18   50.32   15.50
  -3   6 -19  349.14   29.40
   3  -6 -19  352.91   31.19
   3   6  19  354.96   32.64
  -3   6 -20   93.53   17.50
  -3   6 -20  126.84   19.51
   3   6  20   90.15   19.76
   3  -6 -20   92.22   19.43
   3   6  21  644.16   45.89
  -3   6 -21  605.38   40.82
  -3   6 -21  545.76   38.76
   3  -6 -21  517.79   39.84
   3   6  22  264.05   31.00
  -3   6 -22  259.75   28.49
   3  -6 -22  232.65   29.02
  -3   6 -22  201.89   25.25
  -3   6 -23  234.63   27.46
   3  -6 -23  163.02   26.11
   3   6  23  206.78   30.86
   3  -6 -24  100.92   23.85
  -3   6 -24  162.08   25.80
   3   6  24  141.44   26.71
  -3   6 -25  104.87   23.02
   3  -6 -25   95.77   25.10
   3   6  25   69.16   21.99
   3  -6 -26   98.14   25.71
  -3   6 -26   74.78   22.26
   3   6  26   77.31   24.83
   3  -6 -27  254.82   34.92
  -3   6 -27  272.70   34.17
   3   6  27  256.46   37.76
  -3   6 -28  171.57   28.75
   3  -6 -28  154.07   31.08
   3   6  28  234.59   36.57
  -3   6 -29  242.81   33.82
   3   6  29  205.88   36.02
  -3   6 -30   72.68   24.57
   3   6  30   48.02   26.15
   3   6  31  206.91   37.94
   3   7 -28   38.00   20.77
  -3  -7 -27   35.32   23.30
   3   7 -27   40.99   21.20
  -3  -7 -26  469.66   46.23
   3   7 -26  434.36   39.65
  -3  -7 -25  -19.99   23.86
   3   7 -25   15.77   17.78
  -3  -7 -24  566.12   47.35
   3   7 -24  585.95   43.77
  -3  -7 -23   26.18   19.25
   3   7 -23   11.91   15.77
  -3   7  22  142.58   18.99
  -3  -7 -22  128.60   24.32
   3   7 -22  140.29   22.78
  -3  -7 -21  224.48   29.84
  -3   7  21  244.69   22.18
   3   7 -21  236.98   27.99
   3   7 -20   16.64   15.26
  -3   7  20   44.09   12.50
  -3  -7 -20   21.96   16.64
  -3  -7 -19   88.22   20.37
   3   7 -19   99.08   19.74
  -3  -7 -18 1008.67   57.16
   3   7 -18 1057.14   53.36
  -3  -7 -17  106.51   20.14
   3   7 -17  111.42   19.10
  -3  -7 -16 1587.65   70.63
   3   7 -16 1613.91   68.28
  -3  -7 -15   24.91   12.83
   3   7 -15   28.98   12.54
  -3  -7 -14  606.92   37.93
   3   7 -14  537.21   34.12
   3   7 -13   60.92   14.34
  -3  -7 -13   64.74   15.45
  -3  -7 -12  216.38   22.29
   3   7 -12  215.16   20.46
   3   7 -11  356.70   24.99
  -3  -7 -11  307.18   25.14
   3  -7  11  294.45   19.44
   3  -7  10 2133.53   66.77
  -3  -7 -10 2051.89   74.73
   3   7 -10 2012.21   73.15
   3  -7   9   46.67    8.16
   3   7  -9   61.97   14.41
  -3  -7  -9   50.13   12.25
  -3   7   8 1521.04   56.37
   3  -7   8 1643.52   51.08
   3   7  -8 1600.22   59.86
  -3  -7  -8 1631.09   59.82
   3  -7   7  291.15   15.25
   3   7  -7  291.52   21.02
  -3   7   7  283.70   18.80
  -3  -7  -7  325.32   22.72
   3   7  -6 1886.56   65.66
  -3  -7  -6 1847.61   64.26
   3  -7   6 1843.56   54.03
  -3   7   6 1973.04   61.20
   3  -7   5  241.71   10.71
  -3  -7  -5  235.09   18.16
   3   7  -5  226.50   18.87
  -3   7   5  232.86   15.43
   3   7  -5  212.65   17.07
   3  -7   4  613.40   18.92
  -3   7   4  621.23   25.03
   3   7  -4  622.18   31.28
  -3   7   4  635.84   26.81
  -3  -7  -4  588.15   30.00
   3   7  -4  635.94   29.51
   3  -7   3   91.14    9.98
   3   7  -3   90.20   10.80
  -3   7   3   64.95    7.06
  -3  -7  -3   76.77   11.53
   3   7  -3   66.36    9.93
  -3   7   3   73.34    9.12
  -3   7   2  593.64   25.87
  -3  -7  -2  652.42   31.10
  -3   7   2  648.17   22.43
   3   7  -2  608.27   28.41
   3   7  -2  639.64   26.31
  -3  -7  -2  640.32   30.50
   3  -7   2  663.39   27.96
  -3  -7  -1  445.02   24.45
  -3  -7  -1  450.06   24.49
  -3   7   1  449.26   15.65
  -3   7   1  426.47   20.46
   3   7  -1  437.30   20.19
   3   7  -1  426.08   22.69
   3  -7   1  468.83   22.46
  -3  -7   0 2657.83   80.51
   3  -7   0 2809.71   76.93
  -3   7   0 2444.01   74.40
  -3  -7   0 2642.01   72.58
   3   7   0 2467.73   72.53
   3   7   0 2435.11   77.71
  -3  -7   0 2446.96   78.07
   3  -7  -1  352.94   18.64
   3   7   1  347.57   20.02
  -3  -7   1  351.85   19.46
   3  -7  -1  348.73   12.43
  -3   7  -1  355.33   18.57
   3   7   1  337.48   16.01
  -3  -7   1  373.71   17.13
  -3   7  -2  563.81   25.44
   3   7   2  596.52   27.31
   3  -7  -2  555.37   19.30
  -3  -7   2  615.51   23.65
   3   7   2  521.50   21.89
  -3  -7   2  508.72   25.08
   3   7   3   38.04    6.25
  -3  -7   3   41.62    6.62
  -3  -7   3   48.06    8.71
  -3   7  -3   33.87    8.85
   3  -7  -3   40.70    5.68
   3   7   3   46.74    8.91
   3   7   4  557.41   23.48
   3   7   4  592.44   29.75
   3  -7  -4  579.00   22.74
  -3  -7   4  582.21   24.75
  -3   7  -5  241.16    9.29
   3   7   5  266.08   20.45
   3  -7  -5  284.87   15.30
  -3  -7   5  245.28   15.81
   3  -7  -6 1900.27   57.99
  -3   7  -6 1775.87   50.12
   3   7   6 1933.70   66.03
   3  -7  -7  385.49   21.20
   3  -7  -7  384.58   20.71
  -3   7  -7  396.97   16.35
   3   7   7  437.91   26.32
  -3   7  -8 1668.55   50.32
  -3   7  -8 1663.04   51.65
   3  -7  -8 1699.12   55.02
   3   7   8 1706.69   62.91
   3  -7  -8 1652.53   56.69
  -3   7  -9   69.74    8.72
  -3   7  -9   82.27    8.96
   3   7   9   61.07   12.70
   3  -7  -9   68.24   11.43
   3  -7  -9   63.31    9.48
  -3   7 -10 2130.61   65.89
   3  -7 -10 2107.17   70.87
   3   7  10 2182.42   76.30
   3  -7 -10 2059.05   66.83
  -3   7 -11  249.33   17.11
   3   7  11  240.98   22.06
   3  -7 -11  253.49   20.33
  -3   7 -12  166.74   15.64
   3   7  12  161.76   19.04
   3  -7 -12  172.82   17.80
  -3   7 -13   20.17    9.17
   3   7  13   20.95   11.17
   3  -7 -13   29.93   11.55
   3  -7 -14  565.26   33.79
   3   7  14  594.99   36.27
  -3   7 -14  596.31   31.50
   3  -7 -15   55.41   13.22
  -3   7 -15   67.45   12.54
   3   7  15   56.66   13.72
  -3   7 -16 1858.60   68.69
   3  -7 -16 1790.72   71.46
   3   7  16 1781.35   75.37
  -3   7 -17  103.91   16.50
   3  -7 -17  107.33   18.88
   3   7  17  107.71   19.63
  -3   7 -18 1222.74   54.37
   3  -7 -18 1209.69   58.80
   3   7  18 1197.09   59.84
  -3   7 -19  111.55   17.53
   3  -7 -19  101.61   19.68
   3   7  19  131.64   21.65
  -3   7 -20  -22.50   15.10
   3  -7 -20   14.03   14.65
   3   7  20   21.98   16.11
  -3   7 -21  174.52   23.17
   3  -7 -21  202.16   26.63
   3   7  21  197.15   26.74
  -3   7 -21  209.03   24.80
  -3   7 -22  139.10   20.91
  -3   7 -22  172.00   24.01
   3  -7 -22  172.25   26.16
   3   7  22  118.22   22.28
   3  -7 -23   13.30   18.01
  -3   7 -23   17.73   16.51
  -3   7 -23    4.77   15.82
   3   7  23   18.46   16.81
  -3   7 -24  599.74   43.16
   3  -7 -24  557.49   44.81
   3   7  24  646.17   49.12
   3  -7 -25  -19.10   20.27
  -3   7 -25   34.72   18.35
   3   7  25   -7.06   17.30
   3  -7 -26  569.75   47.93
  -3   7 -26  572.56   44.95
   3   7  26  561.60   48.19
   3  -7 -27   36.09   19.49
   3   7  27   36.19   22.93
  -3   7 -27   33.44   19.65
   3  -7 -28   61.53   21.59
  -3   7 -28   86.74   24.90
   3   7  28   69.31   23.62
  -3   7 -29   42.53   21.41
   3   7  29   29.47   21.60
   3   7  30   47.09   25.25
  -3   7 -30   20.41   20.69
   3   8 -28  191.45   31.39
   3   8 -27   58.43   21.23
  -3  -8 -27   68.07   26.44
   3   8 -26   54.05   20.30
  -3  -8 -26   54.42   23.04
  -3  -8 -25    7.84   19.99
   3   8 -25   67.98   21.27
  -3  -8 -24   95.18   26.43
   3   8 -24   89.38   20.66
  -3  -8 -23  104.36   25.05
   3   8 -23  160.77   25.37
  -3  -8 -22  347.94   36.68
   3   8 -22  409.90   35.86
   3   8 -21  200.99   26.52
  -3  -8 -21  233.01   31.05
   3   8 -20  555.37   39.72
  -3  -8 -20  567.54   44.90
  -3  -8 -19  277.32   31.17
   3   8 -19  243.10   26.29
  -3  -8 -18  221.14   27.47
   3   8 -18  251.79   26.81
  -3  -8 -17  127.66   22.19
   3   8 -17  106.39   18.57
  -3  -8 -16  367.95   32.65
   3   8 -16  388.20   30.97
   3   8 -15   86.94   16.05
  -3  -8 -15   72.64   17.15
  -3  -8 -14  841.42   47.17
   3   8 -14  831.50   43.06
   3   8 -13 1332.60   57.04
  -3  -8 -13 1372.59   61.16
  -3  -8 -12 1060.84   51.54
   3   8 -12 1158.69   49.97
   3  -8  11  402.63   22.76
  -3  -8 -11  343.01   26.61
   3   8 -11  417.81   27.49
   3   8 -10  628.65   34.21
  -3  -8 -10  563.39   34.51
   3  -8  10  591.79   27.23
   3   8  -9  423.19   27.11
   3  -8   9  375.91   19.93
  -3  -8  -9  372.37   26.25
   3   8  -8  523.59   29.62
   3  -8   8  474.03   21.50
  -3  -8  -8  505.07   29.93
  -3  -8  -7  897.83   39.63
   3   8  -7  864.15   39.83
   3  -8   7  889.01   30.65
  -3   8   7  875.19   36.56
   3   8  -6  418.56   25.33
  -3  -8  -6  374.96   24.87
   3  -8   6  404.97   16.59
  -3   8   6  384.59   21.03
   3   8  -5  839.02   38.19
  -3   8   5  830.74   33.83
  -3  -8  -5  824.90   37.38
   3  -8   5  856.52   26.02
  -3   8   5  791.01   32.03
  -3   8   4 1433.21   48.31
  -3   8   4 1379.75   45.39
   3   8  -4 1424.28   51.50
  -3  -8  -4 1481.05   53.56
   3   8  -4 1350.64   53.22
  -3   8   3  941.06   32.48
   3   8  -3 1011.13   39.69
  -3   8   3 1000.41   37.18
   3   8  -3  951.70   40.57
  -3  -8  -3 1065.59   42.88
  -3   8   2 1089.97   32.64
  -3  -8  -2 1098.59   43.05
   3   8  -2 1084.85   39.09
  -3   8   2  947.97   37.37
   3   8  -2  955.66   39.84
  -3  -8  -1  474.02   20.02
  -3  -8  -1  429.08   24.74
   3   8  -1  448.97   23.58
  -3   8   1  404.78   21.06
  -3   8   1  407.46   15.00
   3   8  -1  443.33   21.14
   3   8   0  118.95   12.24
  -3   8   0  112.22   11.15
   3  -8   0  112.37    6.06
  -3  -8   0  123.42   13.07
   3   8   0  125.63   10.37
  -3  -8   0  117.98    9.77
  -3  -8   1  298.14   15.80
  -3   8  -1  242.62   16.55
   3   8   1  265.57   14.76
  -3  -8   1  281.34   18.09
   3   8   1  249.11   17.71
   3  -8  -2 1117.99   32.88
  -3   8  -2 1105.26   41.03
   3   8   2 1028.74   36.77
  -3  -8   2 1198.63   39.42
  -3  -8   2 1007.55   40.37
   3   8   2 1155.16   43.16
   3   8   3 1170.61   40.40
   3  -8  -3 1284.63   37.51
  -3  -8   3 1173.03   43.29
  -3   8  -3 1222.43   45.12
  -3  -8   3 1131.01   42.44
   3   8   4 1505.16   48.89
  -3  -8   4 1552.35   50.46
   3  -8  -4 1480.45   46.04
   3  -8  -5  670.67   25.83
   3   8   5  587.69   31.79
  -3  -8   5  635.52   28.01
   3   8   6  480.06   28.41
   3  -8  -6  467.17   21.64
  -3   8  -6  415.04   14.61
  -3   8  -7  757.90   24.56
   3  -8  -7  760.45   31.79
   3  -8  -7  750.48   32.39
   3   8   7  714.55   36.76
  -3   8  -8  546.92   22.04
  -3   8  -8  532.64   20.93
   3  -8  -8  548.77   26.79
   3  -8  -8  554.86   26.61
   3   8   8  594.76   33.04
  -3   8  -9  375.09   19.30
   3   8   9  377.67   26.97
   3  -8  -9  403.91   21.99
   3  -8  -9  486.97   25.27
  -3   8 -10  633.46   27.34
   3  -8 -10  632.38   31.63
   3   8  10  628.86   35.79
   3  -8 -10  594.17   28.88
  -3   8 -11  485.75   24.13
   3   8  11  494.22   31.56
   3  -8 -11  488.42   28.11
  -3   8 -12 1328.39   48.30
   3  -8 -12 1330.83   53.61
   3   8  12 1252.59   55.97
  -3   8 -13 1422.74   52.55
   3  -8 -13 1441.50   57.87
   3   8  13 1362.85   60.15
  -3   8 -14  894.04   39.88
   3  -8 -14  891.83   44.18
   3   8  14  880.24   46.60
  -3   8 -15   56.12   12.10
   3  -8 -15   55.73   14.27
   3   8  15   42.23   14.40
   3   8  16  397.59   31.82
  -3   8 -16  370.23   26.15
   3  -8 -16  388.13   30.01
   3   8  17  182.10   23.05
   3  -8 -17  172.04   22.43
  -3   8 -17  190.07   19.84
  -3   8 -18  239.65   23.09
   3  -8 -18  236.45   25.66
   3   8  18  242.86   26.51
   3  -8 -19  298.07   29.40
   3   8  19  313.83   30.94
  -3   8 -19  299.62   26.15
  -3   8 -20  415.82   32.74
   3   8  20  476.68   37.52
   3  -8 -20  498.67   37.98
  -3   8 -21  195.55   24.26
   3  -8 -21  215.67   27.99
   3   8  21  221.45   27.69
   3  -8 -22  371.09   36.44
  -3   8 -22  370.49   31.95
  -3   8 -22  407.56   32.92
   3   8  22  377.97   36.74
  -3   8 -23  170.39   23.91
   3   8  23  122.54   23.86
  -3   8 -23  120.66   20.38
   3  -8 -23  117.66   23.74
  -3   8 -24  121.86   22.19
   3  -8 -24  117.25   25.08
  -3   8 -24  133.08   22.42
   3   8  24   95.92   24.16
  -3   8 -25   52.36   19.27
   3   8  25   91.44   24.53
   3  -8 -25   55.85   20.16
  -3   8 -26   82.94   22.82
   3  -8 -26   52.76   21.10
   3   8  26   24.92   20.80
   3   8  27  110.62   26.04
   3  -8 -27   94.90   25.79
  -3   8 -27  149.01   26.65
  -3   8 -28  207.15   29.46
   3   8  28  196.88   32.27
   3   8  29  154.24   31.33
   3   8  30  162.97   33.63
   3   9 -28   18.13   18.42
  -3  -9 -27  226.53   36.84
   3   9 -27  247.71   32.73
  -3  -9 -26    1.53   22.35
   3   9 -26   21.24   16.68
  -3  -9 -25  487.72   46.93
   3   9 -25  536.05   43.16
  -3  -9 -24   80.96   24.33
   3   9 -24   79.84   22.85
  -3  -9 -23  277.95   34.45
   3   9 -23  315.06   32.49
  -3  -9 -22   88.28   22.56
   3   9 -22  135.51   23.04
  -3  -9 -21  -18.34   19.77
   3   9 -21   -2.66   13.40
   3   9 -20   71.36   18.26
  -3  -9 -20   56.36   20.51
   3   9 -19  447.10   34.82
  -3  -9 -19  392.58   36.25
   3   9 -18    3.97   13.14
  -3  -9 -18   -0.56   16.70
  -3  -9 -17 1106.41   59.75
   3   9 -17 1139.07   56.01
  -3  -9 -16  269.66   28.41
   3   9 -16  256.89   25.72
  -3  -9 -15  833.27   48.63
   3   9 -15  898.23   46.13
  -3  -9 -14  581.11   38.49
   3   9 -14  542.90   34.52
   3   9 -13   95.56   16.56
  -3  -9 -13   92.04   18.17
  -3  -9 -12  508.18   34.37
   3   9 -12  566.44   33.09
  -3  -9 -11  510.10   33.41
   3  -9  11  524.60   26.81
   3   9 -11  521.80   31.32
   3  -9  10  131.56   12.63
  -3  -9 -10  109.52   16.47
   3   9 -10  116.14   16.26
  -3  -9  -9 2042.71   74.88
   3  -9   9 2038.35   64.10
   3   9  -9 2069.24   73.10
  -3  -9  -8  104.06   15.02
   3   9  -8   66.20   12.88
   3  -9   8   79.07    8.59
  -3  -9  -7 1185.45   50.40
  -3   9   7 1222.46   46.44
   3  -9   7 1294.06   40.63
   3   9  -7 1315.21   51.80
   3   9  -6  215.31   19.15
  -3  -9  -6  231.35   19.18
  -3   9   6  199.51   16.28
  -3   9   6  184.39   14.48
   3  -9   6  205.85   10.90
   3   9  -5  161.13   16.93
  -3   9   5  181.77   15.04
   3  -9   5  166.68    8.05
  -3   9   5  171.30   12.89
  -3  -9  -5  197.80   18.46
  -3   9   4  426.39   23.01
  -3   9   4  413.47   19.82
   3   9  -4  426.04   26.11
  -3  -9  -4  457.15   26.81
   3   9  -3  203.76   18.10
  -3   9   3  221.97   12.82
  -3   9   3  218.34   16.40
   3   9  -2  207.08   15.44
  -3   9   2  198.64   10.75
  -3  -9  -2  225.32   18.99
  -3   9   2  178.00   14.22
   3   9  -2  208.42   16.90
  -3  -9  -1 2303.78   67.88
  -3   9   1 2241.40   60.03
   3   9  -1 2309.84   69.43
  -3  -9  -1 2442.67   75.68
   3   9  -1 2127.33   72.18
  -3   9   1 2073.33   69.18
  -3  -9   0   70.95    8.86
   3  -9   0   59.03    4.60
   3   9   0   55.25    7.83
  -3   9   0   58.15    9.87
  -3  -9   0   76.81   11.33
   3   9   1 2437.98   73.76
   3  -9  -1 2478.26   68.06
  -3  -9   1 2673.58   76.09
  -3   9  -1 2512.35   76.98
  -3  -9   1 2568.55   78.38
   3  -9  -2  184.89   10.63
  -3   9  -2  149.47   14.43
  -3  -9   2  150.79   14.15
  -3  -9   2  193.40   13.61
   3   9   2  152.24   12.07
  -3  -9   3  167.66   14.57
  -3   9  -3  170.61   14.95
  -3  -9   3  199.12   14.28
   3   9   3  192.28   13.72
   3   9   4  361.19   19.16
   3  -9  -4  357.85   16.80
   3   9   5  217.40   15.10
   3  -9  -5  192.69   12.92
   3  -9  -6  291.59   17.35
   3  -9  -7 1203.23   43.63
  -3   9  -7 1229.42   35.54
   3   9   7 1228.82   51.80
  -3   9  -7 1221.51   37.35
  -3   9  -8   80.72    7.85
  -3   9  -8   82.17    6.80
   3  -9  -8   79.80   11.54
   3   9   8   86.12   14.81
  -3   9  -9 2320.35   69.29
   3  -9  -9 2471.90   76.55
   3   9   9 2290.24   83.42
   3   9  10   59.64   12.89
  -3   9 -10   68.88    9.24
   3  -9 -10   87.55   13.04
   3  -9 -11  628.82   32.69
  -3   9 -11  594.68   26.90
   3   9  11  552.01   34.46
  -3   9 -12  494.58   25.57
   3  -9 -12  500.91   29.90
   3   9  12  488.68   32.63
  -3   9 -13   92.73   12.34
   3  -9 -13   95.10   14.87
   3   9  13  108.92   17.23
   3   9  14  526.89   36.07
  -3   9 -14  537.70   28.90
   3  -9 -14  536.03   33.10
   3  -9 -15  813.17   43.69
  -3   9 -15  810.06   38.05
   3   9  15  813.07   45.58
   3  -9 -16  329.19   27.98
   3   9  16  339.12   29.53
  -3   9 -16  348.08   24.76
   3  -9 -17 1298.59   59.91
  -3   9 -17 1264.15   53.97
   3   9  17 1235.14   60.72
  -3   9 -18   12.91   10.92
   3  -9 -18   -3.36   14.12
   3   9  18    0.98   12.70
  -3   9 -19  373.12   29.00
   3  -9 -19  369.89   32.49
   3   9  19  363.52   33.98
   3  -9 -20   31.86   16.25
  -3   9 -20   47.71   15.21
   3   9  20   36.94   14.79
   3  -9 -21    8.40   14.21
   3   9  21   -0.61   14.00
  -3   9 -21   14.72   12.80
   3  -9 -22  159.71   26.86
  -3   9 -22  182.71   23.19
   3   9  22  186.53   27.77
  -3   9 -22  146.21   22.36
  -3   9 -23  280.66   29.25
  -3   9 -23  298.03   29.13
   3   9  23  317.12   34.43
   3  -9 -23  265.92   31.35
   3  -9 -24   27.74   18.40
  -3   9 -24   81.29   20.04
   3   9  24   44.28   20.50
  -3   9 -24   28.38   16.45
   3  -9 -25  579.48   46.89
   3   9  25  544.77   47.77
  -3   9 -25  505.09   40.29
  -3   9 -26   14.42   16.22
   3   9  26    8.84   18.20
   3  -9 -26  -37.28   25.53
  -3   9 -27  311.63   33.83
   3  -9 -27  288.56   36.89
   3   9  27  334.23   39.90
   3   9  28   49.00   25.07
   3   9  29  -10.28   20.75
   3   9  30   75.79   28.13
   3  10 -28  151.67   28.61
   3  10 -27  119.51   25.23
   3  10 -26   26.54   19.14
  -3 -10 -26  -26.25   25.32
  -3 -10 -25   64.43   25.03
   3  10 -25   72.89   21.82
  -3 -10 -24   70.14   23.80
   3  10 -24   71.46   20.70
   3  10 -23  199.00   26.64
  -3 -10 -23  180.62   30.42
  -3 -10 -22  388.28   39.72
   3  10 -22  379.24   34.67
  -3 -10 -21  345.36   37.02
   3  10 -21  362.17   33.43
   3  10 -20  485.28   37.77
  -3 -10 -20  427.74   39.90
  -3 -10 -19  133.46   24.14
   3  10 -19  165.59   22.87
  -3 -10 -18  225.43   27.70
   3  10 -18  184.31   23.52
   3  10 -17  169.55   22.53
  -3 -10 -17  215.06   26.84
   3  10 -16  154.19   20.61
  -3 -10 -16  147.27   22.21
  -3 -10 -15  197.57   24.46
   3  10 -15  226.41   23.24
   3  10 -14  323.99   27.44
  -3 -10 -14  277.13   28.24
   3  10 -13  275.11   25.08
  -3 -10 -13  258.34   26.26
  -3 -10 -12 1428.14   62.43
   3  10 -12 1348.43   57.70
   3  10 -11  607.86   34.68
   3 -10  11  605.52   29.34
  -3 -10 -11  578.74   37.01
   3  10 -10  526.94   31.13
  -3 -10 -10  493.52   32.32
   3 -10  10  555.03   26.26
  -3 -10  -9  162.83   18.73
   3 -10   9  132.56   11.39
   3  10  -9  119.40   15.29
  -3 -10  -8  296.55   23.44
   3 -10   8  299.83   16.09
   3  10  -8  281.95   22.64
  -3 -10  -7  474.08   29.96
   3 -10   7  461.30   19.31
  -3  10   7  446.40   24.73
  -3  10   7  465.70   26.10
   3  10  -7  454.32   28.56
  -3  10   6 1188.18   43.78
   3 -10   6 1191.44   36.27
   3  10  -6 1193.19   49.93
  -3 -10  -6 1167.00   49.51
  -3  10   6 1262.13   47.32
  -3 -10  -5  535.90   29.52
   3  10  -5  355.47   24.35
  -3  10   5  367.37   19.86
  -3  10   5  371.23   22.30
   3  10  -4  563.92   31.90
  -3  10   4  606.15   25.08
  -3  10   4  622.47   29.74
  -3 -10  -4  655.50   33.25
  -3 -10  -3 1501.60   55.81
  -3  10   3 1310.85   48.81
  -3  10   3 1389.71   42.80
   3  10  -3 1224.16   51.19
  -3 -10  -2 1333.96   51.05
  -3  10   2 1149.83   44.96
  -3  10   2 1249.89   37.76
   3  10  -2 1268.38   47.05
   3  10  -1  676.19   29.66
  -3  10   1  644.72   29.47
  -3 -10  -1  740.48   34.55
  -3  10   1  631.38   20.76
  -3 -10   0  249.25   18.92
   3  10   0  232.18   15.56
  -3  10   0  210.25   16.27
   3 -10   0  251.60   10.41
  -3  10  -1  460.00   25.02
   3  10   1  497.08   23.60
  -3 -10   1  486.73   26.36
   3 -10  -1  497.26   18.33
  -3 -10   2 1093.47   43.49
   3 -10  -2 1242.64   37.64
  -3  10  -2 1167.05   45.27
   3  10   2 1126.44   41.44
   3 -10  -3 1321.43   41.56
  -3 -10   3 1163.38   45.75
   3  10   3 1253.19   44.33
  -3  10  -3 1292.86   48.92
   3 -10  -4  667.08   27.45
   3  10   4  668.75   29.38
   3  10   5  499.24   25.21
   3 -10  -6 1306.45   44.89
   3  10   6 1294.76   46.84
  -3  10  -7  471.35   17.57
  -3  10  -7  443.81   15.50
  -3  10  -7  449.75   15.38
   3 -10  -7  480.01   23.53
  -3  10  -8  360.70   16.48
  -3  10  -8  371.00   14.93
   3 -10  -8  382.85   22.95
   3 -10  -9  213.47   17.50
   3  10   9  247.14   22.70
  -3  10  -9  202.72   13.15
   3 -10 -10  498.11   27.72
  -3  10 -10  444.94   21.47
   3  10  10  483.84   31.77
   3 -10 -11  548.19   30.09
  -3  10 -11  477.93   24.02
   3  10  11  551.32   34.44
  -3  10 -12 1262.30   47.04
   3  10  12 1322.23   58.91
   3 -10 -12 1363.25   54.50
  -3  10 -13  397.19   23.31
   3 -10 -13  370.97   26.88
   3  10  13  343.90   28.81
   3 -10 -14  297.08   24.79
   3  10  14  331.11   28.69
  -3  10 -14  291.82   20.97
   3 -10 -15  323.54   26.38
  -3  10 -15  300.31   21.87
   3  10  15  300.17   27.98
   3 -10 -16  151.91   21.14
  -3  10 -16  163.69   17.65
   3  10  16  123.82   20.93
  -3  10 -17  225.83   20.98
   3 -10 -17  239.97   25.35
   3  10  17  235.79   26.62
   3  10  18  237.50   26.95
  -3  10 -18  260.65   23.98
   3 -10 -18  270.35   27.91
   3  10  19  164.53   23.79
  -3  10 -19  156.21   19.82
   3 -10 -19  157.58   23.21
  -3  10 -20  386.14   29.96
   3 -10 -20  391.14   34.59
   3  10  20  376.48   35.24
   3  10  21  368.41   35.07
  -3  10 -21  363.01   30.81
   3 -10 -21  407.51   35.82
  -3  10 -22  333.58   29.97
   3 -10 -22  310.90   33.61
  -3  10 -22  396.44   31.85
   3  10  22  360.23   36.42
  -3  10 -23  212.47   26.17
   3 -10 -23  201.91   29.38
  -3  10 -23  235.28   26.00
   3  10  23  200.98   29.47
   3 -10 -24   38.12   17.77
  -3  10 -24   83.83   20.25
   3  10  24   62.78   21.62
  -3  10 -24   61.50   18.86
   3 -10 -25  101.44   25.80
   3  10  25  131.40   26.47
   3 -10 -26   65.62   26.26
   3  10  26   51.06   21.97
   3  10  27  165.99   30.59
   3  10  28  141.42   29.27
   3  10  29  130.60   30.11
   3  11 -28   22.28   19.22
   3  11 -27  100.83   24.69
  -3 -11 -26  411.46   45.01
   3  11 -26  415.62   39.62
  -3 -11 -25   67.06   26.60
   3  11 -25   77.80   22.19
   3  11 -24  482.63   40.69
  -3 -11 -24  361.54   42.77
  -3 -11 -23  121.90   29.82
   3  11 -23  151.00   24.77
  -3 -11 -22   61.90   24.09
   3  11 -22  104.03   21.71
  -3 -11 -21   40.83   19.46
   3  11 -21   64.18   18.98
  -3 -11 -20   64.75   19.24
   3  11 -20  106.45   21.29
  -3 -11 -19  156.24   24.83
   3  11 -19  183.90   23.98
  -3 -11 -18  517.49   41.59
   3  11 -18  530.23   37.90
  -3 -11 -17   87.03   19.48
   3  11 -17   65.66   15.27
  -3 -11 -16  856.04   52.13
   3  11 -16  793.59   45.60
   3  11 -15  241.97   24.34
  -3 -11 -15  248.57   27.67
  -3 -11 -14   97.41   19.42
   3  11 -14  126.74   19.40
   3  11 -13  213.29   22.92
  -3 -11 -13  162.39   22.73
  -3 -11 -12    0.42   11.84
   3  11 -12   13.72   11.28
   3 -11  11   78.84   11.23
   3  11 -11  106.23   16.65
  -3 -11 -11   67.49   15.44
   3 -11  10  404.74   21.73
  -3 -11 -10  385.65   28.68
   3  11 -10  356.73   27.18
  -3 -11  -9  421.63   28.86
   3  11  -9  389.86   27.76
   3 -11   9  419.91   20.88
  -3  11   8 1439.67   54.24
   3 -11   8 1414.64   45.11
  -3 -11  -8 1322.37   56.58
   3  11  -8 1342.81   56.19
  -3  11   7  252.91   17.97
  -3 -11  -7  272.09   22.60
   3 -11   7  245.72   12.77
  -3  11   7  249.01   19.64
   3  11  -7  269.81   21.97
  -3  11   6  768.30   35.91
   3  11  -6  792.28   38.40
  -3  11   6  755.02   32.27
  -3 -11  -6  825.82   39.62
  -3 -11  -5  222.54   20.13
  -3  11   5  197.83   16.92
   3  11  -5  193.35   18.72
  -3  11   5  195.80   14.00
  -3 -11  -4   65.30   12.75
  -3  11   4   62.42   10.97
   3  11  -4   50.91   10.93
  -3  11   4   49.68    7.53
  -3  11   3  368.89   22.70
  -3  11   3  386.54   17.79
  -3 -11  -3  405.35   26.96
   3  11  -3  321.56   23.42
  -3 -11  -2  817.30   39.40
  -3  11   2  786.25   35.00
  -3  11   2  805.05   26.96
   3  11  -2  794.46   36.08
   3  11  -1  296.20   19.41
  -3  11   1  307.40   12.40
  -3  11   1  298.17   19.92
  -3 -11  -1  338.32   22.78
  -3 -11   0 1318.59   49.61
   3  11   0 1248.87   45.19
  -3  11   0 1198.61   46.44
   3 -11   0 1205.07   35.54
  -3  11  -1  249.02   19.19
   3 -11  -1  298.24   13.39
   3  11   1  260.08   17.04
  -3 -11   1  265.08   19.32
  -3  11  -2  708.25   34.07
   3  11   2  723.03   30.82
   3 -11  -2  781.28   27.24
  -3 -11   2  683.71   32.25
   3  11   3  348.51   20.11
   3 -11  -3  365.54   17.48
  -3  11  -3  328.15   22.18
  -3 -11   3  303.07   20.42
   3 -11  -4   54.48    8.57
   3  11   4   42.28    8.53
  -3  11  -4   18.76    8.74
  -3 -11   4   29.61    8.16
   3 -11  -5  243.87   16.29
   3  11   5  226.87   17.18
   3 -11  -6  635.64   29.11
   3  11   6  645.45   30.64
   3  11   7  279.01   19.01
  -3  11  -7  230.80   11.29
   3 -11  -7  270.91   19.32
  -3  11  -8 1447.29   43.22
  -3  11  -8 1392.62   40.57
  -3  11  -8 1426.05   41.32
  -3  11  -9  463.53   20.16
   3 -11  -9  463.51   26.23
  -3  11 -10  544.42   23.84
   3 -11 -10  582.67   30.36
  -3  11 -11  166.00   13.17
   3 -11 -11  184.81   19.30
   3  11  11  126.07   18.28
   3 -11 -12    6.35   10.51
  -3  11 -12    7.74    7.60
   3  11  12   -2.71   12.29
  -3  11 -13  153.11   14.41
   3  11  13  151.32   20.95
   3 -11 -13  166.89   18.36
   3 -11 -14   47.40   13.24
   3  11  14   35.32   14.20
  -3  11 -14   38.27    9.48
   3 -11 -15  370.08   28.32
  -3  11 -15  303.68   22.48
   3  11  15  328.14   29.57
  -3  11 -16  723.81   36.78
   3  11  16  757.54   46.19
   3 -11 -16  743.85   43.31
  -3  11 -17   46.42   12.66
   3 -11 -17   56.50   16.23
   3  11  17   53.17   15.86
   3 -11 -18  641.29   42.30
   3  11  18  565.30   41.99
  -3  11 -18  654.24   36.83
   3 -11 -19  162.83   23.71
   3  11  19  141.92   23.03
  -3  11 -19  165.59   19.09
   3 -11 -20   62.29   18.01
   3  11  20   90.40   20.93
  -3  11 -20   82.95   17.11
  -3  11 -21   49.75   15.30
   3  11  21   81.87   21.47
   3 -11 -21   35.93   15.62
   3 -11 -22   48.57   18.91
  -3  11 -22   38.94   14.55
  -3  11 -22  103.67   18.41
   3  11  22   68.16   19.66
   3 -11 -23  207.73   32.16
   3  11  23  119.25   24.93
  -3  11 -23  147.60   22.33
  -3  11 -24  341.91   32.30
   3 -11 -24  352.99   39.25
   3  11  24  371.11   38.04
   3 -11 -25   76.14   25.74
   3  11  25   68.89   22.05
   3 -11 -26  454.54   46.32
   3  11  26  508.66   46.26
   3  11  27   94.14   25.86
   3  11  28  104.08   29.89
   3  11  29   63.38   23.73
   3  12 -27   95.10   23.98
   3  12 -26   97.02   23.56
   3  12 -25    9.71   16.54
  -3 -12 -25    2.74   19.42
  -3 -12 -24   81.67   25.11
   3  12 -24   69.41   21.32
  -3 -12 -23  333.59   39.80
   3  12 -23  473.75   39.94
   3  12 -22  146.24   24.11
  -3 -12 -22  133.35   26.48
  -3 -12 -21  287.32   35.71
   3  12 -21  366.95   33.86
  -3 -12 -20   38.48   20.09
   3  12 -20  124.48   21.82
   3  12 -19  399.28   33.91
  -3 -12 -19  412.00   38.81
  -3 -12 -18   26.06   17.49
   3  12 -18   22.37   14.52
  -3 -12 -17   49.66   18.08
   3  12 -17   11.39   14.31
   3  12 -16  163.74   21.71
  -3 -12 -16  159.92   24.81
   3  12 -15  223.93   23.55
  -3 -12 -15  320.46   31.58
  -3 -12 -14  365.83   33.27
   3  12 -14  378.84   30.26
   3  12 -13  964.70   48.18
  -3 -12 -13  955.15   51.98
  -3 -12 -12  219.53   24.71
   3  12 -12  238.55   22.95
   3 -12  12  232.03   18.38
   3  12 -11  759.10   40.94
  -3 -12 -11  791.08   43.42
   3 -12  11  759.34   34.08
   3 -12  10   43.48    8.49
  -3 -12 -10   38.36   13.75
   3  12 -10   37.24   12.71
  -3 -12  -9  483.82   32.15
  -3  12   9  475.43   29.69
   3 -12   9  460.45   22.14
   3  12  -9  446.69   30.25
  -3  12   8   71.99   12.29
   3  12  -8   65.16   12.58
  -3 -12  -8   62.71   13.50
   3 -12   8   54.25    6.53
   3  12  -7  239.07   21.68
  -3  12   7  242.24   17.70
  -3  12   7  279.23   21.19
  -3 -12  -7  249.21   22.67
   3  12  -6  288.94   22.78
  -3  12   6  281.62   18.16
  -3  12   6  295.21   21.99
  -3 -12  -6  286.24   23.69
  -3  12   5 1003.74   42.88
  -3  12   5  978.97   37.00
   3  12  -5  934.52   44.40
  -3 -12  -5  994.19   46.23
  -3  12   4  511.47   28.20
  -3  12   4  482.11   21.99
  -3 -12  -4  551.69   31.81
   3  12  -4  422.62   27.71
  -3  12   3 1518.96   46.85
  -3 -12  -3 1697.40   61.69
  -3  12   3 1442.41   55.38
   3  12  -3 1345.12   56.30
  -3 -12  -2  186.44   18.39
  -3  12   2  142.85    9.38
  -3  12   2  138.88   14.32
   3  12  -2  154.23   15.05
  -3  12   1  265.72   20.18
   3  12  -1  305.92   20.33
  -3 -12  -1  326.49   22.75
  -3  12   1  299.93   12.32
   3 -12   0    8.53    2.97
  -3 -12   0   21.87    9.44
  -3  12   0   17.13    8.13
   3  12   0   11.69    7.73
   3 -12  -1  375.58   15.76
   3  12   1  321.53   20.35
  -3  12  -1  334.02   22.50
  -3 -12   1  313.51   21.19
   3 -12  -2  187.38   11.89
  -3 -12   2  145.11   14.06
  -3  12  -2  151.37   15.75
   3  12   2  162.83   14.78
   3 -12  -3 1605.76   50.98
  -3  12  -3 1682.30   60.75
  -3 -12   3 1486.17   55.80
   3  12   3 1604.62   55.64
   3 -12  -4  472.12   22.87
[truncated: 756,759 more chars]
