# Supplementary material for: Thorium–phosphorus triamidoamine complexes containing Th–P single- and multiple-bond interactions
Source: Nat Commun. 2016 Sep 29;7:12884. doi: 10.1038/ncomms12884 (PMC5056418; doi:10.1038/ncomms12884)
Supplement: Supplementary Data 4 — CIF data for 5 [file ncomms12884-s5.cif]

data_5
_manchester_internal_diff_code    ostl5
_manchester_internal_STL_name     30
_manchester_internal_STL_number   THEW2
_manchester_internal_coll_client  EW/STL
_manchester_internal_coll_user    EW
_manchester_internal_coll_date    26/1/16
_manchester_internal_process_date 27/1/16
_manchester_internal_process_user EW
_manchester_internal_solution_date 27/1/16
_manchester_internal_solution_user EW
_manchester_internal_refinement_date 27/1/16
_manchester_internal_refinement_user EW
_manchester_internal_validation_date 27/1/16
_manchester_internal_validation_user EW
_manchester_internal_archive_date 28/01/2016
_manchester_internal_archive_user AW
_refine_special_details
;
Enhanced rigid bond restraints were applied to the entire structure.

The isopropyl groups at Si2 and Si6 are disordered over two orientations.
The occupanices of the orientations were allowed to 
freely refine, converging at final ratios of 0.46:0.54 and 0.47:0.53, 
respectively.
Chemically equivalent C-C and C-Si bond distances in all isopropyl silyl
 groups were restrained to be approximately equal.
Similarity thermal restraints were applied to the entire silyl group centred at 
Si2.

The two toluene solvent molecules C67 - C73 and C74 - C80 are each disordered over
two orientations, with their occupancies allowed to freely refine, each independently 
converging at final ratios of 0.49:0.51. 
Aromatic C-C distances in toluene molecules restrained to be approximately 1.39 
\%A. Methyl C-ipso C bond distances restrained to be approximately 1.55A.
Chemically equivalent 1,3 and 1,4 C-C distances within all toluene solvent molecules
 were restrained to be approximately equal Each toluene molecule was 
restrained to be approximately flat and were refined isotropically. Similarity 
thermal restraints were applied to all toluene molecules.

The P-H bond distance was restrained to be 1.43 \%A; this 
value was determined by comparison with existing metal-PH containing 
strutures. The Th-H distances in the Th-P(H)-Th unit were restrained to be 
approximately equal.
;
_vrf_PLAT910_5
;
PROBLEM: Missing # FCF Refl Between THmin & STh/L= 0.600 96 Report
RESPONSE: Missing reflections at low angle are most likely obscured by
the beam stop.
;
_audit_creation_date              2016-01-28
_audit_creation_method
;
Olex2 1.2
(compiled 2015.09.30 svn.r3233 for OlexSys, GUI svn.r5103)
;
_shelx_SHELXL_version_number      '2014/7'
_publ_contact_author_address      ?
_publ_contact_author_email        ?
_publ_contact_author_name         ''
_publ_contact_author_phone        ?
_publ_section_references
;
Dolomanov, O.V., Bourhis, L.J., Gildea, R.J, Howard, J.A.K. & Puschmann, H.
 (2009), J. Appl. Cryst. 42, 339-341.

Sheldrick, G.M. (2015). Acta Cryst. C71, 3-8.
;
_chemical_name_common             ?
_chemical_name_systematic         ?
_chemical_formula_moiety          'C66 H151 N8 P Si6 Th2, 2(C7 H8)'
_chemical_formula_sum             'C80 H167 N8 P Si6 Th2'
_chemical_formula_weight          1904.80
_chemical_melting_point           ?
_chemical_oxdiff_formula          Th2C66H151N8Si6P
_chemical_oxdiff_usercomment      'ostl5 for THEW2'
loop_
  _atom_type_symbol
  _atom_type_description
  _atom_type_scat_dispersion_real
  _atom_type_scat_dispersion_imag
  _atom_type_scat_source
 'C' 'C' 0.0033 0.0016 'International Tables Vol C Tables 4.2.6.8 and 6.1.1.4'
 'H' 'H' 0.0000 0.0000 'International Tables Vol C Tables 4.2.6.8 and 6.1.1.4'
 'N' 'N' 0.0061 0.0033 'International Tables Vol C Tables 4.2.6.8 and 6.1.1.4'
 'P' 'P' 0.1023 0.0942 'International Tables Vol C Tables 4.2.6.8 and 6.1.1.4'
 'Si' 'Si' 0.0817 0.0704 'International Tables Vol C Tables 4.2.6.8 and 6.1.1.4'
 'Th' 'Th' -7.2400 8.8979
 'International Tables Vol C Tables 4.2.6.8 and 6.1.1.4'

_shelx_space_group_comment
;
The symmetry employed for this shelxl refinement is uniquely defined
by the following loop, which should always be used as a source of
symmetry information in preference to the above space-group names.
They are only intended as comments.
;
_space_group_crystal_system       'triclinic'
_space_group_IT_number            2
_space_group_name_H-M_alt         'P -1'
_space_group_name_Hall            '-P 1'
loop_
  _space_group_symop_operation_xyz
 'x, y, z'
 '-x, -y, -z'

_cell_length_a                    13.8618(4)
_cell_length_b                    15.2608(5)
_cell_length_c                    22.2411(6)
_cell_angle_alpha                 96.043(2)
_cell_angle_beta                  91.075(2)
_cell_angle_gamma                 98.324(2)
_cell_volume                      4626.7(2)
_cell_formula_units_Z             2
_cell_measurement_reflns_used     12140
_cell_measurement_temperature     100(2)
_cell_measurement_theta_max       29.1720
_cell_measurement_theta_min       3.9000
_shelx_estimated_absorpt_T_max    ?
_shelx_estimated_absorpt_T_min    ?
_exptl_absorpt_coefficient_mu     3.348
_exptl_absorpt_correction_T_max   0.850
_exptl_absorpt_correction_T_min   0.535
_exptl_absorpt_correction_type    gaussian
_exptl_absorpt_process_details
;
CrysAlisPro, Agilent Technologies,
Version 1.171.37.35h (release 09-02-2015 CrysAlis171 .NET)
(compiled Feb  9 2015,16:26:32)
Numerical absorption correction based on gaussian integration over
			a multifaceted crystal model
Empirical absorption correction using spherical harmonics,
 implemented in SCALE3 ABSPACK scaling algorithm.
;
_exptl_absorpt_special_details    ?
_exptl_crystal_colour             'clear light yellow'
_exptl_crystal_colour_lustre      clear
_exptl_crystal_colour_modifier    light
_exptl_crystal_colour_primary     yellow
_exptl_crystal_density_diffrn     1.367
_exptl_crystal_density_meas       ?
_exptl_crystal_density_method     ?
_exptl_crystal_description        plate
_exptl_crystal_F_000              1964
_exptl_crystal_size_max           0.2554
_exptl_crystal_size_mid           0.1324
_exptl_crystal_size_min           0.0486
_exptl_transmission_factor_max    ?
_exptl_transmission_factor_min    ?
_diffrn_reflns_av_R_equivalents   0.0304
_diffrn_reflns_av_unetI/netI      0.0720
_diffrn_reflns_Laue_measured_fraction_full 0.988
_diffrn_reflns_Laue_measured_fraction_max 0.813
_diffrn_reflns_limit_h_max        18
_diffrn_reflns_limit_h_min        -16
_diffrn_reflns_limit_k_max        17
_diffrn_reflns_limit_k_min        -19
_diffrn_reflns_limit_l_max        30
_diffrn_reflns_limit_l_min        -21
_diffrn_reflns_number             34570
_diffrn_reflns_point_group_measured_fraction_full 0.988
_diffrn_reflns_point_group_measured_fraction_max 0.813
_diffrn_reflns_theta_full         26.000
_diffrn_reflns_theta_max          29.530
_diffrn_reflns_theta_min          3.345
_diffrn_ambient_temperature       100(2)
_diffrn_detector                  'CCD plate'
_diffrn_detector_area_resol_mean  5.1636
_diffrn_detector_type             Atlas
_diffrn_measured_fraction_theta_full 0.988
_diffrn_measured_fraction_theta_max 0.813
_diffrn_measurement_details
;
#__ type_ start__ end____ width___ exp.time_
  1 omega   35.00  101.00   1.0000   85.0000
omega____ theta____ kappa____ phi______ frames
    -       11.3799  178.0000 -120.0000 66

#__ type_ start__ end____ width___ exp.time_
  2 omega  -85.00   15.00   1.0000   85.0000
omega____ theta____ kappa____ phi______ frames
    -      -11.8486  -57.0000 -120.0000 100

#__ type_ start__ end____ width___ exp.time_
  3 omega  -41.00   55.00   1.0000   85.0000
omega____ theta____ kappa____ phi______ frames
    -      -11.8486   57.0000   30.0000 96
;
_diffrn_measurement_device        'four-circle diffractometer'
_diffrn_measurement_device_type   'Xcalibur, Atlas'
_diffrn_measurement_method        '\w scans'
_diffrn_orient_matrix_UB_11       -0.0107706000
_diffrn_orient_matrix_UB_12       -0.0431742000
_diffrn_orient_matrix_UB_13       -0.0159928000
_diffrn_orient_matrix_UB_21       0.0192655000
_diffrn_orient_matrix_UB_22       -0.0184466000
_diffrn_orient_matrix_UB_23       0.0247754000
_diffrn_orient_matrix_UB_31       -0.0468015000
_diffrn_orient_matrix_UB_32       -0.0053686000
_diffrn_orient_matrix_UB_33       0.0126531000
_diffrn_radiation_monochromator   graphite
_diffrn_radiation_probe           x-ray
_diffrn_radiation_type            MoK\a
_diffrn_radiation_wavelength      0.71073
_diffrn_source                    'Enhance (Mo) X-ray Source'
_reflns_Friedel_coverage          0.000
_reflns_Friedel_fraction_full     .
_reflns_Friedel_fraction_max      .
_reflns_number_gt                 16150
_reflns_number_total              21036
_reflns_odcompleteness_completeness 98.65
_reflns_odcompleteness_iscentric  1
_reflns_odcompleteness_theta      26.32
_reflns_special_details
;
 Reflections were merged by SHELXL according to the crystal
 class for the calculation of statistics and refinement.
 
 _reflns_Friedel_fraction is defined as the number of unique
 Friedel pairs measured divided by the number that would be
 possible theoretically, ignoring centric projections and
 systematic absences.
;
_reflns_threshold_expression      'I > 2\s(I)'
_computing_cell_refinement
;
CrysAlisPro, Agilent Technologies,
Version 1.171.37.35h (release 09-02-2015 CrysAlis171 .NET)
(compiled Feb  9 2015,16:26:32)
;
_computing_data_collection
;
CrysAlisPro, Agilent Technologies,
Version 1.171.37.35h (release 09-02-2015 CrysAlis171 .NET)
(compiled Feb  9 2015,16:26:32)
;
_computing_data_reduction
;
CrysAlisPro, Agilent Technologies,
Version 1.171.37.35h (release 09-02-2015 CrysAlis171 .NET)
(compiled Feb  9 2015,16:26:32)
;
_computing_molecular_graphics     'Olex2 (Dolomanov et al., 2009)'
_computing_publication_material   'Olex2 (Dolomanov et al., 2009)'
_computing_structure_refinement   'ShelXL (Sheldrick, 2015)'
_computing_structure_solution     'ShelXT (Sheldrick, 2015)'
_refine_diff_density_max          1.828
_refine_diff_density_min          -1.670
_refine_diff_density_rms          0.148
_refine_ls_extinction_coef        .
_refine_ls_extinction_method      none
_refine_ls_goodness_of_fit_ref    1.070
_refine_ls_hydrogen_treatment     mixed
_refine_ls_matrix_type            full
_refine_ls_number_parameters      1090
_refine_ls_number_reflns          21036
_refine_ls_number_restraints      2702
_refine_ls_R_factor_all           0.0732
_refine_ls_R_factor_gt            0.0479
_refine_ls_restrained_S_all       1.107
_refine_ls_shift/su_max           0.002
_refine_ls_shift/su_mean          0.000
_refine_ls_structure_factor_coef  Fsqd
_refine_ls_weighting_details
'w=1/[\s^2^(Fo^2^)+(0.0225P)^2^+10.1006P] where P=(Fo^2^+2Fc^2^)/3'
_refine_ls_weighting_scheme       calc
_refine_ls_wR_factor_gt           0.0808
_refine_ls_wR_factor_ref          0.0891
_olex2_refinement_description
;
1. Fixed Uiso
 At 1.2 times of:
  All C(H) groups, All C(H,H) groups, All P(H) groups
 At 1.5 times of:
  All C(H,H,H) groups
2. Restrained distances
 C70A-C69A = C68A-C69A = C73A-C68A = C72A-C73A = C71A-C72A = C70A-C71A
 1.39 with sigma of 0.01
 C70-C69 = C71-C72 = C71-C70 = C71A-C72A = C72A-C73A = C73A-C68A = C70A-C69A =
 C70A-C71A = C73-C72 = C73-C68 = C68-C69 = C77A-C76A = C77A-C78A = C76-C77 =
 C78A-C79A = C78-C77 = C79-C78 = C80A-C79A = C75A-C76A = C76-C75 = C80-C75 =
 C79-C80 = C75A-C80A
 1.39 with sigma of 0.01
 C74-C75 = C75A-C74A = C68-C67 = C67A-C68A
 1.55 with sigma of 0.01
 P1-H1
 1.43 with sigma of 0.001
 C69-C67 \\sim C67-C73 \\sim C80-C74 \\sim C74-C76
 with sigma of 0.02
 C73A-C70A \\sim C69A-C72A \\sim C73-C70 \\sim C69-C72 \\sim C76A-C79A \\sim
C77A-C80A \\sim C76-C79 ~
 C77-C80
 with sigma of 0.02
 C68-C71 \\sim C68A-C71A \\sim C75A-C78A \\sim C75-C78 \\sim C69A-C67A \\sim
C67A-C73A \\sim C80A-C74A
 \\sim C74A-C76A
 with sigma of 0.02
 Si3-C26 \\sim Si3-C29 \\sim Si3-C23 \\sim Si1-C1 \\sim Si1-C7 \\sim Si1-C4
\\sim Si2-C12A \\sim Si2-C12 ~
 Si2-C15A \\sim Si2-C15 \\sim Si2-C18A \\sim Si2-C18 \\sim Si4-C40 \\sim
Si4-C34 \\sim Si5-C51 \\sim Si4-
 C37 \\sim Si5-C45 \\sim Si5-C48 \\sim Si6A-C59A \\sim Si6-C56 \\sim Si6A-C56A
\\sim Si6-C59 \\sim Si6A-
 C62A \\sim Si6-C62
 with sigma of 0.02
 C41-C40 \\sim C40-C42 \\sim C36-C34 \\sim C34-C35 \\sim C38-C37 \\sim C39-C37
\\sim C6-C4 \\sim C5-C4 ~
 C3-C1 \\sim C2-C1 \\sim C8-C7 \\sim C7-C9 \\sim C30-C29 \\sim C31-C29 \\sim
C25-C23 \\sim C24-C23 \\sim C28-
 C26 \\sim C26-C27 \\sim C13A-C12A \\sim C14A-C12A \\sim C12-C13 \\sim C14-C12
\\sim C18-C20 \\sim C19-C18
 \\sim C19A-C18A \\sim C20A-C18A \\sim C15A-C16A \\sim C16-C15 \\sim C15A-C17A
\\sim C15-C17 \\sim C52-C51
 \\sim C53-C51 \\sim C48-C49 \\sim C50-C48 \\sim C47-C45 \\sim C46-C45 \\sim
C57A-C56A \\sim C58-C56 \\sim C57-
 C56 \\sim C58A-C56A \\sim C64-C62 \\sim C62A-C64A \\sim C63-C62 \\sim
C63A-C62A \\sim C60-C59 \\sim C60A-
 C59A \\sim C61-C59 \\sim C61A-C59A
 with sigma of 0.02
 H1-Th1 \\sim H1-Th2
 with sigma of 0.02
3. Restrained planarity
 C73, C67, C69, C68, C71, C72, C70
 with sigma of 0.1
 C67A, C68A, C69A, C70A, C71A, C72A, C73A
 with sigma of 0.1
 C74, C75, C76, C77, C78, C79, C80
 with sigma of 0.1
 C74A, C75A, C76A, C77A, C78A, C79A, C80A
 with sigma of 0.1
4. Uiso/Uaniso restraints and constraints
C73 \\sim C67 \\sim C67A \\sim C68A \\sim C69 \\sim C68 \\sim C69A \\sim C70A
\\sim C71 \\sim C71A \\sim C72 \\sim C72A \\sim C70 \\sim C73A \\sim C74 \\sim
C74A \\sim C75 \\sim C75A \\sim C76 \\sim C76A \\sim C77 \\sim C77A \\sim C78
\\sim C78A \\sim C79 \\sim C79A \\sim C80 \\sim C80A: within 2A with sigma of
0.01 and sigma for terminal atoms of 0.02
Si2 \\sim C12 \\sim C12A \\sim C13 \\sim C13A \\sim C14 \\sim C14A \\sim C15
\\sim C15A \\sim C16 \\sim C16A \\sim C17 \\sim C17A \\sim C18 \\sim C18A \\sim
C19 \\sim C19A \\sim C20 \\sim C20A: within 2A with sigma of 0.01 and sigma for
terminal atoms of 0.02
5. Rigid body (RIGU) restrains
 All non-hydrogen atoms
 with sigma for 1-2 distances of 0.004 and sigma for 1-3 distances of 0.004
6. Others
 Sof(Si6A)=Sof(C56A)=Sof(H56A)=Sof(C57A)=Sof(H57D)=Sof(H57E)=Sof(H57F)=
 Sof(C58A)=Sof(H58D)=Sof(H58E)=Sof(H58F)=Sof(C59A)=Sof(H59A)=Sof(C60A)=
 Sof(H60D)=Sof(H60E)=Sof(H60F)=Sof(C61A)=Sof(H61D)=Sof(H61E)=Sof(H61F)=
 Sof(C62A)=Sof(H62A)=Sof(C63A)=Sof(H63D)=Sof(H63E)=Sof(H63F)=Sof(C64A)=
 Sof(H64D)=Sof(H64E)=Sof(H64F)=1-FVAR(1)
 Sof(Si6)=Sof(C56)=Sof(H56)=Sof(C57)=Sof(H57A)=Sof(H57B)=Sof(H57C)=Sof(C58)=
 Sof(H58A)=Sof(H58B)=Sof(H58C)=Sof(C59)=Sof(H59)=Sof(C60)=Sof(H60A)=Sof(H60B)=
 Sof(H60C)=Sof(C61)=Sof(H61A)=Sof(H61B)=Sof(H61C)=Sof(C62)=Sof(H62)=Sof(C63)=
 Sof(H63A)=Sof(H63B)=Sof(H63C)=Sof(C64)=Sof(H64A)=Sof(H64B)=Sof(H64C)=FVAR(1)
 Sof(C12A)=Sof(H12A)=Sof(C13A)=Sof(H13D)=Sof(H13E)=Sof(H13F)=Sof(C14A)=
 Sof(H14D)=Sof(H14E)=Sof(H14F)=Sof(C15A)=Sof(H15A)=Sof(C16A)=Sof(H16D)=
 Sof(H16E)=Sof(H16F)=Sof(C17A)=Sof(H17D)=Sof(H17E)=Sof(H17F)=Sof(C18A)=
 Sof(H18A)=Sof(C19A)=Sof(H19D)=Sof(H19E)=Sof(H19F)=Sof(C20A)=Sof(H20D)=
 Sof(H20E)=Sof(H20F)=1-FVAR(2)
 Sof(C12)=Sof(H12)=Sof(C13)=Sof(H13A)=Sof(H13B)=Sof(H13C)=Sof(C14)=Sof(H14A)=
 Sof(H14B)=Sof(H14C)=Sof(C15)=Sof(H15)=Sof(C16)=Sof(H16A)=Sof(H16B)=Sof(H16C)=
 Sof(C17)=Sof(H17A)=Sof(H17B)=Sof(H17C)=Sof(C18)=Sof(H18)=Sof(C19)=Sof(H19A)=
 Sof(H19B)=Sof(H19C)=Sof(C20)=Sof(H20A)=Sof(H20B)=Sof(H20C)=FVAR(2)
 Sof(C74A)=Sof(H74D)=Sof(H74E)=Sof(H74F)=Sof(C75A)=Sof(C76A)=Sof(H76A)=
 Sof(C77A)=Sof(H77A)=Sof(C78A)=Sof(H78A)=Sof(C79A)=Sof(H79A)=Sof(C80A)=
 Sof(H80A)=1-FVAR(3)
 Sof(C74)=Sof(H74B)=Sof(H74A)=Sof(H74C)=Sof(C75)=Sof(C76)=Sof(H76)=Sof(C77)=
 Sof(H77)=Sof(C78)=Sof(H78)=Sof(C79)=Sof(H79)=Sof(C80)=Sof(H80)=FVAR(3)
 Sof(C67A)=Sof(H67D)=Sof(H67E)=Sof(H67F)=Sof(C68A)=Sof(C69A)=Sof(H69A)=
 Sof(C70A)=Sof(H70A)=Sof(C71A)=Sof(H71A)=Sof(C72A)=Sof(H72A)=Sof(C73A)=
 Sof(H73A)=1-FVAR(4)
 Sof(C73)=Sof(H73)=Sof(C67)=Sof(H67A)=Sof(H67B)=Sof(H67C)=Sof(C69)=Sof(H69)=
 Sof(C68)=Sof(C71)=Sof(H71)=Sof(C72)=Sof(H72)=Sof(C70)=Sof(H70)=FVAR(4)
7.a Ternary CH refined with riding coordinates:
 C1(H1A), C4(H4), C7(H7), C12(H12), C12A(H12A), C15(H15), C15A(H15A), C18(H18),
  C18A(H18A), C23(H23), C26(H26), C29(H29), C34(H34), C37(H37), C40(H40),
 C45(H45), C48(H48), C51(H51), C56(H56), C56A(H56A), C59(H59), C59A(H59A),
 C62(H62), C62A(H62A)
7.b Secondary CH2 refined with riding coordinates:
 C10(H10A,H10B), C11(H11A,H11B), C21(H21A,H21B), C22(H22A,H22B), C32(H32A,
 H32B), C33(H33A,H33B), C43(H43A,H43B), C44(H44A,H44B), C54(H54A,H54B),
 C55(H55A,H55B), C65(H65A,H65B), C66(H66A,H66B)
7.c Aromatic/amide H refined with riding coordinates:
 C73(H73), C69(H69), C69A(H69A), C70A(H70A), C71(H71), C71A(H71A), C72(H72),
 C72A(H72A), C70(H70), C73A(H73A), C76(H76), C76A(H76A), C77(H77), C77A(H77A),
 C78(H78), C78A(H78A), C79(H79), C79A(H79A), C80(H80), C80A(H80A)
7.d Idealised Me refined as rotating group:
 C2(H2A,H2B,H2C), C3(H3A,H3B,H3C), C5(H5A,H5B,H5C), C6(H6A,H6B,H6C), C8(H8A,
 H8B,H8C), C9(H9A,H9B,H9C), C13(H13A,H13B,H13C), C13A(H13D,H13E,H13F), C14(H14A,
 H14B,H14C), C14A(H14D,H14E,H14F), C16(H16A,H16B,H16C), C16A(H16D,H16E,H16F),
 C17(H17A,H17B,H17C), C17A(H17D,H17E,H17F), C19(H19A,H19B,H19C), C19A(H19D,H19E,
 H19F), C20(H20A,H20B,H20C), C20A(H20D,H20E,H20F), C24(H24A,H24B,H24C),
 C25(H25A,H25B,H25C), C27(H27A,H27B,H27C), C28(H28A,H28B,H28C), C30(H30A,H30B,
 H30C), C31(H31A,H31B,H31C), C35(H35A,H35B,H35C), C36(H36A,H36B,H36C), C38(H38A,
 H38B,H38C), C39(H39A,H39B,H39C), C41(H41A,H41B,H41C), C42(H42A,H42B,H42C),
 C46(H46A,H46B,H46C), C47(H47A,H47B,H47C), C49(H49A,H49B,H49C), C50(H50A,H50B,
 H50C), C52(H52A,H52B,H52C), C53(H53A,H53B,H53C), C57(H57A,H57B,H57C),
 C57A(H57D,H57E,H57F), C58(H58A,H58B,H58C), C58A(H58D,H58E,H58F), C60(H60A,H60B,
 H60C), C60A(H60D,H60E,H60F), C61(H61A,H61B,H61C), C61A(H61D,H61E,H61F),
 C63(H63A,H63B,H63C), C63A(H63D,H63E,H63F), C64(H64A,H64B,H64C), C64A(H64D,H64E,
 H64F), C67(H67A,H67B,H67C), C67A(H67D,H67E,H67F), C74(H74B,H74A,H74C),
 C74A(H74D,H74E,H74F)
;
_atom_sites_solution_hydrogens    mixed
_atom_sites_solution_primary      direct
_atom_sites_solution_secondary    difmap
loop_
  _atom_site_label
  _atom_site_type_symbol
  _atom_site_fract_x
  _atom_site_fract_y
  _atom_site_fract_z
  _atom_site_U_iso_or_equiv
  _atom_site_adp_type
  _atom_site_occupancy
  _atom_site_site_symmetry_order
  _atom_site_calc_flag
  _atom_site_refinement_flags_posn
  _atom_site_refinement_flags_adp
  _atom_site_refinement_flags_occupancy
  _atom_site_disorder_assembly
  _atom_site_disorder_group
 Th1 Th 0.18351(2) 0.16440(2) 0.24007(2) 0.01568(5) Uani 1 1 d D U . . .
 Th2 Th 0.34835(2) 0.53669(2) 0.24659(2) 0.01633(5) Uani 1 1 d D U . . .
 P1 P 0.26959(12) 0.34948(11) 0.24205(7) 0.0261(3) Uani 1 1 d D U . . .
 H1 H 0.2051(19) 0.3587(10) 0.1929(11) 0.031 Uiso 1 1 d DR . . . .
 Si1 Si 0.39194(11) 0.06857(10) 0.16783(6) 0.0195(3) Uani 1 1 d D U . . .
 Si2 Si 0.16783(13) 0.17741(14) 0.40849(7) 0.0386(5) Uani 1 1 d D U . . .
 Si3 Si -0.03725(10) 0.17968(11) 0.14409(6) 0.0195(3) Uani 1 1 d D U . . .
 Si4 Si 0.60992(11) 0.50801(11) 0.26333(6) 0.0208(3) Uani 1 1 d D U . . .
 Si5 Si 0.21782(11) 0.59555(11) 0.38781(6) 0.0227(3) Uani 1 1 d D U . . .
 Si6 Si 0.2507(3) 0.5925(4) 0.0995(2) 0.0242(11) Uani 0.529(8) 1 d D U P A 1
 Si6A Si 0.2566(4) 0.5560(4) 0.0876(2) 0.0206(11) Uani 0.471(8) 1 d D U P A 2
 N1 N 0.2954(3) 0.0683(3) 0.21633(18) 0.0175(9) Uani 1 1 d . U . . .
 N2 N 0.1290(3) 0.1360(3) 0.33510(18) 0.0222(10) Uani 1 1 d . U . . .
 N3 N 0.0549(3) 0.1267(3) 0.16949(18) 0.0193(9) Uani 1 1 d . U . . .
 N4 N 0.1008(3) -0.0110(3) 0.24092(18) 0.0193(9) Uani 1 1 d . U . . .
 N5 N 0.5164(3) 0.5613(3) 0.23945(17) 0.0167(9) Uani 1 1 d . U . . .
 N6 N 0.3123(3) 0.6100(3) 0.3386(2) 0.0261(11) Uani 1 1 d . U . . .
 N7 N 0.2847(3) 0.6043(4) 0.1696(2) 0.0321(11) Uani 1 1 d . U . . .
 N8 N 0.4206(3) 0.7154(3) 0.2550(2) 0.0302(11) Uani 1 1 d . U . . .
 C1 C 0.3790(4) -0.0388(4) 0.1143(2) 0.0235(12) Uani 1 1 d D U . . .
 H1A H 0.3558 -0.0878 0.1395 0.028 Uiso 1 1 calc R . . . .
 C2 C 0.3014(4) -0.0453(5) 0.0632(2) 0.0371(16) Uani 1 1 d D U . . .
 H2A H 0.2409 -0.0287 0.0801 0.056 Uiso 1 1 calc GR . . . .
 H2B H 0.2889 -0.1065 0.0434 0.056 Uiso 1 1 calc GR . . . .
 H2C H 0.3248 -0.0047 0.0336 0.056 Uiso 1 1 calc GR . . . .
 C3 C 0.4746(4) -0.0616(4) 0.0875(3) 0.0338(15) Uani 1 1 d D U . . .
 H3A H 0.5037 -0.0132 0.0649 0.051 Uiso 1 1 calc GR . . . .
 H3B H 0.4612 -0.1171 0.0602 0.051 Uiso 1 1 calc GR . . . .
 H3C H 0.5200 -0.0692 0.1202 0.051 Uiso 1 1 calc GR . . . .
 C4 C 0.5139(4) 0.0768(3) 0.2098(2) 0.0233(12) Uani 1 1 d D U . . .
 H4 H 0.5640 0.0752 0.1782 0.028 Uiso 1 1 calc R . . . .
 C5 C 0.5245(4) -0.0004(4) 0.2472(3) 0.0335(14) Uani 1 1 d D U . . .
 H5A H 0.4809 0.0016 0.2813 0.050 Uiso 1 1 calc GR . . . .
 H5B H 0.5921 0.0051 0.2625 0.050 Uiso 1 1 calc GR . . . .
 H5C H 0.5074 -0.0571 0.2216 0.050 Uiso 1 1 calc GR . . . .
 C6 C 0.5415(5) 0.1650(5) 0.2493(4) 0.057(2) Uani 1 1 d D U . . .
 H6A H 0.5427 0.2143 0.2242 0.086 Uiso 1 1 calc GR . . . .
 H6B H 0.6062 0.1669 0.2683 0.086 Uiso 1 1 calc GR . . . .
 H6C H 0.4934 0.1707 0.2807 0.086 Uiso 1 1 calc GR . . . .
 C7 C 0.3941(4) 0.1697(4) 0.1260(3) 0.0294(13) Uani 1 1 d D U . . .
 H7 H 0.4082 0.2223 0.1573 0.035 Uiso 1 1 calc R . . . .
 C8 C 0.4769(5) 0.1795(5) 0.0814(3) 0.0431(18) Uani 1 1 d D U . . .
 H8A H 0.5386 0.1743 0.1021 0.065 Uiso 1 1 calc GR . . . .
 H8B H 0.4817 0.2378 0.0662 0.065 Uiso 1 1 calc GR . . . .
 H8C H 0.4635 0.1325 0.0475 0.065 Uiso 1 1 calc GR . . . .
 C9 C 0.2978(4) 0.1791(5) 0.0939(3) 0.0403(16) Uani 1 1 d D U . . .
 H9A H 0.2867 0.1360 0.0577 0.060 Uiso 1 1 calc GR . . . .
 H9B H 0.3012 0.2396 0.0822 0.060 Uiso 1 1 calc GR . . . .
 H9C H 0.2440 0.1679 0.1214 0.060 Uiso 1 1 calc GR . . . .
 C10 C 0.2760(4) -0.0120(3) 0.2487(2) 0.0200(11) Uani 1 1 d . U . . .
 H10A H 0.2751 0.0060 0.2928 0.024 Uiso 1 1 calc R . . . .
 H10B H 0.3286 -0.0489 0.2413 0.024 Uiso 1 1 calc R . . . .
 C11 C 0.1784(4) -0.0660(3) 0.2269(2) 0.0214(11) Uani 1 1 d . U . . .
 H11A H 0.1786 -0.0834 0.1828 0.026 Uiso 1 1 calc R . . . .
 H11B H 0.1666 -0.1209 0.2475 0.026 Uiso 1 1 calc R . . . .
 C12 C 0.2043(9) 0.0808(8) 0.4521(6) 0.044(2) Uani 0.524(7) 1 d D U P B 1
 H12 H 0.2335 0.1118 0.4915 0.053 Uiso 0.524(7) 1 calc R . P B 1
 C12A C 0.1617(12) 0.1012(10) 0.4666(6) 0.052(3) Uani 0.476(7) 1 d D U P B 2
 H12A H 0.1878 0.1386 0.5047 0.063 Uiso 0.476(7) 1 calc R . P B 2
 C13 C 0.1247(11) 0.0096(10) 0.4704(7) 0.054(3) Uani 0.524(7) 1 d D U P B 1
 H13A H 0.1084 0.0248 0.5125 0.080 Uiso 0.524(7) 1 calc GR . P B 1
 H13B H 0.1479 -0.0483 0.4662 0.080 Uiso 0.524(7) 1 calc GR . P B 1
 H13C H 0.0664 0.0067 0.4441 0.080 Uiso 0.524(7) 1 calc GR . P B 1
 C13A C 0.0752(14) 0.0482(15) 0.4827(10) 0.082(4) Uani 0.476(7) 1 d D U P B 2
 H13D H 0.0705 0.0542 0.5268 0.122 Uiso 0.476(7) 1 calc GR . P B 2
 H13E H 0.0769 -0.0144 0.4679 0.122 Uiso 0.476(7) 1 calc GR . P B 2
 H13F H 0.0184 0.0680 0.4644 0.122 Uiso 0.476(7) 1 calc GR . P B 2
 C14 C 0.2818(10) 0.0241(9) 0.4280(6) 0.042(3) Uani 0.524(7) 1 d D U P B 1
 H14A H 0.2584 -0.0096 0.3892 0.063 Uiso 0.524(7) 1 calc GR . P B 1
 H14B H 0.2935 -0.0174 0.4572 0.063 Uiso 0.524(7) 1 calc GR . P B 1
 H14C H 0.3427 0.0632 0.4223 0.063 Uiso 0.524(7) 1 calc GR . P B 1
 C14A C 0.2347(13) 0.0387(11) 0.4515(7) 0.052(3) Uani 0.476(7) 1 d D U P B 2
 H14D H 0.2170 0.0047 0.4120 0.078 Uiso 0.476(7) 1 calc GR . P B 2
 H14E H 0.2346 -0.0025 0.4825 0.078 Uiso 0.476(7) 1 calc GR . P B 2
 H14F H 0.2999 0.0731 0.4502 0.078 Uiso 0.476(7) 1 calc GR . P B 2
 C15 C 0.2874(15) 0.252(2) 0.4032(10) 0.030(2) Uani 0.524(7) 1 d D U P B 1
 H15 H 0.2670 0.3037 0.3851 0.037 Uiso 0.524(7) 1 calc R . P B 1
 C15A C 0.2888(16) 0.251(2) 0.4074(11) 0.033(2) Uani 0.476(7) 1 d D U P B 2
 H15A H 0.2788 0.3077 0.3906 0.039 Uiso 0.476(7) 1 calc R . P B 2
 C16 C 0.3283(15) 0.2934(16) 0.4658(9) 0.035(4) Uani 0.524(7) 1 d D U P B 1
 H16A H 0.2782 0.3221 0.4874 0.052 Uiso 0.524(7) 1 calc GR . P B 1
 H16B H 0.3854 0.3380 0.4613 0.052 Uiso 0.524(7) 1 calc GR . P B 1
 H16C H 0.3474 0.2469 0.4888 0.052 Uiso 0.524(7) 1 calc GR . P B 1
 C16A C 0.3494(18) 0.2742(19) 0.4666(11) 0.041(4) Uani 0.476(7) 1 d D U P B 2
 H16D H 0.3123 0.3055 0.4969 0.061 Uiso 0.476(7) 1 calc GR . P B 2
 H16E H 0.4103 0.3126 0.4596 0.061 Uiso 0.476(7) 1 calc GR . P B 2
 H16F H 0.3644 0.2193 0.4814 0.061 Uiso 0.476(7) 1 calc GR . P B 2
 C17 C 0.360(2) 0.2206(18) 0.3580(10) 0.028(4) Uani 0.524(7) 1 d D U P B 1
 H17A H 0.3423 0.1565 0.3461 0.042 Uiso 0.524(7) 1 calc GR . P B 1
 H17B H 0.4256 0.2325 0.3767 0.042 Uiso 0.524(7) 1 calc GR . P B 1
 H17C H 0.3581 0.2527 0.3222 0.042 Uiso 0.524(7) 1 calc GR . P B 1
 C17A C 0.359(2) 0.205(2) 0.3682(12) 0.035(5) Uani 0.476(7) 1 d D U P B 2
 H17D H 0.3765 0.1544 0.3875 0.052 Uiso 0.476(7) 1 calc GR . P B 2
 H17E H 0.4182 0.2472 0.3634 0.052 Uiso 0.476(7) 1 calc GR . P B 2
 H17F H 0.3280 0.1838 0.3284 0.052 Uiso 0.476(7) 1 calc GR . P B 2
 C18 C 0.0723(8) 0.2148(9) 0.4549(4) 0.041(2) Uani 0.524(7) 1 d D U P B 1
 H18 H 0.0135 0.1678 0.4493 0.049 Uiso 0.524(7) 1 calc R . P B 1
 C18A C 0.0838(8) 0.2667(10) 0.4338(6) 0.039(2) Uani 0.476(7) 1 d D U P B 2
 H18A H 0.0998 0.3120 0.4047 0.047 Uiso 0.476(7) 1 calc R . P B 2
 C19 C 0.0943(10) 0.2382(11) 0.5219(4) 0.050(3) Uani 0.524(7) 1 d D U P B 1
 H19A H 0.1202 0.1889 0.5384 0.074 Uiso 0.524(7) 1 calc GR . P B 1
 H19B H 0.0343 0.2487 0.5422 0.074 Uiso 0.524(7) 1 calc GR . P B 1
 H19C H 0.1426 0.2921 0.5285 0.074 Uiso 0.524(7) 1 calc GR . P B 1
 C19A C 0.0969(11) 0.3239(11) 0.4954(6) 0.053(3) Uani 0.476(7) 1 d D U P B 2
 H19D H 0.0957 0.2849 0.5278 0.079 Uiso 0.476(7) 1 calc GR . P B 2
 H19E H 0.0439 0.3598 0.5004 0.079 Uiso 0.476(7) 1 calc GR . P B 2
 H19F H 0.1596 0.3633 0.4973 0.079 Uiso 0.476(7) 1 calc GR . P B 2
 C20 C 0.0499(10) 0.2943(9) 0.4268(5) 0.040(3) Uani 0.524(7) 1 d D U P B 1
 H20A H 0.1048 0.3427 0.4345 0.059 Uiso 0.524(7) 1 calc GR . P B 1
 H20B H -0.0089 0.3137 0.4443 0.059 Uiso 0.524(7) 1 calc GR . P B 1
 H20C H 0.0389 0.2789 0.3830 0.059 Uiso 0.524(7) 1 calc GR . P B 1
 C20A C -0.0274(8) 0.2384(9) 0.4224(5) 0.031(3) Uani 0.476(7) 1 d D U P B 2
 H20D H -0.0409 0.2172 0.3795 0.046 Uiso 0.476(7) 1 calc GR . P B 2
 H20E H -0.0613 0.2895 0.4335 0.046 Uiso 0.476(7) 1 calc GR . P B 2
 H20F H -0.0504 0.1904 0.4471 0.046 Uiso 0.476(7) 1 calc GR . P B 2
 C21 C 0.0400(4) 0.0685(4) 0.3294(2) 0.0243(12) Uani 1 1 d . U . . .
 H21A H -0.0099 0.0883 0.3036 0.029 Uiso 1 1 calc R . . . .
 H21B H 0.0128 0.0623 0.3699 0.029 Uiso 1 1 calc R . . . .
 C22 C 0.0633(4) -0.0200(4) 0.3021(2) 0.0265(12) Uani 1 1 d . U . . .
 H22A H 0.1129 -0.0402 0.3279 0.032 Uiso 1 1 calc R . . . .
 H22B H 0.0038 -0.0650 0.2996 0.032 Uiso 1 1 calc R . . . .
 C23 C -0.1615(4) 0.1096(4) 0.1493(2) 0.0296(13) Uani 1 1 d D U . . .
 H23 H -0.1527 0.0470 0.1349 0.035 Uiso 1 1 calc R . . . .
 C24 C -0.1980(4) 0.1071(5) 0.2141(3) 0.0458(19) Uani 1 1 d D U . . .
 H24A H -0.1462 0.0933 0.2406 0.069 Uiso 1 1 calc GR . . . .
 H24B H -0.2552 0.0612 0.2142 0.069 Uiso 1 1 calc GR . . . .
 H24C H -0.2157 0.1653 0.2288 0.069 Uiso 1 1 calc GR . . . .
 C25 C -0.2431(4) 0.1320(5) 0.1088(3) 0.0377(16) Uani 1 1 d D U . . .
 H25A H -0.2566 0.1922 0.1220 0.057 Uiso 1 1 calc GR . . . .
 H25B H -0.3022 0.0891 0.1117 0.057 Uiso 1 1 calc GR . . . .
 H25C H -0.2228 0.1290 0.0668 0.057 Uiso 1 1 calc GR . . . .
 C26 C -0.0260(4) 0.2908(4) 0.1910(2) 0.0236(12) Uani 1 1 d D U . . .
 H26 H 0.0384 0.3244 0.1817 0.028 Uiso 1 1 calc R . . . .
 C27 C -0.0243(4) 0.2870(4) 0.2600(2) 0.0308(14) Uani 1 1 d D U . . .
 H27A H -0.0904 0.2673 0.2728 0.046 Uiso 1 1 calc GR . . . .
 H27B H -0.0002 0.3464 0.2805 0.046 Uiso 1 1 calc GR . . . .
 H27C H 0.0189 0.2450 0.2705 0.046 Uiso 1 1 calc GR . . . .
 C28 C -0.1034(4) 0.3468(4) 0.1736(3) 0.0345(15) Uani 1 1 d D U . . .
 H28A H -0.1008 0.3533 0.1303 0.052 Uiso 1 1 calc GR . . . .
 H28B H -0.0908 0.4058 0.1968 0.052 Uiso 1 1 calc GR . . . .
 H28C H -0.1682 0.3171 0.1826 0.052 Uiso 1 1 calc GR . . . .
 C29 C -0.0254(4) 0.2027(4) 0.0619(2) 0.0244(12) Uani 1 1 d D U . . .
 H29 H -0.0829 0.2315 0.0515 0.029 Uiso 1 1 calc R . . . .
 C30 C -0.0285(5) 0.1186(4) 0.0166(2) 0.0386(16) Uani 1 1 d D U . . .
 H30A H 0.0304 0.0915 0.0224 0.058 Uiso 1 1 calc GR . . . .
 H30B H -0.0319 0.1349 -0.0247 0.058 Uiso 1 1 calc GR . . . .
 H30C H -0.0862 0.0759 0.0234 0.058 Uiso 1 1 calc GR . . . .
 C31 C 0.0652(4) 0.2686(5) 0.0524(3) 0.0398(16) Uani 1 1 d D U . . .
 H31A H 0.0644 0.3238 0.0791 0.060 Uiso 1 1 calc GR . . . .
 H31B H 0.0656 0.2817 0.0102 0.060 Uiso 1 1 calc GR . . . .
 H31C H 0.1237 0.2427 0.0617 0.060 Uiso 1 1 calc GR . . . .
 C32 C 0.0472(4) 0.0305(4) 0.1441(2) 0.0203(11) Uani 1 1 d . U . . .
 H32A H 0.1099 0.0192 0.1266 0.024 Uiso 1 1 calc R . . . .
 H32B H -0.0039 0.0171 0.1114 0.024 Uiso 1 1 calc R . . . .
 C33 C 0.0222(4) -0.0293(4) 0.1930(2) 0.0234(12) Uani 1 1 d . U . . .
 H33A H -0.0406 -0.0183 0.2106 0.028 Uiso 1 1 calc R . . . .
 H33B H 0.0153 -0.0924 0.1757 0.028 Uiso 1 1 calc R . . . .
 C34 C 0.7077(4) 0.5914(4) 0.3070(2) 0.0340(14) Uani 1 1 d D U . . .
 H34 H 0.7183 0.6434 0.2828 0.041 Uiso 1 1 calc R . . . .
 C35 C 0.6791(5) 0.6292(5) 0.3697(3) 0.0459(17) Uani 1 1 d D U . . .
 H35A H 0.6154 0.6495 0.3665 0.069 Uiso 1 1 calc GR . . . .
 H35B H 0.7282 0.6796 0.3855 0.069 Uiso 1 1 calc GR . . . .
 H35C H 0.6753 0.5828 0.3972 0.069 Uiso 1 1 calc GR . . . .
 C36 C 0.8080(4) 0.5618(6) 0.3138(3) 0.057(2) Uani 1 1 d D U . . .
 H36A H 0.8026 0.5110 0.3378 0.086 Uiso 1 1 calc GR . . . .
 H36B H 0.8541 0.6112 0.3343 0.086 Uiso 1 1 calc GR . . . .
 H36C H 0.8315 0.5441 0.2737 0.086 Uiso 1 1 calc GR . . . .
 C37 C 0.6728(4) 0.4526(4) 0.1983(3) 0.0335(14) Uani 1 1 d D U . . .
 H37 H 0.7231 0.4221 0.2168 0.040 Uiso 1 1 calc R . . . .
 C38 C 0.7272(5) 0.5154(4) 0.1569(3) 0.0369(15) Uani 1 1 d D U . . .
 H38A H 0.6801 0.5426 0.1343 0.055 Uiso 1 1 calc GR . . . .
 H38B H 0.7648 0.4816 0.1284 0.055 Uiso 1 1 calc GR . . . .
 H38C H 0.7715 0.5621 0.1813 0.055 Uiso 1 1 calc GR . . . .
 C39 C 0.6057(6) 0.3809(5) 0.1596(3) 0.064(2) Uani 1 1 d D U . . .
 H39A H 0.5713 0.3394 0.1854 0.096 Uiso 1 1 calc GR . . . .
 H39B H 0.6442 0.3487 0.1307 0.096 Uiso 1 1 calc GR . . . .
 H39C H 0.5582 0.4083 0.1375 0.096 Uiso 1 1 calc GR . . . .
 C40 C 0.5536(4) 0.4179(4) 0.3100(2) 0.0250(12) Uani 1 1 d D U . . .
 H40 H 0.5097 0.3734 0.2819 0.030 Uiso 1 1 calc R . . . .
 C41 C 0.6296(4) 0.3676(4) 0.3363(3) 0.0312(14) Uani 1 1 d D U . . .
 H41A H 0.6683 0.3441 0.3036 0.047 Uiso 1 1 calc GR . . . .
 H41B H 0.5965 0.3182 0.3565 0.047 Uiso 1 1 calc GR . . . .
 H41C H 0.6727 0.4082 0.3656 0.047 Uiso 1 1 calc GR . . . .
 C42 C 0.4908(4) 0.4505(4) 0.3606(2) 0.0312(14) Uani 1 1 d D U . . .
 H42A H 0.5311 0.4944 0.3894 0.047 Uiso 1 1 calc GR . . . .
 H42B H 0.4623 0.3999 0.3815 0.047 Uiso 1 1 calc GR . . . .
 H42C H 0.4384 0.4780 0.3435 0.047 Uiso 1 1 calc GR . . . .
 C43 C 0.5488(4) 0.6418(4) 0.2094(2) 0.0219(11) Uani 1 1 d . U . . .
 H43A H 0.5146 0.6370 0.1694 0.026 Uiso 1 1 calc R . . . .
 H43B H 0.6198 0.6469 0.2028 0.026 Uiso 1 1 calc R . . . .
 C44 C 0.5271(4) 0.7235(4) 0.2479(3) 0.0303(13) Uani 1 1 d . U . . .
 H44A H 0.5608 0.7285 0.2880 0.036 Uiso 1 1 calc R . . . .
 H44B H 0.5505 0.7776 0.2283 0.036 Uiso 1 1 calc R . . . .
 C45 C 0.1652(5) 0.7007(4) 0.4153(3) 0.0387(15) Uani 1 1 d D U . . .
 H45 H 0.1113 0.6802 0.4421 0.046 Uiso 1 1 calc R . . . .
 C46 C 0.2332(6) 0.7732(5) 0.4556(3) 0.064(2) Uani 1 1 d D U . . .
 H46A H 0.2678 0.7454 0.4856 0.096 Uiso 1 1 calc GR . . . .
 H46B H 0.1944 0.8152 0.4765 0.096 Uiso 1 1 calc GR . . . .
 H46C H 0.2806 0.8052 0.4305 0.096 Uiso 1 1 calc GR . . . .
 C47 C 0.1159(6) 0.7434(5) 0.3661(3) 0.055(2) Uani 1 1 d D U . . .
 H47A H 0.1627 0.7582 0.3349 0.083 Uiso 1 1 calc GR . . . .
 H47B H 0.0931 0.7979 0.3840 0.083 Uiso 1 1 calc GR . . . .
 H47C H 0.0602 0.7016 0.3477 0.083 Uiso 1 1 calc GR . . . .
 C48 C 0.1175(4) 0.5129(4) 0.3472(2) 0.0225(12) Uani 1 1 d D U . . .
 H48 H 0.1416 0.4539 0.3438 0.027 Uiso 1 1 calc R . . . .
 C49 C 0.0939(4) 0.5313(5) 0.2820(2) 0.0335(15) Uani 1 1 d D U . . .
 H49A H 0.0684 0.5880 0.2830 0.050 Uiso 1 1 calc GR . . . .
 H49B H 0.0449 0.4832 0.2629 0.050 Uiso 1 1 calc GR . . . .
 H49C H 0.1534 0.5344 0.2587 0.050 Uiso 1 1 calc GR . . . .
 C50 C 0.0230(4) 0.5012(4) 0.3823(2) 0.0341(15) Uani 1 1 d D U . . .
 H50A H 0.0357 0.4787 0.4209 0.051 Uiso 1 1 calc GR . . . .
 H50B H -0.0266 0.4587 0.3584 0.051 Uiso 1 1 calc GR . . . .
 H50C H -0.0006 0.5587 0.3899 0.051 Uiso 1 1 calc GR . . . .
 C51 C 0.2561(4) 0.5441(5) 0.4574(2) 0.0369(15) Uani 1 1 d D U . . .
 H51 H 0.2505 0.4787 0.4444 0.044 Uiso 1 1 calc R . . . .
 C52 C 0.3624(4) 0.5730(6) 0.4796(3) 0.050(2) Uani 1 1 d D U . . .
 H52A H 0.4051 0.5703 0.4451 0.074 Uiso 1 1 calc GR . . . .
 H52B H 0.3798 0.5331 0.5084 0.074 Uiso 1 1 calc GR . . . .
 H52C H 0.3701 0.6342 0.4994 0.074 Uiso 1 1 calc GR . . . .
 C53 C 0.1902(5) 0.5524(6) 0.5117(3) 0.056(2) Uani 1 1 d D U . . .
 H53A H 0.1972 0.6149 0.5290 0.084 Uiso 1 1 calc GR . . . .
 H53B H 0.2091 0.5159 0.5423 0.084 Uiso 1 1 calc GR . . . .
 H53C H 0.1221 0.5319 0.4984 0.084 Uiso 1 1 calc GR . . . .
 C54 C 0.3908(4) 0.6850(4) 0.3584(3) 0.0368(15) Uani 1 1 d . U . . .
 H54A H 0.4541 0.6624 0.3601 0.044 Uiso 1 1 calc R . . . .
 H54B H 0.3780 0.7113 0.3996 0.044 Uiso 1 1 calc R . . . .
 C55 C 0.3966(5) 0.7562(4) 0.3155(3) 0.0465(17) Uani 1 1 d . U . . .
 H55A H 0.3335 0.7789 0.3132 0.056 Uiso 1 1 calc R . . . .
 H55B H 0.4477 0.8066 0.3301 0.056 Uiso 1 1 calc R . . . .
 C56 C 0.1172(8) 0.6035(9) 0.0861(7) 0.040(3) Uani 0.529(8) 1 d D U P A 1
 H56 H 0.1003 0.5807 0.0428 0.048 Uiso 0.529(8) 1 calc R . P A 1
 C56A C 0.1245(8) 0.5630(11) 0.0712(6) 0.033(3) Uani 0.471(8) 1 d D U P A 2
 H56A H 0.1189 0.6279 0.0777 0.040 Uiso 0.471(8) 1 calc R . P A 2
 C57 C 0.0892(9) 0.6978(9) 0.0956(6) 0.051(4) Uani 0.529(8) 1 d D U P A 1
 H57A H 0.0898 0.7174 0.1390 0.076 Uiso 0.529(8) 1 calc GR . P A 1
 H57B H 0.0238 0.6971 0.0780 0.076 Uiso 0.529(8) 1 calc GR . P A 1
 H57C H 0.1363 0.7388 0.0760 0.076 Uiso 0.529(8) 1 calc GR . P A 1
 C57A C 0.0853(10) 0.5322(10) 0.0069(5) 0.044(4) Uani 0.471(8) 1 d D U P A 2
 H57D H 0.1278 0.5622 -0.0217 0.066 Uiso 0.471(8) 1 calc GR . P A 2
 H57E H 0.0192 0.5470 0.0024 0.066 Uiso 0.471(8) 1 calc GR . P A 2
 H57F H 0.0835 0.4676 -0.0012 0.066 Uiso 0.471(8) 1 calc GR . P A 2
 C58 C 0.050(2) 0.5455(16) 0.1238(13) 0.045(5) Uani 0.529(8) 1 d D U P A 1
 H58A H 0.0640 0.4840 0.1171 0.067 Uiso 0.529(8) 1 calc GR . P A 1
 H58B H -0.0176 0.5473 0.1119 0.067 Uiso 0.529(8) 1 calc GR . P A 1
 H58C H 0.0617 0.5676 0.1667 0.067 Uiso 0.529(8) 1 calc GR . P A 1
 C58A C 0.057(2) 0.5196(18) 0.1159(15) 0.040(6) Uani 0.471(8) 1 d D U P A 2
 H58D H 0.0695 0.4584 0.1181 0.060 Uiso 0.471(8) 1 calc GR . P A 2
 H58E H -0.0109 0.5188 0.1025 0.060 Uiso 0.471(8) 1 calc GR . P A 2
 H58F H 0.0688 0.5536 0.1559 0.060 Uiso 0.471(8) 1 calc GR . P A 2
 C59 C 0.2699(9) 0.4731(8) 0.0757(5) 0.027(3) Uani 0.529(8) 1 d D U P A 1
 H59 H 0.2233 0.4347 0.0992 0.032 Uiso 0.529(8) 1 calc R . P A 1
 C59A C 0.2882(10) 0.4399(8) 0.0743(5) 0.022(3) Uani 0.471(8) 1 d D U P A 2
 H59A H 0.2373 0.4003 0.0940 0.026 Uiso 0.471(8) 1 calc R . P A 2
 C60 C 0.2435(10) 0.4428(10) 0.0086(5) 0.039(3) Uani 0.529(8) 1 d D U P A 1
 H60A H 0.1774 0.4542 -0.0008 0.058 Uiso 0.529(8) 1 calc GR . P A 1
 H60B H 0.2465 0.3789 0.0002 0.058 Uiso 0.529(8) 1 calc GR . P A 1
 H60C H 0.2899 0.4759 -0.0166 0.058 Uiso 0.529(8) 1 calc GR . P A 1
 C60A C 0.2858(10) 0.4036(9) 0.0070(5) 0.028(3) Uani 0.471(8) 1 d D U P A 2
 H60D H 0.2221 0.4076 -0.0115 0.043 Uiso 0.471(8) 1 calc GR . P A 2
 H60E H 0.2965 0.3412 0.0033 0.043 Uiso 0.471(8) 1 calc GR . P A 2
 H60F H 0.3372 0.4387 -0.0137 0.043 Uiso 0.471(8) 1 calc GR . P A 2
 C61 C 0.3707(11) 0.4509(11) 0.0900(7) 0.030(3) Uani 0.529(8) 1 d D U P A 1
 H61A H 0.4169 0.4754 0.0611 0.045 Uiso 0.529(8) 1 calc GR . P A 1
 H61B H 0.3682 0.3861 0.0870 0.045 Uiso 0.529(8) 1 calc GR . P A 1
 H61C H 0.3920 0.4769 0.1311 0.045 Uiso 0.529(8) 1 calc GR . P A 1
 C61A C 0.3869(11) 0.4309(12) 0.1037(7) 0.023(3) Uani 0.471(8) 1 d D U P A 2
 H61D H 0.4284 0.4890 0.1085 0.035 Uiso 0.471(8) 1 calc GR . P A 2
 H61E H 0.4187 0.3883 0.0779 0.035 Uiso 0.471(8) 1 calc GR . P A 2
 H61F H 0.3764 0.4095 0.1434 0.035 Uiso 0.471(8) 1 calc GR . P A 2
 C62 C 0.3229(7) 0.6735(9) 0.0517(5) 0.031(3) Uani 0.529(8) 1 d D U P A 1
 H62 H 0.3248 0.7336 0.0748 0.037 Uiso 0.529(8) 1 calc R . P A 1
 C62A C 0.3259(8) 0.6230(8) 0.0296(5) 0.027(3) Uani 0.471(8) 1 d D U P A 2
 H62A H 0.3043 0.5909 -0.0110 0.032 Uiso 0.471(8) 1 calc R . P A 2
 C63 C 0.2763(9) 0.6805(10) -0.0100(5) 0.040(3) Uani 0.529(8) 1 d D U P A 1
 H63A H 0.2729 0.6234 -0.0352 0.060 Uiso 0.529(8) 1 calc GR . P A 1
 H63B H 0.3157 0.7272 -0.0296 0.060 Uiso 0.529(8) 1 calc GR . P A 1
 H63C H 0.2103 0.6953 -0.0047 0.060 Uiso 0.529(8) 1 calc GR . P A 1
 C63A C 0.3029(10) 0.7171(8) 0.0286(6) 0.033(3) Uani 0.471(8) 1 d D U P A 2
 H63D H 0.2323 0.7153 0.0232 0.049 Uiso 0.471(8) 1 calc GR . P A 2
 H63E H 0.3360 0.7442 -0.0049 0.049 Uiso 0.471(8) 1 calc GR . P A 2
 H63F H 0.3254 0.7525 0.0669 0.049 Uiso 0.471(8) 1 calc GR . P A 2
 C64 C 0.4295(9) 0.6614(10) 0.0435(8) 0.030(4) Uani 0.529(8) 1 d D U P A 1
 H64A H 0.4598 0.6558 0.0828 0.045 Uiso 0.529(8) 1 calc GR . P A 1
 H64B H 0.4642 0.7132 0.0264 0.045 Uiso 0.529(8) 1 calc GR . P A 1
 H64C H 0.4329 0.6075 0.0160 0.045 Uiso 0.529(8) 1 calc GR . P A 1
 C64A C 0.4364(10) 0.6268(13) 0.0336(11) 0.037(5) Uani 0.471(8) 1 d D U P A 2
 H64D H 0.4625 0.6631 0.0709 0.055 Uiso 0.471(8) 1 calc GR . P A 2
 H64E H 0.4654 0.6533 -0.0014 0.055 Uiso 0.471(8) 1 calc GR . P A 2
 H64F H 0.4524 0.5664 0.0338 0.055 Uiso 0.471(8) 1 calc GR . P A 2
 C65 C 0.2731(5) 0.6970(5) 0.1911(3) 0.0435(16) Uani 1 1 d . U . . .
 H65A H 0.2333 0.6977 0.2276 0.052 Uiso 1 1 calc R . . . .
 H65B H 0.2387 0.7228 0.1594 0.052 Uiso 1 1 calc R . . . .
 C66 C 0.3716(5) 0.7523(4) 0.2060(3) 0.0419(15) Uani 1 1 d . U . . .
 H66A H 0.4118 0.7516 0.1697 0.050 Uiso 1 1 calc R . . . .
 H66B H 0.3635 0.8148 0.2190 0.050 Uiso 1 1 calc R . . . .
 C73 C 0.6186(10) 0.0512(10) 0.4106(7) 0.074(3) Uiso 0.512(9) 1 d D U P C 1
 H73 H 0.5916 0.1046 0.4200 0.089 Uiso 0.512(9) 1 calc R . P C 1
 C67 C 0.7656(15) 0.1419(12) 0.3790(11) 0.147(8) Uiso 0.512(9) 1 d D U P C 1
 H67A H 0.7227 0.1872 0.3871 0.221 Uiso 0.512(9) 1 calc GR . P C 1
 H67B H 0.7873 0.1419 0.3373 0.221 Uiso 0.512(9) 1 calc GR . P C 1
 H67C H 0.8224 0.1554 0.4071 0.221 Uiso 0.512(9) 1 calc GR . P C 1
 C67A C 0.7762(16) 0.1860(14) 0.3785(14) 0.181(10) Uiso 0.488(9) 1 d D U P C 2
 H67D H 0.8365 0.1663 0.3637 0.272 Uiso 0.488(9) 1 calc GR . P C 2
 H67E H 0.7909 0.2272 0.4154 0.272 Uiso 0.488(9) 1 calc GR . P C 2
 H67F H 0.7472 0.2164 0.3475 0.272 Uiso 0.488(9) 1 calc GR . P C 2
 C68A C 0.7011(10) 0.1016(11) 0.3927(7) 0.081(4) Uiso 0.488(9) 1 d D U P C 2
 C69 C 0.7614(11) -0.0196(10) 0.3734(7) 0.091(4) Uiso 0.512(9) 1 d D U P C 1
 H69 H 0.8259 -0.0117 0.3590 0.109 Uiso 0.512(9) 1 calc R . P C 1
 C68 C 0.7098(10) 0.0499(10) 0.3877(8) 0.078(4) Uiso 0.512(9) 1 d D U P C 1
 C69A C 0.7340(12) 0.0199(10) 0.3796(9) 0.082(4) Uiso 0.488(9) 1 d D U P C 2
 H69A H 0.7957 0.0137 0.3632 0.099 Uiso 0.488(9) 1 calc R . P C 2
 C70A C 0.6672(12) -0.0513(10) 0.3931(9) 0.088(3) Uiso 0.488(9) 1 d D U P C 2
 H70A H 0.6824 -0.1102 0.3859 0.105 Uiso 0.488(9) 1 calc R . P C 2
 C71 C 0.6179(11) -0.1048(10) 0.4047(7) 0.077(4) Uiso 0.512(9) 1 d D U P C 1
 H71 H 0.5849 -0.1619 0.4113 0.092 Uiso 0.512(9) 1 calc R . P C 1
 C71A C 0.5788(14) -0.0375(10) 0.4170(13) 0.090(4) Uiso 0.488(9) 1 d D U P C 2
 H71A H 0.5347 -0.0879 0.4257 0.108 Uiso 0.488(9) 1 calc R . P C 2
 C72 C 0.5688(13) -0.0331(10) 0.4189(11) 0.092(4) Uiso 0.512(9) 1 d D U P C 1
 H72 H 0.5045 -0.0406 0.4334 0.111 Uiso 0.512(9) 1 calc R . P C 1
 C72A C 0.5512(11) 0.0466(10) 0.4288(8) 0.079(4) Uiso 0.488(9) 1 d D U P C 2
 H72A H 0.4896 0.0526 0.4456 0.095 Uiso 0.488(9) 1 calc R . P C 2
 C70 C 0.7108(11) -0.1016(11) 0.3819(7) 0.094(4) Uiso 0.512(9) 1 d D U P C 1
 H70 H 0.7387 -0.1545 0.3725 0.113 Uiso 0.512(9) 1 calc R . P C 1
 C73A C 0.6132(10) 0.1213(10) 0.4163(7) 0.072(4) Uiso 0.488(9) 1 d D U P C 2
 H73A H 0.5975 0.1800 0.4231 0.087 Uiso 0.488(9) 1 calc R . P C 2
 C74 C -0.2885(9) -0.1543(9) 0.1257(5) 0.050(4) Uiso 0.509(7) 1 d D U P D 1
 H74B H -0.2599 -0.1221 0.0929 0.075 Uiso 0.509(7) 1 calc GR . P D 1
 H74A H -0.3145 -0.1126 0.1554 0.075 Uiso 0.509(7) 1 calc GR . P D 1
 H74C H -0.3414 -0.2008 0.1091 0.075 Uiso 0.509(7) 1 calc GR . P D 1
 C74A C -0.2572(11) -0.1533(11) 0.0704(6) 0.074(5) Uiso 0.491(7) 1 d D U P D 2
 H74D H -0.3111 -0.1991 0.0543 0.111 Uiso 0.491(7) 1 calc GR . P D 2
 H74E H -0.2018 -0.1546 0.0437 0.111 Uiso 0.491(7) 1 calc GR . P D 2
 H74F H -0.2784 -0.0946 0.0725 0.111 Uiso 0.491(7) 1 calc GR . P D 2
 C75 C -0.2098(8) -0.1971(7) 0.1563(5) 0.050(3) Uiso 0.509(7) 1 d D U P D 1
 C75A C -0.2255(8) -0.1721(7) 0.1354(5) 0.051(3) Uiso 0.491(7) 1 d D U P D 2
 C76 C -0.2042(10) -0.1902(10) 0.2177(5) 0.058(3) Uiso 0.509(7) 1 d D U P D 1
 H76 H -0.2468 -0.1594 0.2421 0.069 Uiso 0.509(7) 1 calc R . P D 1
 C76A C -0.2599(10) -0.1222(9) 0.1839(5) 0.057(3) Uiso 0.491(7) 1 d D U P D 2
 H76A H -0.3008 -0.0790 0.1774 0.069 Uiso 0.491(7) 1 calc R . P D 2
 C77 C -0.1304(10) -0.2321(10) 0.2430(5) 0.057(3) Uiso 0.509(7) 1 d D U P D 1
 H77 H -0.1198 -0.2300 0.2854 0.069 Uiso 0.509(7) 1 calc R . P D 1
 C77A C -0.2339(10) -0.1364(9) 0.2408(5) 0.047(3) Uiso 0.491(7) 1 d D U P D 2
 H77A H -0.2570 -0.1049 0.2754 0.057 Uiso 0.491(7) 1 calc R . P D 2
 C78 C -0.0752(10) -0.2756(10) 0.2028(5) 0.064(4) Uiso 0.509(7) 1 d D U P D 1
 H78 H -0.0309 -0.3094 0.2194 0.077 Uiso 0.509(7) 1 calc R . P D 1
 C78A C -0.1732(12) -0.1979(11) 0.2461(6) 0.071(4) Uiso 0.491(7) 1 d D U P D 2
 H78A H -0.1536 -0.2060 0.2860 0.085 Uiso 0.491(7) 1 calc R . P D 2
 C79 C -0.0767(10) -0.2757(10) 0.1405(5) 0.062(4) Uiso 0.509(7) 1 d D U P D 1
 H79 H -0.0304 -0.3015 0.1161 0.074 Uiso 0.509(7) 1 calc R . P D 1
 C79A C -0.1364(11) -0.2505(10) 0.1991(5) 0.059(3) Uiso 0.491(7) 1 d D U P D 2
 H79A H -0.0941 -0.2923 0.2062 0.071 Uiso 0.491(7) 1 calc R . P D 2
 C80 C -0.1500(9) -0.2360(10) 0.1156(5) 0.054(3) Uiso 0.509(7) 1 d D U P D 1
 H80 H -0.1584 -0.2355 0.0732 0.065 Uiso 0.509(7) 1 calc R . P D 1
 C80A C -0.1660(11) -0.2371(10) 0.1419(5) 0.055(3) Uiso 0.491(7) 1 d D U P D 2
 H80A H -0.1463 -0.2715 0.1074 0.066 Uiso 0.491(7) 1 calc R . P D 2

loop_
  _atom_site_aniso_label
  _atom_site_aniso_U_11
  _atom_site_aniso_U_22
  _atom_site_aniso_U_33
  _atom_site_aniso_U_23
  _atom_site_aniso_U_13
  _atom_site_aniso_U_12
 Th1 0.01263(10) 0.01549(11) 0.01801(10) -0.00170(7) -0.00020(7) 0.00170(8)
 Th2 0.01456(10) 0.01920(12) 0.01629(10) 0.00582(8) 0.00131(8) 0.00316(8)
 P1 0.0230(7) 0.0156(7) 0.0384(8) 0.0005(6) -0.0017(6) 0.0010(6)
 Si1 0.0195(8) 0.0174(8) 0.0228(7) 0.0034(6) 0.0076(6) 0.0048(6)
 Si2 0.0353(10) 0.0556(13) 0.0187(8) -0.0015(7) -0.0010(7) -0.0097(9)
 Si3 0.0131(7) 0.0261(9) 0.0182(7) -0.0005(6) -0.0028(6) 0.0015(6)
 Si4 0.0156(7) 0.0264(9) 0.0213(7) 0.0068(6) -0.0027(6) 0.0031(6)
 Si5 0.0237(8) 0.0239(9) 0.0209(7) 0.0022(6) 0.0077(6) 0.0043(7)
 Si6 0.0235(18) 0.035(3) 0.017(2) 0.0104(19) 0.0014(14) 0.010(2)
 Si6A 0.025(2) 0.020(3) 0.018(2) 0.0039(18) -0.0057(15) 0.004(2)
 N1 0.018(2) 0.015(2) 0.019(2) 0.0007(16) 0.0019(17) 0.0020(17)
 N2 0.018(2) 0.028(3) 0.018(2) -0.0005(17) 0.0009(17) 0.0013(19)
 N3 0.013(2) 0.025(2) 0.020(2) 0.0029(17) -0.0015(17) 0.0025(17)
 N4 0.016(2) 0.019(2) 0.021(2) 0.0013(17) 0.0027(16) -0.0008(17)
 N5 0.017(2) 0.020(2) 0.0127(19) 0.0026(16) -0.0011(16) 0.0031(17)
 N6 0.022(2) 0.026(3) 0.029(2) 0.0009(19) 0.0079(19) 0.0005(19)
 N7 0.021(2) 0.047(3) 0.033(2) 0.024(2) 0.0011(18) 0.009(2)
 N8 0.028(2) 0.018(3) 0.047(3) 0.006(2) 0.018(2) 0.005(2)
 C1 0.031(3) 0.021(3) 0.020(2) 0.001(2) 0.003(2) 0.009(2)
 C2 0.040(4) 0.045(4) 0.028(3) -0.005(3) -0.005(3) 0.020(3)
 C3 0.033(3) 0.038(4) 0.032(3) -0.004(3) 0.007(3) 0.015(3)
 C4 0.014(2) 0.021(3) 0.033(3) 0.000(2) 0.006(2) 0.000(2)
 C5 0.020(3) 0.043(4) 0.035(3) 0.006(3) -0.005(2) -0.005(3)
 C6 0.031(4) 0.041(4) 0.091(5) -0.026(4) -0.011(4) 0.004(3)
 C7 0.029(3) 0.026(3) 0.038(3) 0.012(2) 0.016(2) 0.010(2)
 C8 0.042(4) 0.043(4) 0.054(4) 0.030(3) 0.025(3) 0.019(3)
 C9 0.037(3) 0.038(4) 0.054(4) 0.028(3) 0.019(3) 0.014(3)
 C10 0.021(3) 0.014(3) 0.025(3) 0.001(2) 0.002(2) 0.003(2)
 C11 0.028(3) 0.011(3) 0.025(3) 0.002(2) 0.004(2) 0.000(2)
 C12 0.049(5) 0.058(5) 0.023(4) 0.004(4) 0.002(4) -0.001(4)
 C12A 0.066(6) 0.060(5) 0.028(4) 0.008(4) -0.004(4) -0.003(4)
 C13 0.053(7) 0.063(7) 0.044(6) 0.010(5) 0.013(5) 0.002(5)
 C13A 0.079(8) 0.097(9) 0.066(8) 0.024(8) 0.002(6) -0.008(7)
 C14 0.046(6) 0.052(7) 0.030(6) 0.017(5) 0.002(5) 0.004(5)
 C14A 0.066(7) 0.057(7) 0.029(6) 0.011(6) -0.013(5) -0.008(6)
 C15 0.030(4) 0.036(4) 0.024(4) -0.002(4) -0.003(3) 0.004(3)
 C15A 0.031(4) 0.037(5) 0.027(4) -0.002(4) -0.003(4) 0.002(4)
 C16 0.032(7) 0.042(9) 0.028(5) -0.005(5) -0.002(5) 0.002(6)
 C16A 0.038(8) 0.045(10) 0.035(5) -0.005(6) -0.012(6) 0.003(7)
 C17 0.030(5) 0.027(8) 0.027(7) 0.003(5) -0.005(5) 0.001(6)
 C17A 0.033(6) 0.036(9) 0.035(8) 0.005(6) -0.004(6) -0.001(6)
 C18 0.038(4) 0.058(5) 0.024(4) 0.001(3) 0.004(3) 0.000(4)
 C18A 0.037(4) 0.056(5) 0.023(4) 0.000(4) 0.008(4) -0.001(4)
 C19 0.042(7) 0.085(9) 0.020(4) -0.008(4) 0.001(4) 0.013(7)
 C19A 0.041(6) 0.072(7) 0.036(5) -0.019(5) 0.010(5) -0.006(6)
 C20 0.041(6) 0.057(6) 0.020(5) 0.001(4) 0.009(5) 0.006(5)
 C20A 0.034(5) 0.038(7) 0.019(5) -0.010(5) 0.001(4) 0.013(4)
 C21 0.019(3) 0.035(3) 0.019(2) 0.003(2) 0.004(2) 0.001(2)
 C22 0.024(3) 0.031(3) 0.024(2) 0.005(2) 0.004(2) 0.001(2)
 C23 0.017(3) 0.040(4) 0.030(3) 0.004(2) -0.005(2) -0.001(2)
 C24 0.018(3) 0.084(6) 0.036(3) 0.017(3) -0.003(2) 0.003(3)
 C25 0.014(3) 0.061(5) 0.036(3) 0.010(3) -0.007(2) -0.004(3)
 C26 0.019(3) 0.029(3) 0.023(2) 0.000(2) -0.003(2) 0.009(2)
 C27 0.031(3) 0.037(4) 0.026(3) -0.001(2) 0.001(2) 0.012(3)
 C28 0.033(3) 0.042(4) 0.032(3) -0.001(3) -0.006(3) 0.019(3)
 C29 0.020(3) 0.030(3) 0.022(2) 0.005(2) -0.003(2) -0.002(2)
 C30 0.049(4) 0.046(4) 0.018(3) -0.002(2) 0.001(3) 0.000(3)
 C31 0.037(3) 0.054(4) 0.024(3) 0.006(3) 0.000(3) -0.010(3)
 C32 0.017(3) 0.021(3) 0.020(2) -0.0042(19) -0.001(2) -0.001(2)
 C33 0.021(3) 0.020(3) 0.027(3) -0.002(2) -0.001(2) 0.000(2)
 C34 0.027(3) 0.043(4) 0.030(3) 0.014(2) -0.015(2) -0.007(3)
 C35 0.048(4) 0.047(4) 0.035(3) 0.003(3) -0.020(3) -0.015(3)
 C36 0.026(3) 0.085(6) 0.061(4) 0.024(4) -0.017(3) -0.004(3)
 C37 0.032(3) 0.034(3) 0.040(3) 0.012(2) 0.013(3) 0.018(3)
 C38 0.040(4) 0.043(4) 0.029(3) 0.004(3) 0.010(3) 0.009(3)
 C39 0.069(5) 0.049(5) 0.066(5) -0.023(4) 0.040(4) -0.008(4)
 C40 0.023(3) 0.025(3) 0.027(3) 0.010(2) -0.006(2) 0.001(2)
 C41 0.033(3) 0.027(3) 0.033(3) 0.008(3) -0.007(3) 0.000(3)
 C42 0.034(3) 0.033(4) 0.027(3) 0.015(2) 0.003(2) -0.001(3)
 C43 0.018(3) 0.025(3) 0.025(3) 0.011(2) 0.004(2) 0.005(2)
 C44 0.033(3) 0.017(3) 0.040(3) 0.008(2) 0.015(2) -0.002(2)
 C45 0.048(4) 0.027(3) 0.041(3) -0.002(2) 0.025(3) 0.008(3)
 C46 0.067(5) 0.045(5) 0.072(5) -0.023(4) 0.031(4) 0.003(4)
 C47 0.065(5) 0.047(5) 0.065(4) 0.017(3) 0.032(4) 0.032(4)
 C48 0.022(3) 0.023(3) 0.023(2) 0.002(2) 0.004(2) 0.004(2)
 C49 0.024(3) 0.044(4) 0.033(3) 0.008(3) 0.003(2) 0.006(3)
 C50 0.030(3) 0.044(4) 0.027(3) 0.005(3) 0.007(2) 0.000(3)
 C51 0.037(3) 0.047(4) 0.025(3) 0.007(3) 0.001(2) 0.000(3)
 C52 0.039(4) 0.086(6) 0.023(3) 0.002(3) 0.005(3) 0.008(3)
 C53 0.035(4) 0.105(7) 0.027(3) 0.015(4) 0.003(3) -0.002(4)
 C54 0.032(3) 0.035(3) 0.037(3) -0.011(2) 0.018(3) -0.009(3)
 C55 0.048(4) 0.026(3) 0.063(4) -0.001(3) 0.029(3) -0.004(3)
 C56 0.029(5) 0.061(8) 0.035(7) 0.017(6) -0.001(4) 0.013(5)
 C56A 0.027(5) 0.042(9) 0.032(6) 0.009(5) -0.004(4) 0.007(5)
 C57 0.035(7) 0.068(8) 0.056(8) 0.018(6) -0.001(6) 0.023(6)
 C57A 0.039(8) 0.055(10) 0.037(6) 0.007(5) -0.016(5) 0.002(7)
 C58 0.034(9) 0.070(12) 0.029(9) 0.009(9) -0.002(6) -0.001(8)
 C58A 0.027(7) 0.053(14) 0.043(10) 0.016(10) -0.003(6) 0.010(8)
 C59 0.026(6) 0.034(6) 0.023(5) 0.011(4) 0.004(4) 0.006(4)
 C59A 0.017(6) 0.020(5) 0.028(5) 0.004(4) -0.004(4) 0.001(4)
 C60 0.044(8) 0.043(8) 0.028(5) 0.000(5) -0.006(5) 0.005(6)
 C60A 0.035(8) 0.020(7) 0.031(5) -0.002(4) -0.009(5) 0.009(6)
 C61 0.036(7) 0.027(8) 0.029(7) -0.001(5) 0.001(5) 0.014(5)
 C61A 0.020(6) 0.028(9) 0.022(7) 0.000(5) -0.003(5) 0.004(5)
 C62 0.036(5) 0.037(7) 0.027(5) 0.018(5) 0.005(4) 0.014(5)
 C62A 0.042(6) 0.019(6) 0.021(5) 0.004(4) 0.003(4) 0.006(4)
 C63 0.045(7) 0.055(9) 0.027(5) 0.021(5) 0.006(5) 0.022(6)
 C63A 0.044(8) 0.025(6) 0.030(7) 0.008(5) -0.007(6) 0.005(5)
 C64 0.039(6) 0.027(9) 0.029(7) 0.015(7) 0.009(4) 0.009(5)
 C64A 0.038(6) 0.035(11) 0.041(10) 0.021(9) 0.008(5) 0.005(6)
 C65 0.033(3) 0.052(4) 0.056(4) 0.034(3) 0.017(3) 0.019(3)
 C66 0.044(3) 0.026(3) 0.064(4) 0.022(3) 0.025(3) 0.016(3)

_geom_special_details
;
 All esds (except the esd in the dihedral angle between two l.s. planes)
 are estimated using the full covariance matrix.  The cell esds are taken
 into account individually in the estimation of esds in distances, angles
 and torsion angles; correlations between esds in cell parameters are only
 used when they are defined by crystal symmetry.  An approximate (isotropic)
 treatment of cell esds is used for estimating esds involving l.s. planes.
;
loop_
  _geom_bond_atom_site_label_1
  _geom_bond_atom_site_label_2
  _geom_bond_distance
  _geom_bond_site_symmetry_2
  _geom_bond_publ_flag
 Th1 P1 2.8982(17) . ?
 Th1 N1 2.315(4) . ?
 Th1 N2 2.320(4) . ?
 Th1 N3 2.320(4) . ?
 Th1 N4 2.757(4) . ?
 Th2 P1 2.8977(17) . ?
 Th2 N5 2.317(4) . ?
 Th2 N6 2.325(4) . ?
 Th2 N7 2.314(4) . ?
 Th2 N8 2.752(5) . ?
 P1 H1 1.4300(10) . ?
 Si1 N1 1.734(4) . ?
 Si1 C1 1.905(5) . ?
 Si1 C4 1.897(5) . ?
 Si1 C7 1.881(5) . ?
 Si2 N2 1.734(4) . ?
 Si2 C12 1.968(11) . ?
 Si2 C12A 1.822(10) . ?
 Si2 C15 1.881(11) . ?
 Si2 C15A 1.883(12) . ?
 Si2 C18 1.814(9) . ?
 Si2 C18A 1.963(11) . ?
 Si3 N3 1.724(4) . ?
 Si3 C23 1.903(5) . ?
 Si3 C26 1.880(5) . ?
 Si3 C29 1.902(5) . ?
 Si4 N5 1.730(4) . ?
 Si4 C34 1.895(6) . ?
 Si4 C37 1.889(5) . ?
 Si4 C40 1.897(5) . ?
 Si5 N6 1.727(4) . ?
 Si5 C45 1.905(5) . ?
 Si5 C48 1.883(5) . ?
 Si5 C51 1.907(6) . ?
 Si6 N7 1.605(7) . ?
 Si6 C56 1.904(10) . ?
 Si6 C59 1.901(10) . ?
 Si6 C62 1.903(9) . ?
 Si6A N7 1.904(7) . ?
 Si6A C56A 1.880(10) . ?
 Si6A C59A 1.880(10) . ?
 Si6A C62A 1.918(9) . ?
 N1 C10 1.480(6) . ?
 N2 C21 1.482(7) . ?
 N3 C32 1.504(7) . ?
 N4 C11 1.475(6) . ?
 N4 C22 1.478(6) . ?
 N4 C33 1.485(7) . ?
 N5 C43 1.478(6) . ?
 N6 C54 1.485(7) . ?
 N7 C65 1.477(8) . ?
 N8 C44 1.475(7) . ?
 N8 C55 1.488(8) . ?
 N8 C66 1.476(8) . ?
 C1 H1A 1.0000 . ?
 C1 C2 1.536(7) . ?
 C1 C3 1.535(6) . ?
 C2 H2A 0.9800 . ?
 C2 H2B 0.9800 . ?
 C2 H2C 0.9800 . ?
 C3 H3A 0.9800 . ?
 C3 H3B 0.9800 . ?
 C3 H3C 0.9800 . ?
 C4 H4 1.0000 . ?
 C4 C5 1.533(7) . ?
 C4 C6 1.522(7) . ?
 C5 H5A 0.9800 . ?
 C5 H5B 0.9800 . ?
 C5 H5C 0.9800 . ?
 C6 H6A 0.9800 . ?
 C6 H6B 0.9800 . ?
 C6 H6C 0.9800 . ?
 C7 H7 1.0000 . ?
 C7 C8 1.532(6) . ?
 C7 C9 1.533(7) . ?
 C8 H8A 0.9800 . ?
 C8 H8B 0.9800 . ?
 C8 H8C 0.9800 . ?
 C9 H9A 0.9800 . ?
 C9 H9B 0.9800 . ?
 C9 H9C 0.9800 . ?
 C10 H10A 0.9900 . ?
 C10 H10B 0.9900 . ?
 C10 C11 1.521(7) . ?
 C11 H11A 0.9900 . ?
 C11 H11B 0.9900 . ?
 C12 H12 1.0000 . ?
 C12 C13 1.525(12) . ?
 C12 C14 1.544(12) . ?
 C12A H12A 1.0000 . ?
 C12A C13A 1.421(12) . ?
 C12A C14A 1.508(12) . ?
 C13 H13A 0.9800 . ?
 C13 H13B 0.9800 . ?
 C13 H13C 0.9800 . ?
 C13A H13D 0.9800 . ?
 C13A H13E 0.9800 . ?
 C13A H13F 0.9800 . ?
 C14 H14A 0.9800 . ?
 C14 H14B 0.9800 . ?
 C14 H14C 0.9800 . ?
 C14A H14D 0.9800 . ?
 C14A H14E 0.9800 . ?
 C14A H14F 0.9800 . ?
 C15 H15 1.0000 . ?
 C15 C16 1.532(12) . ?
 C15 C17 1.522(11) . ?
 C15A H15A 1.0000 . ?
 C15A C16A 1.530(13) . ?
 C15A C17A 1.519(13) . ?
 C16 H16A 0.9800 . ?
 C16 H16B 0.9800 . ?
 C16 H16C 0.9800 . ?
 C16A H16D 0.9800 . ?
 C16A H16E 0.9800 . ?
 C16A H16F 0.9800 . ?
 C17 H17A 0.9800 . ?
 C17 H17B 0.9800 . ?
 C17 H17C 0.9800 . ?
 C17A H17D 0.9800 . ?
 C17A H17E 0.9800 . ?
 C17A H17F 0.9800 . ?
 C18 H18 1.0000 . ?
 C18 C19 1.509(10) . ?
 C18 C20 1.491(12) . ?
 C18A H18A 1.0000 . ?
 C18A C19A 1.538(11) . ?
 C18A C20A 1.548(12) . ?
 C19 H19A 0.9800 . ?
 C19 H19B 0.9800 . ?
 C19 H19C 0.9800 . ?
 C19A H19D 0.9800 . ?
 C19A H19E 0.9800 . ?
 C19A H19F 0.9800 . ?
 C20 H20A 0.9800 . ?
 C20 H20B 0.9800 . ?
 C20 H20C 0.9800 . ?
 C20A H20D 0.9800 . ?
 C20A H20E 0.9800 . ?
 C20A H20F 0.9800 . ?
 C21 H21A 0.9900 . ?
 C21 H21B 0.9900 . ?
 C21 C22 1.503(8) . ?
 C22 H22A 0.9900 . ?
 C22 H22B 0.9900 . ?
 C23 H23 1.0000 . ?
 C23 C24 1.539(7) . ?
 C23 C25 1.533(7) . ?
 C24 H24A 0.9800 . ?
 C24 H24B 0.9800 . ?
 C24 H24C 0.9800 . ?
 C25 H25A 0.9800 . ?
 C25 H25B 0.9800 . ?
 C25 H25C 0.9800 . ?
 C26 H26 1.0000 . ?
 C26 C27 1.541(6) . ?
 C26 C28 1.535(6) . ?
 C27 H27A 0.9800 . ?
 C27 H27B 0.9800 . ?
 C27 H27C 0.9800 . ?
 C28 H28A 0.9800 . ?
 C28 H28B 0.9800 . ?
 C28 H28C 0.9800 . ?
 C29 H29 1.0000 . ?
 C29 C30 1.540(7) . ?
 C29 C31 1.524(7) . ?
 C30 H30A 0.9800 . ?
 C30 H30B 0.9800 . ?
 C30 H30C 0.9800 . ?
 C31 H31A 0.9800 . ?
 C31 H31B 0.9800 . ?
 C31 H31C 0.9800 . ?
 C32 H32A 0.9900 . ?
 C32 H32B 0.9900 . ?
 C32 C33 1.505(7) . ?
 C33 H33A 0.9900 . ?
 C33 H33B 0.9900 . ?
 C34 H34 1.0000 . ?
 C34 C35 1.533(7) . ?
 C34 C36 1.534(7) . ?
 C35 H35A 0.9800 . ?
 C35 H35B 0.9800 . ?
 C35 H35C 0.9800 . ?
 C36 H36A 0.9800 . ?
 C36 H36B 0.9800 . ?
 C36 H36C 0.9800 . ?
 C37 H37 1.0000 . ?
 C37 C38 1.528(7) . ?
 C37 C39 1.510(8) . ?
 C38 H38A 0.9800 . ?
 C38 H38B 0.9800 . ?
 C38 H38C 0.9800 . ?
 C39 H39A 0.9800 . ?
 C39 H39B 0.9800 . ?
 C39 H39C 0.9800 . ?
 C40 H40 1.0000 . ?
 C40 C41 1.531(7) . ?
 C40 C42 1.522(7) . ?
 C41 H41A 0.9800 . ?
 C41 H41B 0.9800 . ?
 C41 H41C 0.9800 . ?
 C42 H42A 0.9800 . ?
 C42 H42B 0.9800 . ?
 C42 H42C 0.9800 . ?
 C43 H43A 0.9900 . ?
 C43 H43B 0.9900 . ?
 C43 C44 1.508(7) . ?
 C44 H44A 0.9900 . ?
 C44 H44B 0.9900 . ?
 C45 H45 1.0000 . ?
 C45 C46 1.541(8) . ?
 C45 C47 1.531(8) . ?
 C46 H46A 0.9800 . ?
 C46 H46B 0.9800 . ?
 C46 H46C 0.9800 . ?
 C47 H47A 0.9800 . ?
 C47 H47B 0.9800 . ?
 C47 H47C 0.9800 . ?
 C48 H48 1.0000 . ?
 C48 C49 1.545(6) . ?
 C48 C50 1.536(6) . ?
 C49 H49A 0.9800 . ?
 C49 H49B 0.9800 . ?
 C49 H49C 0.9800 . ?
 C50 H50A 0.9800 . ?
 C50 H50B 0.9800 . ?
 C50 H50C 0.9800 . ?
 C51 H51 1.0000 . ?
 C51 C52 1.532(7) . ?
 C51 C53 1.534(7) . ?
 C52 H52A 0.9800 . ?
 C52 H52B 0.9800 . ?
 C52 H52C 0.9800 . ?
 C53 H53A 0.9800 . ?
 C53 H53B 0.9800 . ?
 C53 H53C 0.9800 . ?
 C54 H54A 0.9900 . ?
 C54 H54B 0.9900 . ?
 C54 C55 1.513(9) . ?
 C55 H55A 0.9900 . ?
 C55 H55B 0.9900 . ?
 C56 H56 1.0000 . ?
 C56 C57 1.537(12) . ?
 C56 C58 1.513(12) . ?
 C56A H56A 1.0000 . ?
 C56A C57A 1.521(12) . ?
 C56A C58A 1.515(12) . ?
 C57 H57A 0.9800 . ?
 C57 H57B 0.9800 . ?
 C57 H57C 0.9800 . ?
 C57A H57D 0.9800 . ?
 C57A H57E 0.9800 . ?
 C57A H57F 0.9800 . ?
 C58 H58A 0.9800 . ?
 C58 H58B 0.9800 . ?
 C58 H58C 0.9800 . ?
 C58A H58D 0.9800 . ?
 C58A H58E 0.9800 . ?
 C58A H58F 0.9800 . ?
 C59 H59 1.0000 . ?
 C59 C60 1.537(11) . ?
 C59 C61 1.520(11) . ?
 C59A H59A 1.0000 . ?
 C59A C60A 1.538(11) . ?
 C59A C61A 1.536(11) . ?
 C60 H60A 0.9800 . ?
 C60 H60B 0.9800 . ?
 C60 H60C 0.9800 . ?
 C60A H60D 0.9800 . ?
 C60A H60E 0.9800 . ?
 C60A H60F 0.9800 . ?
 C61 H61A 0.9800 . ?
 C61 H61B 0.9800 . ?
 C61 H61C 0.9800 . ?
 C61A H61D 0.9800 . ?
 C61A H61E 0.9800 . ?
 C61A H61F 0.9800 . ?
 C62 H62 1.0000 . ?
 C62 C63 1.525(11) . ?
 C62 C64 1.528(11) . ?
 C62A H62A 1.0000 . ?
 C62A C63A 1.517(11) . ?
 C62A C64A 1.525(12) . ?
 C63 H63A 0.9800 . ?
 C63 H63B 0.9800 . ?
 C63 H63C 0.9800 . ?
 C63A H63D 0.9800 . ?
 C63A H63E 0.9800 . ?
 C63A H63F 0.9800 . ?
 C64 H64A 0.9800 . ?
 C64 H64B 0.9800 . ?
 C64 H64C 0.9800 . ?
 C64A H64D 0.9800 . ?
 C64A H64E 0.9800 . ?
 C64A H64F 0.9800 . ?
 C65 H65A 0.9900 . ?
 C65 H65B 0.9900 . ?
 C65 C66 1.509(9) . ?
 C66 H66A 0.9900 . ?
 C66 H66B 0.9900 . ?
 C73 H73 0.9500 . ?
 C73 C68 1.374(9) . ?
 C73 C72 1.401(9) . ?
 C67 H67A 0.9800 . ?
 C67 H67B 0.9800 . ?
 C67 H67C 0.9800 . ?
 C67 C68 1.535(9) . ?
 C67A H67D 0.9800 . ?
 C67A H67E 0.9800 . ?
 C67A H67F 0.9800 . ?
 C67A C68A 1.598(9) . ?
 C68A C69A 1.394(9) . ?
 C68A C73A 1.395(7) . ?
 C69 H69 0.9500 . ?
 C69 C68 1.378(9) . ?
 C69 C70 1.376(9) . ?
 C69A H69A 0.9500 . ?
 C69A C70A 1.383(7) . ?
 C70A H70A 0.9500 . ?
 C70A C71A 1.380(7) . ?
 C71 H71 0.9500 . ?
 C71 C72 1.383(9) . ?
 C71 C70 1.389(9) . ?
 C71A H71A 0.9500 . ?
 C71A C72A 1.392(7) . ?
 C72 H72 0.9500 . ?
 C72A H72A 0.9500 . ?
 C72A C73A 1.381(7) . ?
 C70 H70 0.9500 . ?
 C73A H73A 0.9500 . ?
 C74 H74B 0.9800 . ?
 C74 H74A 0.9800 . ?
 C74 H74C 0.9800 . ?
 C74 C75 1.534(9) . ?
 C74A H74D 0.9800 . ?
 C74A H74E 0.9800 . ?
 C74A H74F 0.9800 . ?
 C74A C75A 1.570(9) . ?
 C75 C76 1.359(9) . ?
 C75 C80 1.385(9) . ?
 C75A C76A 1.387(9) . ?
 C75A C80A 1.395(9) . ?
 C76 H76 0.9500 . ?
 C76 C77 1.420(9) . ?
 C76A H76A 0.9500 . ?
 C76A C77A 1.359(9) . ?
 C77 H77 0.9500 . ?
 C77 C78 1.369(9) . ?
 C77A H77A 0.9500 . ?
 C77A C78A 1.360(9) . ?
 C78 H78 0.9500 . ?
 C78 C79 1.386(9) . ?
 C78A H78A 0.9500 . ?
 C78A C79A 1.399(9) . ?
 C79 H79 0.9500 . ?
 C79 C80 1.390(9) . ?
 C79A H79A 0.9500 . ?
 C79A C80A 1.374(9) . ?
 C80 H80 0.9500 . ?
 C80A H80A 0.9500 . ?

loop_
  _geom_angle_atom_site_label_1
  _geom_angle_atom_site_label_2
  _geom_angle_atom_site_label_3
  _geom_angle
  _geom_angle_site_symmetry_1
  _geom_angle_site_symmetry_3
  _geom_angle_publ_flag
 N1 Th1 P1 112.07(11) . . ?
 N1 Th1 N2 106.02(15) . . ?
 N1 Th1 N3 107.19(15) . . ?
 N1 Th1 N4 68.54(14) . . ?
 N2 Th1 P1 110.20(12) . . ?
 N2 Th1 N4 68.50(14) . . ?
 N3 Th1 P1 111.71(12) . . ?
 N3 Th1 N2 109.43(15) . . ?
 N3 Th1 N4 68.98(14) . . ?
 N4 Th1 P1 178.71(9) . . ?
 N5 Th2 P1 112.98(11) . . ?
 N5 Th2 N6 106.97(15) . . ?
 N5 Th2 N8 68.00(14) . . ?
 N6 Th2 P1 109.23(12) . . ?
 N6 Th2 N8 68.73(15) . . ?
 N7 Th2 P1 112.38(14) . . ?
 N7 Th2 N5 106.70(15) . . ?
 N7 Th2 N6 108.35(17) . . ?
 N7 Th2 N8 68.68(18) . . ?
 N8 Th2 P1 177.96(10) . . ?
 Th1 P1 H1 89.6(5) . . ?
 Th2 P1 Th1 177.55(6) . . ?
 Th2 P1 H1 89.8(5) . . ?
 N1 Si1 C1 111.2(2) . . ?
 N1 Si1 C4 112.4(2) . . ?
 N1 Si1 C7 106.9(2) . . ?
 C4 Si1 C1 106.0(2) . . ?
 C7 Si1 C1 112.1(3) . . ?
 C7 Si1 C4 108.2(3) . . ?
 N2 Si2 C12 109.8(5) . . ?
 N2 Si2 C12A 119.0(6) . . ?
 N2 Si2 C15 106.7(7) . . ?
 N2 Si2 C15A 109.5(7) . . ?
 N2 Si2 C18 113.9(4) . . ?
 N2 Si2 C18A 105.6(4) . . ?
 C12A Si2 C15A 113.8(13) . . ?
 C12A Si2 C18A 106.6(7) . . ?
 C15 Si2 C12 103.1(13) . . ?
 C15A Si2 C18A 100.2(13) . . ?
 C18 Si2 C12 101.6(5) . . ?
 C18 Si2 C15 120.7(10) . . ?
 N3 Si3 C23 111.1(2) . . ?
 N3 Si3 C26 106.4(2) . . ?
 N3 Si3 C29 113.1(2) . . ?
 C26 Si3 C23 112.8(3) . . ?
 C26 Si3 C29 107.0(2) . . ?
 C29 Si3 C23 106.5(2) . . ?
 N5 Si4 C34 110.2(3) . . ?
 N5 Si4 C37 112.6(2) . . ?
 N5 Si4 C40 107.3(2) . . ?
 C34 Si4 C40 112.8(3) . . ?
 C37 Si4 C34 106.1(3) . . ?
 C37 Si4 C40 107.8(3) . . ?
 N6 Si5 C45 115.4(3) . . ?
 N6 Si5 C48 107.1(2) . . ?
 N6 Si5 C51 111.2(2) . . ?
 C45 Si5 C51 107.7(3) . . ?
 C48 Si5 C45 108.5(3) . . ?
 C48 Si5 C51 106.6(3) . . ?
 N7 Si6 C56 113.8(5) . . ?
 N7 Si6 C59 101.4(4) . . ?
 N7 Si6 C62 114.7(5) . . ?
 C59 Si6 C56 109.4(6) . . ?
 C59 Si6 C62 111.5(6) . . ?
 C62 Si6 C56 105.9(6) . . ?
 N7 Si6A C62A 114.3(5) . . ?
 C56A Si6A N7 106.9(5) . . ?
 C56A Si6A C62A 104.5(6) . . ?
 C59A Si6A N7 110.8(4) . . ?
 C59A Si6A C56A 113.9(7) . . ?
 C59A Si6A C62A 106.4(6) . . ?
 Si1 N1 Th1 134.2(2) . . ?
 C10 N1 Th1 111.2(3) . . ?
 C10 N1 Si1 114.6(3) . . ?
 Si2 N2 Th1 134.3(2) . . ?
 C21 N2 Th1 110.3(3) . . ?
 C21 N2 Si2 115.4(3) . . ?
 Si3 N3 Th1 135.3(2) . . ?
 C32 N3 Th1 110.7(3) . . ?
 C32 N3 Si3 113.8(3) . . ?
 C11 N4 Th1 107.0(3) . . ?
 C11 N4 C22 112.2(4) . . ?
 C11 N4 C33 110.9(4) . . ?
 C22 N4 Th1 106.8(3) . . ?
 C22 N4 C33 112.7(4) . . ?
 C33 N4 Th1 106.8(3) . . ?
 Si4 N5 Th2 133.9(2) . . ?
 C43 N5 Th2 111.5(3) . . ?
 C43 N5 Si4 114.6(3) . . ?
 Si5 N6 Th2 134.7(3) . . ?
 C54 N6 Th2 110.5(3) . . ?
 C54 N6 Si5 114.8(3) . . ?
 Si6 N7 Th2 145.1(4) . . ?
 Si6A N7 Th2 127.7(3) . . ?
 C65 N7 Th2 110.4(4) . . ?
 C65 N7 Si6 104.5(4) . . ?
 C65 N7 Si6A 121.8(4) . . ?
 C44 N8 Th2 107.6(3) . . ?
 C44 N8 C55 111.3(5) . . ?
 C44 N8 C66 112.1(5) . . ?
 C55 N8 Th2 107.5(3) . . ?
 C66 N8 Th2 106.7(4) . . ?
 C66 N8 C55 111.4(5) . . ?
 Si1 C1 H1A 105.8 . . ?
 C2 C1 Si1 114.5(4) . . ?
 C2 C1 H1A 105.8 . . ?
 C3 C1 Si1 114.9(4) . . ?
 C3 C1 H1A 105.8 . . ?
 C3 C1 C2 109.3(4) . . ?
 C1 C2 H2A 109.5 . . ?
 C1 C2 H2B 109.5 . . ?
 C1 C2 H2C 109.5 . . ?
 H2A C2 H2B 109.5 . . ?
 H2A C2 H2C 109.5 . . ?
 H2B C2 H2C 109.5 . . ?
 C1 C3 H3A 109.5 . . ?
 C1 C3 H3B 109.5 . . ?
 C1 C3 H3C 109.5 . . ?
 H3A C3 H3B 109.5 . . ?
 H3A C3 H3C 109.5 . . ?
 H3B C3 H3C 109.5 . . ?
 Si1 C4 H4 106.2 . . ?
 C5 C4 Si1 115.2(4) . . ?
 C5 C4 H4 106.2 . . ?
 C6 C4 Si1 112.8(4) . . ?
 C6 C4 H4 106.2 . . ?
 C6 C4 C5 109.6(5) . . ?
 C4 C5 H5A 109.5 . . ?
 C4 C5 H5B 109.5 . . ?
 C4 C5 H5C 109.5 . . ?
 H5A C5 H5B 109.5 . . ?
 H5A C5 H5C 109.5 . . ?
 H5B C5 H5C 109.5 . . ?
 C4 C6 H6A 109.5 . . ?
 C4 C6 H6B 109.5 . . ?
 C4 C6 H6C 109.5 . . ?
 H6A C6 H6B 109.5 . . ?
 H6A C6 H6C 109.5 . . ?
 H6B C6 H6C 109.5 . . ?
 Si1 C7 H7 106.0 . . ?
 C8 C7 Si1 113.0(4) . . ?
 C8 C7 H7 106.0 . . ?
 C8 C7 C9 109.5(5) . . ?
 C9 C7 Si1 115.7(4) . . ?
 C9 C7 H7 106.0 . . ?
 C7 C8 H8A 109.5 . . ?
 C7 C8 H8B 109.5 . . ?
 C7 C8 H8C 109.5 . . ?
 H8A C8 H8B 109.5 . . ?
 H8A C8 H8C 109.5 . . ?
 H8B C8 H8C 109.5 . . ?
 C7 C9 H9A 109.5 . . ?
 C7 C9 H9B 109.5 . . ?
 C7 C9 H9C 109.5 . . ?
 H9A C9 H9B 109.5 . . ?
 H9A C9 H9C 109.5 . . ?
 H9B C9 H9C 109.5 . . ?
 N1 C10 H10A 109.7 . . ?
 N1 C10 H10B 109.7 . . ?
 N1 C10 C11 110.0(4) . . ?
 H10A C10 H10B 108.2 . . ?
 C11 C10 H10A 109.7 . . ?
 C11 C10 H10B 109.7 . . ?
 N4 C11 C10 108.6(4) . . ?
 N4 C11 H11A 110.0 . . ?
 N4 C11 H11B 110.0 . . ?
 C10 C11 H11A 110.0 . . ?
 C10 C11 H11B 110.0 . . ?
 H11A C11 H11B 108.3 . . ?
 Si2 C12 H12 104.1 . . ?
 C13 C12 Si2 119.4(10) . . ?
 C13 C12 H12 104.1 . . ?
 C13 C12 C14 101.7(10) . . ?
 C14 C12 Si2 121.4(8) . . ?
 C14 C12 H12 104.1 . . ?
 Si2 C12A H12A 105.6 . . ?
 C13A C12A Si2 124.8(13) . . ?
 C13A C12A H12A 105.6 . . ?
 C13A C12A C14A 106.7(14) . . ?
 C14A C12A Si2 107.2(10) . . ?
 C14A C12A H12A 105.6 . . ?
 C12 C13 H13A 109.5 . . ?
 C12 C13 H13B 109.5 . . ?
 C12 C13 H13C 109.5 . . ?
 H13A C13 H13B 109.5 . . ?
 H13A C13 H13C 109.5 . . ?
 H13B C13 H13C 109.5 . . ?
 C12A C13A H13D 109.5 . . ?
 C12A C13A H13E 109.5 . . ?
 C12A C13A H13F 109.5 . . ?
 H13D C13A H13E 109.5 . . ?
 H13D C13A H13F 109.5 . . ?
 H13E C13A H13F 109.5 . . ?
 C12 C14 H14A 109.5 . . ?
 C12 C14 H14B 109.5 . . ?
 C12 C14 H14C 109.5 . . ?
 H14A C14 H14B 109.5 . . ?
 H14A C14 H14C 109.5 . . ?
 H14B C14 H14C 109.5 . . ?
 C12A C14A H14D 109.5 . . ?
 C12A C14A H14E 109.5 . . ?
 C12A C14A H14F 109.5 . . ?
 H14D C14A H14E 109.5 . . ?
 H14D C14A H14F 109.5 . . ?
 H14E C14A H14F 109.5 . . ?
 Si2 C15 H15 102.4 . . ?
 C16 C15 Si2 111.4(14) . . ?
 C16 C15 H15 102.4 . . ?
 C17 C15 Si2 118.0(16) . . ?
 C17 C15 H15 102.4 . . ?
 C17 C15 C16 117.2(18) . . ?
 Si2 C15A H15A 109.2 . . ?
 C16A C15A Si2 117.9(18) . . ?
 C16A C15A H15A 109.2 . . ?
 C17A C15A Si2 110.5(19) . . ?
 C17A C15A H15A 109.2 . . ?
 C17A C15A C16A 100(2) . . ?
 C15 C16 H16A 109.5 . . ?
 C15 C16 H16B 109.5 . . ?
 C15 C16 H16C 109.5 . . ?
 H16A C16 H16B 109.5 . . ?
 H16A C16 H16C 109.5 . . ?
 H16B C16 H16C 109.5 . . ?
 C15A C16A H16D 109.5 . . ?
 C15A C16A H16E 109.5 . . ?
 C15A C16A H16F 109.5 . . ?
 H16D C16A H16E 109.5 . . ?
 H16D C16A H16F 109.5 . . ?
 H16E C16A H16F 109.5 . . ?
 C15 C17 H17A 109.5 . . ?
 C15 C17 H17B 109.5 . . ?
 C15 C17 H17C 109.5 . . ?
 H17A C17 H17B 109.5 . . ?
 H17A C17 H17C 109.5 . . ?
 H17B C17 H17C 109.5 . . ?
 C15A C17A H17D 109.5 . . ?
 C15A C17A H17E 109.5 . . ?
 C15A C17A H17F 109.5 . . ?
 H17D C17A H17E 109.5 . . ?
 H17D C17A H17F 109.5 . . ?
 H17E C17A H17F 109.5 . . ?
 Si2 C18 H18 108.3 . . ?
 C19 C18 Si2 118.0(8) . . ?
 C19 C18 H18 108.3 . . ?
 C20 C18 Si2 103.1(8) . . ?
 C20 C18 H18 108.3 . . ?
 C20 C18 C19 110.4(11) . . ?
 Si2 C18A H18A 102.6 . . ?
 C19A C18A Si2 122.9(10) . . ?
 C19A C18A H18A 102.6 . . ?
 C19A C18A C20A 106.4(9) . . ?
 C20A C18A Si2 116.7(9) . . ?
 C20A C18A H18A 102.6 . . ?
 C18 C19 H19A 109.5 . . ?
 C18 C19 H19B 109.5 . . ?
 C18 C19 H19C 109.5 . . ?
 H19A C19 H19B 109.5 . . ?
 H19A C19 H19C 109.5 . . ?
 H19B C19 H19C 109.5 . . ?
 C18A C19A H19D 109.5 . . ?
 C18A C19A H19E 109.5 . . ?
 C18A C19A H19F 109.5 . . ?
 H19D C19A H19E 109.5 . . ?
 H19D C19A H19F 109.5 . . ?
 H19E C19A H19F 109.5 . . ?
 C18 C20 H20A 109.5 . . ?
 C18 C20 H20B 109.5 . . ?
 C18 C20 H20C 109.5 . . ?
 H20A C20 H20B 109.5 . . ?
 H20A C20 H20C 109.5 . . ?
 H20B C20 H20C 109.5 . . ?
 C18A C20A H20D 109.5 . . ?
 C18A C20A H20E 109.5 . . ?
 C18A C20A H20F 109.5 . . ?
 H20D C20A H20E 109.5 . . ?
 H20D C20A H20F 109.5 . . ?
 H20E C20A H20F 109.5 . . ?
 N2 C21 H21A 109.6 . . ?
 N2 C21 H21B 109.6 . . ?
 N2 C21 C22 110.5(4) . . ?
 H21A C21 H21B 108.1 . . ?
 C22 C21 H21A 109.6 . . ?
 C22 C21 H21B 109.6 . . ?
 N4 C22 C21 109.3(4) . . ?
 N4 C22 H22A 109.8 . . ?
 N4 C22 H22B 109.8 . . ?
 C21 C22 H22A 109.8 . . ?
 C21 C22 H22B 109.8 . . ?
 H22A C22 H22B 108.3 . . ?
 Si3 C23 H23 105.9 . . ?
 C24 C23 Si3 114.2(4) . . ?
 C24 C23 H23 105.9 . . ?
 C25 C23 Si3 115.5(4) . . ?
 C25 C23 H23 105.9 . . ?
 C25 C23 C24 108.6(4) . . ?
 C23 C24 H24A 109.5 . . ?
 C23 C24 H24B 109.5 . . ?
 C23 C24 H24C 109.5 . . ?
 H24A C24 H24B 109.5 . . ?
 H24A C24 H24C 109.5 . . ?
 H24B C24 H24C 109.5 . . ?
 C23 C25 H25A 109.5 . . ?
 C23 C25 H25B 109.5 . . ?
 C23 C25 H25C 109.5 . . ?
 H25A C25 H25B 109.5 . . ?
 H25A C25 H25C 109.5 . . ?
 H25B C25 H25C 109.5 . . ?
 Si3 C26 H26 106.2 . . ?
 C27 C26 Si3 115.2(4) . . ?
 C27 C26 H26 106.2 . . ?
 C28 C26 Si3 112.8(4) . . ?
 C28 C26 H26 106.2 . . ?
 C28 C26 C27 109.5(4) . . ?
 C26 C27 H27A 109.5 . . ?
 C26 C27 H27B 109.5 . . ?
 C26 C27 H27C 109.5 . . ?
 H27A C27 H27B 109.5 . . ?
 H27A C27 H27C 109.5 . . ?
 H27B C27 H27C 109.5 . . ?
 C26 C28 H28A 109.5 . . ?
 C26 C28 H28B 109.5 . . ?
 C26 C28 H28C 109.5 . . ?
 H28A C28 H28B 109.5 . . ?
 H28A C28 H28C 109.5 . . ?
 H28B C28 H28C 109.5 . . ?
 Si3 C29 H29 106.6 . . ?
 C30 C29 Si3 114.4(4) . . ?
 C30 C29 H29 106.6 . . ?
 C31 C29 Si3 112.4(4) . . ?
 C31 C29 H29 106.6 . . ?
 C31 C29 C30 109.7(5) . . ?
 C29 C30 H30A 109.5 . . ?
 C29 C30 H30B 109.5 . . ?
 C29 C30 H30C 109.5 . . ?
 H30A C30 H30B 109.5 . . ?
 H30A C30 H30C 109.5 . . ?
 H30B C30 H30C 109.5 . . ?
 C29 C31 H31A 109.5 . . ?
 C29 C31 H31B 109.5 . . ?
 C29 C31 H31C 109.5 . . ?
 H31A C31 H31B 109.5 . . ?
 H31A C31 H31C 109.5 . . ?
 H31B C31 H31C 109.5 . . ?
 N3 C32 H32A 109.6 . . ?
 N3 C32 H32B 109.6 . . ?
 N3 C32 C33 110.3(4) . . ?
 H32A C32 H32B 108.1 . . ?
 C33 C32 H32A 109.6 . . ?
 C33 C32 H32B 109.6 . . ?
 N4 C33 C32 109.3(4) . . ?
 N4 C33 H33A 109.8 . . ?
 N4 C33 H33B 109.8 . . ?
 C32 C33 H33A 109.8 . . ?
 C32 C33 H33B 109.8 . . ?
 H33A C33 H33B 108.3 . . ?
 Si4 C34 H34 105.5 . . ?
 C35 C34 Si4 115.2(4) . . ?
 C35 C34 H34 105.5 . . ?
 C35 C34 C36 107.9(5) . . ?
 C36 C34 Si4 116.2(5) . . ?
 C36 C34 H34 105.5 . . ?
 C34 C35 H35A 109.5 . . ?
 C34 C35 H35B 109.5 . . ?
 C34 C35 H35C 109.5 . . ?
 H35A C35 H35B 109.5 . . ?
 H35A C35 H35C 109.5 . . ?
 H35B C35 H35C 109.5 . . ?
 C34 C36 H36A 109.5 . . ?
 C34 C36 H36B 109.5 . . ?
 C34 C36 H36C 109.5 . . ?
 H36A C36 H36B 109.5 . . ?
 H36A C36 H36C 109.5 . . ?
 H36B C36 H36C 109.5 . . ?
 Si4 C37 H37 106.2 . . ?
 C38 C37 Si4 115.7(4) . . ?
 C38 C37 H37 106.2 . . ?
 C39 C37 Si4 113.4(4) . . ?
 C39 C37 H37 106.2 . . ?
 C39 C37 C38 108.5(5) . . ?
 C37 C38 H38A 109.5 . . ?
 C37 C38 H38B 109.5 . . ?
 C37 C38 H38C 109.5 . . ?
 H38A C38 H38B 109.5 . . ?
 H38A C38 H38C 109.5 . . ?
 H38B C38 H38C 109.5 . . ?
 C37 C39 H39A 109.5 . . ?
 C37 C39 H39B 109.5 . . ?
 C37 C39 H39C 109.5 . . ?
 H39A C39 H39B 109.5 . . ?
 H39A C39 H39C 109.5 . . ?
 H39B C39 H39C 109.5 . . ?
 Si4 C40 H40 106.7 . . ?
 C41 C40 Si4 112.7(4) . . ?
 C41 C40 H40 106.7 . . ?
 C42 C40 Si4 114.3(4) . . ?
 C42 C40 H40 106.7 . . ?
 C42 C40 C41 109.2(4) . . ?
 C40 C41 H41A 109.5 . . ?
 C40 C41 H41B 109.5 . . ?
 C40 C41 H41C 109.5 . . ?
 H41A C41 H41B 109.5 . . ?
 H41A C41 H41C 109.5 . . ?
 H41B C41 H41C 109.5 . . ?
 C40 C42 H42A 109.5 . . ?
 C40 C42 H42B 109.5 . . ?
 C40 C42 H42C 109.5 . . ?
 H42A C42 H42B 109.5 . . ?
 H42A C42 H42C 109.5 . . ?
 H42B C42 H42C 109.5 . . ?
 N5 C43 H43A 109.7 . . ?
 N5 C43 H43B 109.7 . . ?
 N5 C43 C44 110.0(4) . . ?
 H43A C43 H43B 108.2 . . ?
 C44 C43 H43A 109.7 . . ?
 C44 C43 H43B 109.7 . . ?
 N8 C44 C43 108.4(5) . . ?
 N8 C44 H44A 110.0 . . ?
 N8 C44 H44B 110.0 . . ?
 C43 C44 H44A 110.0 . . ?
 C43 C44 H44B 110.0 . . ?
 H44A C44 H44B 108.4 . . ?
 Si5 C45 H45 104.7 . . ?
 C46 C45 Si5 116.6(5) . . ?
 C46 C45 H45 104.7 . . ?
 C47 C45 Si5 115.2(4) . . ?
 C47 C45 H45 104.7 . . ?
 C47 C45 C46 109.5(6) . . ?
 C45 C46 H46A 109.5 . . ?
 C45 C46 H46B 109.5 . . ?
 C45 C46 H46C 109.5 . . ?
 H46A C46 H46B 109.5 . . ?
 H46A C46 H46C 109.5 . . ?
 H46B C46 H46C 109.5 . . ?
 C45 C47 H47A 109.5 . . ?
 C45 C47 H47B 109.5 . . ?
 C45 C47 H47C 109.5 . . ?
 H47A C47 H47B 109.5 . . ?
 H47A C47 H47C 109.5 . . ?
 H47B C47 H47C 109.5 . . ?
 Si5 C48 H48 106.3 . . ?
 C49 C48 Si5 114.3(4) . . ?
 C49 C48 H48 106.3 . . ?
 C50 C48 Si5 113.5(4) . . ?
 C50 C48 H48 106.3 . . ?
 C50 C48 C49 109.4(4) . . ?
 C48 C49 H49A 109.5 . . ?
 C48 C49 H49B 109.5 . . ?
 C48 C49 H49C 109.5 . . ?
 H49A C49 H49B 109.5 . . ?
 H49A C49 H49C 109.5 . . ?
 H49B C49 H49C 109.5 . . ?
 C48 C50 H50A 109.5 . . ?
 C48 C50 H50B 109.5 . . ?
 C48 C50 H50C 109.5 . . ?
 H50A C50 H50B 109.5 . . ?
 H50A C50 H50C 109.5 . . ?
 H50B C50 H50C 109.5 . . ?
 Si5 C51 H51 105.4 . . ?
 C52 C51 Si5 115.4(4) . . ?
 C52 C51 H51 105.4 . . ?
 C52 C51 C53 108.6(5) . . ?
 C53 C51 Si5 115.6(4) . . ?
 C53 C51 H51 105.4 . . ?
 C51 C52 H52A 109.5 . . ?
 C51 C52 H52B 109.5 . . ?
 C51 C52 H52C 109.5 . . ?
 H52A C52 H52B 109.5 . . ?
 H52A C52 H52C 109.5 . . ?
 H52B C52 H52C 109.5 . . ?
 C51 C53 H53A 109.5 . . ?
 C51 C53 H53B 109.5 . . ?
 C51 C53 H53C 109.5 . . ?
 H53A C53 H53B 109.5 . . ?
 H53A C53 H53C 109.5 . . ?
 H53B C53 H53C 109.5 . . ?
 N6 C54 H54A 109.4 . . ?
 N6 C54 H54B 109.4 . . ?
 N6 C54 C55 111.1(6) . . ?
 H54A C54 H54B 108.0 . . ?
 C55 C54 H54A 109.4 . . ?
 C55 C54 H54B 109.4 . . ?
 N8 C55 C54 107.9(5) . . ?
 N8 C55 H55A 110.1 . . ?
 N8 C55 H55B 110.1 . . ?
 C54 C55 H55A 110.1 . . ?
 C54 C55 H55B 110.1 . . ?
 H55A C55 H55B 108.4 . . ?
 Si6 C56 H56 106.6 . . ?
 C57 C56 Si6 117.2(9) . . ?
 C57 C56 H56 106.6 . . ?
 C58 C56 Si6 112.0(14) . . ?
 C58 C56 H56 106.6 . . ?
 C58 C56 C57 107.3(13) . . ?
 Si6A C56A H56A 105.4 . . ?
 C57A C56A Si6A 117.0(9) . . ?
 C57A C56A H56A 105.4 . . ?
 C58A C56A Si6A 112.9(16) . . ?
 C58A C56A H56A 105.4 . . ?
 C58A C56A C57A 109.8(18) . . ?
 C56 C57 H57A 109.5 . . ?
 C56 C57 H57B 109.5 . . ?
 C56 C57 H57C 109.5 . . ?
 H57A C57 H57B 109.5 . . ?
 H57A C57 H57C 109.5 . . ?
 H57B C57 H57C 109.5 . . ?
 C56A C57A H57D 109.5 . . ?
 C56A C57A H57E 109.5 . . ?
 C56A C57A H57F 109.5 . . ?
 H57D C57A H57E 109.5 . . ?
 H57D C57A H57F 109.5 . . ?
 H57E C57A H57F 109.5 . . ?
 C56 C58 H58A 109.5 . . ?
 C56 C58 H58B 109.5 . . ?
 C56 C58 H58C 109.5 . . ?
 H58A C58 H58B 109.5 . . ?
 H58A C58 H58C 109.5 . . ?
 H58B C58 H58C 109.5 . . ?
 C56A C58A H58D 109.5 . . ?
 C56A C58A H58E 109.5 . . ?
 C56A C58A H58F 109.5 . . ?
 H58D C58A H58E 109.5 . . ?
 H58D C58A H58F 109.5 . . ?
 H58E C58A H58F 109.5 . . ?
 Si6 C59 H59 106.2 . . ?
 C60 C59 Si6 113.2(8) . . ?
 C60 C59 H59 106.2 . . ?
 C61 C59 Si6 115.8(9) . . ?
 C61 C59 H59 106.2 . . ?
 C61 C59 C60 108.7(10) . . ?
 Si6A C59A H59A 106.8 . . ?
 C60A C59A Si6A 113.6(8) . . ?
 C60A C59A H59A 106.8 . . ?
 C61A C59A Si6A 113.0(9) . . ?
 C61A C59A H59A 106.8 . . ?
 C61A C59A C60A 109.4(10) . . ?
 C59 C60 H60A 109.5 . . ?
 C59 C60 H60B 109.5 . . ?
 C59 C60 H60C 109.5 . . ?
 H60A C60 H60B 109.5 . . ?
 H60A C60 H60C 109.5 . . ?
 H60B C60 H60C 109.5 . . ?
 C59A C60A H60D 109.5 . . ?
 C59A C60A H60E 109.5 . . ?
 C59A C60A H60F 109.5 . . ?
 H60D C60A H60E 109.5 . . ?
 H60D C60A H60F 109.5 . . ?
 H60E C60A H60F 109.5 . . ?
 C59 C61 H61A 109.5 . . ?
 C59 C61 H61B 109.5 . . ?
 C59 C61 H61C 109.5 . . ?
 H61A C61 H61B 109.5 . . ?
 H61A C61 H61C 109.5 . . ?
 H61B C61 H61C 109.5 . . ?
 C59A C61A H61D 109.5 . . ?
 C59A C61A H61E 109.5 . . ?
 C59A C61A H61F 109.5 . . ?
 H61D C61A H61E 109.5 . . ?
 H61D C61A H61F 109.5 . . ?
 H61E C61A H61F 109.5 . . ?
 Si6 C62 H62 105.4 . . ?
 C63 C62 Si6 115.5(8) . . ?
 C63 C62 H62 105.4 . . ?
 C63 C62 C64 108.8(10) . . ?
 C64 C62 Si6 115.3(9) . . ?
 C64 C62 H62 105.4 . . ?
 Si6A C62A H62A 106.0 . . ?
 C63A C62A Si6A 115.0(8) . . ?
 C63A C62A H62A 106.0 . . ?
 C63A C62A C64A 108.6(11) . . ?
 C64A C62A Si6A 114.5(11) . . ?
 C64A C62A H62A 106.0 . . ?
 C62 C63 H63A 109.5 . . ?
 C62 C63 H63B 109.5 . . ?
 C62 C63 H63C 109.5 . . ?
 H63A C63 H63B 109.5 . . ?
 H63A C63 H63C 109.5 . . ?
 H63B C63 H63C 109.5 . . ?
 C62A C63A H63D 109.5 . . ?
 C62A C63A H63E 109.5 . . ?
 C62A C63A H63F 109.5 . . ?
 H63D C63A H63E 109.5 . . ?
 H63D C63A H63F 109.5 . . ?
 H63E C63A H63F 109.5 . . ?
 C62 C64 H64A 109.5 . . ?
 C62 C64 H64B 109.5 . . ?
 C62 C64 H64C 109.5 . . ?
 H64A C64 H64B 109.5 . . ?
 H64A C64 H64C 109.5 . . ?
 H64B C64 H64C 109.5 . . ?
 C62A C64A H64D 109.5 . . ?
 C62A C64A H64E 109.5 . . ?
 C62A C64A H64F 109.5 . . ?
 H64D C64A H64E 109.5 . . ?
 H64D C64A H64F 109.5 . . ?
 H64E C64A H64F 109.5 . . ?
 N7 C65 H65A 109.6 . . ?
 N7 C65 H65B 109.6 . . ?
 N7 C65 C66 110.3(5) . . ?
 H65A C65 H65B 108.1 . . ?
 C66 C65 H65A 109.6 . . ?
 C66 C65 H65B 109.6 . . ?
 N8 C66 C65 109.1(5) . . ?
 N8 C66 H66A 109.9 . . ?
 N8 C66 H66B 109.9 . . ?
 C65 C66 H66A 109.9 . . ?
 C65 C66 H66B 109.9 . . ?
 H66A C66 H66B 108.3 . . ?
 C68 C73 H73 123.0 . . ?
 C68 C73 C72 114.1(14) . . ?
 C72 C73 H73 123.0 . . ?
 H67A C67 H67B 109.5 . . ?
 H67A C67 H67C 109.5 . . ?
 H67B C67 H67C 109.5 . . ?
 C68 C67 H67A 109.5 . . ?
 C68 C67 H67B 109.5 . . ?
 C68 C67 H67C 109.5 . . ?
 H67D C67A H67E 109.5 . . ?
 H67D C67A H67F 109.5 . . ?
 H67E C67A H67F 109.5 . . ?
 C68A C67A H67D 109.5 . . ?
 C68A C67A H67E 109.5 . . ?
 C68A C67A H67F 109.5 . . ?
 C69A C68A C67A 114.7(10) . . ?
 C69A C68A C73A 130.3(15) . . ?
 C73A C68A C67A 115.1(11) . . ?
 C68 C69 H69 123.2 . . ?
 C70 C69 H69 123.2 . . ?
 C70 C69 C68 113.6(14) . . ?
 C73 C68 C67 114.7(11) . . ?
 C73 C68 C69 131.0(14) . . ?
 C69 C68 C67 114.2(10) . . ?
 C68A C69A H69A 123.6 . . ?
 C70A C69A C68A 112.8(14) . . ?
 C70A C69A H69A 123.6 . . ?
 C69A C70A H70A 119.7 . . ?
 C71A C70A C69A 120.6(14) . . ?
 C71A C70A H70A 119.7 . . ?
 C72 C71 H71 116.8 . . ?
 C72 C71 C70 126.3(16) . . ?
 C70 C71 H71 116.8 . . ?
 C70A C71A H71A 118.4 . . ?
 C70A C71A C72A 123.2(15) . . ?
 C72A C71A H71A 118.4 . . ?
 C73 C72 H72 121.6 . . ?
 C71 C72 C73 116.7(15) . . ?
 C71 C72 H72 121.6 . . ?
 C71A C72A H72A 120.0 . . ?
 C73A C72A C71A 120.1(14) . . ?
 C73A C72A H72A 120.0 . . ?
 C69 C70 C71 118.2(15) . . ?
 C69 C70 H70 120.9 . . ?
 C71 C70 H70 120.9 . . ?
 C68A C73A H73A 123.5 . . ?
 C72A C73A C68A 113.1(14) . . ?
 C72A C73A H73A 123.5 . . ?
 H74B C74 H74A 109.5 . . ?
 H74B C74 H74C 109.5 . . ?
 H74A C74 H74C 109.5 . . ?
 C75 C74 H74B 109.5 . . ?
 C75 C74 H74A 109.5 . . ?
 C75 C74 H74C 109.5 . . ?
 H74D C74A H74E 109.5 . . ?
 H74D C74A H74F 109.5 . . ?
 H74E C74A H74F 109.5 . . ?
 C75A C74A H74D 109.5 . . ?
 C75A C74A H74E 109.5 . . ?
 C75A C74A H74F 109.5 . . ?
 C76 C75 C74 118.5(9) . . ?
 C76 C75 C80 128.3(11) . . ?
 C80 C75 C74 113.2(8) . . ?
 C76A C75A C74A 116.8(9) . . ?
 C76A C75A C80A 123.4(12) . . ?
 C80A C75A C74A 119.7(9) . . ?
 C75 C76 H76 122.3 . . ?
 C75 C76 C77 115.4(11) . . ?
 C77 C76 H76 122.3 . . ?
 C75A C76A H76A 120.7 . . ?
 C77A C76A C75A 118.5(11) . . ?
 C77A C76A H76A 120.7 . . ?
 C76 C77 H77 121.8 . . ?
 C78 C77 C76 116.4(11) . . ?
 C78 C77 H77 121.8 . . ?
 C76A C77A H77A 121.5 . . ?
 C76A C77A C78A 117.0(12) . . ?
 C78A C77A H77A 121.5 . . ?
 C77 C78 H78 116.5 . . ?
 C77 C78 C79 127.1(12) . . ?
 C79 C78 H78 116.5 . . ?
 C77A C78A H78A 116.4 . . ?
 C77A C78A C79A 127.2(12) . . ?
 C79A C78A H78A 116.4 . . ?
 C78 C79 H79 121.9 . . ?
 C78 C79 C80 116.2(11) . . ?
 C80 C79 H79 121.9 . . ?
 C78A C79A H79A 122.5 . . ?
 C80A C79A C78A 115.0(12) . . ?
 C80A C79A H79A 122.5 . . ?
 C75 C80 C79 116.1(11) . . ?
 C75 C80 H80 121.9 . . ?
 C79 C80 H80 121.9 . . ?
 C75A C80A H80A 120.6 . . ?
 C79A C80A C75A 118.8(12) . . ?
 C79A C80A H80A 120.6 . . ?

loop_
  _geom_torsion_atom_site_label_1
  _geom_torsion_atom_site_label_2
  _geom_torsion_atom_site_label_3
  _geom_torsion_atom_site_label_4
  _geom_torsion
  _geom_torsion_site_symmetry_1
  _geom_torsion_site_symmetry_2
  _geom_torsion_site_symmetry_3
  _geom_torsion_site_symmetry_4
  _geom_torsion_publ_flag
 Th1 N1 C10 C11 65.3(4) . . . . ?
 Th1 N2 C21 C22 66.1(5) . . . . ?
 Th1 N3 C32 C33 64.5(4) . . . . ?
 Th1 N4 C11 C10 28.6(4) . . . . ?
 Th1 N4 C22 C21 26.6(5) . . . . ?
 Th1 N4 C33 C32 28.2(4) . . . . ?
 Th2 N5 C43 C44 65.6(5) . . . . ?
 Th2 N6 C54 C55 65.2(5) . . . . ?
 Th2 N7 C65 C66 65.9(5) . . . . ?
 Th2 N8 C44 C43 28.3(5) . . . . ?
 Th2 N8 C55 C54 28.3(6) . . . . ?
 Th2 N8 C66 C65 27.3(5) . . . . ?
 Si1 N1 C10 C11 -112.6(4) . . . . ?
 Si2 N2 C21 C22 -115.1(4) . . . . ?
 Si3 N3 C32 C33 -111.0(4) . . . . ?
 Si4 N5 C43 C44 -112.7(4) . . . . ?
 Si5 N6 C54 C55 -115.6(4) . . . . ?
 Si6 N7 C65 C66 -111.9(5) . . . . ?
 Si6A N7 C65 C66 -110.5(5) . . . . ?
 N1 Si1 C4 C5 61.6(4) . . . . ?
 N1 Si1 C4 C6 -65.3(5) . . . . ?
 N1 Si1 C7 C8 179.5(4) . . . . ?
 N1 Si1 C7 C9 -53.3(5) . . . . ?
 N1 C10 C11 N4 -61.8(5) . . . . ?
 N2 Si2 C12A C13A -58.2(18) . . . . ?
 N2 Si2 C12A C14A 67.4(12) . . . . ?
 N2 Si2 C15 C16 179.2(18) . . . . ?
 N2 Si2 C15 C17 -41(2) . . . . ?
 N2 Si2 C15A C16A -164(2) . . . . ?
 N2 Si2 C15A C17A -49(2) . . . . ?
 N2 Si2 C18 C19 170.4(10) . . . . ?
 N2 Si2 C18 C20 -67.7(9) . . . . ?
 N2 C21 C22 N4 -61.0(6) . . . . ?
 N3 Si3 C26 C27 -53.5(4) . . . . ?
 N3 Si3 C26 C28 179.8(4) . . . . ?
 N3 C32 C33 N4 -61.1(5) . . . . ?
 N5 Si4 C34 C35 71.1(5) . . . . ?
 N5 Si4 C34 C36 -161.3(4) . . . . ?
 N5 Si4 C37 C38 64.7(5) . . . . ?
 N5 Si4 C37 C39 -61.5(6) . . . . ?
 N5 Si4 C40 C41 -177.7(4) . . . . ?
 N5 Si4 C40 C42 -52.2(4) . . . . ?
 N5 C43 C44 N8 -61.3(6) . . . . ?
 N6 Si5 C48 C49 -46.6(4) . . . . ?
 N6 Si5 C48 C50 -173.0(4) . . . . ?
 N6 C54 C55 N8 -61.7(6) . . . . ?
 N7 Si6A C56A C57A 177.1(11) . . . . ?
 N7 Si6A C56A C58A -53.9(16) . . . . ?
 N7 Si6A C59A C60A -169.1(9) . . . . ?
 N7 Si6A C59A C61A -43.7(11) . . . . ?
 N7 C65 C66 N8 -61.5(6) . . . . ?
 C1 Si1 N1 Th1 -125.9(3) . . . . ?
 C1 Si1 N1 C10 51.3(4) . . . . ?
 C1 Si1 C4 C5 -60.1(4) . . . . ?
 C1 Si1 C4 C6 173.1(5) . . . . ?
 C1 Si1 C7 C8 -58.4(5) . . . . ?
 C1 Si1 C7 C9 68.9(5) . . . . ?
 C4 Si1 N1 Th1 115.4(3) . . . . ?
 C4 Si1 N1 C10 -67.4(4) . . . . ?
 C4 Si1 C7 C8 58.2(5) . . . . ?
 C4 Si1 C7 C9 -174.5(4) . . . . ?
 C7 Si1 N1 Th1 -3.2(4) . . . . ?
 C7 Si1 N1 C10 174.0(4) . . . . ?
 C7 Si1 C4 C5 179.4(4) . . . . ?
 C7 Si1 C4 C6 52.6(5) . . . . ?
 C11 N4 C22 C21 143.6(5) . . . . ?
 C11 N4 C33 C32 -88.1(5) . . . . ?
 C12 Si2 N2 Th1 -118.4(5) . . . . ?
 C12 Si2 N2 C21 63.2(5) . . . . ?
 C12 Si2 C15 C16 -65(2) . . . . ?
 C12 Si2 C15 C17 75(2) . . . . ?
 C12 Si2 C18 C19 52.5(12) . . . . ?
 C12 Si2 C18 C20 174.4(9) . . . . ?
 C12A Si2 N2 Th1 -141.6(6) . . . . ?
 C12A Si2 N2 C21 40.0(7) . . . . ?
 C12A Si2 C15A C16A -28(3) . . . . ?
 C12A Si2 C15A C17A 87(2) . . . . ?
 C15 Si2 N2 Th1 -7.3(13) . . . . ?
 C15 Si2 N2 C21 174.3(13) . . . . ?
 C15 Si2 C18 C19 -60.6(17) . . . . ?
 C15 Si2 C18 C20 61.3(15) . . . . ?
 C15A Si2 N2 Th1 -8.2(15) . . . . ?
 C15A Si2 N2 C21 173.4(14) . . . . ?
 C15A Si2 C12A C13A 170.4(18) . . . . ?
 C15A Si2 C12A C14A -64.1(16) . . . . ?
 C18 Si2 N2 Th1 128.5(5) . . . . ?
 C18 Si2 N2 C21 -50.0(6) . . . . ?
 C18 Si2 C15 C16 47(3) . . . . ?
 C18 Si2 C15 C17 -173.2(16) . . . . ?
 C18A Si2 N2 Th1 98.8(6) . . . . ?
 C18A Si2 N2 C21 -79.6(6) . . . . ?
 C18A Si2 C12A C13A 60.9(18) . . . . ?
 C18A Si2 C12A C14A -173.6(10) . . . . ?
 C18A Si2 C15A C16A 86(3) . . . . ?
 C18A Si2 C15A C17A -159.6(19) . . . . ?
 C22 N4 C11 C10 -88.2(5) . . . . ?
 C22 N4 C33 C32 145.2(4) . . . . ?
 C23 Si3 N3 Th1 -126.8(3) . . . . ?
 C23 Si3 N3 C32 47.3(4) . . . . ?
 C23 Si3 C26 C27 68.6(4) . . . . ?
 C23 Si3 C26 C28 -58.2(5) . . . . ?
 C26 Si3 N3 Th1 -3.7(4) . . . . ?
 C26 Si3 N3 C32 170.4(3) . . . . ?
 C29 Si3 N3 Th1 113.5(3) . . . . ?
 C29 Si3 N3 C32 -72.4(4) . . . . ?
 C29 Si3 C26 C27 -174.7(4) . . . . ?
 C29 Si3 C26 C28 58.6(4) . . . . ?
 C33 N4 C11 C10 144.8(4) . . . . ?
 C33 N4 C22 C21 -90.4(5) . . . . ?
 C34 Si4 N5 Th2 -129.0(3) . . . . ?
 C34 Si4 N5 C43 48.8(4) . . . . ?
 C34 Si4 C37 C38 -56.0(5) . . . . ?
 C34 Si4 C37 C39 177.8(5) . . . . ?
 C34 Si4 C40 C41 -56.2(5) . . . . ?
 C34 Si4 C40 C42 69.3(5) . . . . ?
 C37 Si4 N5 Th2 112.6(3) . . . . ?
 C37 Si4 N5 C43 -69.5(4) . . . . ?
 C37 Si4 C34 C35 -166.7(5) . . . . ?
 C37 Si4 C34 C36 -39.0(5) . . . . ?
 C37 Si4 C40 C41 60.7(5) . . . . ?
 C37 Si4 C40 C42 -173.8(4) . . . . ?
 C40 Si4 N5 Th2 -5.9(4) . . . . ?
 C40 Si4 N5 C43 172.0(4) . . . . ?
 C40 Si4 C34 C35 -48.8(5) . . . . ?
 C40 Si4 C34 C36 78.9(5) . . . . ?
 C40 Si4 C37 C38 -177.1(4) . . . . ?
 C40 Si4 C37 C39 56.7(6) . . . . ?
 C44 N8 C55 C54 -89.4(6) . . . . ?
 C44 N8 C66 C65 144.8(5) . . . . ?
 C45 Si5 N6 Th2 -132.6(4) . . . . ?
 C45 Si5 N6 C54 48.6(5) . . . . ?
 C45 Si5 C48 C49 78.6(4) . . . . ?
 C45 Si5 C48 C50 -47.9(5) . . . . ?
 C48 Si5 N6 Th2 -11.7(4) . . . . ?
 C48 Si5 N6 C54 169.4(4) . . . . ?
 C51 Si5 N6 Th2 104.4(4) . . . . ?
 C51 Si5 N6 C54 -74.5(5) . . . . ?
 C51 Si5 C48 C49 -165.7(4) . . . . ?
 C51 Si5 C48 C50 67.8(5) . . . . ?
 C55 N8 C44 C43 145.8(5) . . . . ?
 C55 N8 C66 C65 -89.8(6) . . . . ?
 C56 Si6 N7 Th2 120.0(6) . . . . ?
 C56 Si6 N7 C65 -63.5(6) . . . . ?
 C56A Si6A C59A C60A 70.3(12) . . . . ?
 C56A Si6A C59A C61A -164.3(10) . . . . ?
 C59 Si6 N7 Th2 2.7(7) . . . . ?
 C59 Si6 N7 C65 179.1(5) . . . . ?
 C59A Si6A C56A C57A -60.1(14) . . . . ?
 C59A Si6A C56A C58A 68.8(16) . . . . ?
 C62 Si6 N7 Th2 -117.7(6) . . . . ?
 C62 Si6 N7 C65 58.7(6) . . . . ?
 C62A Si6A C56A C57A 55.6(13) . . . . ?
 C62A Si6A C56A C58A -175.5(15) . . . . ?
 C62A Si6A C59A C60A -44.3(11) . . . . ?
 C62A Si6A C59A C61A 81.1(10) . . . . ?
 C66 N8 C44 C43 -88.7(6) . . . . ?
 C66 N8 C55 C54 144.8(5) . . . . ?
 C67A C68A C69A C70A 179.5(13) . . . . ?
 C67A C68A C73A C72A -179.1(13) . . . . ?
 C68A C69A C70A C71A 0(3) . . . . ?
 C68 C73 C72 C71 1.7(18) . . . . ?
 C68 C69 C70 C71 -1.7(17) . . . . ?
 C69A C68A C73A C72A 1(2) . . . . ?
 C69A C70A C71A C72A 0(4) . . . . ?
 C70A C71A C72A C73A 0(4) . . . . ?
 C71A C72A C73A C68A -1(3) . . . . ?
 C72 C73 C68 C67 -179.4(10) . . . . ?
 C72 C73 C68 C69 -2.4(19) . . . . ?
 C72 C71 C70 C69 2(2) . . . . ?
 C70 C69 C68 C73 2.4(19) . . . . ?
 C70 C69 C68 C67 179.4(10) . . . . ?
 C70 C71 C72 C73 -2(2) . . . . ?
 C73A C68A C69A C70A 0(2) . . . . ?
 C74 C75 C76 C77 179.4(11) . . . . ?
 C74 C75 C80 C79 179.7(12) . . . . ?
 C74A C75A C76A C77A -179.9(12) . . . . ?
 C74A C75A C80A C79A 177.9(12) . . . . ?
 C75 C76 C77 C78 -1.2(19) . . . . ?
 C75A C76A C77A C78A 2(2) . . . . ?
 C76 C75 C80 C79 2(2) . . . . ?
 C76 C77 C78 C79 7(3) . . . . ?
 C76A C75A C80A C79A -3(2) . . . . ?
 C76A C77A C78A C79A -2(3) . . . . ?
 C77 C78 C79 C80 -8(3) . . . . ?
 C77A C78A C79A C80A 0(3) . . . . ?
 C78 C79 C80 C75 3(2) . . . . ?
 C78A C79A C80A C75A 2(2) . . . . ?
 C80 C75 C76 C77 -3.4(18) . . . . ?
 C80A C75A C76A C77A 0.6(18) . . . . ?

_shelx_res_file
;
    thew2.res created by SHELXL-2014/7

TITL ostl5_a.res in P-1
REM Old TITL ostl5 in P-1 #2
REM SHELXT solution in P-1
REM R1 0.107, Rweak 0.009, Alpha 0.169, Orientation as input
REM Formula found by SHELXT: C88 N53 Si4 P8 Th2
CELL 0.71073 13.861823 15.260789 22.241086 96.0428 91.0752 98.3237
ZERR 2 0.000396 0.000451 0.000649 0.0024 0.0023 0.0024
LATT 1
SFAC C H N P Si Th
UNIT 160 334 16 2 12 4
DFIX 1.39 0.01 C70A C69A C68A C69A C73A C68A C72A C73A C71A C72A C70A C71A
DFIX 1.39 0.01 C70 C69 C71 C72 C71 C70 C71A C72A C72A C73A C73A C68A C70A =
 C69A C70A C71A C73 C72 C73 C68 C68 C69 C77A C76A C77A C78A C76 C77 C78A C79A =
 C78 C77 C79 C78 C80A C79A C75A C76A C76 C75 C80 C75 C79 C80 C75A C80A
DFIX 1.55 0.01 C74 C75 C75A C74A C68 C67 C67A C68A
DFIX 1.43 0.001 P1 H1
SADI C69 C67 C67 C73 C80 C74 C74 C76
SADI C73A C70A C69A C72A C73 C70 C69 C72 C76A C79A C77A C80A C76 C79 C77 C80
SADI C68 C71 C68A C71A C75A C78A C75 C78 C69A C67A C67A C73A C80A C74A C74A =
 C76A
SADI Si3 C26 Si3 C29 Si3 C23 Si1 C1 Si1 C7 Si1 C4 Si2 C12A Si2 C12 Si2 C15A =
 SI2 C15 SI2 C18A SI2 C18 SI4 C40 SI4 C34 SI5 C51 SI4 C37 SI5 C45 SI5 C48 =
 SI6A C59A SI6 C56 SI6A C56A SI6 C59 SI6A C62A SI6 C62
SADI C41 C40 C40 C42 C36 C34 C34 C35 C38 C37 C39 C37 C6 C4 C5 C4 C3 C1 C2 C1 =
 C8 C7 C7 C9 C30 C29 C31 C29 C25 C23 C24 C23 C28 C26 C26 C27 C13A C12A C14A =
 C12A C12 C13 C14 C12 C18 C20 C19 C18 C19A C18A C20A C18A C15A C16A C16 C15 =
 C15A C17A C15 C17 C52 C51 C53 C51 C48 C49 C50 C48 C47 C45 C46 C45 C57A C56A =
 C58 C56 C57 C56 C58A C56A C64 C62 C62A C64A C63 C62 C63A C62A C60 C59 C60A =
 C59A C61 C59 C61A C59A
SADI H1 Th1 H1 Th2
FLAT C73 C67 C69 C68 C71 C72 C70
FLAT C67A C68A C69A C70A C71A C72A C73A
FLAT C74 C75 C76 C77 C78 C79 C80
FLAT C74A C75A C76A C77A C78A C79A C80A
SIMU 0.01 0.02 2 C73 C67 > C80A
SIMU 0.01 0.02 2 Si2 C12 > C20A
RIGU

L.S. 24
PLAN  30
TEMP -173.15
FREE Th1 H17b
FREE Si6A C60A
FREE Th2 H61e
FREE Si6 C65
BUMP
BOND $H
LIST 6
MORE -1
CONF
fmap 2
acta 52
OMIT 0 2 2
OMIT 2 3 0
OMIT 1 1 7
OMIT 1 2 3
OMIT 1 -2 5
OMIT 0 0 4
REM <olex2.extras>
REM <HklSrc "%.\\THEW2.hkl">
REM </olex2.extras>

WGHT    0.022500   10.100600
FVAR       0.26237   0.52882   0.52404   0.50923   0.51224
TH1   6    0.183511    0.164398    0.240071    11.00000    0.01263    0.01549 =
         0.01801   -0.00170   -0.00020    0.00170
TH2   6    0.348351    0.536691    0.246590    11.00000    0.01456    0.01920 =
         0.01629    0.00582    0.00131    0.00316
P1    4    0.269586    0.349479    0.242054    11.00000    0.02303    0.01559 =
         0.03843    0.00052   -0.00175    0.00097
H1    2    0.205087    0.358711    0.192938    11.00000   -1.20000
SI1   5    0.391941    0.068572    0.167832    11.00000    0.01946    0.01741 =
         0.02279    0.00344    0.00755    0.00483
SI2   5    0.167827    0.177414    0.408488    11.00000    0.03533    0.05556 =
         0.01868   -0.00148   -0.00101   -0.00965
SI3   5   -0.037245    0.179679    0.144094    11.00000    0.01306    0.02611 =
         0.01816   -0.00055   -0.00278    0.00153
SI4   5    0.609921    0.508011    0.263330    11.00000    0.01557    0.02635 =
         0.02131    0.00680   -0.00267    0.00307
SI5   5    0.217823    0.595553    0.387810    11.00000    0.02370    0.02391 =
         0.02086    0.00225    0.00770    0.00426
PART 1
SI6   5    0.250681    0.592457    0.099494    21.00000    0.02348    0.03534 =
         0.01719    0.01041    0.00143    0.00980
PART 0
PART 2
SI6A  5    0.256562    0.555973    0.087631   -21.00000    0.02453    0.02009 =
         0.01764    0.00385   -0.00569    0.00412
PART 0
N1    3    0.295402    0.068309    0.216325    11.00000    0.01754    0.01525 =
         0.01943    0.00067    0.00193    0.00196
N2    3    0.128974    0.135994    0.335097    11.00000    0.01837    0.02846 =
         0.01849   -0.00055    0.00086    0.00134
N3    3    0.054914    0.126687    0.169490    11.00000    0.01348    0.02452 =
         0.01973    0.00285   -0.00149    0.00254
N4    3    0.100787   -0.010984    0.240923    11.00000    0.01642    0.01920 =
         0.02120    0.00128    0.00271   -0.00076
N5    3    0.516421    0.561306    0.239447    11.00000    0.01732    0.02017 =
         0.01269    0.00259   -0.00111    0.00306
N6    3    0.312313    0.610012    0.338580    11.00000    0.02212    0.02602 =
         0.02914    0.00091    0.00787    0.00047
N7    3    0.284666    0.604271    0.169607    11.00000    0.02103    0.04727 =
         0.03313    0.02367    0.00110    0.00876
N8    3    0.420636    0.715401    0.254971    11.00000    0.02763    0.01790 =
         0.04689    0.00567    0.01848    0.00519
C1    1    0.378985   -0.038840    0.114349    11.00000    0.03079    0.02131 =
         0.01992    0.00139    0.00308    0.00883
AFIX  13
H1A   2    0.355811   -0.087791    0.139521    11.00000   -1.20000
AFIX   0
C2    1    0.301365   -0.045251    0.063225    11.00000    0.04049    0.04453 =
         0.02798   -0.00534   -0.00525    0.01952
AFIX 137
H2A   2    0.240883   -0.028726    0.080097    11.00000   -1.50000
H2B   2    0.288887   -0.106458    0.043404    11.00000   -1.50000
H2C   2    0.324813   -0.004658    0.033563    11.00000   -1.50000
AFIX   0
C3    1    0.474625   -0.061640    0.087464    11.00000    0.03280    0.03805 =
         0.03210   -0.00405    0.00718    0.01499
AFIX 137
H3A   2    0.503688   -0.013238    0.064856    11.00000   -1.50000
H3B   2    0.461223   -0.117070    0.060183    11.00000   -1.50000
H3C   2    0.520030   -0.069172    0.120187    11.00000   -1.50000
AFIX   0
C4    1    0.513872    0.076825    0.209844    11.00000    0.01426    0.02124 =
         0.03338    0.00047    0.00595    0.00038
AFIX  13
H4    2    0.564023    0.075155    0.178168    11.00000   -1.20000
AFIX   0
C5    1    0.524508   -0.000363    0.247184    11.00000    0.02022    0.04292 =
         0.03486    0.00595   -0.00486   -0.00469
AFIX 137
H5A   2    0.480853    0.001586    0.281297    11.00000   -1.50000
H5B   2    0.592104    0.005064    0.262494    11.00000   -1.50000
H5C   2    0.507365   -0.057076    0.221629    11.00000   -1.50000
AFIX   0
C6    1    0.541473    0.165025    0.249275    11.00000    0.03150    0.04128 =
         0.09052   -0.02644   -0.01116    0.00433
AFIX 137
H6A   2    0.542656    0.214256    0.224212    11.00000   -1.50000
H6B   2    0.606160    0.166928    0.268347    11.00000   -1.50000
H6C   2    0.493374    0.170677    0.280651    11.00000   -1.50000
AFIX   0
C7    1    0.394086    0.169713    0.125993    11.00000    0.02878    0.02566 =
         0.03809    0.01237    0.01550    0.01037
AFIX  13
H7    2    0.408237    0.222325    0.157318    11.00000   -1.20000
AFIX   0
C8    1    0.476946    0.179450    0.081450    11.00000    0.04240    0.04265 =
         0.05447    0.02975    0.02503    0.01945
AFIX 137
H8A   2    0.538615    0.174266    0.102098    11.00000   -1.50000
H8B   2    0.481700    0.237850    0.066237    11.00000   -1.50000
H8C   2    0.463528    0.132464    0.047520    11.00000   -1.50000
AFIX   0
C9    1    0.297814    0.179139    0.093934    11.00000    0.03748    0.03762 =
         0.05386    0.02790    0.01932    0.01360
AFIX 137
H9A   2    0.286733    0.135978    0.057725    11.00000   -1.50000
H9B   2    0.301179    0.239614    0.082220    11.00000   -1.50000
H9C   2    0.244003    0.167850    0.121369    11.00000   -1.50000
AFIX   0
C10   1    0.275990   -0.011965    0.248702    11.00000    0.02066    0.01413 =
         0.02522    0.00149    0.00176    0.00325
AFIX  23
H10A  2    0.275076    0.005965    0.292757    11.00000   -1.20000
H10B  2    0.328599   -0.048868    0.241281    11.00000   -1.20000
AFIX   0
C11   1    0.178361   -0.065977    0.226944    11.00000    0.02770    0.01067 =
         0.02514    0.00243    0.00391   -0.00031
AFIX  23
H11A  2    0.178623   -0.083408    0.182802    11.00000   -1.20000
H11B  2    0.166573   -0.120861    0.247462    11.00000   -1.20000
AFIX   0
PART 1
C12   1    0.204312    0.080757    0.452132    31.00000    0.04866    0.05811 =
         0.02345    0.00375    0.00165   -0.00083
AFIX  13
H12   2    0.233497    0.111827    0.491530    31.00000   -1.20000
AFIX   0
PART 0
PART 2
C12A  1    0.161741    0.101247    0.466590   -31.00000    0.06619    0.06028 =
         0.02765    0.00767   -0.00359   -0.00340
AFIX  13
H12A  2    0.187753    0.138554    0.504698   -31.00000   -1.20000
AFIX   0
PART 0
PART 1
C13   1    0.124661    0.009616    0.470384    31.00000    0.05293    0.06295 =
         0.04426    0.01008    0.01270    0.00166
AFIX 137
H13A  2    0.108433    0.024756    0.512539    31.00000   -1.50000
H13B  2    0.147921   -0.048310    0.466201    31.00000   -1.50000
H13C  2    0.066436    0.006679    0.444142    31.00000   -1.50000
AFIX   0
PART 0
PART 2
C13A  1    0.075162    0.048161    0.482684   -31.00000    0.07931    0.09659 =
         0.06600    0.02384    0.00157   -0.00786
AFIX 137
H13D  2    0.070531    0.054248    0.526801   -31.00000   -1.50000
H13E  2    0.076913   -0.014390    0.467944   -31.00000   -1.50000
H13F  2    0.018352    0.068025    0.464404   -31.00000   -1.50000
AFIX   0
PART 0
PART 1
C14   1    0.281819    0.024063    0.427992    31.00000    0.04649    0.05218 =
         0.02953    0.01668    0.00199    0.00434
AFIX 137
H14A  2    0.258408   -0.009593    0.389229    31.00000   -1.50000
H14B  2    0.293510   -0.017435    0.457159    31.00000   -1.50000
H14C  2    0.342731    0.063233    0.422267    31.00000   -1.50000
AFIX   0
PART 0
PART 2
C14A  1    0.234712    0.038659    0.451527   -31.00000    0.06645    0.05670 =
         0.02888    0.01050   -0.01280   -0.00785
AFIX 137
H14D  2    0.217044    0.004684    0.412013   -31.00000   -1.50000
H14E  2    0.234603   -0.002456    0.482541   -31.00000   -1.50000
H14F  2    0.299926    0.073065    0.450235   -31.00000   -1.50000
AFIX   0
PART 0
PART 1
C15   1    0.287427    0.251636    0.403165    31.00000    0.03011    0.03565 =
         0.02395   -0.00204   -0.00257    0.00360
AFIX  13
H15   2    0.267024    0.303708    0.385143    31.00000   -1.20000
AFIX   0
PART 0
PART 2
C15A  1    0.288848    0.251340    0.407358   -31.00000    0.03136    0.03719 =
         0.02692   -0.00154   -0.00344    0.00181
AFIX  13
H15A  2    0.278776    0.307745    0.390588   -31.00000   -1.20000
AFIX   0
PART 0
PART 1
C16   1    0.328270    0.293411    0.465800    31.00000    0.03154    0.04183 =
         0.02836   -0.00519   -0.00218    0.00228
AFIX 137
H16A  2    0.278204    0.322095    0.487408    31.00000   -1.50000
H16B  2    0.385378    0.337956    0.461288    31.00000   -1.50000
H16C  2    0.347357    0.246908    0.488775    31.00000   -1.50000
AFIX   0
PART 0
PART 2
C16A  1    0.349408    0.274226    0.466650   -31.00000    0.03822    0.04525 =
         0.03506   -0.00538   -0.01166    0.00313
AFIX 137
H16D  2    0.312300    0.305514    0.496853   -31.00000   -1.50000
H16E  2    0.410317    0.312555    0.459645   -31.00000   -1.50000
H16F  2    0.364386    0.219262    0.481417   -31.00000   -1.50000
AFIX   0
PART 0
PART 1
C17   1    0.359794    0.220558    0.358013    31.00000    0.03027    0.02662 =
         0.02668    0.00285   -0.00499    0.00139
AFIX 137
H17A  2    0.342308    0.156464    0.346054    31.00000   -1.50000
H17B  2    0.425624    0.232507    0.376703    31.00000   -1.50000
H17C  2    0.358060    0.252687    0.322198    31.00000   -1.50000
AFIX   0
PART 0
PART 2
C17A  1    0.359124    0.205083    0.368194   -31.00000    0.03290    0.03551 =
         0.03456    0.00476   -0.00375   -0.00062
AFIX 137
H17D  2    0.376493    0.154436    0.387535   -31.00000   -1.50000
H17E  2    0.418202    0.247201    0.363404   -31.00000   -1.50000
H17F  2    0.328017    0.183770    0.328377   -31.00000   -1.50000
AFIX   0
PART 0
PART 1
C18   1    0.072282    0.214757    0.454904    31.00000    0.03769    0.05819 =
         0.02364    0.00099    0.00413    0.00026
AFIX  13
H18   2    0.013525    0.167844    0.449325    31.00000   -1.20000
AFIX   0
PART 0
PART 2
C18A  1    0.083826    0.266705    0.433810   -31.00000    0.03661    0.05559 =
         0.02282   -0.00001    0.00752   -0.00079
AFIX  13
H18A  2    0.099790    0.311950    0.404706   -31.00000   -1.20000
AFIX   0
PART 0
PART 1
C19   1    0.094259    0.238178    0.521874    31.00000    0.04187    0.08518 =
         0.01978   -0.00820    0.00108    0.01326
AFIX 137
H19A  2    0.120171    0.188891    0.538352    31.00000   -1.50000
H19B  2    0.034251    0.248700    0.542240    31.00000   -1.50000
H19C  2    0.142622    0.292147    0.528508    31.00000   -1.50000
AFIX   0
PART 0
PART 2
C19A  1    0.096950    0.323855    0.495428   -31.00000    0.04124    0.07169 =
         0.03585   -0.01898    0.01018   -0.00574
AFIX 137
H19D  2    0.095684    0.284945    0.527847   -31.00000   -1.50000
H19E  2    0.043897    0.359775    0.500357   -31.00000   -1.50000
H19F  2    0.159631    0.363266    0.497345   -31.00000   -1.50000
AFIX   0
PART 0
PART 1
C20   1    0.049859    0.294315    0.426769    31.00000    0.04093    0.05722 =
         0.01956    0.00056    0.00878    0.00606
AFIX 137
H20A  2    0.104842    0.342663    0.434497    31.00000   -1.50000
H20B  2   -0.008922    0.313680    0.444285    31.00000   -1.50000
H20C  2    0.038922    0.278881    0.383037    31.00000   -1.50000
AFIX   0
PART 0
PART 2
C20A  1   -0.027388    0.238361    0.422425   -31.00000    0.03445    0.03832 =
         0.01918   -0.00994    0.00128    0.01251
AFIX 137
H20D  2   -0.040904    0.217196    0.379532   -31.00000   -1.50000
H20E  2   -0.061266    0.289515    0.433472   -31.00000   -1.50000
H20F  2   -0.050390    0.190430    0.447063   -31.00000   -1.50000
AFIX   0
PART 0
C21   1    0.039967    0.068517    0.329427    11.00000    0.01869    0.03484 =
         0.01868    0.00332    0.00421    0.00107
AFIX  23
H21A  2   -0.009859    0.088313    0.303608    11.00000   -1.20000
H21B  2    0.012804    0.062347    0.369872    11.00000   -1.20000
AFIX   0
C22   1    0.063281   -0.020018    0.302098    11.00000    0.02371    0.03103 =
         0.02420    0.00510    0.00375    0.00059
AFIX  23
H22A  2    0.112877   -0.040197    0.327885    11.00000   -1.20000
H22B  2    0.003802   -0.064980    0.299562    11.00000   -1.20000
AFIX   0
C23   1   -0.161463    0.109591    0.149330    11.00000    0.01703    0.04015 =
         0.02967    0.00427   -0.00503   -0.00148
AFIX  13
H23   2   -0.152737    0.047026    0.134861    11.00000   -1.20000
AFIX   0
C24   1   -0.197970    0.107132    0.214118    11.00000    0.01785    0.08450 =
         0.03583    0.01741   -0.00298    0.00325
AFIX 137
H24A  2   -0.146204    0.093323    0.240605    11.00000   -1.50000
H24B  2   -0.255236    0.061215    0.214195    11.00000   -1.50000
H24C  2   -0.215723    0.165290    0.228823    11.00000   -1.50000
AFIX   0
C25   1   -0.243119    0.131999    0.108797    11.00000    0.01439    0.06052 =
         0.03595    0.00954   -0.00678   -0.00400
AFIX 137
H25A  2   -0.256562    0.192231    0.121970    11.00000   -1.50000
H25B  2   -0.302234    0.089083    0.111745    11.00000   -1.50000
H25C  2   -0.222767    0.129011    0.066761    11.00000   -1.50000
AFIX   0
C26   1   -0.025968    0.290759    0.191049    11.00000    0.01936    0.02919 =
         0.02309    0.00049   -0.00349    0.00872
AFIX  13
H26   2    0.038447    0.324357    0.181722    11.00000   -1.20000
AFIX   0
C27   1   -0.024286    0.287043    0.260007    11.00000    0.03098    0.03665 =
         0.02592   -0.00134    0.00070    0.01226
AFIX 137
H27A  2   -0.090420    0.267315    0.272832    11.00000   -1.50000
H27B  2   -0.000223    0.346411    0.280543    11.00000   -1.50000
H27C  2    0.018856    0.245038    0.270510    11.00000   -1.50000
AFIX   0
C28   1   -0.103429    0.346799    0.173612    11.00000    0.03276    0.04185 =
         0.03153   -0.00113   -0.00562    0.01900
AFIX 137
H28A  2   -0.100753    0.353301    0.130281    11.00000   -1.50000
H28B  2   -0.090764    0.405781    0.196815    11.00000   -1.50000
H28C  2   -0.168239    0.317104    0.182603    11.00000   -1.50000
AFIX   0
C29   1   -0.025374    0.202656    0.061924    11.00000    0.01993    0.03007 =
         0.02167    0.00492   -0.00309   -0.00201
AFIX  13
H29   2   -0.082920    0.231484    0.051478    11.00000   -1.20000
AFIX   0
C30   1   -0.028546    0.118622    0.016645    11.00000    0.04876    0.04567 =
         0.01796   -0.00190    0.00068   -0.00040
AFIX 137
H30A  2    0.030420    0.091542    0.022416    11.00000   -1.50000
H30B  2   -0.031886    0.134926   -0.024720    11.00000   -1.50000
H30C  2   -0.086189    0.075914    0.023421    11.00000   -1.50000
AFIX   0
C31   1    0.065160    0.268610    0.052378    11.00000    0.03695    0.05374 =
         0.02423    0.00630    0.00011   -0.00998
AFIX 137
H31A  2    0.064371    0.323784    0.079123    11.00000   -1.50000
H31B  2    0.065650    0.281713    0.010176    11.00000   -1.50000
H31C  2    0.123680    0.242744    0.061695    11.00000   -1.50000
AFIX   0
C32   1    0.047185    0.030489    0.144128    11.00000    0.01748    0.02072 =
         0.02012   -0.00416   -0.00108   -0.00121
AFIX  23
H32A  2    0.109949    0.019220    0.126618    11.00000   -1.20000
H32B  2   -0.003933    0.017082    0.111433    11.00000   -1.20000
AFIX   0
C33   1    0.022224   -0.029265    0.193027    11.00000    0.02105    0.02002 =
         0.02710   -0.00216   -0.00082   -0.00005
AFIX  23
H33A  2   -0.040607   -0.018288    0.210571    11.00000   -1.20000
H33B  2    0.015336   -0.092418    0.175712    11.00000   -1.20000
AFIX   0
C34   1    0.707652    0.591417    0.307042    11.00000    0.02664    0.04321 =
         0.03012    0.01419   -0.01494   -0.00716
AFIX  13
H34   2    0.718303    0.643409    0.282842    11.00000   -1.20000
AFIX   0
C35   1    0.679061    0.629229    0.369695    11.00000    0.04791    0.04704 =
         0.03489    0.00298   -0.02015   -0.01539
AFIX 137
H35A  2    0.615399    0.649459    0.366461    11.00000   -1.50000
H35B  2    0.728193    0.679587    0.385481    11.00000   -1.50000
H35C  2    0.675309    0.582816    0.397201    11.00000   -1.50000
AFIX   0
C36   1    0.808026    0.561762    0.313800    11.00000    0.02560    0.08480 =
         0.06078    0.02394   -0.01675   -0.00399
AFIX 137
H36A  2    0.802616    0.511046    0.337769    11.00000   -1.50000
H36B  2    0.854059    0.611172    0.334263    11.00000   -1.50000
H36C  2    0.831541    0.544119    0.273688    11.00000   -1.50000
AFIX   0
C37   1    0.672752    0.452650    0.198275    11.00000    0.03248    0.03444 =
         0.03951    0.01205    0.01289    0.01796
AFIX  13
H37   2    0.723122    0.422054    0.216832    11.00000   -1.20000
AFIX   0
C38   1    0.727164    0.515370    0.156873    11.00000    0.04015    0.04275 =
         0.02886    0.00388    0.01014    0.00892
AFIX 137
H38A  2    0.680088    0.542625    0.134332    11.00000   -1.50000
H38B  2    0.764832    0.481607    0.128413    11.00000   -1.50000
H38C  2    0.771465    0.562098    0.181325    11.00000   -1.50000
AFIX   0
C39   1    0.605723    0.380946    0.159577    11.00000    0.06854    0.04866 =
         0.06554   -0.02268    0.03951   -0.00848
AFIX 137
H39A  2    0.571299    0.339359    0.185425    11.00000   -1.50000
H39B  2    0.644161    0.348672    0.130729    11.00000   -1.50000
H39C  2    0.558194    0.408257    0.137454    11.00000   -1.50000
AFIX   0
C40   1    0.553634    0.417897    0.310046    11.00000    0.02346    0.02535 =
         0.02654    0.01017   -0.00589    0.00068
AFIX  13
H40   2    0.509710    0.373446    0.281878    11.00000   -1.20000
AFIX   0
C41   1    0.629610    0.367571    0.336295    11.00000    0.03283    0.02719 =
         0.03316    0.00832   -0.00746    0.00038
AFIX 137
H41A  2    0.668261    0.344102    0.303569    11.00000   -1.50000
H41B  2    0.596465    0.318161    0.356499    11.00000   -1.50000
H41C  2    0.672723    0.408247    0.365612    11.00000   -1.50000
AFIX   0
C42   1    0.490757    0.450470    0.360646    11.00000    0.03438    0.03339 =
         0.02673    0.01487    0.00289   -0.00094
AFIX 137
H42A  2    0.531082    0.494429    0.389450    11.00000   -1.50000
H42B  2    0.462324    0.399940    0.381545    11.00000   -1.50000
H42C  2    0.438390    0.478010    0.343514    11.00000   -1.50000
AFIX   0
C43   1    0.548800    0.641801    0.209358    11.00000    0.01816    0.02504 =
         0.02505    0.01121    0.00372    0.00545
AFIX  23
H43A  2    0.514616    0.636992    0.169400    11.00000   -1.20000
H43B  2    0.619754    0.646904    0.202826    11.00000   -1.20000
AFIX   0
C44   1    0.527073    0.723523    0.247903    11.00000    0.03345    0.01741 =
         0.03986    0.00809    0.01507   -0.00185
AFIX  23
H44A  2    0.560778    0.728489    0.288022    11.00000   -1.20000
H44B  2    0.550507    0.777634    0.228337    11.00000   -1.20000
AFIX   0
C45   1    0.165216    0.700680    0.415296    11.00000    0.04839    0.02716 =
         0.04105   -0.00200    0.02519    0.00848
AFIX  13
H45   2    0.111259    0.680176    0.442066    11.00000   -1.20000
AFIX   0
C46   1    0.233172    0.773224    0.455642    11.00000    0.06705    0.04540 =
         0.07190   -0.02319    0.03099    0.00308
AFIX 137
H46A  2    0.267759    0.745422    0.485604    11.00000   -1.50000
H46B  2    0.194388    0.815200    0.476462    11.00000   -1.50000
H46C  2    0.280579    0.805179    0.430513    11.00000   -1.50000
AFIX   0
C47   1    0.115853    0.743440    0.366065    11.00000    0.06493    0.04708 =
         0.06511    0.01735    0.03220    0.03220
AFIX 137
H47A  2    0.162731    0.758232    0.334920    11.00000   -1.50000
H47B  2    0.093058    0.797879    0.384020    11.00000   -1.50000
H47C  2    0.060178    0.701578    0.347747    11.00000   -1.50000
AFIX   0
C48   1    0.117539    0.512868    0.347204    11.00000    0.02218    0.02290 =
         0.02267    0.00214    0.00359    0.00444
AFIX  13
H48   2    0.141553    0.453889    0.343774    11.00000   -1.20000
AFIX   0
C49   1    0.093904    0.531296    0.281980    11.00000    0.02431    0.04405 =
         0.03311    0.00797    0.00265    0.00564
AFIX 137
H49A  2    0.068394    0.588043    0.282985    11.00000   -1.50000
H49B  2    0.044920    0.483157    0.262869    11.00000   -1.50000
H49C  2    0.153401    0.534380    0.258701    11.00000   -1.50000
AFIX   0
C50   1    0.022961    0.501183    0.382270    11.00000    0.03030    0.04354 =
         0.02740    0.00461    0.00705    0.00044
AFIX 137
H50A  2    0.035701    0.478695    0.420883    11.00000   -1.50000
H50B  2   -0.026616    0.458650    0.358381    11.00000   -1.50000
H50C  2   -0.000553    0.558746    0.389921    11.00000   -1.50000
AFIX   0
C51   1    0.256102    0.544083    0.457369    11.00000    0.03747    0.04655 =
         0.02525    0.00690    0.00150   -0.00038
AFIX  13
H51   2    0.250454    0.478733    0.444388    11.00000   -1.20000
AFIX   0
C52   1    0.362357    0.573033    0.479583    11.00000    0.03881    0.08579 =
         0.02302    0.00150    0.00486    0.00814
AFIX 137
H52A  2    0.405148    0.570285    0.445068    11.00000   -1.50000
H52B  2    0.379798    0.533133    0.508446    11.00000   -1.50000
H52C  2    0.370095    0.634199    0.499446    11.00000   -1.50000
AFIX   0
C53   1    0.190165    0.552446    0.511661    11.00000    0.03464    0.10537 =
         0.02707    0.01548    0.00332   -0.00231
AFIX 137
H53A  2    0.197179    0.614876    0.529009    11.00000   -1.50000
H53B  2    0.209086    0.515891    0.542310    11.00000   -1.50000
H53C  2    0.122099    0.531915    0.498351    11.00000   -1.50000
AFIX   0
C54   1    0.390842    0.685039    0.358414    11.00000    0.03200    0.03463 =
         0.03715   -0.01146    0.01798   -0.00875
AFIX  23
H54A  2    0.454144    0.662397    0.360116    11.00000   -1.20000
H54B  2    0.377981    0.711288    0.399580    11.00000   -1.20000
AFIX   0
C55   1    0.396637    0.756177    0.315549    11.00000    0.04759    0.02590 =
         0.06299   -0.00107    0.02858   -0.00351
AFIX  23
H55A  2    0.333454    0.778891    0.313154    11.00000   -1.20000
H55B  2    0.447729    0.806614    0.330122    11.00000   -1.20000
AFIX   0
PART 1
C56   1    0.117150    0.603509    0.086111    21.00000    0.02941    0.06067 =
         0.03506    0.01693   -0.00118    0.01332
AFIX  13
H56   2    0.100350    0.580684    0.042823    21.00000   -1.20000
AFIX   0
PART 0
PART 2
C56A  1    0.124496    0.562960    0.071178   -21.00000    0.02730    0.04214 =
         0.03179    0.00947   -0.00442    0.00711
AFIX  13
H56A  2    0.118938    0.627852    0.077732   -21.00000   -1.20000
AFIX   0
PART 0
PART 1
C57   1    0.089234    0.697756    0.095631    21.00000    0.03521    0.06833 =
         0.05624    0.01831   -0.00072    0.02310
AFIX 137
H57A  2    0.089788    0.717411    0.139044    21.00000   -1.50000
H57B  2    0.023802    0.697101    0.077960    21.00000   -1.50000
H57C  2    0.136315    0.738834    0.075957    21.00000   -1.50000
AFIX   0
PART 0
PART 2
C57A  1    0.085262    0.532216    0.006941   -21.00000    0.03851    0.05519 =
         0.03662    0.00693   -0.01613    0.00200
AFIX 137
H57D  2    0.127818    0.562229   -0.021685   -21.00000   -1.50000
H57E  2    0.019220    0.546987    0.002351   -21.00000   -1.50000
H57F  2    0.083467    0.467622   -0.001237   -21.00000   -1.50000
AFIX   0
PART 0
PART 1
C58   1    0.050444    0.545500    0.123772    21.00000    0.03426    0.06975 =
         0.02881    0.00893   -0.00200   -0.00147
AFIX 137
H58A  2    0.064038    0.484030    0.117115    21.00000   -1.50000
H58B  2   -0.017641    0.547254    0.111921    21.00000   -1.50000
H58C  2    0.061723    0.567636    0.166677    21.00000   -1.50000
AFIX   0
PART 0
PART 2
C58A  1    0.057035    0.519609    0.115862   -21.00000    0.02682    0.05337 =
         0.04267    0.01609   -0.00344    0.00954
AFIX 137
H58D  2    0.069505    0.458427    0.118112   -21.00000   -1.50000
H58E  2   -0.010897    0.518784    0.102507   -21.00000   -1.50000
H58F  2    0.068848    0.553566    0.155881   -21.00000   -1.50000
AFIX   0
PART 0
PART 1
C59   1    0.269878    0.473064    0.075700    21.00000    0.02605    0.03438 =
         0.02278    0.01082    0.00360    0.00584
AFIX  13
H59   2    0.223280    0.434701    0.099172    21.00000   -1.20000
AFIX   0
PART 0
PART 2
C59A  1    0.288230    0.439940    0.074256   -21.00000    0.01693    0.02014 =
         0.02848    0.00421   -0.00437    0.00115
AFIX  13
H59A  2    0.237290    0.400310    0.093951   -21.00000   -1.20000
AFIX   0
PART 0
PART 1
C60   1    0.243506    0.442756    0.008566    21.00000    0.04445    0.04286 =
         0.02804   -0.00023   -0.00571    0.00521
AFIX 137
H60A  2    0.177368    0.454159   -0.000752    21.00000   -1.50000
H60B  2    0.246469    0.378872    0.000213    21.00000   -1.50000
H60C  2    0.289866    0.475910   -0.016569    21.00000   -1.50000
AFIX   0
PART 0
PART 2
C60A  1    0.285762    0.403553    0.006985   -21.00000    0.03501    0.01970 =
         0.03074   -0.00209   -0.00906    0.00911
AFIX 137
H60D  2    0.222074    0.407587   -0.011543   -21.00000   -1.50000
H60E  2    0.296482    0.341160    0.003313   -21.00000   -1.50000
H60F  2    0.337158    0.438727   -0.013677   -21.00000   -1.50000
AFIX   0
PART 0
PART 1
C61   1    0.370698    0.450879    0.089998    21.00000    0.03633    0.02675 =
         0.02881   -0.00121    0.00132    0.01354
AFIX 137
H61A  2    0.416885    0.475419    0.061086    21.00000   -1.50000
H61B  2    0.368210    0.386056    0.087005    21.00000   -1.50000
H61C  2    0.391980    0.476863    0.131120    21.00000   -1.50000
AFIX   0
PART 0
PART 2
C61A  1    0.386863    0.430856    0.103702   -21.00000    0.02001    0.02764 =
         0.02156    0.00008   -0.00293    0.00443
AFIX 137
H61D  2    0.428419    0.489004    0.108547   -21.00000   -1.50000
H61E  2    0.418734    0.388285    0.077913   -21.00000   -1.50000
H61F  2    0.376385    0.409483    0.143440   -21.00000   -1.50000
AFIX   0
PART 0
PART 1
C62   1    0.322864    0.673474    0.051676    21.00000    0.03619    0.03665 =
         0.02650    0.01764    0.00528    0.01353
AFIX  13
H62   2    0.324800    0.733618    0.074766    21.00000   -1.20000
AFIX   0
PART 0
PART 2
C62A  1    0.325903    0.623040    0.029571   -21.00000    0.04169    0.01943 =
         0.02065    0.00444    0.00274    0.00620
AFIX  13
H62A  2    0.304264    0.590933   -0.011040   -21.00000   -1.20000
AFIX   0
PART 0
PART 1
C63   1    0.276276    0.680472   -0.009981    21.00000    0.04460    0.05523 =
         0.02725    0.02056    0.00580    0.02228
AFIX 137
H63A  2    0.272942    0.623390   -0.035214    21.00000   -1.50000
H63B  2    0.315675    0.727219   -0.029649    21.00000   -1.50000
H63C  2    0.210279    0.695305   -0.004693    21.00000   -1.50000
AFIX   0
PART 0
PART 2
C63A  1    0.302864    0.717099    0.028594   -21.00000    0.04416    0.02501 =
         0.03035    0.00801   -0.00656    0.00460
AFIX 137
H63D  2    0.232260    0.715329    0.023159   -21.00000   -1.50000
H63E  2    0.336028    0.744186   -0.004916   -21.00000   -1.50000
H63F  2    0.325422    0.752536    0.066908   -21.00000   -1.50000
AFIX   0
PART 0
PART 1
C64   1    0.429495    0.661424    0.043470    21.00000    0.03900    0.02668 =
         0.02862    0.01465    0.00905    0.00851
AFIX 137
H64A  2    0.459803    0.655832    0.082778    21.00000   -1.50000
H64B  2    0.464220    0.713225    0.026411    21.00000   -1.50000
H64C  2    0.432868    0.607484    0.015956    21.00000   -1.50000
AFIX   0
PART 0
PART 2
C64A  1    0.436417    0.626805    0.033585   -21.00000    0.03785    0.03530 =
         0.04102    0.02074    0.00829    0.00483
AFIX 137
H64D  2    0.462457    0.663143    0.070897   -21.00000   -1.50000
H64E  2    0.465375    0.653333   -0.001371   -21.00000   -1.50000
H64F  2    0.452426    0.566358    0.033808   -21.00000   -1.50000
AFIX   0
PART 0
C65   1    0.273130    0.696990    0.191106    11.00000    0.03340    0.05173 =
         0.05584    0.03398    0.01718    0.01947
AFIX  23
H65A  2    0.233280    0.697685    0.227582    11.00000   -1.20000
H65B  2    0.238716    0.722799    0.159404    11.00000   -1.20000
AFIX   0
C66   1    0.371607    0.752347    0.205978    11.00000    0.04419    0.02571 =
         0.06364    0.02170    0.02510    0.01621
AFIX  23
H66A  2    0.411802    0.751592    0.169652    11.00000   -1.20000
H66B  2    0.363485    0.814846    0.218961    11.00000   -1.20000
AFIX   0

PART 1
C73   1    0.618582    0.051250    0.410614    51.00000    0.07439
AFIX  43
H73   2    0.591643    0.104647    0.420037    51.00000   -1.20000
AFIX   0

C67   1    0.765576    0.141911    0.379025    51.00000    0.14749
AFIX 137
H67A  2    0.722658    0.187186    0.387089    51.00000   -1.50000
H67B  2    0.787302    0.141856    0.337346    51.00000   -1.50000
H67C  2    0.822413    0.155438    0.407094    51.00000   -1.50000
AFIX   0

PART 0
PART 2
C67A  1    0.776186    0.186016    0.378458   -51.00000    0.18148
AFIX 137
H67D  2    0.836491    0.166261    0.363662   -51.00000   -1.50000
H67E  2    0.790920    0.227166    0.415440   -51.00000   -1.50000
H67F  2    0.747202    0.216376    0.347514   -51.00000   -1.50000
AFIX   0

C68A  1    0.701074    0.101610    0.392744   -51.00000    0.08052
PART 0
PART 1
C69   1    0.761450   -0.019612    0.373402    51.00000    0.09082
AFIX  43
H69   2    0.825896   -0.011718    0.359025    51.00000   -1.20000
AFIX   0

C68   1    0.709752    0.049912    0.387710    51.00000    0.07835
PART 0
PART 2
C69A  1    0.734012    0.019850    0.379626   -51.00000    0.08222
AFIX  43
H69A  2    0.795732    0.013661    0.363183   -51.00000   -1.20000
AFIX   0

C70A  1    0.667242   -0.051297    0.393106   -51.00000    0.08752
AFIX  43
H70A  2    0.682403   -0.110161    0.385876   -51.00000   -1.20000
AFIX   0

PART 0
PART 1
C71   1    0.617940   -0.104834    0.404741    51.00000    0.07687
AFIX  43
H71   2    0.584934   -0.161888    0.411290    51.00000   -1.20000
AFIX   0

PART 0
PART 2
C71A  1    0.578829   -0.037522    0.416956   -51.00000    0.08979
AFIX  43
H71A  2    0.534660   -0.087859    0.425698   -51.00000   -1.20000
AFIX   0

PART 0
PART 1
C72   1    0.568824   -0.033061    0.418855    51.00000    0.09225
AFIX  43
H72   2    0.504490   -0.040578    0.433425    51.00000   -1.20000
AFIX   0

PART 0
PART 2
C72A  1    0.551200    0.046559    0.428835   -51.00000    0.07927
AFIX  43
H72A  2    0.489633    0.052553    0.445564   -51.00000   -1.20000
AFIX   0

PART 0
PART 1
C70   1    0.710832   -0.101590    0.381923    51.00000    0.09397
AFIX  43
H70   2    0.738657   -0.154501    0.372460    51.00000   -1.20000
AFIX   0

PART 0
PART 2
C73A  1    0.613168    0.121288    0.416333   -51.00000    0.07233
AFIX  43
H73A  2    0.597547    0.180041    0.423098   -51.00000   -1.20000
AFIX   0

PART 0
PART 1
C74   1   -0.288523   -0.154274    0.125657    41.00000    0.05031
AFIX 137
H74B  2   -0.259902   -0.122108    0.092858    41.00000   -1.50000
H74A  2   -0.314518   -0.112576    0.155449    41.00000   -1.50000
H74C  2   -0.341395   -0.200758    0.109093    41.00000   -1.50000
AFIX   0

PART 0
PART 2
C74A  1   -0.257164   -0.153335    0.070356   -41.00000    0.07380
AFIX 137
H74D  2   -0.311091   -0.199087    0.054281   -41.00000   -1.50000
H74E  2   -0.201799   -0.154598    0.043677   -41.00000   -1.50000
H74F  2   -0.278385   -0.094587    0.072538   -41.00000   -1.50000
AFIX   0

PART 0
PART 1
C75   1   -0.209847   -0.197147    0.156303    41.00000    0.04970

PART 0
PART 2
C75A  1   -0.225467   -0.172136    0.135361   -41.00000    0.05121

PART 0
PART 1
C76   1   -0.204215   -0.190171    0.217735    41.00000    0.05772
AFIX  43
H76   2   -0.246790   -0.159354    0.242130    41.00000   -1.20000
AFIX   0

PART 0
PART 2
C76A  1   -0.259927   -0.122182    0.183864   -41.00000    0.05712
AFIX  43
H76A  2   -0.300832   -0.078960    0.177395   -41.00000   -1.20000
AFIX   0

PART 0
PART 1
C77   1   -0.130363   -0.232081    0.242956    41.00000    0.05746
AFIX  43
H77   2   -0.119825   -0.230023    0.285443    41.00000   -1.20000
AFIX   0

PART 0
PART 2
C77A  1   -0.233880   -0.136440    0.240834   -41.00000    0.04725
AFIX  43
H77A  2   -0.257021   -0.104896    0.275424   -41.00000   -1.20000
AFIX   0

PART 0
PART 1
C78   1   -0.075159   -0.275611    0.202781    41.00000    0.06415
AFIX  43
H78   2   -0.030942   -0.309425    0.219438    41.00000   -1.20000
AFIX   0

PART 0
PART 2
C78A  1   -0.173199   -0.197897    0.246083   -41.00000    0.07097
AFIX  43
H78A  2   -0.153627   -0.206020    0.286037   -41.00000   -1.20000
AFIX   0

PART 0
PART 1
C79   1   -0.076730   -0.275741    0.140461    41.00000    0.06188
AFIX  43
H79   2   -0.030384   -0.301527    0.116101    41.00000   -1.20000
AFIX   0

PART 0
PART 2
C79A  1   -0.136406   -0.250497    0.199110   -41.00000    0.05893
AFIX  43
H79A  2   -0.094132   -0.292345    0.206233   -41.00000   -1.20000
AFIX   0

PART 0
PART 1
C80   1   -0.149963   -0.236002    0.115625    41.00000    0.05424
AFIX  43
H80   2   -0.158448   -0.235524    0.073182    41.00000   -1.20000
AFIX   0

PART 0
PART 2
C80A  1   -0.165989   -0.237098    0.141920   -41.00000    0.05508
AFIX  43
H80A  2   -0.146287   -0.271469    0.107438   -41.00000   -1.20000
AFIX   0
HKLF 4

REM  ostl5_a.res in P-1
REM R1 =  0.0479 for   16150 Fo > 4sig(Fo)  and  0.0732 for all   21036 data
REM   1090 parameters refined using   2702 restraints

END

WGHT      0.0225     10.0938

REM Highest difference peak  1.828,  deepest hole -1.670,  1-sigma level  0.148
Q1    1   0.1349  0.1311  0.5301  11.00000  0.05    1.83
Q2    1   0.1799  0.2066  0.2203  11.00000  0.05    1.67
Q3    1   0.3820  0.5876  0.2529  11.00000  0.05    1.52
Q4    1   0.3405  0.5909  0.2429  11.00000  0.05    1.44
Q5    1   0.3341 -0.0647  0.3493  11.00000  0.05    1.27
Q6    1   0.3027  0.1877  0.2838  11.00000  0.05    1.16
Q7    1   0.4830  0.5360  0.2629  11.00000  0.05    1.09
Q8    1   0.2352  0.2130  0.2479  11.00000  0.05    1.07
Q9    1   0.2565  0.5811  0.2111  11.00000  0.05    1.06
Q10   1   0.2242  0.4643  0.2365  11.00000  0.05    1.05
Q11   1  -0.0999 -0.2572  0.2304  11.00000  0.05    1.02
Q12   1   0.4734  0.6093  0.2599  11.00000  0.05    0.98
Q13   1  -0.1788 -0.1724  0.2720  11.00000  0.05    0.94
Q14   1  -0.2032 -0.1646  0.2594  11.00000  0.05    0.93
Q15   1  -0.1525 -0.2498  0.1708  11.00000  0.05    0.93
Q16   1   0.3109  0.2441  0.2610  11.00000  0.05    0.93
Q17   1   0.5655 -0.1048  0.4249  11.00000  0.05    0.88
Q18   1  -0.1757 -0.1849  0.2881  11.00000  0.05    0.87
Q19   1   0.2966  0.4641  0.2444  11.00000  0.05    0.87
Q20   1   0.2127  0.5346  0.2331  11.00000  0.05    0.87
Q21   1   0.2227  0.1755  0.2117  11.00000  0.05    0.86
Q22   1   0.2876  0.3004  0.2622  11.00000  0.05    0.82
Q23   1   0.1399  0.1451  0.2126  11.00000  0.05    0.82
Q24   1   0.2345  0.4498  0.2193  11.00000  0.05    0.81
Q25   1   0.1171  0.1585  0.2264  11.00000  0.05    0.80
Q26   1   0.0864  0.0853  0.1918  11.00000  0.05    0.80
Q27   1   0.2843  0.5278  0.2368  11.00000  0.05    0.79
Q28   1   0.3037  0.4060  0.3717  11.00000  0.05    0.79
Q29   1   0.2523  0.3972  0.2265  11.00000  0.05    0.78
Q30   1   0.2390  0.3350  0.3017  11.00000  0.05    0.78
;
_shelx_res_checksum               7897
_shelx_hkl_file
;
   0   0   4 2335.44   23.16
   0   0   5 1435.02   20.62
   0   0  -5 1496.65   21.17
   0   0   6 8793.64   88.71
   0   0   6 8526.03   54.43
   0   0   7 1144.48   21.54
   0   0   7 1159.31   36.48
   0   0   7 1112.64   22.91
   0   0   8 6867.18   60.14
   0   0   8 6767.66   90.42
   0   0   8 6595.57   55.55
   0   0   9  513.63   17.32
   0   0   9  563.17   30.41
   0   0   9  522.30   18.33
   0   0  10 4186.52   80.35
   0   0  10 4302.54   49.60
   0   0  10 4108.56   52.60
   0   0  11  698.82   22.11
   0   0  11  704.65   23.50
   0   0  11  753.90   38.36
   0   0  12 4602.44   56.23
   0   0  12 4617.75   93.06
   0   0  12 4741.74   61.09
   0   0  13 1637.64   59.16
   0   0  13 1647.24   37.55
   0   0  13 1620.29   35.46
   0   0  14 2790.25   78.70
   0   0  14 2860.32   48.32
   0   0  14 2786.56   50.90
   0   0  15  678.21   42.26
   0   0  15  681.92   26.85
   0   0  15  707.36   24.89
   0   0  16 1237.41   35.64
   0   0  16 1290.51   34.62
   0   0  16 1227.30   57.78
   0   0  17  780.42   28.05
   0   0  17  793.20   30.53
   0   0  17  818.56   49.81
   0   0  18 1286.33   62.90
   0   0  18 1275.45   35.70
   0   0  18 1257.97   37.52
   0   0  19  604.41   27.28
   0   0  19  642.92   25.90
   0   0  19  636.72   47.10
   0   0  20  971.99   31.23
   0   0  20  905.75   32.77
   0   0  20  923.25   58.31
   0   0  21  774.06   55.25
   0   0  21  752.06   27.46
   0   0  21  774.62   30.50
   0   0  22  474.58   24.28
   0   0  22  489.41   46.06
   0   0  22  495.92   22.71
   0   0  23  627.95   53.18
   0   0  24  378.84   42.76
   0   0  25  392.00   45.71
   0   0  26  218.86   37.69
   0   0  27  519.40   54.59
   0   0  28  130.45   32.94
   0  -1  29   50.73   28.43
   0  -1  28  310.18   43.86
   0  -1  27   66.59   27.60
   0  -1  26  247.96   38.35
   0  -1  25   20.47   21.53
   0  -1  24  530.30   50.86
   0  -1  23   27.15   23.67
   0  -1  23   19.91    9.19
   0  -1  22  906.81   59.31
   0  -1  22  846.84   33.80
   0  -1  22  918.31   31.98
   0  -1  21   17.90   17.86
   0  -1  21   12.31    8.86
   0  -1  21   24.27    9.24
   0  -1  20  808.64   29.89
   0  -1  20  781.93   51.70
   0  -1  20  778.39   32.12
   0  -1  19   45.74   19.36
   0  -1  19   79.21   13.81
   0  -1  19   95.39   13.93
   0  -1  18 1293.07   36.10
   0  -1  18 1246.49   38.67
   0  -1  18 1296.34   61.17
   0  -1  17  169.76   24.96
   0  -1  17  215.20   17.10
   0  -1  17  209.21   16.41
   0  -1  16 1211.83   36.46
   0  -1  16 1183.56   34.11
   0  -1  16 1232.87   55.02
   0  -1  15   31.06    8.93
   0  -1  15   19.56   14.16
   0  -1  15   26.03    8.56
   0  -1  14 1126.02   49.77
   0  -1  14 1071.81   32.45
   0  -1  14 1061.63   31.03
   0  -1  13  461.52   32.06
   0  -1  13  432.07   20.24
   0  -1  12 1540.36   34.84
   0  -1  12 1616.95   53.54
   0   1 -12 1538.84   34.56
   0   1 -11 2384.92   41.13
   0  -1  11 2330.27   61.49
   0  -1  11 2370.66   41.80
   0  -1  10 1036.92   39.06
   0  -1  10  993.13   25.97
   0   1 -10  964.97   25.58
   0  -1   9  620.91   20.36
   0  -1   9  635.74   29.70
   0   1  -9  607.28   19.49
   0  -1   8  929.11   23.45
   0   1  -8  878.90   22.22
   0  -1   8  937.59   33.91
   0  -1   7  134.38   14.20
   0  -1   7  137.53    9.47
   0   1  -7  146.92    9.09
   0  -1   6   80.63   11.30
   0  -1   6   50.06    6.55
   0   1  -6   55.55    6.65
   0  -1   5 1938.40   27.23
   0   1  -5 1948.39   26.98
   0  -1   5 1874.20   35.10
   0  -1   4 2238.37   27.25
   0   1  -4 2182.91   27.77
   0  -1   4 2229.04   33.62
   0  -1  -4   75.77    5.88
   0   1   4   78.52    6.05
   0  -1  -5   10.54    4.22
   0   1   5   14.60    4.81
   0   1   6   -2.33    4.22
   0  -1  -6    6.53    4.80
   0   1   7  650.92   17.81
   0   1   7  630.72   17.67
   0   1   8  795.22   20.88
   0   1   8  846.55   21.06
   0   1   9   41.41    7.15
   0   1   9   43.60    6.95
   0   1  10   54.59   15.66
   0   1  10   41.34    7.60
   0   1  10   36.42    7.01
   0   1  11   19.21    6.99
   0   1  11   25.29    7.90
   0   1  11   30.19   16.42
   0   1  12    7.89    6.89
   0   1  12    3.89    6.69
   0   1  12   19.14   13.50
   0   1  13   54.21    8.76
   0   1  13   37.61   15.87
   0   1  13   65.69    9.82
   0   1  14   66.14    9.81
   0   1  14   71.46   18.50
   0   1  14   65.77    9.33
   0   1  15   -2.10    6.02
   0   1  15    0.80   14.95
   0   1  15   -2.47    6.44
   0   1  16    4.17    6.43
   0   1  16   20.28    7.46
   0   1  16   13.03   15.47
   0   1  17   32.40   18.92
   0   1  17   32.85    8.42
   0   1  17   29.10    8.06
   0   1  18   18.47    7.92
   0   1  18   -3.10   18.99
   0   1  18   22.29    8.99
   0   1  19   -1.85    7.09
   0   1  19   -7.47    8.08
   0   1  20   47.32    9.43
   0   1  20   47.04    9.97
   0   1  20   38.34   19.61
   0   1  21   25.74   22.23
   0   1  21   12.89    8.24
   0   1  21  -15.27    8.56
   0   1  22   14.73    7.39
   0   1  22   -2.69   19.59
   0   1  23  155.44   31.97
   0   1  24   48.54   28.22
   0   1  25   14.89   22.56
   0   1  26   20.56   23.68
   0   1  27   33.96   25.76
   0   1  28   89.76   33.34
   0  -2  29   73.56   28.70
   0  -2  28   47.72   27.22
   0  -2  27  125.42   30.26
   0  -2  26   26.52   22.81
   0  -2  25  136.47   30.04
   0  -2  24   -7.77   19.72
   0  -2  23   29.59   21.06
   0  -2  23   39.45   10.88
   0  -2  22   25.64   20.20
   0  -2  22   11.69    9.63
   0  -2  22   22.11    9.97
   0  -2  21  102.67   14.45
   0  -2  21  123.96   15.66
   0  -2  21   77.60   22.49
   0  -2  20   50.79   11.73
   0  -2  20   71.94   22.31
   0  -2  20   42.52   11.19
   0  -2  19  222.65   30.21
   0  -2  19  263.35   21.22
   0  -2  19  258.20   19.04
   0  -2  18   70.43   13.13
   0  -2  18   28.00   16.39
   0  -2  18   37.87   10.83
   0  -2  17   20.88   15.41
   0  -2  17   43.73   12.11
   0  -2  16   17.66    9.39
   0   2 -16    5.09    7.37
   0  -2  16   17.14   14.48
   0  -2  15  407.21   31.84
   0   2 -15  430.78   21.81
   0  -2  15  468.16   22.38
   0   2 -14   28.06    8.12
   0  -2  14   63.20   16.96
   0  -2  14   51.05   11.75
   0  -2  13 1444.47   52.31
   0   2 -13 1520.25   37.17
   0  -2  13 1505.57   36.95
   0  -2  12   24.80    9.58
   0  -2  12    9.16   11.68
   0   2 -12   17.91    7.14
   0  -2  11  346.95   24.70
   0  -2  11  335.72   17.98
   0   2 -11  317.66   17.11
   0  -2  10  110.02   16.55
   0   2 -10   91.51   10.48
   0  -2  10   94.04   11.45
   0   2  -9 1444.11   32.74
   0  -2   9 1478.81   32.61
   0  -2   9 1518.91   42.71
   0  -2   8  198.20   16.42
   0  -2   8  227.04   13.81
   0   2  -8  203.76   12.76
   0   2  -7 1690.55   40.37
   0   2  -7 1689.45   33.50
   0  -2   7 1691.41   39.05
   0  -2   7 1635.31   33.22
   0  -2   6   30.85    8.18
   0   2  -6   20.56    6.20
   0   2  -6   28.73    8.05
   0  -2   6   40.61    9.08
   0   2  -5  525.06   17.55
   0   2  -5  474.28   18.05
   0  -2   5  496.99   17.46
   0  -2   5  503.25   18.48
   0  -2   4   23.64    6.39
   0   2  -4   29.34    5.82
   0  -2   4   21.99    7.58
   0   2  -4   26.96    6.46
   0  -2   3  303.45   13.77
   0   2  -3  259.11   13.08
   0  -2   3  298.61   10.57
   0  -2  -2    2.24    5.02
   0  -2  -3  747.40   19.24
   0   2   3  717.85   19.58
   0   2   4  902.99   21.93
   0  -2  -4  918.92   21.04
   0  -2  -5 2712.27   37.46
   0   2   5 2316.35   35.46
   0  -2  -6 1304.71   26.32
   0   2   6 1306.81   27.51
   0  -2  -7 1948.90   33.82
   0   2   7 1948.75   34.22
   0  -2  -8 1030.20   25.86
   0   2   8 1075.12   26.58
   0   2   9 1547.22   33.32
   0  -2  -9 1608.48   33.55
   0   2  10  787.35   25.13
   0   2  11 1755.94   37.35
   0   2  11 1708.24   36.58
   0   2  12 1714.68   37.38
   0   2  12 1731.14   38.44
   0   2  13  770.48   43.40
   0   2  13  755.84   25.79
   0   2  13  780.17   27.40
   0   2  14 1670.09   38.98
   0   2  14 1694.98   39.98
   0   2  14 1736.89   65.89
   0   2  15  211.32   27.92
   0   2  15  243.33   16.33
   0   2  15  235.62   16.61
   0   2  16  856.56   50.60
   0   2  16  867.78   30.23
   0   2  16  875.64   28.92
   0   2  17  198.16   29.84
   0   2  17  229.45   17.30
   0   2  17  251.27   17.46
   0   2  18  500.25   42.78
   0   2  18  500.57   23.71
   0   2  18  517.41   23.55
   0   2  19  321.74   19.21
   0   2  19  300.52   19.05
   0   2  19  287.23   35.27
   0   2  20  791.61   29.95
   0   2  20  824.08   30.02
   0   2  20  798.48   57.13
   0   2  21  218.31   16.24
   0   2  21  224.36   34.77
   0   2  21  220.33   17.10
   0   2  22 1189.30   35.05
   0   2  22 1121.01   69.71
   0   2  23  233.77   36.88
   0   2  24  713.90   60.52
   0   2  25  121.39   32.99
   0   2  26  436.36   50.74
   0   2  27   29.65   26.91
   0  -3  29  484.42   53.21
   0  -3  28  -17.39   21.48
   0  -3  27  394.97   45.20
   0  -3  26   20.20   21.44
   0  -3  25  479.55   47.50
   0  -3  24   98.58   27.74
   0  -3  23  936.97   38.32
   0  -3  23  826.87   56.59
   0  -3  22   34.06   12.50
   0  -3  22   17.54   12.14
   0  -3  22   31.02   21.47
   0  -3  21  879.98   36.92
   0  -3  21  913.99   54.97
   0  -3  21  890.29   40.18
   0  -3  20  102.60   23.50
   0  -3  20  113.91   17.08
   0  -3  19 1502.93   46.82
   0   3 -19 1528.19   44.46
   0  -3  19 1464.31   65.99
   0   3 -18  356.53   22.56
   0  -3  18  333.76   23.15
   0  -3  18  319.00   32.31
   0   3 -17 1091.69   37.66
   0  -3  17 1103.52   53.76
   0  -3  17 1087.40   39.05
   0  -3  16  340.76   23.23
   0   3 -16  397.07   22.49
   0  -3  16  336.87   29.97
   0  -3  15 1266.80   52.47
   0   3 -15 1192.61   37.27
   0  -3  15 1179.10   39.10
   0  -3  14  609.54   27.79
   0   3 -14  643.47   27.27
   0  -3  14  634.91   36.56
   0  -3  13 2056.53   60.51
   0   3 -13 1974.10   45.46
   0  -3  13 1945.98   47.14
   0   3 -12 1391.24   37.62
   0  -3  12 1366.23   38.68
   0  -3  12 1347.20   46.25
   0   3 -11 1622.09   39.91
   0  -3  11 1647.43   48.95
   0  -3  11 1623.22   41.35
   0  -3  10 2841.85   60.75
   0   3 -10 3020.81   53.17
   0  -3  10 2958.59   53.31
   0   3  -9 1202.59   38.04
   0   3  -9 1128.12   32.43
   0  -3   9 1061.36   32.31
   0  -3   9 1169.88   36.06
   0  -3   8 4486.16   63.31
   0   3  -8 4452.87   62.81
   0  -3   8 4578.82   66.87
   0   3  -8 4463.38   68.14
   0   3  -7 2215.65   44.21
   0  -3   7 2254.15   43.90
   0  -3   7 2034.48   43.30
   0   3  -7 2142.08   42.75
   0   3  -6 3753.71   52.96
   0  -3   6 4024.90   53.12
   0   3  -6 4234.20   58.45
   0  -3   6 3935.04   58.18
   0   3  -5  987.40   28.51
   0  -3   5 1010.19   24.52
   0  -3   5  986.06   29.99
   0   3  -5  977.63   24.58
   0   3  -4 3649.94   42.04
   0   3  -4 3689.22   55.61
   0  -3   4 3608.32   55.42
   0  -3   4 3679.15   40.71
   0   3  -3  103.15    7.64
   0  -3   3   99.88   13.61
   0   3  -3  115.04   12.56
   0   3  -2 4360.39   62.79
   0  -3   2 4701.22   66.48
   0  -3   2 4417.22   63.25
   0  -3   1  756.64   27.89
   0   3  -1  653.67   25.67
   0  -3   0 4995.94   67.01
   0   3   0 4903.09   68.45
   0   3   0 4976.39   68.90
   0  -3  -1   22.67   10.12
   0   3   1   18.08    9.52
   0   3   2 2281.29   43.88
   0  -3  -2 2198.13   42.63
   0   3   3  124.87   12.63
   0  -3  -3  113.20   12.54
   0   3   4  637.23   23.65
   0  -3  -4  632.38   22.38
   0   3   5 1793.46   37.37
   0  -3  -5 1797.87   36.47
   0   3   6 4299.35   58.17
   0  -3  -6 4272.88   55.44
   0   3   7 1006.68   28.65
   0  -3  -7  953.76   27.00
   0  -3  -8 3509.76   51.75
   0   3   8 3473.74   54.48
   0  -3  -9   70.30   10.01
   0   3   9   59.17    9.99
   0   3  10 1835.14   41.38
   0  -3 -10 1815.68   40.01
   0   3  11   79.53   10.95
   0  -3 -11   92.20   11.02
   0  -3 -12 2355.21   48.14
   0   3  12 2324.30   48.52
   0   3  13   93.09   11.60
   0   3  13  109.40   12.35
   0   3  14  837.86   30.21
   0   3  14  792.42   47.73
   0   3  14  840.09   30.93
   0   3  15   22.12    8.80
   0   3  15    2.15   17.05
   0   3  15   24.21    8.51
   0   3  16  569.07   27.03
   0   3  16  614.58   26.59
   0   3  16  600.05   43.96
   0   3  17   70.10   11.25
   0   3  17   64.37   11.84
   0   3  17   48.01   20.45
   0   3  18  869.23   33.38
   0   3  18  897.52   58.02
   0   3  18  936.13   33.05
   0   3  19   69.29   12.13
   0   3  19   74.60   23.28
   0   3  19   73.90   12.01
   0   3  20  893.25   32.07
   0   3  20  906.48   33.52
   0   3  20  866.20   60.59
   0   3  21   88.69   12.88
   0   3  21   90.07   12.11
   0   3  21   83.51   24.16
   0   3  22  274.50   18.43
   0   3  22  231.14   37.02
   0   3  23  280.87   40.54
   0   3  24  133.22   33.53
   0   3  25  254.15   42.39
   0   3  26   86.01   29.84
   0   3  27  111.41   32.42
   0  -4  30  110.01   33.89
   0  -4  29   36.64   24.37
   0  -4  28    4.00   21.93
   0  -4  27   28.85   21.30
   0  -4  26   29.59   22.42
   0  -4  25  113.60   28.26
   0  -4  24  302.21   37.88
   0  -4  23  210.23   31.46
   0  -4  23  216.32   22.32
   0  -4  22  287.72   33.52
   0  -4  22  298.05   25.54
   0  -4  21   40.25   13.98
   0  -4  21   69.72   21.64
   0   4 -21   32.73   11.16
   0  -4  20  288.00   32.16
   0   4 -20  300.41   22.07
   0  -4  20  324.21   26.29
   0   4 -19  104.95   14.85
   0  -4  19   98.30   22.72
   0  -4  19  133.10   19.26
   0  -4  18  696.69   42.93
   0  -4  18  709.15   34.27
   0   4 -18  639.09   31.04
   0  -4  17   35.86   13.12
   0   4 -17   50.08   12.24
   0  -4  17   35.56   15.85
   0   4 -16  711.18   31.21
   0  -4  16  774.69   34.53
   0  -4  16  698.63   40.25
   0  -4  15   22.88   11.89
   0  -4  15   12.64   12.78
   0   4 -15   10.40    7.65
   0  -4  14   12.02   11.22
   0  -4  14   -2.48   12.01
   0   4 -14   11.23    8.00
   0  -4  13   23.57   12.98
   0   4 -13   10.33    9.69
   0  -4  13   11.26   10.18
   0  -4  12  134.51   16.30
   0  -4  12  144.20   17.22
   0   4 -12  128.49   14.18
   0  -4  11   84.42   14.45
   0  -4  11   63.55   13.31
   0   4 -11   69.08   11.94
   0  -4  10  797.71   32.20
   0   4 -10  743.40   30.19
   0  -4  10  733.58   31.87
   0   4 -10  782.80   32.57
   0   4  -9   14.06   10.23
   0   4  -9    7.79    8.34
   0  -4   9    9.60   10.48
   0  -4   9    8.22    9.31
   0   4  -8  299.45   19.26
   0  -4   8  311.60   18.57
   0  -4   8  310.32   21.18
   0   4  -8  326.69   19.57
   0   4  -7  578.46   25.78
   0  -4   7  548.84   27.59
   0  -4   7  561.59   22.07
   0   4  -7  575.32   23.01
   0  -4   6 2136.17   38.63
   0   4  -6 2093.19   39.34
   0  -4   6 2189.23   50.43
   0   4  -6 2111.17   48.22
   0  -4   5  100.36   15.98
   0   4  -5   94.87   13.21
   0  -4   5   82.17    9.01
   0   4  -5   90.69    9.32
   0  -4   4   65.43   14.05
   0   4  -4   54.18    7.45
   0   4  -4   62.32   12.80
   0   4  -3  349.88   13.93
   0   4  -3  345.85   22.36
   0  -4   3  366.32   24.01
   0  -4   3  372.09   24.22
   0   4  -2  184.13   18.37
   0  -4   2  204.08   20.02
   0   4  -1  206.09   19.34
   0  -4   1  207.45   20.12
   0   4   0  210.33   20.05
   0  -4   0  237.63   20.86
   0   4   0  200.25   19.00
   0   4   1  428.45   25.88
   0  -4  -1  424.92   25.45
   0  -4  -2   24.41   12.68
   0   4   2   23.52   11.53
   0  -4  -3  403.12   22.42
   0   4   3  363.20   22.17
   0  -4  -4  943.31   32.82
   0   4   4  969.95   34.15
   0   4   5  244.60   18.02
   0  -4  -5  218.25   16.28
   0  -4  -6   24.76    8.90
   0   4   6   31.95   10.81
   0   4   7   47.19   11.89
   0  -4  -7   32.88    9.19
   0  -4  -8   -6.76    7.86
   0   4   8   16.41   10.42
   0  -4  -9  207.50   15.89
   0   4   9  233.37   18.33
   0  -4 -10   13.81    8.16
   0   4  10   19.93    9.60
   0  -4 -11  179.08   15.21
   0   4  11  161.24   16.04
   0  -4 -12   97.86   12.65
   0   4  12  102.76   13.68
   0  -4 -13  666.71   28.68
   0   4  13  650.37   29.53
   0   4  14   19.16   10.47
   0  -4 -14   -4.85    8.20
   0   4  15  665.09   30.26
   0   4  15  659.60   47.05
   0   4  15  584.76   28.25
   0   4  16   -1.86   17.68
   0   4  16   24.80   11.51
   0   4  16   26.49   10.78
   0   4  17   12.90   20.90
   0   4  17   35.62   11.58
   0   4  17   21.16    8.73
   0   4  18   29.36   22.90
   0   4  18   29.86   11.47
   0   4  18    7.99    8.88
   0   4  19  123.48   28.26
   0   4  19   99.61   13.73
   0   4  19   91.11   13.97
   0   4  20   30.00   11.17
   0   4  20   25.65   10.96
   0   4  20   11.05   21.26
   0   4  21  321.15   41.78
   0   4  21  296.87   20.49
   0   4  22   50.72   11.89
   0   4  22   52.33   26.96
   0   4  23  401.58   48.54
   0   4  24   46.63   26.86
   0   4  25  152.61   36.40
   0   4  26   42.23   30.94
   0  -5  30  118.72   28.93
   0  -5  29    5.67   21.20
   0  -5  28  224.19   37.62
   0  -5  27   67.77   26.73
   0  -5  26  248.83   38.69
   0  -5  25   99.31   26.39
   0  -5  25   72.74   21.67
   0  -5  24  159.31   26.81
   0  -5  24  236.52   34.79
   0  -5  23  123.64   26.02
   0  -5  23  115.26   20.14
   0  -5  22  449.04   33.00
   0  -5  22  510.51   43.51
   0  -5  21  133.68   26.12
   0   5 -21  131.95   17.64
   0  -5  21  123.72   20.06
   0  -5  20  829.26   50.48
   0  -5  20  801.11   42.50
   0   5 -20  794.75   37.46
   0  -5  19  424.54   36.06
   0   5 -19  412.68   27.03
   0  -5  19  391.51   29.80
   0   5 -18  956.07   39.89
   0  -5  18  960.38   44.00
   0  -5  18 1003.56   51.27
   0   5 -17  766.51   35.46
   0  -5  17  818.27   44.33
   0  -5  17  768.35   39.12
   0  -5  16  405.90   30.22
   0   5 -16  411.43   27.01
   0  -5  16  465.53   33.84
   0   5 -15  754.96   35.20
   0  -5  15  856.54   38.82
   0  -5  15  807.99   40.46
   0  -5  14  705.12   36.42
   0   5 -14  667.54   32.27
   0  -5  14  727.40   35.83
   0  -5  13 1070.19   42.36
   0   5 -13 1111.75   40.95
   0  -5  13 1130.79   43.31
   0  -5  12  602.23   31.93
   0  -5  12  654.64   31.94
   0   5 -12  575.52   30.46
   0   5 -11 1159.48   41.36
   0   5 -11 1157.29   42.19
   0  -5  11 1159.90   40.15
   0  -5  11 1161.68   42.58
   0  -5  10  363.26   27.35
   0   5 -10  387.93   24.32
   0   5 -10  377.49   23.59
   0  -5  10  373.34   22.38
   0  -5   9 2379.23   59.74
   0   5  -9 2381.60   52.32
   0  -5   9 2349.67   50.77
   0   5  -9 2324.16   56.89
   0   5  -8  654.99   30.91
   0  -5   8  679.88   25.56
   0  -5   8  632.78   33.52
   0   5  -8  666.49   26.19
   0  -5   7 4899.83   83.84
   0   5  -7 4733.68   81.24
   0  -5   7 4907.27   62.86
   0   5  -7 4824.00   64.56
   0   5  -6   44.37    8.48
   0  -5   6   42.45    8.18
   0   5  -6   36.68   12.41
   0  -5   6   33.47   15.18
   0  -5   5 6028.04   94.71
   0   5  -5 5885.43   63.68
   0   5  -5 6045.98   93.57
   0  -5   4  188.58   21.86
   0  -5   4  101.81   17.80
   0   5  -4  198.28   20.07
   0   5  -4  169.81   11.69
   0   5  -3 6192.92   95.99
   0  -5   3 6201.69   98.40
   0  -5   2  201.57   21.82
   0   5  -2  169.40   20.13
   0   5  -1 9034.80  119.96
   0  -5   1 9161.30  117.48
   0   5   0  114.15   18.44
   0   5   0   80.12   18.25
   0  -5   0   71.38   17.14
   0  -5  -1 8780.97  113.18
   0   5   1 9160.44  122.23
   0  -5  -2  364.51   25.28
   0   5   2  240.98   22.05
   0   5   3 4494.62   81.97
   0  -5  -3 4363.01   77.21
   0   5   4  384.75   24.97
   0  -5  -4  382.18   24.09
   0   5   5 2914.16   63.91
   0  -5  -5 3026.18   63.31
   0   5   6   51.33   13.11
   0  -5  -6   39.21   10.79
   0  -5  -7 5221.63   80.95
   0   5   7 5220.00   84.94
   0   5   8  282.45   22.14
   0  -5  -8  304.37   21.00
   0  -5  -9 3484.88   66.59
   0   5   9 3522.21   70.65
   0  -5 -10  897.51   33.34
   0   5  10  968.94   37.45
   0  -5 -11 3988.86   70.32
   0   5  11 3861.67   75.20
   0   5  12  995.73   38.86
   0  -5 -12 1034.84   36.83
   0   5  13 4276.46   79.73
   0  -5 -13 4472.50   76.12
   0   5  14  700.81   33.30
   0  -5 -14  740.49   31.94
   0  -5 -15 1817.57   49.99
   0   5  15 1734.44   51.51
   0   5  16  602.63   32.94
   0   5  16  510.96   44.70
   0   5  17 1257.33   67.75
   0   5  17 1241.62   42.32
   0   5  17 1220.66   44.86
   0   5  18  828.18   37.52
   0   5  18  797.38   58.20
   0   5  18  751.56   34.47
   0   5  19 1342.28   75.89
   0   5  19 1278.28   45.91
   0   5  19 1322.50   43.94
   0   5  20  647.63   56.04
   0   5  20  718.00   32.96
   0   5  20  673.89   33.62
   0   5  21  977.93   69.22
   0   5  21  956.00   37.76
   0   5  22  865.25   67.43
   0   5  23  421.58   51.69
   0   5  24  831.08   69.02
   0   5  25  209.20   41.96
   0   5  26  444.11   54.45
   0  -6  30   56.38   23.39
   0  -6  29  414.75   47.48
   0  -6  28   78.55   28.02
   0  -6  27  485.91   48.12
   0  -6  26   55.33   22.77
   0  -6  25  898.84   54.34
   0  -6  25  818.52   56.84
   0  -6  24   74.78   23.30
   0  -6  24   16.19   18.57
   0  -6  23 1114.23   62.35
   0  -6  23  944.97   57.91
   0  -6  22   35.72   19.64
   0  -6  21 1082.63   57.19
   0   6 -21 1030.56   44.20
   0  -6  21 1125.68   52.93
   0  -6  20   46.17   18.07
   0  -6  20   56.50   20.36
   0   6 -20   61.23   14.45
   0  -6  19 1935.31   66.63
   0  -6  19 2029.22   71.85
   0   6 -19 1872.06   58.60
   0   6 -18  151.43   20.13
   0  -6  18  196.86   25.86
   0  -6  18  145.35   23.28
   0  -6  17 1777.22   61.21
   0  -6  17 1756.05   62.93
   0   6 -17 1752.86   56.28
   0  -6  16  232.67   26.14
   0  -6  16  217.52   24.05
   0   6 -16  216.52   21.85
   0   6 -15 1061.76   43.72
   0  -6  15 1160.62   47.21
   0  -6  15 1113.43   48.32
   0   6 -14   95.21   15.97
   0  -6  14  104.75   17.36
   0  -6  14  101.65   19.45
   0  -6  13 1220.47   48.86
   0  -6  13 1197.71   44.23
   0   6 -13 1172.26   46.10
   0   6 -12  333.20   25.24
   0  -6  12  354.97   28.98
   0   6 -12  354.12   26.28
   0  -6  12  354.28   24.96
   0   6 -11 3368.60   70.28
   0   6 -11 3281.82   75.29
   0  -6  11 3206.44   76.95
   0  -6  11 3358.44   66.47
   0  -6  10 1611.14   44.21
   0   6 -10 1638.33   52.47
   0  -6  10 1619.52   55.45
   0   6 -10 1523.43   44.87
   0   6  -9 2257.03   51.48
   0   6  -9 2248.63   61.05
   0  -6   9 2214.75   64.07
   0  -6   9 2236.11   48.80
   0  -6   8 2662.00   70.25
   0   6  -8 2794.45   69.44
   0  -6   8 2842.30   51.63
   0   6  -8 2725.08   53.56
   0   6  -7 1600.63   54.38
   0   6  -7 1601.04   39.20
   0  -6   7 1665.42   55.20
   0  -6   6 3174.52   75.64
   0   6  -6 3137.92   75.20
   0   6  -6 3082.04   50.66
   0   6  -5 1395.29   32.79
   0   6  -5 1377.15   50.04
   0  -6   5 1701.34   57.62
   0   6  -4 1100.78   29.25
   0  -6   4  976.25   46.70
   0   6  -4 1103.87   47.08
   0   6  -3 1521.20   54.61
   0  -6   3 1713.94   56.79
   0  -6   2 2057.27   62.03
   0   6  -2 1986.62   62.02
   0   6  -1 1575.47   54.93
   0  -6   1 1539.92   53.87
   0  -6   0 1383.25   50.53
   0   6   0 1326.31   53.40
   0   6   1  834.05   42.33
   0   6   1  797.31   40.64
   0  -6  -1  778.53   37.96
   0   6   2 2291.53   66.91
   0  -6  -2 2369.30   63.70
   0  -6  -3  660.84   34.42
   0   6   3  697.27   37.08
   0  -6  -4 2154.48   59.76
   0   6   4 2153.14   62.56
   0   6   5  555.76   33.41
   0  -6  -5  525.80   30.85
   0   6   6 1726.60   54.27
   0  -6  -6 1717.03   53.12
   0  -6  -7  727.09   35.48
   0   6   7  782.65   37.80
   0  -6  -8 1866.43   54.80
   0   6   8 1808.17   56.07
   0  -6  -9  346.46   24.20
   0   6   9  336.60   25.86
   0  -6 -10 2067.96   56.89
   0   6  10 2022.82   60.05
   0   6  11  129.16   18.30
   0  -6 -11  114.91   14.99
   0   6  12 1413.32   51.18
   0  -6 -12 1427.39   46.86
   0   6  13  126.61   18.04
   0  -6 -13  110.01   15.67
   0  -6 -14  448.34   28.31
   0   6  14  485.02   31.93
   0   6  15   -3.13   11.13
   0  -6 -15    3.53    9.43
   0   6  16  645.97   35.85
   0  -6 -16  629.46   32.35
   0   6  17   29.72   14.29
   0  -6 -17   33.81   11.85
   0   6  17   -8.53   21.79
   0   6  18  724.79   57.46
   0   6  18  725.55   35.27
   0   6  18  749.74   38.73
   0   6  19   11.01   24.80
   0   6  19   43.42   15.27
   0   6  19    3.36    9.80
   0   6  20  309.62   42.73
   0   6  20  328.53   24.12
   0   6  21   50.36   26.13
   0   6  21  104.60   16.73
   0   6  22   82.93   30.16
   0   6  23  130.09   34.86
   0   6  24   79.81   30.49
   0   6  25  -14.62   26.69
   0  -7  29   63.92   25.18
   0  -7  28   17.73   19.62
   0  -7  27   47.58   23.30
   0  -7  26    2.76   17.70
   0  -7  25   34.71   20.33
   0  -7  25   34.76   21.30
   0  -7  24   37.86   22.59
   0  -7  24   37.59   18.50
   0  -7  23    4.78   16.26
   0  -7  23   27.09   19.63
   0  -7  22    4.27   15.82
   0  -7  22   42.57   21.61
   0  -7  21   18.92   19.11
   0  -7  21   29.89   17.27
   0  -7  20   -2.03   13.74
   0  -7  20    9.63   20.45
   0   7 -20    1.35   10.04
   0  -7  19   29.21   18.14
   0  -7  19   23.89   16.47
   0   7 -19   17.78   10.97
   0  -7  18  164.28   23.21
   0  -7  18  120.02   21.84
   0   7 -18  151.50   20.51
   0  -7  17   22.94   18.54
   0  -7  17    8.40   13.10
   0   7 -17   -4.36   11.92
   0  -7  16  141.98   19.76
   0   7 -16  136.69   19.28
   0  -7  16  121.22   21.25
   0  -7  15   11.12   11.17
   0  -7  15   -1.29   14.87
   0   7 -15   18.41   12.10
   0   7 -14   25.04   11.95
   0  -7  14   42.78   15.58
   0  -7  14   26.65   11.36
   0  -7  13   14.73   10.23
   0   7 -13    2.35   10.35
   0   7 -13    8.01    9.23
   0  -7  13   16.93   14.47
   0   7 -12  -11.40   13.07
   0  -7  12   -4.36   14.01
   0  -7  12    4.65    9.34
   0   7 -12   17.94   11.16
   0   7 -11   21.26    9.90
   0  -7  11   18.60   15.71
   0  -7  11   14.49    9.20
   0   7 -11   20.33   11.77
   0   7 -10    4.85    8.32
   0  -7  10    9.07   17.12
   0  -7  10    1.91    8.21
   0  -7  10  -11.57   16.04
   0   7 -10    6.63   10.43
   0   7  -9   11.67   14.91
   0  -7   9   -1.08   14.82
   0  -7   9    4.58   15.73
   0   7  -9   10.41    8.70
   0  -7   8  172.25   24.64
   0   7  -8  204.19   16.26
   0   7  -8  232.83   26.19
   0  -7   8  166.10   24.31
   0   7  -7    3.25   13.25
   0   7  -7    8.33    7.37
   0  -7   7   14.34   18.50
   0   7  -6  352.49   30.11
   0   7  -6  351.58   18.51
   0  -7   6  357.12   33.47
   0   7  -5  402.40   31.45
   0   7  -5  394.40   19.72
   0  -7   5  423.51   33.85
   0  -7   4  150.46   23.82
   0   7  -4  159.13   23.16
   0  -7   3  308.04   29.59
   0   7  -3  332.68   30.42
   0   7  -2  168.16   24.99
   0  -7   2  135.55   22.90
   0   7  -1   23.15   17.25
   0  -7   1   30.08   16.83
   0  -7   0  636.56   38.54
   0   7   0  624.16   41.34
   0  -7  -1   38.78   18.57
   0   7   1  -20.63   17.58
   0   7   1   13.53   17.13
   0   7   2  188.44   26.44
   0   7   2  168.22   23.34
   0  -7  -2  179.43   24.95
   0   7   3  185.95   25.51
   0   7   3  181.20   23.66
   0  -7  -3  240.75   24.52
   0   7   4  971.55   47.81
   0  -7  -4  943.98   43.69
   0   7   5  162.76   22.42
   0  -7  -5  144.88   20.53
   0   7   6  963.33   46.22
   0  -7  -6  932.20   43.04
   0  -7  -7   20.41   12.90
   0   7   7   46.80   15.81
   0   7   8  612.49   37.39
   0  -7  -8  649.09   36.09
   0  -7  -9  256.18   23.55
   0   7   9  281.60   26.75
   0   7  10  138.88   20.03
   0  -7 -10  141.06   18.90
   0  -7 -11  444.53   30.01
   0   7  11  429.59   32.19
   0   7  12  746.02   40.90
   0  -7 -12  731.68   37.19
   0  -7 -13  187.42   20.22
   0   7  13  196.13   23.03
   0   7  14  511.67   34.77
   0  -7 -14  453.47   30.15
   0   7  15  299.19   28.19
   0  -7 -15  332.10   26.29
   0  -7 -16  259.19   24.27
   0   7  16  316.12   29.47
   0   7  17  361.70   30.44
   0  -7 -17  338.89   26.20
   0   7  18  373.54   31.19
   0   7  18  397.33   46.08
   0  -7 -18  413.32   28.19
   0   7  19  313.14   41.23
   0   7  20  339.72   26.48
   0   7  20  418.70   49.65
   0   7  21  613.86   34.35
   0   7  21  753.73   63.90
   0   7  22  101.05   30.66
   0   7  23  490.32   56.23
   0   7  24    0.52   25.78
   0  -8  28  202.27   34.05
   0  -8  27   -4.48   18.20
   0  -8  26  510.30   46.77
   0  -8  25   15.75   19.64
   0  -8  25   39.19   19.60
   0  -8  24  516.49   43.63
   0  -8  24  484.89   45.26
   0  -8  23   14.12   15.69
   0  -8  23   23.35   20.20
   0  -8  22  350.36   39.01
   0  -8  22  291.51   31.96
   0  -8  21   52.42   24.69
   0  -8  21   47.87   17.67
   0   8 -20  711.86   41.95
   0  -8  20  800.27   47.41
   0  -8  20  783.36   54.30
   0  -8  19  213.31   32.07
   0   8 -19  237.95   25.81
   0  -8  19  246.18   27.25
   0  -8  18  974.17   56.89
   0  -8  18  901.05   45.63
   0   8 -18  925.08   47.77
   0   8 -17  259.13   27.04
   0  -8  17  150.42   31.85
   0  -8  17  260.89   25.69
   0  -8  16  598.11   43.00
   0  -8  16  643.22   36.99
   0   8 -16  631.50   39.73
   0  -8  16  435.28   47.03
   0  -8  15  230.55   31.02
   0  -8  15  285.45   32.08
   0  -8  15  286.89   25.17
   0   8 -15  262.11   27.26
   0   8 -14  369.27   31.20
   0  -8  14  416.91   27.66
   0  -8  14  388.71   40.84
   0   8 -14  436.56   30.72
   0  -8  14  375.56   34.68
   0  -8  13  224.42   20.60
   0   8 -13  208.53   21.01
   0  -8  13  110.91   27.23
   0  -8  13  172.66   26.51
   0   8 -13  200.34   23.78
   0   8 -12 1215.87   54.22
   0  -8  12 1207.33   41.63
   0  -8  12 1127.97   54.89
   0  -8  12 1177.35   59.61
   0   8 -12 1189.13   44.94
   0   8 -11 1040.45   39.28
   0  -8  11  946.01   51.88
   0   8 -11 1158.51   52.20
   0   8 -10  808.48   44.20
   0   8 -10  789.69   32.78
   0  -8  10  864.61   51.33
   0   8  -9 1431.72   42.33
   0  -8   9 1312.08   59.82
   0   8  -9 1474.85   60.10
   0   8  -8  431.24   23.47
   0   8  -8  467.31   36.23
   0  -8   8  525.34   39.51
   0  -8   7 1322.30   59.25
   0   8  -7 1389.30   58.88
   0   8  -7 1423.94   39.57
   0   8  -6  588.62   39.19
   0  -8   6  686.31   44.51
   0   8  -6  545.18   24.62
   0   8  -5 2470.84   78.24
   0   8  -5 2411.77   49.55
   0  -8   5 2306.98   76.68
   0  -8   4  433.09   36.72
   0   8  -4  333.92   32.03
   0  -8   3 1327.41   58.47
   0   8  -3 1343.52   59.95
   0   8  -2  222.22   27.35
   0  -8   2  208.06   27.90
   0  -8   1 1379.04   58.04
   0   8  -1 1464.17   62.22
   0  -8   0  676.45   42.78
   0   8   0  823.41   48.30
   0  -8  -1 2639.42   78.73
   0   8   1 2681.61   83.77
   0   8   2  175.39   26.40
   0  -8  -2  100.37   21.97
   0   8   2  108.12   23.16
   0  -8  -3 3980.95   93.69
   0   8   3 3982.84  100.23
   0   8   3 4047.89  101.78
   0  -8  -4   25.57   15.94
   0   8   4   21.36   20.64
   0   8   4   22.86   16.91
   0  -8  -5 2667.91   77.27
   0   8   5 2594.42   80.26
   0   8   6  469.56   36.79
   0  -8  -6  297.19   28.44
   0   8   7 2413.36   77.37
   0  -8  -7 2468.49   74.48
   0  -8  -8   -0.97   12.91
   0   8   8   17.01   15.45
   0   8   9 2865.57   82.72
   0  -8  -9 2842.59   78.29
   0   8  10  156.85   23.10
   0  -8 -10  192.03   22.84
   0  -8 -11 2507.98   73.43
   0   8  11 2259.52   74.42
   0   8  12   21.93   15.70
   0  -8 -12   29.68   13.94
   0  -8 -13 1608.88   58.86
   0   8  13 1613.76   63.34
   0  -8 -14  132.83   20.55
   0   8  14  109.83   21.58
   0   8  15 1007.25   51.10
   0  -8 -15 1171.04   50.20
   0   8  16  132.10   21.86
   0  -8 -16  168.82   21.35
   0  -8 -17 1047.41   47.06
   0   8  17  983.80   50.86
   0   8  18   69.47   19.40
   0   8  18   69.79   25.98
   0  -8 -18   62.53   14.58
   0   8  19  932.12   69.95
   0  -8 -19  906.92   43.54
   0   8  20  168.78   37.07
   0   8  21  309.18   26.29
   0   8  21  346.55   47.84
   0   8  22  447.99   54.87
   0   8  23  303.42   48.07
   0  -9  27  144.53   28.03
   0  -9  26  141.98   27.38
   0  -9  25  249.01   33.15
   0  -9  25  216.32   36.01
   0  -9  24  161.91   26.91
   0  -9  24  207.14   34.78
   0  -9  23  277.90   33.01
   0  -9  23  272.99   35.98
   0  -9  22   66.38   19.04
   0  -9  22   40.93   21.88
   0  -9  21  388.36   34.59
   0  -9  21  368.58   41.13
   0  -9  20    6.74   13.14
   0  -9  20   16.72   22.08
   0  -9  19  602.31   39.55
   0  -9  19  617.53   51.68
   0   9 -18   85.79   20.26
   0  -9  18  182.95   30.89
   0  -9  18  101.17   19.26
   0   9 -17  517.79   39.95
   0  -9  17  488.58   33.49
   0  -9  17  553.82   47.87
   0  -9  16   58.50   25.66
   0   9 -16   29.89   15.31
   0  -9  16   45.71   14.25
   0  -9  15  394.97   28.51
   0  -9  15  487.03   44.15
   0   9 -15  416.26   35.64
   0   9 -14    7.05   11.19
   0  -9  14   23.08   11.44
   0   9 -14   27.50   15.48
   0  -9  14   35.74   23.26
   0   9 -13  344.94   26.54
   0   9 -13  365.49   33.52
   0  -9  13  394.51   37.82
   0   9 -12   43.06   12.63
   0   9 -12   44.53   16.67
   0  -9  12   55.25   22.58
   0   9 -11  886.67   49.40
   0  -9  11  843.34   51.39
   0   9 -11  778.06   35.11
   0   9 -10   23.59    8.96
   0   9 -10   38.60   18.01
   0  -9  10   32.86   20.80
   0   9  -9  569.06   27.59
   0   9  -9  601.26   42.74
   0  -9   9  590.46   44.49
   0  -9   8  112.75   25.46
   0   9  -8  117.04   24.38
   0   9  -8  106.09   12.96
   0   9  -7  257.83   18.46
   0  -9   7  244.20   30.96
   0   9  -7  216.20   28.74
   0   9  -6  165.79   25.62
   0  -9   6  113.95   26.17
   0   9  -6  126.59   14.22
   0  -9   5  949.03   53.34
   0   9  -5 1001.11   34.60
   0   9  -5 1038.51   55.29
   0   9  -4   21.62   18.66
   0  -9   4   31.67   20.35
   0   9  -3  992.05   56.32
   0  -9   3  910.46   52.28
   0  -9   2  219.01   28.24
   0   9  -2  174.82   28.72
   0  -9   1  921.19   51.13
   0   9  -1  949.62   54.14
   0   9   0  804.95   50.05
   0  -9   0  810.25   48.32
   0  -9  -1  614.16   43.15
   0   9   1  700.66   47.28
   0   9   2  758.34   48.53
   0  -9  -2  750.38   46.48
   0  -9  -3  358.09   32.68
   0   9   3  385.86   36.62
   0   9   4   -1.10   14.97
   0   9   4   20.53   18.44
   0  -9  -4   58.81   19.88
   0   9   5   78.31   20.73
   0   9   5   80.13   22.25
   0  -9  -5   61.54   18.08
   0   9   6  135.41   22.72
   0  -9  -6  181.41   25.09
   0   9   6  234.22   29.89
   0   9   7   91.78   20.27
   0  -9  -7   61.49   16.10
   0   9   7   62.15   21.79
   0   9   8  187.62   27.01
   0  -9  -8  180.11   23.79
   0   9   9  180.53   27.76
   0  -9  -9  148.97   24.50
   0  -9 -10  110.16   20.17
   0   9  10   78.06   21.09
   0   9  11   -2.01   16.23
   0  -9 -11  -18.25   16.82
   0  -9 -12   94.74   20.22
   0   9  12   76.40   19.92
   0  -9 -13   -4.26   13.59
   0   9  13  -31.17   17.45
   0   9  14   54.11   19.96
   0  -9 -14   34.70   14.98
   0  -9 -15   35.64   15.68
   0   9  15   26.41   17.24
   0  -9 -16   -7.19   14.58
   0   9  16    4.02   15.52
   0   9  16   44.80   20.83
   0  -9 -17   44.12   14.63
   0   9  17   37.51   16.72
   0   9  18  -26.44   23.94
   0  -9 -18    9.67   13.25
   0  -9 -19  -11.73   13.30
   0   9  19    9.54   22.73
   0   9  20   48.78   29.09
   0   9  21   -1.68   27.14
   0   9  22   -4.10   27.13
   0 -10  25  133.22   31.82
   0 -10  25  171.32   27.23
   0 -10  24   85.80   28.03
   0 -10  24  108.48   23.81
   0 -10  23   69.32   19.70
   0 -10  23   14.16   20.98
   0 -10  22   11.76   21.66
   0 -10  22   15.05   14.52
   0 -10  21   -0.03   22.54
   0 -10  21   40.16   16.18
   0 -10  20    4.16   13.89
   0 -10  20   33.94   24.47
   0 -10  19  204.03   25.72
   0 -10  19  155.81   34.40
   0 -10  18   66.32   24.78
   0 -10  18  107.40   19.07
   0 -10  17  118.95   28.75
   0 -10  17  152.65   21.32
   0 -10  16  115.62   28.27
   0  10 -15  154.37   19.86
   0 -10  15  206.35   33.53
   0 -10  14   72.16   26.28
   0  10 -14  116.09   17.89
   0  10 -13   89.65   16.18
   0 -10  13  111.89   26.05
   0 -10  12   67.27   23.15
   0  10 -12   90.34   14.91
   0  10 -12   81.52   21.63
   0  10 -11  222.32   28.85
   0  10 -11  159.44   17.96
   0 -10  11  160.63   29.62
   0  10 -10  487.82   41.58
   0  10 -10  426.69   26.01
   0 -10  10  395.53   38.87
   0  10  -9   83.71   13.08
   0  10  -9  150.53   26.06
   0 -10   9   64.13   19.84
   0 -10   8  280.54   33.03
   0  10  -8  289.42   20.73
   0  10  -8  230.61   33.23
   0  10  -7  260.52   30.43
   0 -10   7  270.53   34.24
   0  10  -7  250.93   19.39
   0  10  -6  676.57   47.84
   0  10  -6  639.76   29.67
   0 -10   6  613.38   45.50
   0  10  -5   15.58    9.55
   0 -10   5   28.58   21.86
   0  10  -5    8.61   15.68
   0  10  -4  682.28   49.13
   0 -10   4  720.52   48.51
   0  10  -3   10.29   16.99
   0 -10   3    2.39   19.21
   0  10  -2  844.85   53.11
   0 -10   2  748.48   48.21
   0 -10   1  248.45   30.59
   0  10  -1  317.02   34.84
   0  10   0 1219.13   62.14
   0 -10   0 1139.97   58.63
   0 -10  -1   58.36   23.28
   0  10   1   40.85   23.18
   0  10   2 1494.12   69.17
   0 -10  -2 1420.61   63.54
   0 -10  -3  136.83   25.67
   0  10   3  167.20   28.08
   0  10   4 1970.82   79.75
   0 -10  -4 1740.21   70.95
   0  10   5   44.80   22.72
   0 -10  -5    0.52   16.12
   0  10   6 1062.80   60.24
   0 -10  -6 1038.77   55.44
   0  10   6 1233.05   63.22
   0 -10  -7  182.45   25.66
   0  10   7  130.36   27.51
   0  10   7  223.67   31.86
   0 -10  -8  628.70   43.30
   0  10   8  886.82   54.98
   0  10   8  875.17   54.75
   0 -10  -9  520.71   40.30
   0  10   9  500.98   44.12
   0  10   9  383.37   38.10
   0  10  10  944.83   57.28
   0  10  10  971.45   57.81
   0 -10 -10  872.34   50.66
   0  10  11  246.80   34.40
   0 -10 -11  194.11   29.06
   0  10  11  141.07   26.30
   0  10  12 1444.57   69.70
   0  10  12 1475.16   71.31
   0 -10 -12 1517.28   65.29
   0  10  13  160.26   27.47
   0  10  13  214.01   32.15
   0 -10 -13  212.16   27.62
   0 -10 -14  577.27   41.47
   0  10  14  643.44   46.99
   0  10  15  215.88   29.87
   0 -10 -15  352.16   33.58
   0  10  16  729.33   49.51
   0 -10 -16  685.06   44.37
   0 -10 -17  604.25   42.10
   0  10  18  561.91   56.48
   0 -10 -18  468.58   36.60
   0  10  19  251.25   41.55
   0  10  20  294.82   46.53
   0  10  21  308.98   47.64
   0  10  22  206.21   44.46
   0 -11  25   55.46   26.36
   0 -11  24  914.38   66.49
   0 -11  23   21.57   17.16
   0 -11  23   41.29   26.52
   0 -11  22  624.98   56.20
   0 -11  22  582.28   41.23
   0 -11  21  -23.01   23.56
   0 -11  21   21.01   15.53
   0 -11  20 1023.01   69.39
   0 -11  19    7.26   23.86
   0 -11  18 1895.83   90.22
   0 -11  17   39.82   26.49
   0 -11  16 1278.02   73.28
   0 -11  15  145.23   30.86
   0  11 -15  194.12   23.21
   0 -11  14 1064.73   66.73
   0  11 -14 1052.58   46.16
   0  11 -13  408.68   28.60
   0 -11  13  443.41   46.25
   0 -11  12 1439.76   74.48
   0  11 -12 1419.69   49.47
   0 -11  11  199.94   33.19
   0  11 -11  256.12   22.50
   0  11 -10 1883.93   53.73
   0 -11  10 2187.91   89.31
   0 -11   9  474.18   45.15
   0  11  -9  413.14   26.09
   0  11  -8 1211.75   42.27
   0 -11   8 1172.87   65.10
   0 -11   7  874.21   55.98
   0  11  -7  876.59   35.83
   0  11  -6 1860.70   51.90
   0 -11   6 1734.43   77.17
   0  11  -5  776.84   35.42
   0 -11   5  869.02   56.13
   0 -11   4 1951.45   80.89
   0 -11   3 1044.77   59.05
   0 -11   2 1155.21   60.52
   0 -11   1 1980.11   80.06
   0 -11   0 1262.26   63.83
   0 -11  -1 2974.05   95.91
   0 -11  -2  997.77   57.98
   0 -11  -3 2685.83   90.91
   0 -11  -4  490.95   41.76
   0 -11  -5 1584.73   70.67
   0 -11  -6  268.98   32.62
   0 -11  -7 1579.83   70.63
   0 -11  -8  270.90   30.64
   0 -11  -9 1520.11   69.73
   0  11  10  176.64   30.39
   0 -11 -10  117.90   24.10
   0 -11 -11 1734.10   73.52
   0 -11 -12   43.86   19.72
   0 -11 -13 1500.96   69.78
   0 -11 -14    0.63   16.45
   0 -11 -15  941.77   54.96
   0 -11 -16   38.75   17.38
   0 -11 -17  517.85   40.85
   0 -11 -18   -5.23   14.87
   0  11  18   24.14   24.41
   0  11  19  578.28   60.81
   0  11  20   30.65   31.32
   0  11  21  497.28   60.48
   0 -12  25   47.92   29.13
   0 -12  24  101.91   32.76
   0 -12  23   46.98   27.61
   0 -12  22  209.97   38.13
   0 -12  21  159.53   36.40
   0 -12  20  132.22   34.33
   0 -12  19  109.71   32.15
   0 -12  18   91.82   29.19
   0 -12  17   70.50   26.05
   0 -12  16   14.32   23.12
   0 -12  15  177.45   35.50
   0  12 -14   15.00   10.98
   0 -12  14   -0.61   23.00
   0  12 -13  329.87   26.04
   0 -12  13  355.44   42.87
   0 -12  12   28.42   22.85
   0  12 -12   56.15   13.39
   0  12 -11  353.95   25.39
   0 -12  11  302.62   38.32
   0 -12  10    0.69   20.99
   0  12 -10   39.45   12.25
   0  12  -9  186.93   19.01
   0 -12   9  157.64   32.18
   0 -12   8   52.52   22.41
   0  12  -8   24.53   10.21
   0  12  -7  231.16   21.27
   0 -12   7  217.79   34.62
   0  12  -6   54.80   13.31
   0 -12   6   84.14   27.59
   0  12  -5   98.84   16.18
   0 -12   5   47.52   22.56
   0 -12   4   -4.00   21.42
   0 -12   3   -9.00   19.23
   0 -12   2  156.71   33.45
   0 -12   1  135.47   30.15
   0 -12   0  107.40   29.76
   0 -12  -1  199.34   32.11
   0 -12  -2   84.19   25.29
   0 -12  -3   52.28   23.95
   0 -12  -4    7.71   18.87
   0 -12  -5   -1.15   19.69
   0 -12  -6   11.46   18.29
   0 -12  -7   14.50   18.84
   0 -12  -8  -36.09   27.69
   0 -12  -9  -36.51   22.25
   0 -12 -10   20.86   19.22
   0 -12 -11   98.04   23.73
   0 -12 -12   29.30   18.94
   0 -12 -13   43.94   19.54
   0 -12 -14   11.62   16.88
   0 -12 -15   74.71   22.06
   0 -12 -16   11.88   16.50
   0 -12 -17   35.56   19.20
   0  12  18   33.72   29.09
   0  12  19  -17.16   26.95
   0  12  20  -10.45   27.41
   0 -13  25  219.46   40.03
   0 -13  24   -0.08   25.26
   0 -13  23   88.33   31.84
   0 -13  22   33.10   27.97
   0 -13  21   93.18   32.43
   0 -13  20   57.56   27.67
   0 -13  19  551.29   54.59
   0 -13  18   61.64   29.47
   0 -13  17  548.60   57.40
   0 -13  16  186.92   37.65
   0 -13  15  151.89   34.90
   0 -13  14  179.34   34.29
   0 -13  13  235.44   39.23
   0 -13  12  195.55   35.35
   0  13 -12  175.57   19.61
   0 -13  11  288.85   40.69
   0  13 -11  257.36   22.13
   0  13 -10  172.55   18.68
   0 -13  10  155.08   33.53
   0 -13   9  563.30   51.78
   0  13  -9  487.71   29.08
   0  13  -8  439.31   28.61
   0 -13   8  454.17   47.10
   0 -13   7  745.08   57.01
   0  13  -7  733.69   36.13
   0 -13   6  659.15   54.76
   0  13  -6  639.98   34.66
   0  13  -5  692.72   36.01
   0 -13   5  621.42   51.87
   0 -13   4  798.23   60.39
   0 -13   3  223.03   36.01
   0 -13   2  780.57   57.21
   0 -13   1   71.72   29.50
   0 -13   0  995.53   62.60
   0 -13  -1   92.64   27.14
   0 -13  -2 1435.19   74.77
   0 -13  -3   29.93   23.04
   0 -13  -4 1243.61   70.03
   0 -13  -5   96.99   27.75
   0 -13  -6  699.38   53.05
   0 -13  -7  -10.54   21.28
   0 -13  -8  776.08   55.32
   0 -13  -9   18.29   22.22
   0 -13 -10 1479.02   75.14
   0 -13 -11   17.36   21.58
   0 -13 -12 1246.10   70.87
   0 -13 -13   58.44   23.85
   0 -13 -14  781.79   57.23
   0 -13 -15  218.58   32.97
   0 -13 -16  438.07   43.14
   0  13  18  505.75   60.05
   0  13  19   64.94   32.08
   0 -14  24  231.20   41.87
   0 -14  23   90.96   31.37
   0 -14  22  422.24   53.12
   0 -14  21  111.66   34.56
   0 -14  20  661.98   61.50
   0 -14  19   53.14   25.51
   0 -14  18  753.11   64.88
   0 -14  17   29.08   24.62
   0 -14  16  538.74   54.38
   0 -14  15    4.93   23.69
   0 -14  14  464.34   50.64
   0 -14  13   17.22   25.29
   0 -14  12  600.22   54.52
   0 -14  11   -4.33   25.67
   0 -14  10  466.75   48.68
   0 -14   9  102.74   31.61
   0  14  -8  970.05   41.88
   0 -14   8  879.63   63.36
   0 -14   7  345.28   43.73
   0  14  -7  297.39   25.38
   0 -14   6  802.56   59.97
   0  14  -6  752.62   38.29
   0 -14   5  209.66   37.68
   0  14  -5  102.28   17.03
   0 -14   4  371.37   42.85
   0 -14   3  233.42   37.26
   0 -14   2  280.83   40.67
   0 -14   1  288.79   39.16
   0 -14   0  536.81   51.39
   0 -14  -1  363.89   42.85
   0 -14  -2  249.29   37.44
   0 -14  -3  267.10   38.51
   0 -14  -4   62.40   24.15
   0 -14  -5  235.85   36.69
   0 -14  -6   88.92   22.10
   0 -14  -7  244.24   33.82
   0 -14  -8  133.66   27.79
   0 -14  -9  352.24   41.22
   0 -14 -10   65.14   24.45
   0 -14 -11  421.66   45.79
   0 -14 -12   59.61   27.51
   0 -14 -13  245.65   35.60
   0 -14 -14   15.68   19.64
   0 -14 -15  155.93   28.96
   0 -14 -16   33.03   20.61
   0  14  17  145.14   39.05
   0 -15  23   -3.96   28.28
   0 -15  22  -13.11   28.50
   0 -15  21    7.44   27.12
   0 -15  20   35.74   31.18
   0 -15  19   16.42   26.17
   0 -15  18   72.89   30.14
   0 -15  17   -2.87   25.46
   0 -15  16   33.58   28.00
   0 -15  15  105.19   32.50
   0 -15  14   30.85   30.75
   0 -15  13   16.78   26.77
   0 -15  12   -7.30   25.15
   0 -15  11  -13.20   26.91
   0 -15  10   -2.03   24.05
   0 -15   9   -3.63   24.26
   0 -15   8   53.54   29.04
   0 -15   7   24.50   23.66
   0 -15   6   69.56   27.95
   0 -15   5  126.88   31.63
   0 -15   4   24.75   26.37
   0 -15   3   65.96   25.74
   0 -15   2   84.51   31.30
   0 -15   1   77.88   27.48
   0 -15   0   24.30   23.95
   0 -15  -1   32.65   24.43
   0 -15  -2    8.20   22.84
   0 -15  -3  144.78   30.75
   0 -15  -4    0.81   22.22
   0 -15  -5   91.93   25.62
   0 -15  -6  -30.81   24.89
   0 -15  -7   26.88   22.74
   0 -15  -8   18.50   24.20
   0 -15  -9  184.99   33.74
   0 -15 -10   62.56   28.33
   0 -15 -11  230.93   36.72
   0 -15 -12   27.64   23.57
   0 -15 -13   43.21   24.00
   0 -15 -14   83.65   27.74
   0 -15 -15  148.08   31.83
   0  15  16  125.33   36.38
   0 -16  20   48.83   30.34
   0 -16  19  760.33   68.76
   0 -16  18    3.44   27.78
   0 -16  17  759.67   68.75
   0 -16  16  163.38   38.14
   0 -16  15  628.23   62.04
   0 -16  14   95.38   33.87
   0 -16  13  759.36   67.04
   0 -16  12   71.05   32.10
   0 -16  11  887.61   70.54
   0 -16  10  209.29   41.66
   0 -16   9  958.59   72.02
   0 -16   8  486.42   54.65
   0 -16   7  830.28   66.86
   0 -16   6  711.48   63.40
   0 -16   5  653.98   59.26
   0 -16   4  698.95   61.01
   0 -16   3  516.43   54.33
   0 -16   2  618.68   57.27
   0 -16   1  387.24   47.24
   0 -16   0  505.00   53.85
   0 -16  -1  573.03   56.33
   0 -16  -2  690.89   58.72
   0 -16  -3  336.84   47.17
   0 -16  -4  818.92   64.75
   0 -16  -5  269.19   40.13
   0 -16  -6  901.84   67.99
   0 -16  -7  240.79   38.72
   0 -16  -8  868.39   66.11
   0 -16  -9   88.83   33.30
   0 -16 -10  836.71   65.74
   0 -16 -11   74.38   28.30
   0 -16 -12  557.98   55.39
   0 -16 -13   48.39   28.67
   0 -16 -14  815.57   65.42
   0 -17  16  370.63   52.38
   0 -17  15  129.35   37.73
   0 -17  14  615.53   63.30
   0 -17  13  271.62   46.94
   0 -17  12  510.43   59.55
   0 -17  11  126.98   38.57
   0 -17  10  335.62   49.08
   0 -17   9  114.36   37.25
   0 -17   8  618.91   62.01
   0 -17   7   85.17   34.97
   0 -17   6  612.21   60.30
   0 -17   5   79.25   31.85
   0 -17   4  316.29   47.00
   0 -17   3   89.21   33.78
   0 -17   2  358.60   48.96
   0 -17   1   57.91   30.32
   0 -17   0  543.89   55.59
   0 -17  -1   -9.68   25.40
   0 -17  -2  345.51   45.15
   0 -17  -3  249.58   41.53
   0 -17  -4  151.74   36.19
   0 -17  -5  190.86   35.63
   0 -17  -6   19.39   25.94
   0 -17  -7  -37.43   31.68
   0 -17  -8  115.19   31.15
   0 -17  -9  132.37   34.47
   0 -17 -10   36.18   24.65
   0 -17 -11  152.96   34.55
   0 -17 -12   70.15   30.09
   0 -17 -13  123.67   32.88
   0 -18  12  168.61   42.40
   0 -18  11   85.12   33.85
   0 -18  10  217.04   43.43
   0 -18   9   96.77   37.26
   0 -18   8  178.72   41.00
   0 -18   7  198.56   41.21
   0 -18   6  142.87   37.15
   0 -18   5  280.00   44.63
   0 -18   4   72.17   31.96
   0 -18   3  119.85   34.75
   0 -18   2   -8.05   25.74
   0 -18   1   40.23   29.34
   0 -18   0   44.10   29.67
   0 -18  -1  145.84   34.88
   0 -18  -2   86.85   32.97
   0 -18  -3  204.36   37.40
   0 -18  -4   91.40   31.84
   0 -18  -5  266.94   43.76
   0 -18  -6    1.45   29.56
   0 -18  -7  325.34   46.57
   0 -18  -8   70.03   32.18
   0 -18  -9  222.35   41.07
   0 -18 -10   42.04   26.07
   0 -18 -11  231.05   43.16
   0 -18 -12   20.39   23.70
   0 -19   3  226.58   42.87
   0 -19   2   30.57   26.73
   0 -19   1  387.17   52.51
   0 -19   0   15.10   27.34
   0 -19  -1  491.09   57.91
   0 -19  -2  152.21   37.95
   0 -19  -3  183.04   42.35
   0 -19  -4  376.99   51.62
   1 -19  -9  313.24   46.18
   1 -19  -8  116.97   35.26
   1 -19  -7  227.23   41.53
   1 -19  -6  166.55   36.78
   1 -19  -5  245.14   41.54
   1 -19  -4  216.81   42.42
   1 -19  -3  312.90   48.30
   1 -19  -2  171.71   37.91
   1 -19  -1  213.97   41.82
   1 -19   0  479.46   55.88
   1 -19   1  250.46   45.23
   1 -19   2  550.38   60.32
   1 -19   3  174.23   40.52
   1 -19   4  522.35   60.76
   1 -19   5  101.89   34.96
   1 -18 -12  161.67   37.76
   1 -18 -11   64.71   29.12
   1 -18 -10   25.74   23.71
   1 -18  -9   14.95   22.79
   1 -18  -8   87.09   28.88
   1 -18  -7  -32.65   28.87
   1 -18  -6   82.28   28.32
   1 -18  -5   14.64   23.25
   1 -18  -4  -49.45   30.44
   1 -18  -3   17.29   23.60
   1 -18  -2  -31.89   27.45
   1 -18  -1   48.93   31.35
   1 -18   0   39.68   29.64
   1 -18   1   22.12   27.09
   1 -18   2  -11.85   24.34
   1 -18   3   23.55   23.69
   1 -18   4   31.42   27.40
   1 -18   5   21.07   28.09
   1 -18   6   24.77   28.24
   1 -18   7   73.16   33.32
   1 -18   8   21.90   29.36
   1 -18   9   91.71   34.61
   1 -18  10   92.20   37.45
   1 -18  11  115.09   37.09
   1 -18  12   96.12   36.82
  -1  17  14  253.38   43.16
   1 -17 -13  152.22   33.37
  -1  17  13  158.22   36.26
   1 -17 -12  255.01   40.60
  -1  17  12  248.41   41.48
   1 -17 -11  152.58   33.70
   1 -17 -10  245.74   40.00
   1 -17  -9  116.54   33.45
   1 -17  -8  141.82   32.26
   1 -17  -7  300.76   39.19
   1 -17  -6  242.96   40.47
   1 -17  -5  604.55   59.03
   1 -17  -4  433.96   50.32
   1 -17  -3  702.09   63.54
   1 -17  -2  129.78   34.13
   1 -17  -1  939.64   69.99
   1 -17   0   84.02   31.42
   1 -17   1 1045.47   73.92
   1 -17   2  151.83   37.88
   1 -17   3  877.68   68.85
   1 -17   4   58.80   28.55
   1 -17   5  925.95   71.24
   1 -17   6  135.28   39.47
   1 -17   7 1537.45   90.53
   1 -17   8  126.20   38.71
   1 -17   9 1123.18   79.04
   1 -17  10  132.58   39.31
   1 -17  11 1194.04   82.52
   1 -17  12   67.18   32.97
   1 -17  13 1122.91   81.72
   1 -17  14  146.98   40.88
   1 -17  15  854.28   73.92
   1 -17  16   43.22   30.14
  -1  16  15  832.80   70.35
   1 -16 -14   16.96   23.13
  -1  16  14   64.64   31.71
  -1  16  13  536.41   56.21
   1 -16 -13  539.21   52.88
   1 -16 -12   31.32   23.40
   1 -16 -11  423.10   47.41
   1 -16 -10  101.70   30.27
   1 -16  -9  790.46   61.85
   1 -16  -8    7.83   24.05
   1 -16  -7  820.65   63.10
   1 -16  -6  189.89   35.36
   1 -16  -5  727.12   60.71
   1 -16  -4  358.99   44.70
   1 -16  -3  572.70   54.50
   1 -16  -2  503.94   52.74
   1 -16  -1  529.74   54.26
   1 -16   0  422.09   48.45
   1 -16   1  345.22   46.09
   1 -16   2  252.81   41.25
   1 -16   3  332.94   44.74
   1 -16   4  233.34   40.64
   1 -16   5  447.27   52.11
   1 -16   6  389.29   48.94
   1 -16   7  364.03   46.57
   1 -16   8  384.14   49.59
   1 -16   9  418.11   49.14
   1 -16  10  309.20   46.97
   1 -16  11  254.72   43.40
   1 -16  12  342.83   47.24
   1 -16  13  146.02   36.41
   1 -16  14  314.17   48.57
   1 -16  15  171.38   39.69
   1 -16  16  289.60   48.62
   1 -16  17   43.21   30.39
   1 -16  18  289.90   47.40
   1 -16  19   -2.96   28.46
   1 -16  20  288.37   48.21
  -1  15  17   77.07   32.64
  -1  15  16   55.94   28.53
  -1  15  15   46.87   28.54
  -1  15  14   42.56   26.92
   1 -15 -14   15.32   21.67
   1 -15 -13    3.09   19.15
   1 -15 -12   -5.43   22.11
   1 -15 -11   19.71   21.88
   1 -15 -10   17.92   20.43
   1 -15  -9  -44.54   29.55
   1 -15  -8  -27.35   27.26
   1 -15  -7  -85.12   29.18
   1 -15  -6  -27.39   23.10
   1 -15  -5  195.07   37.30
   1 -15  -4   14.37   22.28
   1 -15  -3   68.81   27.31
   1 -15  -2   55.01   26.01
   1 -15  -1   72.06   27.54
   1 -15   0   46.59   27.68
   1 -15   1   80.04   28.98
   1 -15   2   99.39   30.09
   1 -15   3   87.53   31.32
   1 -15   4    7.37   22.05
   1 -15   5   31.73   23.40
   1 -15   6   58.96   26.96
   1 -15   7    3.66   23.26
   1 -15   8  176.88   36.17
   1 -15   9   20.26   26.24
   1 -15  10   47.46   25.59
   1 -15  11   48.28   29.43
   1 -15  12   59.78   28.09
   1 -15  13   56.67   28.04
   1 -15  14  171.97   40.52
   1 -15  15  138.91   36.73
   1 -15  16  109.55   35.38
   1 -15  17   91.69   32.77
   1 -15  18  154.33   40.32
   1 -15  19  130.11   37.50
   1 -15  20  124.43   37.96
   1 -15  21  179.76   40.38
   1 -15  22  107.35   37.15
   1 -15  23  135.59   38.11
  -1  14  18  256.82   45.16
  -1  14  17   26.74   27.46
  -1  14  16  628.02   63.58
   1 -14 -15    4.40   19.33
  -1  14  15   82.42   32.39
  -1  14  14  592.15   58.14
   1 -14 -14  533.85   48.57
   1 -14 -13   90.91   26.06
   1 -14 -12  442.97   46.44
   1 -14 -11   41.58   23.97
   1 -14 -10  518.88   47.46
   1 -14  -9   41.99   19.97
   1 -14  -8  661.22   54.32
   1 -14  -7  208.90   33.33
   1 -14  -6  751.57   56.38
   1 -14  -5  426.53   46.09
   1 -14  -4  347.07   43.14
   1 -14  -3  751.50   56.13
   1 -14  -2  188.06   32.22
   1 -14  -1  815.79   58.83
   1 -14   0  300.87   40.79
   1 -14   1  649.49   53.83
   1 -14   2  384.39   44.36
   1 -14   3  405.45   45.71
   1 -14   4  149.74   33.83
   1 -14   5  845.52   62.00
  -1  14  -5  816.60   36.18
   1 -14   6  311.82   42.62
  -1  14  -6  317.29   22.87
  -1  14  -7 1843.66   48.74
   1 -14   7 1775.18   87.91
  -1  14  -8  153.58   15.46
   1 -14   8  172.27   35.90
   1 -14   9 1216.64   75.83
   1 -14  10   88.61   30.53
   1 -14  11  821.80   64.06
   1 -14  12   23.60   27.80
   1 -14  13 1023.70   72.38
   1 -14  14   51.48   33.09
   1 -14  15 1100.17   76.30
   1 -14  16   58.53   33.65
   1 -14  17  932.23   72.20
   1 -14  18   45.31   30.26
   1 -14  19  844.63   69.35
   1 -14  20   64.99   32.06
   1 -14  21  697.42   63.45
   1 -14  22   49.11   30.63
   1 -14  23  444.37   54.63
   1 -14  24   73.68   31.77
  -1  13  19  235.39   45.23
  -1  13  18   66.38   31.09
  -1  13  17  397.48   53.45
  -1  13  16   94.91   33.64
   1 -13 -16   16.50   16.40
  -1  13  15  354.41   49.46
   1 -13 -15  386.95   40.68
   1 -13 -14   37.30   19.45
   1 -13 -13  352.39   39.37
   1 -13 -12   28.70   19.53
   1 -13 -11  599.79   48.57
   1 -13 -10   -0.03   23.37
   1 -13  -9  554.92   47.02
   1 -13  -8  -22.51   23.53
   1 -13  -7  327.54   36.13
   1 -13  -6  119.28   25.08
   1 -13  -5  346.04   40.22
   1 -13  -4  169.84   31.85
   1 -13  -3  535.33   47.29
   1 -13  -2   38.02   23.82
   1 -13  -1  564.12   47.61
   1 -13   0   74.07   29.51
   1 -13   1  804.07   56.36
   1 -13   2  -28.60   23.63
   1 -13   3  687.10   53.27
   1 -13   4  155.21   29.71
   1 -13   5  704.85   54.09
  -1  13  -5  758.15   33.19
  -1  13  -6  466.71   25.20
   1 -13   6  408.76   44.72
   1 -13   7  194.00   32.93
  -1  13  -7  231.70   18.31
  -1  13  -8   96.93   12.55
   1 -13   8  137.76   31.81
  -1  13  -9   25.55    8.26
   1 -13   9    2.30   21.95
  -1  13 -10   -5.63    7.08
   1 -13  10  -45.35   28.27
  -1  13 -11   52.67    9.95
   1 -13  11   16.42   21.91
   1 -13  12    8.62   23.58
   1 -13  13  238.22   40.28
   1 -13  14   83.16   29.29
   1 -13  15  102.14   33.21
   1 -13  16   44.53   28.97
   1 -13  17   49.78   29.67
   1 -13  18   70.83   28.75
   1 -13  19  -17.56   27.36
   1 -13  20   38.13   27.05
   1 -13  21   -3.04   24.15
   1 -13  22    3.25   25.22
   1 -13  23   31.63   27.44
   1 -13  24  -38.37   29.03
   1 -13  25   -8.39   25.74
  -1  12  20   60.96   34.30
  -1  12  19  159.57   38.29
  -1  12  18   53.54   31.07
   1 -12 -17  152.39   26.19
  -1  12  17  115.95   31.91
   1 -12 -16   14.99   15.90
  -1  12  16   22.45   24.65
   1 -12 -15  225.63   30.48
  -1  12  15  244.20   39.99
   1 -12 -14   13.12   17.87
   1 -12 -13  269.29   33.30
   1 -12 -12   52.31   19.49
   1 -12 -11  138.78   25.86
   1 -12 -10    4.70   17.91
   1 -12  -9   67.63   20.93
   1 -12  -8   80.95   18.88
   1 -12  -7  335.37   37.31
   1 -12  -6  247.01   32.82
   1 -12  -5  262.83   32.85
   1 -12  -4  285.94   36.58
   1 -12  -3  100.70   28.41
   1 -12  -2  533.98   46.96
   1 -12  -1   55.53   25.58
   1 -12   0  601.46   48.34
   1 -12   1  297.59   35.91
   1 -12   2  243.28   33.41
   1 -12   3  157.37   30.45
   1 -12   4  387.01   38.71
   1 -12   5   34.90   24.21
  -1  12  -5    5.18    8.76
  -1  12  -6 1636.42   44.22
   1 -12   6 1522.60   76.13
  -1  12  -7   -0.57    8.13
   1 -12   7   15.16   22.07
  -1  12  -8 1922.96   45.40
   1 -12   8 1934.34   85.39
  -1  12  -9  117.32   13.04
   1 -12   9  145.89   31.31
   1 -12  10  782.41   58.90
  -1  12 -10  817.85   30.49
   1 -12  11  190.88   36.15
  -1  12 -11  142.38   14.83
  -1  12 -12  644.38   29.53
   1 -12  12  695.82   56.02
   1 -12  13   64.15   28.68
   1 -12  14  938.61   64.91
   1 -12  15  118.55   31.09
   1 -12  16  636.20   57.27
   1 -12  17  275.27   41.76
   1 -12  18  645.05   58.27
   1 -12  19  279.99   42.07
   1 -12  20  617.63   57.97
   1 -12  21  347.79   45.75
   1 -12  22  326.43   47.14
   1 -12  23  286.23   43.10
   1 -12  24  233.18   41.24
   1 -12  25  232.67   41.75
  -1  11  21  164.46   41.39
  -1  11  20  962.76   77.21
  -1  11  19   67.35   32.12
  -1  11  18  890.85   71.18
   1 -11 -17   35.95   16.98
  -1  11  17    0.61   23.13
   1 -11 -16 1189.50   57.67
  -1  11  16 1186.81   76.68
   1 -11 -15   79.90   20.40
  -1  11  15   77.17   30.29
   1 -11 -14 1748.21   71.54
   1 -11 -13   20.83   19.07
   1 -11 -12 1928.90   75.81
   1 -11 -11   41.11   20.22
   1 -11 -10 1893.89   74.78
   1 -11  -9   -3.70   17.03
   1 -11  -8 2005.22   78.47
   1 -11  -7   75.30   22.10
  -1  11   6 1679.85   75.87
   1 -11  -6 1585.39   70.37
  -1  11   5  393.43   41.12
   1 -11  -5  374.84   35.64
  -1  11   4 1694.08   76.58
   1 -11  -4 1589.85   68.71
   1 -11  -3  463.74   39.97
  -1  11   3  500.47   45.41
  -1  11   2 2066.35   84.51
   1 -11  -2 2174.52   80.71
   1 -11  -1  390.10   38.63
  -1  11   1  358.89   38.63
   1 -11   0 2584.95   89.02
  -1  11   0 2613.02   96.38
  -1  11  -1  608.81   51.02
   1 -11   1  581.45   44.88
   1 -11   2 2217.14   86.22
  -1  11  -2 2229.78   90.10
   1 -11   3 1093.24   61.20
   1 -11   4 1557.24   74.18
   1 -11   5 2393.32   91.08
  -1  11  -5 2433.01   52.20
  -1  11  -6 1532.41   40.03
   1 -11   6 1216.24   66.46
   1 -11   7 2057.93   84.01
  -1  11  -7 1939.29   44.38
   1 -11   8  600.88   49.37
  -1  11  -8  712.25   27.05
  -1  11  -9 1306.32   36.90
   1 -11   9 1240.25   68.70
  -1  11 -10  251.87   17.46
   1 -11  10  167.39   34.18
  -1  11 -11 1163.16   37.11
   1 -11  11 1081.65   64.92
   1 -11  12  385.26   41.45
  -1  11 -12  511.28   26.91
   1 -11  13 1177.36   70.41
   1 -11  14  411.66   44.91
   1 -11  15 1002.00   66.62
   1 -11  16   50.94   26.44
   1 -11  17 1049.92   68.35
   1 -11  18   24.64   27.78
   1 -11  19 1532.03   82.45
   1 -11  20   38.12   27.88
   1 -11  20   42.70   15.45
   1 -11  21  459.07   34.37
   1 -11  21  310.04   47.19
   1 -11  22   25.41   25.76
   1 -11  22   88.60   19.71
   1 -11  23  462.36   50.96
   1 -11  24   18.10   23.30
   1 -11  25  456.34   50.84
   1 -11  26   58.14   27.95
  -1  10  22  118.28   36.51
  -1  10  21   59.91   28.34
  -1  10  20   46.22   25.74
  -1  10  19   40.11   27.46
   1 -10 -18  234.83   24.52
  -1  10  18  205.15   35.77
  -1  10  17  142.75   34.06
   1 -10 -17  113.51   20.23
   1 -10 -16  130.34   20.63
  -1  10  16  206.21   34.38
  -1  10  15  111.65   29.27
   1 -10 -15  103.54   19.44
  -1  10  15  102.87   24.01
   1 -10 -14  142.15   21.97
  -1  10  14  148.75   26.79
   1 -10 -13  241.60   28.18
  -1  10  13  234.77   31.49
   1 -10 -12   61.60   19.33
  -1  10  12   76.13   21.87
   1 -10 -11  409.91   34.94
  -1  10  11  414.36   39.36
   1 -10 -10   13.81   15.61
  -1  10  10  118.16   26.18
  -1  10   9  191.27   29.64
   1 -10  -9  101.00   19.82
  -1  10   8   66.70   23.05
   1 -10  -8   25.97   16.10
  -1  10   7   44.85   20.62
   1 -10  -7   18.05   16.30
  -1  10   6   15.70   18.29
   1 -10  -6    8.54   18.38
  -1  10   5  187.12   29.26
   1 -10  -5  180.37   27.63
   1 -10  -4   19.85   18.78
  -1  10   4   12.63   17.79
  -1  10   3  280.74   33.48
   1 -10  -3  364.98   34.95
  -1  10   2  135.29   24.99
   1 -10  -2  197.75   27.52
   1 -10  -1  145.35   25.67
  -1  10   1  136.16   25.01
   1 -10   0   12.20   16.90
  -1  10   0  -12.46   19.00
  -1  10  -1  127.17   24.23
   1 -10   1  128.18   25.51
  -1  10  -2  147.96   25.70
   1 -10   2  151.95   26.50
   1 -10   3   72.29   23.86
  -1  10  -3   68.87   21.41
   1 -10   4   14.31   17.43
  -1  10  -4  -20.69   19.21
  -1  10  -5   99.53   11.63
  -1  10  -5   59.69   18.96
   1 -10   5   58.56   21.96
   1 -10   6   32.55   19.52
  -1  10  -6   16.87    7.24
  -1  10  -6   35.18   20.66
   1 -10   7  -16.86   21.16
  -1  10  -7    4.29    6.01
  -1  10  -7    5.40   15.35
  -1  10  -8   36.03   17.77
  -1  10  -8   40.51    8.16
   1 -10   8    8.44   18.94
  -1  10  -9   26.39    7.99
  -1  10  -9   53.22   17.21
  -1  10 -10   12.88    7.92
   1 -10  10   22.30   20.44
  -1  10 -10   20.71   15.10
   1 -10  10   20.68   18.66
  -1  10 -11   89.89   12.66
   1 -10  11  100.45   28.34
   1 -10  11   68.50   22.91
  -1  10 -11  108.24   22.00
   1 -10  12   13.48   20.80
  -1  10 -12   10.18    9.94
   1 -10  12    8.97   21.15
   1 -10  13  -38.28   23.63
   1 -10  13   31.91   21.72
   1 -10  14   23.50   20.45
   1 -10  14   23.05   22.57
   1 -10  15   40.59   21.30
   1 -10  15   59.02   23.42
   1 -10  16  -27.95   22.62
   1 -10  16   -1.93   19.81
   1 -10  16   -3.09   10.22
   1 -10  17   14.94   21.41
   1 -10  17   34.04   20.47
   1 -10  17   38.43   12.71
   1 -10  18   24.34   23.45
   1 -10  18   21.00   21.39
   1 -10  18   13.46   11.91
   1 -10  19    5.71   23.02
   1 -10  19   28.70   15.25
   1 -10  20  141.18   22.20
   1 -10  20  186.42   32.90
   1 -10  21    8.22   23.91
   1 -10  21   11.59   13.89
   1 -10  22  193.33   25.73
   1 -10  22  192.90   35.54
   1 -10  23   12.27   16.05
   1 -10  23  -10.53   23.28
   1 -10  24   57.35   27.67
   1 -10  24   47.30   18.15
   1 -10  25   47.14   25.22
   1 -10  26   15.44   21.71
  -1   9  23  288.55   48.31
  -1   9  22  -16.87   26.23
  -1   9  21  233.53   42.07
  -1   9  20   57.92   31.60
  -1   9  19   99.54   31.73
   1  -9 -18   19.53   11.39
  -1   9  18    1.44   24.13
  -1   9  17  223.07   28.72
  -1   9  17  144.53   32.16
   1  -9 -17  148.95   20.03
   1  -9 -16   21.56   13.52
  -1   9  16    1.59   21.66
  -1   9  16   16.87   16.42
  -1   9  15  508.89   40.22
  -1   9  15  471.16   48.33
   1  -9 -15  504.15   34.67
   1  -9 -14   10.30   12.73
  -1   9  14   45.63   22.49
  -1   9  13  832.42   49.79
   1  -9 -13  795.52   43.51
  -1   9  12   58.01   21.06
   1  -9 -12   23.29   14.45
   1  -9 -11  693.22   41.12
  -1   9  11  720.73   47.65
   1  -9 -10   77.38   18.93
  -1   9  10  125.64   25.11
  -1   9   9  675.40   45.92
   1  -9  -9  620.46   40.07
  -1   9   8  293.44   32.16
   1  -9  -8  246.67   27.48
   1  -9  -7  865.74   45.50
  -1   9   7  980.12   53.81
  -1   9   6   68.65   19.78
   1  -9  -6   65.69   17.85
   1  -9  -5  684.35   43.06
  -1   9   5  672.21   45.36
   1  -9  -4  244.54   29.17
  -1   9   4  230.31   29.34
  -1   9   3  455.17   38.65
   1  -9  -3  496.12   39.17
   1  -9  -2  499.95   37.88
  -1   9   2  518.68   41.86
  -1   9   1  995.79   55.72
   1  -9  -1  922.45   49.34
  -1   9   0  639.77   44.71
   1  -9   0  640.81   43.50
  -1   9  -1 1503.09   66.38
   1  -9   1 1451.55   61.57
  -1   9  -2 1666.31   69.92
   1  -9   2 1690.33   67.55
  -1   9  -3  630.85   43.61
   1  -9   3  591.91   43.32
   1  -9   4 2109.75   76.26
  -1   9  -4 1996.08   75.30
   1  -9   5  126.00   26.53
  -1   9  -5  187.38   13.28
  -1   9  -5  186.86   27.01
  -1   9  -6 2080.95   76.33
  -1   9  -6 2120.13   41.11
   1  -9   6 2298.93   78.98
   1  -9   7  127.09   26.20
  -1   9  -7  162.75   26.12
   1  -9   7   78.00   21.05
  -1   9  -7  138.48   12.01
  -1   9  -8 1422.52   35.18
  -1   9  -8 1543.83   63.13
   1  -9   8 1303.91   60.42
   1  -9   8 1363.17   62.21
   1  -9   9   53.97   24.32
  -1   9  -9   22.67    8.13
   1  -9   9   40.12   21.08
  -1   9  -9   28.00   16.68
   1  -9  10 1933.46   73.45
  -1   9 -10 2011.33   73.11
  -1   9 -10 2005.32   46.44
  -1   9 -11   37.05   17.20
  -1   9 -11   12.06    8.70
   1  -9  11   22.52   19.95
  -1   9 -12 1320.29   60.20
   1  -9  12 1183.09   59.70
  -1   9 -13  142.73   23.34
   1  -9  13  139.91   26.74
   1  -9  13  138.80   17.18
   1  -9  14 1427.83   65.62
   1  -9  14 1476.71   46.55
  -1   9 -14 1533.29   65.18
   1  -9  15   -4.56    9.69
  -1   9 -15   10.49   13.88
  -1   9 -16 1703.17   69.74
   1  -9  16 1695.88   72.87
   1  -9  16 1645.82   54.42
   1  -9  17  169.64   21.75
   1  -9  17  142.96   26.29
   1  -9  18 1451.33   54.53
   1  -9  18 1292.45   65.68
   1  -9  19  149.25   21.03
   1  -9  19  127.64   26.19
   1  -9  20 1042.58   50.57
   1  -9  20 1090.22   60.83
   1  -9  21   65.49   24.33
   1  -9  21   60.30   17.31
   1  -9  21   43.02   26.21
   1  -9  22  455.28   36.81
   1  -9  22  371.41   43.33
   1  -9  23  124.18   30.43
   1  -9  23   95.05   22.15
   1  -9  24  566.99   52.50
   1  -9  24  593.76   44.11
   1  -9  25   78.22   21.40
   1  -9  25   80.30   24.75
   1  -9  26  530.35   44.80
  -1   8  23  305.33   48.78
  -1   8  22  373.47   49.67
  -1   8  21  336.72   48.59
  -1   8  20  316.85   46.05
   1  -8 -19  323.73   25.06
  -1   8  19  304.87   42.31
  -1   8  18  769.41   61.66
  -1   8  18  782.99   45.78
   1  -8 -18  811.19   37.65
  -1   8  17  700.94   43.55
  -1   8  17  703.25   58.57
   1  -8 -17  719.87   35.72
   1  -8 -16 1108.57   45.00
  -1   8  16 1167.81   70.66
  -1   8  16 1126.79   54.39
  -1   8  15  513.24   47.50
  -1   8  15  481.86   34.75
   1  -8 -15  607.53   33.69
  -1   8  15  615.43   42.32
   1  -8 -14 1071.86   44.48
  -1   8  14 1043.73   53.19
  -1   8  14 1000.09   50.22
  -1   8  13   74.29   18.30
   1  -8 -13   88.06   16.36
  -1   8  13  119.02   23.94
  -1   8  12 1084.99   54.32
  -1   8  12 1090.76   51.26
   1  -8 -12 1091.99   47.45
  -1   8  11   37.54   18.53
   1  -8 -11    1.43   13.00
  -1   8  11    2.79   15.28
  -1   8  10 1459.96   61.48
  -1   8  10 1431.21   59.06
   1  -8 -10 1427.11   54.62
  -1   8   9  161.90   25.37
  -1   8   9   91.06   19.68
   1  -8  -9  101.36   15.42
  -1   8   8 1360.51   59.55
   1  -8  -8 1317.28   53.06
  -1   8   7   29.73   17.99
   1  -8  -7    6.59   13.97
   1  -8  -6 1309.69   53.82
  -1   8   6 1403.15   60.54
   1  -8  -5   43.59   16.83
  -1   8   5   21.83   17.41
   1  -8  -4 2822.67   78.18
  -1   8   4 2758.64   83.96
   1  -8  -3  112.01   21.99
  -1   8   3   63.97   21.64
   1  -8  -2 2524.89   74.84
  -1   8   2 2598.64   82.26
   1  -8  -1  365.32   32.95
  -1   8   1  415.07   36.05
  -1   8   0 1767.51   67.48
   1  -8   0 1831.07   65.19
   1  -8   1  733.39   43.71
  -1   8  -1  653.84   43.22
   1  -8   2  575.43   39.14
  -1   8  -2  618.76   41.13
  -1   8  -3  137.82   21.83
   1  -8   3  212.09   28.46
   1  -8   4 1066.43   51.96
  -1   8  -4 1179.61   53.80
   1  -8   4 1153.77   52.72
   1  -8   5  388.62   36.27
  -1   8  -5  275.96   14.85
  -1   8  -5  264.88   30.15
   1  -8   5  322.18   32.14
  -1   8  -6 1000.17   26.84
  -1   8  -6 1068.36   52.23
   1  -8   6  894.36   47.18
   1  -8   6  963.97   49.07
  -1   8  -7 1043.86   50.71
   1  -8   7 1015.31   50.86
  -1   8  -7 1001.65   27.91
   1  -8   8  512.95   38.20
  -1   8  -8  496.00   21.22
  -1   8  -8  603.23   38.38
  -1   8  -9 1009.94   30.95
   1  -8   9  981.22   50.13
  -1   8  -9 1013.03   48.43
  -1   8 -10  866.40   31.08
  -1   8 -10  939.08   47.85
   1  -8  10  894.57   47.10
   1  -8  11  525.10   39.29
   1  -8  11  535.22   25.23
  -1   8 -11  597.66   27.90
  -1   8 -11  536.44   36.44
   1  -8  12  663.40   29.35
   1  -8  12  680.34   42.81
  -1   8 -12  729.63   42.70
   1  -8  13  550.75   39.67
   1  -8  13  536.09   28.66
  -1   8 -13  543.38   38.28
   1  -8  14  306.61   31.15
  -1   8 -14  349.03   30.81
   1  -8  14  311.37   23.66
   1  -8  15  387.29   26.92
   1  -8  15  396.63   34.83
  -1   8 -15  395.10   32.67
  -1   8 -16  176.28   23.36
   1  -8  16  173.17   19.63
   1  -8  16  178.52   26.26
   1  -8  17  603.90   35.52
   1  -8  17  589.73   42.47
  -1   8 -17  562.77   38.43
  -1   8 -18  186.17   23.95
   1  -8  18  212.17   23.84
   1  -8  18  224.33   29.19
  -1   8 -19  267.56   27.93
   1  -8  19  275.81   27.66
   1  -8  19  294.74   31.82
  -1   8 -20  137.90   20.66
   1  -8  20  160.66   22.92
   1  -8  20  138.50   25.61
   1  -8  21  105.85   24.43
   1  -8  21  121.37   21.71
   1  -8  22   57.03   17.17
   1  -8  22   50.80   21.17
   1  -8  23  102.78   22.31
   1  -8  23   84.07   22.24
   1  -8  24  101.36   23.50
   1  -8  24   44.62   24.80
   1  -8  25  302.91   34.80
   1  -8  25  236.76   35.66
   1  -8  26   90.55   22.75
   1  -8  27  200.26   31.75
   1  -8  28   38.29   21.52
  -1   7  24   -7.90   25.85
  -1   7  23    9.33   26.09
  -1   7  22   32.07   23.77
  -1   7  21   21.88   21.73
  -1   7  20   32.93   10.20
  -1   7  20   49.59   27.44
  -1   7  19   31.47   24.65
  -1   7  18   79.12   16.00
  -1   7  18   83.56   18.77
   1  -7 -18   67.10   13.25
  -1   7  18   33.61   22.48
  -1   7  17   50.90   17.67
  -1   7  17   39.02   23.91
   1  -7 -17   18.84   10.97
  -1   7  17    3.99   11.56
   1  -7 -16   96.57   15.45
  -1   7  16  116.90   20.86
  -1   7  16   50.65   22.74
  -1   7  16   83.28   16.81
   1  -7 -15    5.36    9.52
  -1   7  15    7.51   13.26
  -1   7  15  -20.25   23.67
  -1   7  14   -3.73   20.20
  -1   7  14   30.54   15.20
   1  -7 -14    8.95   10.14
   1  -7 -13   42.05   11.24
  -1   7  13   62.86   15.12
  -1   7  13   91.87   20.37
  -1   7  12  239.49   27.19
  -1   7  12  187.07   22.22
   1  -7 -12  196.58   19.57
  -1   7  11   -8.11   13.14
  -1   7  11    7.29   14.81
   1  -7 -11   -7.50   10.36
   1  -7 -10    6.35   11.37
  -1   7  10   -1.52   12.18
  -1   7  10   27.47   14.19
  -1   7   9  120.54   21.99
   1  -7  -9   73.83   14.40
  -1   7   9   69.82   16.68
   1  -7  -8   -1.10   11.59
  -1   7   8   31.02   16.21
  -1   7   8    6.81   11.87
   1  -7  -7    6.19   11.40
  -1   7   7  -17.54   14.41
  -1   7   7   27.34   15.99
   1  -7  -6   -3.14   13.09
  -1   7   6    6.76   15.65
  -1   7   6   -3.13   13.44
   1  -7  -5  137.32   20.47
  -1   7   5  125.39   21.59
   1  -7  -4   11.27   16.75
  -1   7   4    5.04   14.32
   1  -7  -3   -7.95   15.64
  -1   7   3   18.82   16.24
  -1   7   2  246.43   27.75
   1  -7  -2  273.00   26.49
  -1   7   1    9.73   15.08
   1  -7  -1   17.20   16.07
   1  -7   0  643.36   37.91
  -1   7   0  679.05   38.99
  -1   7  -1  248.96   25.68
   1  -7   1  264.29   28.12
  -1   7  -2   95.78   19.22
   1  -7   2   61.17   18.19
  -1   7  -3  686.22   39.47
   1  -7   3  637.58   40.53
   1  -7   3  717.36   39.65
  -1   7  -4  310.46   26.15
  -1   7  -4  287.62   13.91
   1  -7   4  241.07   26.99
  -1   7  -5  544.09   35.24
  -1   7  -5  535.19   17.95
   1  -7   5  525.33   35.64
  -1   7  -6   -4.11    5.50
  -1   7  -6   17.35   15.23
   1  -7   6   13.73   17.03
   1  -7   7  259.87   26.12
  -1   7  -7  253.65   25.44
  -1   7  -7  243.60   14.27
  -1   7  -8   30.57   13.66
  -1   7  -8   27.29    7.54
   1  -7   8   35.10   17.92
   1  -7   9  530.07   22.28
  -1   7  -9  525.42   33.51
  -1   7  -9  526.91   23.00
   1  -7   9  532.61   34.80
   1  -7  10  171.82   14.20
   1  -7  10  148.21   21.54
  -1   7 -10  153.15   19.98
  -1   7 -10  191.50   15.82
   1  -7  11  521.54   24.44
   1  -7  11  549.86   36.15
  -1   7 -11  582.77   35.05
   1  -7  12   82.04   18.02
   1  -7  12   77.91   11.69
  -1   7 -12  107.17   17.69
  -1   7 -13  158.52   20.53
   1  -7  13  163.16   16.38
   1  -7  13  169.20   22.97
   1  -7  14   31.84   11.18
  -1   7 -14   18.16   12.32
   1  -7  14   49.65   17.30
   1  -7  15  492.83   35.35
   1  -7  15  469.20   30.07
  -1   7 -15  475.80   33.32
   1  -7  16  463.60   30.50
  -1   7 -16  436.65   32.23
   1  -7  16  504.56   36.30
   1  -7  17  140.73   23.80
  -1   7 -17  146.97   20.40
   1  -7  17  145.72   20.03
  -1   7 -18  271.90   26.79
   1  -7  18  295.80   27.74
   1  -7  18  295.89   30.97
  -1   7 -19  249.39   25.82
   1  -7  19  268.55   30.31
   1  -7  19  228.75   25.42
   1  -7  20  184.21   26.20
  -1   7 -20  144.71   20.83
   1  -7  20  199.60   24.63
   1  -7  21  133.12   24.75
   1  -7  21  142.36   23.60
  -1   7 -21  124.77   18.68
   1  -7  22  140.75   25.30
   1  -7  22  133.24   24.22
   1  -7  23   41.97   19.01
   1  -7  23   46.22   19.57
   1  -7  24  205.34   28.68
   1  -7  24  187.04   28.81
   1  -7  25  101.23   24.30
   1  -7  26   80.85   23.19
   1  -7  27  179.99   32.67
   1  -7  28  191.73   32.38
   1  -7  29  170.55   32.19
  -1   6  25  363.03   51.30
  -1   6  24  207.66   42.27
  -1   6  23  608.84   60.67
  -1   6  22  198.71   38.30
  -1   6  21  712.36   30.87
  -1   6  21  663.44   59.82
  -1   6  20   58.29   12.32
  -1   6  20   84.55   27.93
  -1   6  19 1080.97   69.72
  -1   6  19 1027.07   37.42
  -1   6  19  942.62   39.81
  -1   6  19 1048.69   45.45
  -1   6  18   20.27   12.40
  -1   6  18   40.83   24.74
   1  -6 -17 1985.42   51.04
  -1   6  17 1911.05   61.95
  -1   6  17 1722.72   54.25
  -1   6  17 1831.91   85.65
   1  -6 -16  373.03   23.65
  -1   6  16  332.33   38.22
  -1   6  16  304.37   25.45
  -1   6  15 2311.76   89.49
  -1   6  15 2279.79   61.88
   1  -6 -15 2414.06   55.70
  -1   6  14   44.85   14.96
  -1   6  14   69.47   25.16
   1  -6 -14   45.08   10.76
   1  -6 -13 2945.49   62.04
  -1   6  13 2882.69   70.19
   1  -6 -12   11.46    9.57
  -1   6  12   35.04   12.79
  -1   6  11 3439.82   75.54
   1  -6 -11 3605.29   69.01
  -1   6  10   73.38   14.66
   1  -6 -10  104.78   14.83
   1  -6  -9 2938.34   63.92
  -1   6   9 2722.24   68.65
  -1   6   8  256.61   26.03
  -1   6   8  298.73   25.42
   1  -6  -8  212.52   19.19
   1  -6  -7 2602.17   62.47
  -1   6   7 2529.30   66.31
  -1   6   7 2626.94   70.84
  -1   6   6   80.57   18.39
  -1   6   6  117.76   18.76
   1  -6  -6   70.88   14.74
  -1   6   5 5915.32  105.39
   1  -6  -5 6035.52   95.43
  -1   6   5 6160.48  107.28
   1  -6  -4  281.15   24.42
  -1   6   4  226.36   25.63
   1  -6  -3 9755.55  125.75
  -1   6   3 9717.67  136.94
  -1   6   2 2018.02   61.94
   1  -6  -2 1923.72   56.62
  -1   6   1 2629.00   73.38
   1  -6  -1 2903.96   70.75
  -1   6   0 2270.25   63.76
   1  -6   0 2363.58   64.96
   1  -6   1 3618.99   79.32
  -1   6  -1 3614.00   81.25
   1  -6   1 3563.44   79.78
   1  -6   2 1515.01   51.96
  -1   6  -2 1457.59   51.00
   1  -6   2 1434.71   56.55
  -1   6  -3 3553.84   78.68
   1  -6   3 3523.59   76.44
  -1   6  -4 1820.72   56.41
  -1   6  -4 1434.55   25.81
   1  -6   4 1790.83   55.57
  -1   6  -5 2226.36   32.98
  -1   6  -5 2309.41   62.30
   1  -6   5 2206.18   60.74
  -1   6  -6 1888.50   32.78
   1  -6   6 1879.18   55.66
  -1   6  -6 1865.52   55.51
  -1   6  -7 2369.36   62.80
   1  -6   7 2378.30   63.53
   1  -6   7 2516.79   39.60
  -1   6  -7 2311.30   40.01
  -1   6  -8 1841.96   55.87
   1  -6   8 1860.10   37.82
  -1   6  -8 1857.42   39.50
   1  -6   8 1814.38   56.41
  -1   6  -9 1085.54   43.75
  -1   6  -9 1131.58   33.71
   1  -6   9 1159.56   46.25
   1  -6   9 1106.73   31.47
   1  -6  10 2317.32   48.33
  -1   6 -10 2200.25   62.35
   1  -6  10 2168.59   62.66
   1  -6  11 1172.80   37.55
   1  -6  11 1150.38   46.92
  -1   6 -11 1241.91   47.23
   1  -6  12 2353.07   55.09
   1  -6  12 2359.73   66.39
  -1   6 -12 2307.93   64.76
   1  -6  13  771.67   39.04
  -1   6 -13  762.13   38.12
   1  -6  13  750.83   34.12
   1  -6  14 1411.28   48.38
   1  -6  14 1437.98   54.09
  -1   6 -14 1388.12   50.79
   1  -6  15  275.56   27.79
   1  -6  15  290.16   25.01
  -1   6 -15  309.72   25.50
  -1   6 -16 2065.32   62.84
   1  -6  16 2118.07   66.26
   1  -6  16 2138.31   64.65
   1  -6  17  397.09   32.22
  -1   6 -17  376.33   28.82
   1  -6  17  366.73   31.41
   1  -6  18 2653.84   76.90
   1  -6  18 2801.39   80.16
  -1   6 -18 2703.38   72.98
   1  -6  19  254.66   28.86
   1  -6  19  228.41   27.62
  -1   6 -19  192.39   21.93
  -1   6 -20 1920.24   62.78
   1  -6  20 2059.74   74.38
   1  -6  20 2013.38   69.33
   1  -6  21   99.44   22.08
   1  -6  21  104.25   21.34
  -1   6 -21   73.83   16.56
   1  -6  22  936.15   55.32
   1  -6  22  950.45   48.82
   1  -6  23   13.49   17.95
   1  -6  23    1.76   14.34
   1  -6  24 1176.45   64.39
   1  -6  24 1179.36   56.33
   1  -6  25  -10.95   18.08
   1  -6  26 1047.27   65.22
   1  -6  27   36.51   21.89
   1  -6  28  489.42   48.43
   1  -6  29   77.03   26.69
   1  -6  30  550.22   53.94
  -1   5  26   59.36   28.95
  -1   5  25  569.20   61.10
  -1   5  24  256.72   44.54
  -1   5  23  875.83   68.47
  -1   5  22  215.44   36.85
  -1   5  21  618.02   25.66
  -1   5  21  611.80   56.15
  -1   5  20  290.32   19.20
  -1   5  20  222.48   36.87
  -1   5  19  847.77   34.14
  -1   5  19  859.07   61.25
  -1   5  19  882.90   38.28
  -1   5  19  877.02   32.30
  -1   5  18  606.00   27.32
  -1   5  18  673.77   52.98
  -1   5  18  604.18   30.07
  -1   5  17 1038.03   35.39
  -1   5  17 1095.10   39.29
  -1   5  17 1038.78   62.81
  -1   5  16  859.77   35.16
  -1   5  16  854.06   56.58
   1  -5 -15 1012.41   33.61
  -1   5  15 1008.97   37.31
  -1   5  15 1004.51   58.24
  -1   5  14 1282.82   42.21
  -1   5  14 1309.76   63.48
   1  -5 -14 1347.19   37.99
  -1   5  13  266.04   20.88
  -1   5  13  252.09   30.42
   1  -5 -13  242.44   17.26
   1  -5 -12 1043.19   33.72
  -1   5  12 1126.02   38.90
  -1   5  11  859.95   34.84
   1  -5 -11  883.18   30.76
   1  -5 -10  527.80   24.71
  -1   5  10  529.97   28.54
   1  -5  -9 1193.92   36.30
  -1   5   9 1286.35   42.09
  -1   5   8 1332.77   43.35
   1  -5  -8 1377.38   40.12
   1  -5  -7  719.90   30.07
  -1   5   7  664.98   32.01
  -1   5   6 2597.33   68.57
   1  -5  -6 2943.12   60.79
  -1   5   6 3196.70   68.01
  -1   5   5  439.18   27.02
   1  -5  -5  501.18   25.98
  -1   5   5  485.83   30.27
  -1   5   4 3576.00   76.54
  -1   5   4 3909.54   76.45
   1  -5  -4 3483.26   66.77
   1  -5  -3  208.43   19.16
  -1   5   3  214.11   21.83
   1  -5  -2 2579.39   59.25
  -1   5   2 2413.52   61.78
  -1   5   1  299.58   24.16
   1  -5  -1  338.50   24.90
   1  -5   0 3944.49   75.11
   1  -5   0 3925.79   75.75
  -1   5   0 3947.40   76.48
  -1   5  -1  123.64   17.70
   1  -5   1  112.03   18.46
  -1   5  -2 1464.75   46.06
   1  -5   2 1530.58   47.00
  -1   5  -3  332.45   10.95
   1  -5   3  342.08   24.36
  -1   5  -3  339.67   23.56
   1  -5   4  889.46   35.80
  -1   5  -4  851.06   17.54
  -1   5  -4  868.08   35.55
   1  -5   5  342.59   23.99
  -1   5  -5  343.60   23.55
  -1   5  -5  347.82   12.95
  -1   5  -6  685.39   20.42
   1  -5   6  754.26   19.84
  -1   5  -6  778.65   33.33
   1  -5   6  757.37   34.30
  -1   5  -7  639.44   30.15
   1  -5   7  618.35   30.96
  -1   5  -7  628.75   21.27
   1  -5   7  664.85   20.91
   1  -5   8 1748.71   36.83
  -1   5  -8 1728.68   49.58
   1  -5   8 1593.11   48.28
   1  -5   9  200.47   15.38
  -1   5  -9  196.58   18.65
   1  -5   9  165.98   19.21
  -1   5 -10  476.99   28.31
   1  -5  10  504.38   24.39
   1  -5  10  478.81   27.77
  -1   5 -11   11.48    8.78
   1  -5  11    7.21   11.15
   1  -5  11   17.45    9.83
   1  -5  12  525.66   27.91
   1  -5  12  536.44   30.47
  -1   5 -12  535.66   30.59
   1  -5  13  101.16   17.19
   1  -5  13  105.86   16.08
  -1   5 -13  100.21   15.03
  -1   5 -14  227.64   20.84
   1  -5  14  229.37   21.95
   1  -5  14  207.22   21.53
   1  -5  15   49.60   14.37
  -1   5 -15   55.75   12.95
   1  -5  15   54.32   14.61
   1  -5  16  333.88   27.72
   1  -5  16  342.76   27.36
  -1   5 -16  325.01   24.66
  -1   5 -17   30.18   13.30
   1  -5  17   19.97   14.39
   1  -5  17   13.80   13.25
  -1   5 -18  156.10   18.93
   1  -5  18  175.78   22.26
   1  -5  18  217.11   25.80
  -1   5 -19  180.07   21.52
   1  -5  19  157.66   26.11
   1  -5  19  155.80   22.13
  -1   5 -20   83.24   16.37
   1  -5  20   76.53   19.98
   1  -5  20   44.11   15.55
  -1   5 -21  136.30   19.24
   1  -5  21  155.22   25.37
   1  -5  21  142.53   22.01
   1  -5  22  107.09   19.28
   1  -5  22   89.01   22.18
   1  -5  23   31.56   20.06
   1  -5  23   33.57   16.78
   1  -5  24   71.36   23.02
   1  -5  24  102.16   20.51
   1  -5  25   60.29   23.18
   1  -5  26   12.66   19.11
   1  -5  27   86.50   26.05
   1  -5  28   15.94   20.51
   1  -5  29    0.07   19.98
   1  -5  30   26.82   23.55
  -1   4  26   33.46   25.95
  -1   4  25  -21.04   24.90
  -1   4  24    5.49   22.86
  -1   4  23   -3.93   22.85
  -1   4  22   10.20   23.26
  -1   4  21   55.06    8.51
  -1   4  21   56.37   24.57
  -1   4  20   22.97   10.94
  -1   4  20   -0.18   18.73
  -1   4  20    9.16    7.13
  -1   4  20   -2.76    5.83
  -1   4  19   41.56   10.23
  -1   4  19   38.69   23.84
  -1   4  19   31.64    8.17
  -1   4  18  253.56   17.98
  -1   4  18  240.89   34.12
  -1   4  18  247.87   16.79
  -1   4  17   23.12    8.55
  -1   4  17  -13.70   20.58
  -1   4  17   29.25   10.36
  -1   4  16  211.14   15.86
  -1   4  16  194.19   16.52
  -1   4  16  151.53   26.67
  -1   4  15   12.53    7.25
  -1   4  15   21.44    9.97
  -1   4  15    7.41   18.41
  -1   4  14  210.31   27.04
  -1   4  14  213.25   17.24
   1  -4 -13   10.13    6.88
  -1   4  13  -18.82   16.37
  -1   4  13   10.47    8.21
  -1   4  12 1458.20   39.22
   1  -4 -12 1458.82   35.36
  -1   4  12 1413.59   58.36
   1  -4 -11    4.98    6.44
  -1   4  11   35.25   10.42
  -1   4  11    0.74   14.32
   1  -4 -10  585.55   22.46
  -1   4  10  565.64   24.65
   1  -4  -9   15.10    7.38
  -1   4   9   25.92    9.77
  -1   4   8  558.78   24.86
   1  -4  -8  611.24   23.01
   1  -4  -7   73.75   10.39
  -1   4   7   94.92   12.77
  -1   4   6  738.67   29.07
   1  -4  -6  762.00   26.76
  -1   4   5  293.13   20.22
   1  -4  -5  282.41   18.34
  -1   4   5  237.81   21.88
  -1   4   4 2101.74   50.93
  -1   4   4 2204.99   53.51
   1  -4  -4 2270.36   47.81
  -1   4   3 1318.44   41.36
   1  -4  -3 1333.60   38.31
  -1   4   2  871.41   33.62
   1  -4  -2  877.00   31.92
   1  -4  -1   15.26   11.56
  -1   4   1   26.04   12.42
   1  -4  -1   30.77   14.13
  -1   4   0  204.74   18.16
   1  -4   0  224.16   19.38
   1  -4   1 2540.38   52.95
  -1   4  -1 2588.37   53.91
  -1   4  -2 1622.74   42.85
   1  -4   2 1740.09   42.89
   1  -4   3  307.53   20.20
  -1   4  -3  314.48   20.34
  -1   4  -4   10.12    3.71
   1  -4   4    8.32    3.70
  -1   4  -4   17.11   10.34
   1  -4   4   -4.84   11.43
   1  -4   5 1481.35   40.74
  -1   4  -5 1461.38   39.98
  -1   4  -5 1529.96   25.99
   1  -4   5 1558.52   25.19
   1  -4   6  892.48   22.53
  -1   4  -6  941.70   24.05
   1  -4   6  879.50   31.93
  -1   4  -6  840.28   31.25
   1  -4   7  272.89   14.81
  -1   4  -7  240.10   18.38
   1  -4   7  255.29   19.72
   1  -4   8  417.82   24.77
  -1   4  -8  382.52   22.96
   1  -4   8  379.94   19.17
   1  -4   9 1303.23   35.91
   1  -4   9 1288.88   41.14
  -1   4  -9 1333.14   40.33
   1  -4  10   10.76    9.56
  -1   4 -10   22.74    9.58
   1  -4  10   33.50   12.85
   1  -4  11 1972.43   51.54
   1  -4  11 1925.60   50.11
  -1   4 -11 1894.18   50.28
   1  -4  12   98.35   14.99
   1  -4  12  121.28   17.24
  -1   4 -12   85.25   13.56
   1  -4  13  768.53   33.90
   1  -4  13  679.77   34.13
  -1   4 -13  723.63   32.13
   1  -4  14    2.36   11.18
   1  -4  14   28.01   14.05
  -1   4 -14    2.88    8.78
   1  -4  15  627.10   36.13
  -1   4 -15  645.84   31.37
   1  -4  15  694.22   33.76
   1  -4  16   18.42   12.47
  -1   4 -16   10.73    9.70
   1  -4  16   -0.54   12.33
  -1   4 -17 1450.65   48.69
   1  -4  17 1478.48   58.72
   1  -4  17 1500.27   49.92
  -1   4 -18    3.78   10.02
   1  -4  18    5.07   15.40
   1  -4  18    2.62   12.03
   1  -4  19 1149.24   56.35
   1  -4  19 1161.03   46.10
  -1   4 -19 1089.44   43.47
  -1   4 -20    5.09    9.95
   1  -4  20    4.83   12.24
   1  -4  20    8.90   16.28
   1  -4  21  480.79   40.86
   1  -4  21  468.29   32.08
  -1   4 -21  522.48   31.35
   1  -4  22  214.67   24.61
   1  -4  22  204.86   30.34
   1  -4  22  179.65   21.70
   1  -4  23  841.16   42.09
   1  -4  23  805.61   55.12
   1  -4  24  170.06   21.89
   1  -4  24  193.03   32.63
   1  -4  25  626.84   51.49
   1  -4  26   53.22   24.87
   1  -4  27  391.98   44.90
   1  -4  28  162.25   33.08
   1  -4  29  267.52   41.33
   1  -4  30  258.67   41.48
  -1   3  27  207.15   40.02
  -1   3  26  278.92   44.52
  -1   3  25  406.87   50.61
  -1   3  24  595.70   57.09
  -1   3  23  481.98   50.16
  -1   3  22  247.24   38.48
  -1   3  21  676.18   23.77
  -1   3  21  692.29   24.85
  -1   3  21  691.25   55.56
  -1   3  21  628.33   20.62
  -1   3  20  378.73   43.02
  -1   3  20  334.34   16.50
  -1   3  20  352.10   18.41
  -1   3  19 1247.12   30.81
  -1   3  19 1198.08   32.76
  -1   3  19 1268.36   69.60
  -1   3  18  854.42   27.90
  -1   3  18  864.04   26.48
  -1   3  18  858.57   56.33
  -1   3  17 1196.26   30.95
  -1   3  17 1218.91   65.08
  -1   3  17 1159.19   32.23
  -1   3  16  737.04   49.22
  -1   3  16  707.98   25.58
  -1   3  16  721.41   24.34
  -1   3  15  971.88   53.48
  -1   3  15  976.38   27.94
  -1   3  15  929.12   28.23
  -1   3  14  253.24   15.76
  -1   3  14  292.33   31.53
  -1   3  14  271.75   15.19
  -1   3  13 3002.81   86.86
  -1   3  13 3050.86   49.31
  -1   3  13 3070.24   47.55
  -1   3  12  189.36   13.40
  -1   3  12  213.24   26.19
  -1   3  11 3068.22   80.05
  -1   3  11 3105.58   47.94
   1  -3 -11 3221.02   45.69
  -1   3  10  146.78   20.61
   1  -3 -10  108.30    9.68
  -1   3  10  123.15   11.94
  -1   3   9 2883.53   45.77
   1  -3  -9 2982.21   42.12
  -1   3   9 2876.90   71.61
   1  -3  -8   61.87    7.67
  -1   3   8   78.50    9.95
  -1   3   7 4555.61   57.36
   1  -3  -7 4488.61   51.02
  -1   3   6    7.09    7.16
   1  -3  -6   -0.50    6.46
  -1   3   5 3257.01   51.04
   1  -3  -5 3267.45   46.05
  -1   3   4   47.52    9.60
  -1   3   4   63.31   11.99
   1  -3  -4   77.74   10.67
   1  -3  -3 2602.39   44.30
  -1   3   3 2511.27   47.14
  -1   3   2  201.39   15.21
   1  -3  -2  226.28   15.69
   1  -3  -1 1692.84   37.94
  -1   3   1 1675.48   37.48
  -1   3   0 2461.37   44.43
   1  -3   0 2467.98   44.01
   1  -3   1  991.63   29.05
  -1   3  -1 1054.94   29.49
   1  -3   2  181.26   14.26
  -1   3  -2  175.79   13.76
   1  -3   3 1607.41   36.33
  -1   3  -3 1768.30   37.46
   1  -3   4   29.07    5.14
  -1   3  -4   12.48    7.28
   1  -3   4   43.88   11.41
   1  -3   5 1549.08   26.69
   1  -3   5 1566.43   35.98
  -1   3  -5 1490.20   35.90
  -1   3  -6  869.50   28.40
   1  -3   6  875.18   28.18
   1  -3   6  875.10   23.48
   1  -3   7 2608.34   44.54
   1  -3   7 2584.31   49.21
  -1   3  -7 2594.42   49.84
   1  -3   8 3396.75   57.43
   1  -3   8 3504.84   56.12
  -1   3  -8 3512.26   58.77
   1  -3   9 3271.40   58.20
   1  -3   9 2923.61   55.52
  -1   3  -9 3073.78   56.11
  -1   3 -10 1292.44   37.40
   1  -3  10 1318.58   40.61
   1  -3  10 1297.84   37.54
   1  -3  11  626.39   30.69
   1  -3  11  608.09   27.09
  -1   3 -11  592.04   26.59
   1  -3  12  864.02   37.02
  -1   3 -12  870.10   32.79
   1  -3  12 1001.01   35.54
  -1   3 -13 1406.05   41.61
   1  -3  13 1404.85   42.04
   1  -3  13 1409.13   48.90
  -1   3 -14 1141.93   38.27
   1  -3  14 1138.12   39.51
   1  -3  14 1133.34   46.51
  -1   3 -15  435.89   25.28
   1  -3  15  453.00   32.35
   1  -3  15  442.81   26.41
   1  -3  16  305.51   23.36
  -1   3 -16  353.96   23.22
   1  -3  16  334.04   29.95
   1  -3  17  421.05   33.48
  -1   3 -17  440.59   26.54
   1  -3  17  455.50   27.05
  -1   3 -18  988.95   39.03
   1  -3  18  919.63   50.46
   1  -3  18 1020.62   40.60
   1  -3  19  237.52   29.34
  -1   3 -19  226.16   20.78
   1  -3  19  316.70   24.67
   1  -3  20 1256.77   49.33
   1  -3  20 1172.54   59.95
   1  -3  20 1218.83   45.28
   1  -3  21   23.56   12.84
   1  -3  21   22.53   12.07
   1  -3  21   53.27   20.76
   1  -3  22 1035.09   42.70
   1  -3  22 1003.73   45.53
   1  -3  22  968.25   59.10
   1  -3  23  103.19   17.30
   1  -3  23   92.26   23.40
   1  -3  24  686.31   35.99
   1  -3  24  679.15   53.94
   1  -3  25  193.37   33.37
   1  -3  26  485.77   48.02
   1  -3  27    8.38   21.32
   1  -3  28  380.67   46.21
   1  -3  29  -28.82   24.79
  -1   2  27  525.61   57.34
  -1   2  26    7.03   23.34
  -1   2  25  473.69   51.79
  -1   2  24  166.97   35.94
  -1   2  23  654.41   56.53
  -1   2  22   98.43   28.96
  -1   2  21  530.66   19.66
  -1   2  21  572.24   48.61
  -1   2  20   12.26    6.26
  -1   2  20   44.15   23.81
  -1   2  20   12.02    4.26
  -1   2  19  547.31   19.03
  -1   2  19  527.02   20.58
  -1   2  19  589.39   47.38
  -1   2  18   10.27    6.00
  -1   2  18   21.91    6.26
  -1   2  18   19.83   19.54
  -1   2  17  484.08   19.93
  -1   2  17  505.66   18.53
  -1   2  17  580.72   44.30
  -1   2  16   23.19    6.30
  -1   2  16   11.37   16.24
  -1   2  16   14.67    5.83
  -1   2  15  615.01   19.72
  -1   2  15  609.95   21.19
  -1   2  15  682.25   45.12
  -1   2  14  323.59   31.84
  -1   2  14  305.60   13.94
  -1   2  14  289.88   14.56
  -1   2  13  409.04   16.52
  -1   2  13  413.06   16.07
  -1   2  13  390.39   32.75
  -1   2  12  502.90   17.88
  -1   2  12  492.77   34.67
  -1   2  12  496.36   17.10
  -1   2  11  312.29   13.44
  -1   2  11  302.08   13.28
  -1   2  11  319.48   28.24
  -1   2  10  277.05   13.14
  -1   2  10  279.32   25.40
  -1   2   9  583.96   16.89
   1  -2  -9  626.16   16.90
  -1   2   9  596.85   33.34
  -1   2   8   15.62   12.52
   1  -2  -8    9.40    4.23
  -1   2   8    8.45    4.67
  -1   2   7  814.03   33.51
  -1   2   7  793.94   18.18
   1  -2  -7  797.70   17.41
  -1   2   6  107.37   15.47
   1  -2  -6  115.06    7.39
  -1   2   6  128.90    9.11
   1  -2  -5  991.61   18.40
  -1   2   5  931.83   30.94
  -1   2   5  994.63   21.40
  -1   2   4   -1.68    8.63
  -1   2   4    2.04    6.50
   1  -2  -4   15.09    5.54
  -1   2   4    9.06    7.07
  -1   2   3  901.67   22.23
   1  -2  -3  860.14   20.34
   1  -2  -2  140.46   10.10
  -1   2   2  245.76   12.32
   1  -2   3 1318.27   28.04
  -1   2  -3 1311.39   28.72
   1  -2   3 1350.83   18.10
  -1   2  -4    8.30    6.53
   1  -2   4    8.76    5.23
   1  -2   4   -0.29    7.16
   1  -2   5  950.81   26.22
  -1   2  -5  920.67   25.67
   1  -2   5  933.62   22.89
   1  -2   6  197.87   14.06
   1  -2   6  192.66   13.16
  -1   2  -6  200.94   13.40
   1  -2   7   41.86   10.34
  -1   2  -7   46.97    9.04
   1  -2   7   51.78   10.15
   1  -2   8  308.79   17.39
  -1   2  -8  291.16   16.88
   1  -2   8  315.09   19.22
   1  -2   9   45.53   10.05
   1  -2   9   52.16   12.46
  -1   2  -9   48.55    9.82
   1  -2  10  203.45   15.76
   1  -2  10  219.97   19.31
  -1   2 -10  191.92   14.76
  -1   2 -11   71.22   10.53
   1  -2  11   79.14   12.50
   1  -2  11   67.96   14.63
   1  -2  12   89.65   16.36
   1  -2  12   91.28   12.08
  -1   2 -12   87.34   12.05
   1  -2  13   14.60   12.97
   1  -2  13   11.63    9.55
  -1   2 -13    6.99    7.99
  -1   2 -14  222.06   18.02
   1  -2  14  229.66   24.80
   1  -2  14  248.18   19.33
   1  -2  15   56.06   15.89
  -1   2 -15   65.96   11.65
   1  -2  15   74.95   13.02
   1  -2  16   34.88   15.44
  -1   2 -16   28.50   10.06
   1  -2  16    5.31    9.17
   1  -2  17   14.44   11.21
   1  -2  17   12.29   15.94
   1  -2  17    9.06    9.57
   1  -2  18   45.70   11.52
   1  -2  18   39.47   11.53
   1  -2  18   82.45   21.63
   1  -2  19  186.06   20.47
   1  -2  19  161.33   17.94
   1  -2  19  176.63   28.01
   1  -2  20   37.47   12.84
   1  -2  20   19.82   10.93
   1  -2  20    2.35   17.20
   1  -2  21   25.86   12.09
   1  -2  21   36.42   20.48
   1  -2  21   20.94   11.16
   1  -2  22   77.02   25.26
   1  -2  22  119.32   16.98
   1  -2  22   87.22   14.98
   1  -2  23  255.02   34.30
   1  -2  23  249.00   21.82
   1  -2  24   28.13   22.48
   1  -2  24    8.04   10.36
   1  -2  25   32.41   19.85
   1  -2  26  -26.32   22.18
   1  -2  27   52.66   24.82
   1  -2  28   52.92   26.63
   1  -2  29   59.01   26.59
  -1   1  28   21.72   22.48
  -1   1  27    5.45   22.50
  -1   1  26  125.13   31.92
  -1   1  25   60.79   28.10
  -1   1  24   88.87   30.52
  -1   1  23  220.49   38.26
  -1   1  22  272.44   38.57
  -1   1  21   43.82   23.44
  -1   1  21   10.75    5.32
  -1   1  20 1032.22   62.14
  -1   1  20  893.55   25.49
  -1   1  19   16.25    6.35
  -1   1  19   20.41    5.20
  -1   1  18  994.41   26.96
  -1   1  18  937.70   23.48
  -1   1  18 1025.18   57.50
  -1   1  17   80.26    8.10
  -1   1  17   77.71    8.51
  -1   1  17  137.46   25.45
  -1   1  16  350.45   15.89
  -1   1  16  353.79   33.90
  -1   1  16  333.34   14.27
  -1   1  15    5.45    4.51
  -1   1  15   25.46   17.16
  -1   1  15   16.54    6.31
  -1   1  14 1034.39   23.47
  -1   1  14 1013.02   25.07
  -1   1  14 1023.83   49.54
  -1   1  13   42.10    6.48
  -1   1  13   52.91   17.91
  -1   1  13   31.51    6.19
  -1   1  12 1435.17   54.28
  -1   1  12 1456.46   25.63
  -1   1  12 1391.36   27.12
  -1   1  11   32.65    5.10
  -1   1  11   56.87   16.93
  -1   1  11   29.47    5.30
  -1   1  10 2628.30   32.92
  -1   1  10 2778.84   31.64
  -1   1  10 2780.16   67.65
  -1   1   9   25.68   13.21
  -1   1   9   15.15    3.89
  -1   1   9   12.77    3.47
  -1   1   8 2044.66   52.56
  -1   1   8 2036.17   24.67
  -1   1   7  628.26   12.74
  -1   1   7  625.83   29.45
  -1   1   6 3523.48   60.61
  -1   1   5 1219.85   33.22
   1  -1  -4 4975.03   60.06
  -1   1   4 4951.10   58.96
   1  -1  -3   39.17    6.47
  -1   1  -4 5027.51   49.75
   1  -1   4 5263.63   50.77
   1  -1   5 2299.44   35.57
  -1   1  -5 2174.89   34.85
  -1   1  -6  336.33   15.28
   1  -1   6  360.70   15.97
  -1   1  -7 3276.74   47.03
   1  -1   7 3247.02   46.90
   1  -1   8 3424.60   49.65
  -1   1  -8 3314.61   49.02
   1  -1   9 3327.71   50.90
  -1   1  -9 3333.07   51.42
   1  -1  10 2202.25   44.19
   1  -1  10 2315.94   58.16
  -1   1 -10 2368.50   45.20
   1  -1  11 3685.06   76.84
  -1   1 -11 3671.80   58.27
   1  -1  11 3701.72   57.95
   1  -1  12  987.83   42.40
  -1   1 -12 1001.57   31.98
   1  -1  12  989.11   31.95
   1  -1  13 3126.90   59.31
   1  -1  13 3220.12   57.50
   1  -1  13 3163.70   77.95
   1  -1  14  612.06   37.37
   1  -1  14  565.97   26.54
   1  -1  14  552.65   27.00
   1  -1  15 1591.83   60.98
   1  -1  15 1578.08   44.91
   1  -1  15 1530.24   43.30
   1  -1  16  570.31   28.11
   1  -1  16  544.66   38.10
   1  -1  16  586.36   28.77
   1  -1  17 2170.71   76.35
   1  -1  17 2132.44   53.18
   1  -1  17 2106.18   54.88
   1  -1  18  578.00   28.66
   1  -1  18  563.42   29.54
   1  -1  18  538.63   41.80
   1  -1  19 1719.60   51.90
   1  -1  19 1778.46   50.33
   1  -1  19 1847.23   75.17
   1  -1  20   26.98   11.41
   1  -1  20   38.17   21.74
   1  -1  20   28.30   11.96
   1  -1  21 1601.80   51.25
   1  -1  21 1494.25   74.05
   1  -1  21 1468.71   46.46
   1  -1  22   93.42   14.62
   1  -1  22   85.96   25.00
   1  -1  22   83.68   14.62
   1  -1  23 1412.47   45.55
   1  -1  23 1348.37   72.25
   1  -1  24   54.47   24.44
   1  -1  25  972.18   67.04
   1  -1  26   -4.32   21.42
   1  -1  27  606.78   55.84
   1  -1  28   91.74   28.89
   1  -1  29  774.75   66.27
  -1   0  28  760.25   66.93
  -1   0  27   64.61   26.57
  -1   0  26  972.61   70.24
  -1   0  25  200.46   35.42
  -1   0  24 1218.30   73.68
  -1   0  23  581.79   50.99
  -1   0  22 1124.23   67.60
  -1   0  21  932.19   59.08
  -1   0  21  793.88   25.12
  -1   0  20 1228.97   65.64
  -1   0  20 1121.11   30.25
  -1   0  19 1196.46   26.31
  -1   0  19 1285.12   32.50
  -1   0  19 1223.45   64.21
  -1   0  18 1980.90   76.86
  -1   0  18 1910.44   33.53
  -1   0  18 1911.41   38.74
  -1   0  17  545.26   41.69
  -1   0  17  562.15   21.09
  -1   0  17  541.38   18.22
  -1   0  16 1518.87   33.33
  -1   0  16 1402.23   28.07
  -1   0  16 1447.29   62.68
  -1   0  15  979.11   26.21
  -1   0  15  928.29   48.19
  -1   0  15  895.04   22.12
  -1   0  14 2079.61   32.68
  -1   0  14 2177.43   69.56
  -1   0  14 2144.72   37.42
  -1   0  13 3653.86   86.82
  -1   0  13 3549.23   41.16
  -1   0  13 3747.41   47.57
  -1   0  12 1449.30   28.39
  -1   0  12 1473.71   53.09
  -1   0  12 1370.32   24.78
  -1   0  11 4201.82   45.81
  -1   0  11 4149.57   40.68
  -1   0  11 4211.85   84.47
  -1   0  10  929.94   20.80
  -1   0  10  906.79   18.05
  -1   0  10  987.17   40.50
  -1   0   9 2459.97   59.01
  -1   0   9 2488.89   31.43
  -1   0   8 2986.10   60.69
  -1   0   7 2127.91   48.42
   1   0  -7 2079.41   49.07
   1   0  -6 2765.29   51.30
  -1   0   6 2807.84   51.48
   1   0  -5 9382.30   86.60
  -1   0   5 9999.00   87.49
  -1   0   4  544.37   19.78
   1   0  -4  543.93   19.88
   1   0   4   70.67    7.59
   1   0   4   79.33    8.06
  -1   0  -4   81.92    7.96
   1   0   5 8882.72   68.30
   1   0   5 9271.62   70.80
  -1   0  -5 9078.63   68.63
   1   0   6   99.62    9.62
   1   0   6   85.35    9.36
   1   0   7 4798.97   56.89
   1   0   7 4852.73   55.02
   1   0   8  800.39   24.65
   1   0   8  788.26   24.88
   1   0   9 2407.36   44.43
   1   0   9 2459.10   43.02
   1   0  10  112.58   11.97
   1   0  10  104.84   11.77
   1   0  11 2010.62   42.47
   1   0  11 2060.30   44.55
   1   0  12  113.75   13.21
   1   0  12  110.76   12.72
   1   0  13 2225.73   49.16
   1   0  13 2147.89   66.29
   1   0  13 2183.13   47.48
   1   0  14  347.38   31.01
   1   0  14  280.15   18.64
   1   0  14  319.67   20.78
   1   0  15 1353.61   40.92
   1   0  15 1416.40   58.73
   1   0  15 1378.86   40.13
   1   0  16  544.22   27.64
   1   0  16  513.92   39.87
   1   0  16  529.44   26.04
   1   0  17  341.38   21.82
   1   0  17  309.07   21.83
   1   0  17  309.03   32.41
   1   0  18  704.06   32.31
   1   0  18  682.85   31.83
   1   0  18  650.90   45.78
   1   0  19  357.80   24.19
   1   0  19  336.44   36.01
   1   0  19  329.60   22.25
   1   0  20  466.34   26.23
   1   0  20  447.67   41.64
   1   0  20  451.00   27.54
   1   0  21   35.47   10.96
   1   0  21   50.63   22.03
   1   0  21   63.78   13.04
   1   0  22  176.76   18.74
   1   0  22  171.76   17.47
   1   0  22  195.34   32.34
   1   0  23   49.61   21.31
   1   0  23   96.93   14.29
   1   0  24   67.30   25.03
   1   0  25  327.44   43.21
   1   0  26  214.13   37.61
   1   0  27  149.35   32.59
   1   0  28  179.94   38.91
  -1  -1  28   76.31   30.25
  -1  -1  27  144.07   31.56
  -1  -1  26   93.43   28.80
  -1  -1  25  208.58   35.28
  -1  -1  24   12.26   20.82
  -1  -1  23  194.29   19.41
  -1  -1  23  215.78   35.44
  -1  -1  22   20.96    6.60
  -1  -1  22    1.54   19.50
  -1  -1  21   43.62   18.78
  -1  -1  21   38.21    7.93
  -1  -1  20  183.66   12.80
  -1  -1  20  198.78   14.78
  -1  -1  20  207.02   31.33
  -1  -1  19  144.66   12.08
  -1  -1  19  166.29   13.57
  -1  -1  19  170.32   27.57
  -1  -1  18   77.85   10.95
  -1  -1  18   74.84   21.69
  -1  -1  18   58.56    8.84
  -1  -1  17  333.25   32.23
  -1  -1  17  338.00   17.78
  -1  -1  17  328.33   16.32
  -1  -1  16   27.30   16.84
  -1  -1  16   11.66    6.05
  -1  -1  16   12.47    7.07
  -1  -1  15   94.45   10.52
  -1  -1  15   93.19   18.84
  -1  -1  15  100.57    9.63
  -1  -1  14  176.15   23.90
  -1  -1  14  133.07   11.12
  -1  -1  13   99.87   18.42
  -1  -1  13   90.60    8.79
  -1  -1  12  106.42    8.87
  -1  -1  12  106.85   17.60
   1   1 -12  118.02    9.01
  -1  -1  11   49.52   15.03
  -1  -1  11   34.19    6.04
   1   1 -11   47.93    6.44
   1   1 -10   16.86    4.52
  -1  -1  10   11.79    5.04
  -1  -1  10   19.32   11.89
  -1  -1   9    9.68   10.91
  -1  -1   9    4.17    4.69
   1   1  -9    1.97    3.78
   1   1  -9   20.29   10.97
   1   1  -8  140.22   15.22
  -1  -1   8  137.11    8.58
  -1  -1   8  137.10   15.90
   1   1  -8  138.11    7.92
   1   1  -7  761.69   28.99
  -1  -1   7  723.43   17.39
  -1  -1   7  755.45   28.82
   1   1  -7  780.41   16.12
   1   1  -6  738.76   15.48
  -1  -1   6  754.70   27.40
  -1  -1   6  792.03   17.46
   1   1  -6  750.45   26.92
  -1  -1   5   94.14   11.52
   1   1  -5  101.03   11.08
   1   1  -5   91.88    6.20
   1   1  -4   15.18    6.65
   1   1  -4   27.46    5.11
  -1  -1   4   27.49    7.94
  -1  -1   4   23.95    6.49
   1   1  -3   -4.22    4.64
  -1  -1   3  208.25   10.47
  -1  -1  -3  233.10   11.73
   1   1   3 2290.65   32.48
   1   1   4  989.96   22.81
  -1  -1  -4 1038.02   23.28
   1   1   5  302.84   14.14
  -1  -1  -5  321.24   14.49
  -1  -1  -6  378.30   16.40
   1   1   6  392.41   16.49
   1   1   7  794.19   24.40
  -1  -1  -7  877.75   25.83
   1   1   7  827.58   24.27
   1   1   8    5.86    6.77
   1   1   8   10.84    6.95
   1   1   9   74.07    9.91
   1   1   9   61.13    9.74
   1   1  10 1620.38   37.22
   1   1  10 1566.10   38.15
   1   1  11  497.45   22.97
   1   1  11  484.57   22.20
   1   1  12  298.02   18.76
   1   1  12  324.84   19.14
   1   1  13   18.54    8.38
   1   1  13   21.81    9.21
   1   1  14  170.64   14.60
   1   1  14  155.07   15.82
   1   1  15   40.22   17.05
   1   1  15   38.88    9.69
   1   1  15   41.14   10.37
   1   1  16  425.39   23.72
   1   1  16  442.66   37.54
   1   1  16  401.31   23.51
   1   1  17  222.76   18.02
   1   1  17  210.64   29.48
   1   1  17  255.56   19.48
   1   1  18  433.93   25.77
   1   1  18  432.56   24.79
   1   1  18  471.42   40.28
   1   1  19  -17.84   18.14
   1   1  19    7.45    8.69
   1   1  19   17.01   10.48
   1   1  20  232.59   19.75
   1   1  20  224.32   31.42
   1   1  20  206.13   18.84
   1   1  21   46.97   11.43
   1   1  21   91.36   27.58
   1   1  21   68.56   12.89
   1   1  22  314.08   21.73
   1   1  22  360.58   41.13
   1   1  23   72.28   12.63
   1   1  23   55.28   25.67
   1   1  24  153.18   31.30
   1   1  25   -6.82   21.40
   1   1  26   48.89   24.62
   1   1  27   42.68   25.15
   1   1  28  193.44   39.33
  -1  -2  29  112.59   32.49
  -1  -2  28   73.14   28.99
  -1  -2  27  112.86   30.30
  -1  -2  26  276.18   39.95
  -1  -2  25  170.99   31.72
  -1  -2  24  238.51   36.25
  -1  -2  23  166.49   20.01
  -1  -2  23  174.04   32.05
  -1  -2  22  613.45   27.07
  -1  -2  22  571.49   47.52
  -1  -2  21  105.99   24.05
  -1  -2  21  121.23   14.06
  -1  -2  20  882.57   30.35
  -1  -2  20  839.68   53.56
  -1  -2  20  930.52   33.59
  -1  -2  19  315.18   19.22
  -1  -2  19  324.60   34.79
  -1  -2  19  350.89   21.36
  -1  -2  18 1031.12   54.58
  -1  -2  18 1074.98   35.43
  -1  -2  18 1042.15   32.52
  -1  -2  17  421.00   21.53
  -1  -2  17  359.84   33.19
  -1  -2  16  380.22   19.68
   1   2 -16  338.48   16.76
  -1  -2  16  332.45   31.41
  -1  -2  15  360.60   31.10
  -1  -2  15  363.67   19.53
   1   2 -15  371.67   17.57
  -1  -2  14 3220.53   81.56
   1   2 -14 3046.20   47.29
  -1  -2  14 3253.92   51.92
   1   2 -13   57.31    8.35
  -1  -2  13   64.76   18.46
  -1  -2  13   61.89   11.24
  -1  -2  12 4574.97   60.00
  -1  -2  12 4680.73   88.67
   1   2 -12 4597.38   54.73
   1   2 -11   33.96   13.06
  -1  -2  11   16.19    8.85
  -1  -2  11    2.81   11.50
   1   2 -11    7.40    5.58
   1   2 -10 3722.96   74.61
  -1  -2  10 3909.66   53.08
   1   2 -10 3917.20   48.78
  -1  -2  10 3835.91   73.72
   1   2  -9   89.99    9.22
  -1  -2   9   87.59   10.28
   1   2  -9  104.70   15.51
  -1  -2   9   81.45   14.48
  -1  -2   8 2929.75   44.37
  -1  -2   8 2929.44   57.71
   1   2  -8 2842.26   40.82
   1   2  -8 2824.26   58.09
  -1  -2   7    6.49    7.38
   1   2  -7    2.61    5.24
  -1  -2   7    3.84    8.61
   1   2  -7   -1.68    7.65
  -1  -2   6 2403.60   41.64
  -1  -2   6 2494.36   46.52
   1   2  -6 2376.55   37.11
   1   2  -6 2343.54   45.94
  -1  -2   5  763.19   24.55
   1   2  -5  771.56   24.74
   1   2  -5  796.77   22.44
  -1  -2   5  823.51   26.43
  -1  -2   4 1047.70   28.77
   1   2  -4 1013.55   26.93
   1   2  -4 1017.37   26.19
  -1  -2   4 1070.07   26.60
   1   2  -3 1591.06   35.25
   1   2  -3 1467.03   28.59
  -1  -2   3 1403.55   32.90
  -1  -2   3 1443.51   28.45
  -1  -2   2 6694.66   68.48
   1   2  -2 7201.70   72.49
  -1  -2  -1    0.86    5.03
   1   2   1  242.49   13.23
  -1  -2  -2 1015.31   25.03
   1   2   2 1021.96   25.90
  -1  -2  -3  910.25   24.40
   1   2   3  881.37   24.15
  -1  -2  -4 4080.72   51.63
   1   2   4 4066.16   52.11
  -1  -2  -5  791.46   24.51
   1   2   5  820.10   24.76
   1   2   6 7732.60   75.93
  -1  -2  -6 7907.54   75.83
  -1  -2  -7  708.46   23.86
   1   2   7  685.95   24.27
  -1  -2  -8 1177.14   31.80
   1   2   8 1128.63   31.42
   1   2   9  542.53   22.91
  -1  -2  -9  553.67   23.05
   1   2  10 2374.68   48.31
  -1  -2 -10 2437.97   49.23
   1   2  11 1287.47   36.61
   1   2  11 1281.81   36.90
   1   2  12 2436.22   50.53
   1   2  12 2398.57   51.50
   1   2  13  669.28   28.92
   1   2  13  664.74   27.80
   1   2  14 1044.72   35.65
   1   2  14 1011.89   35.96
   1   2  15  720.62   29.78
   1   2  15  699.63   30.71
   1   2  16  766.79   32.55
   1   2  16  775.80   48.77
   1   2  16  754.29   32.67
   1   2  17  957.36   55.61
   1   2  17  930.11   35.18
   1   2  17  900.13   35.93
   1   2  18  286.47   34.81
   1   2  18  286.35   21.32
   1   2  18  251.38   20.43
   1   2  19  763.31   34.05
   1   2  19  784.48   53.83
   1   2  19  817.34   34.42
   1   2  20  175.11   17.98
   1   2  20  161.54   30.48
   1   2  20  176.98   18.11
   1   2  21  947.21   37.86
   1   2  21  938.25   62.41
   1   2  21  921.17   37.52
   1   2  22   42.80   12.00
   1   2  22   38.88   22.36
   1   2  23  660.74   57.15
   1   2  23  602.91   30.46
   1   2  24  215.07   37.33
   1   2  25  500.36   52.19
   1   2  26  154.49   33.02
   1   2  27  652.89   62.24
  -1  -3  29    1.75   21.41
  -1  -3  28  432.27   48.54
  -1  -3  27   29.36   23.07
  -1  -3  26  570.80   52.38
  -1  -3  25   10.89   20.04
  -1  -3  24  508.33   49.11
  -1  -3  23   57.65   23.13
  -1  -3  23   81.81   18.62
  -1  -3  22  767.91   53.77
  -1  -3  22  896.53   43.14
  -1  -3  22  862.66   36.60
  -1  -3  21   11.98    9.73
  -1  -3  21   26.42   15.83
  -1  -3  21    4.01   17.89
  -1  -3  20  957.23   56.22
   1   3 -19   86.12   11.49
  -1  -3  19  121.91   26.19
  -1  -3  19  108.82   15.75
   1   3 -18 1521.77   39.07
  -1  -3  18 1452.27   43.44
  -1  -3  18 1473.64   64.57
   1   3 -17  337.18   19.20
  -1  -3  17  311.55   21.68
  -1  -3  17  297.59   30.84
  -1  -3  16 1255.68   39.20
   1   3 -16 1300.72   35.44
  -1  -3  16 1287.26   56.18
  -1  -3  15  410.00   23.61
  -1  -3  15  379.69   31.68
   1   3 -15  365.45   19.31
  -1  -3  14 1810.74   45.42
  -1  -3  14 1829.48   60.29
   1   3 -14 1718.36   39.92
  -1  -3  13  516.49   32.55
  -1  -3  13  563.88   26.39
   1   3 -13  513.66   22.41
   1   3 -12  910.40   29.08
  -1  -3  12  957.77   41.66
   1   3 -12 1017.31   43.64
  -1  -3  12  929.63   32.28
   1   3 -11  947.90   29.63
   1   3 -11  956.05   40.69
  -1  -3  11  905.90   38.80
  -1  -3  11  984.19   32.71
   1   3 -10  393.37   25.09
  -1  -3  10  370.90   21.45
   1   3 -10  362.28   18.32
  -1  -3  10  388.73   25.05
  -1  -3   9  125.09   14.98
   1   3  -9  121.70   11.61
   1   3  -9  130.48   15.44
  -1  -3   9  115.04   14.23
   1   3  -8 1292.52   38.52
  -1  -3   8 1224.08   37.55
   1   3  -8 1213.73   31.48
  -1  -3   8 1259.58   36.06
  -1  -3   7  388.54   22.62
   1   3  -7  379.73   21.25
   1   3  -7  433.29   20.40
  -1  -3   7  395.34   21.17
  -1  -3   7  375.99   21.60
  -1  -3   6 3147.66   60.18
   1   3  -6 3093.68   53.68
  -1  -3   6 3252.00   52.82
   1   3  -6 3102.47   53.09
   1   3  -5 1762.73   38.20
  -1  -3   5 1841.69   45.10
   1   3  -5 1902.46   43.21
  -1  -3   5 1875.40   38.10
  -1  -3   4  377.40   17.05
   1   3  -4  372.89   20.78
   1   3  -4  330.88   16.28
  -1  -3   4  380.49   22.58
   1   3  -3  365.80   16.20
   1   3  -3  362.13   22.07
  -1  -3   3  345.62   21.72
  -1  -3   2   69.03   13.24
   1   3  -2   68.66   12.43
  -1  -3   1 1076.59   32.82
   1   3  -1 1058.31   33.30
   1   3   0  519.32   24.01
  -1  -3   0  548.05   24.24
   1   3   1 1104.06   31.65
  -1  -3  -1 1096.35   32.09
  -1  -3  -2 1032.48   30.49
   1   3   2 1011.00   30.29
  -1  -3  -3 2693.86   48.28
   1   3   3 2708.61   49.29
   1   3   4  202.07   15.46
  -1  -3  -4  210.62   15.26
  -1  -3  -5  190.11   14.69
   1   3   5  204.47   14.68
   1   3   6  357.39   19.60
  -1  -3  -6  374.86   19.69
   1   3   7 1654.65   40.50
  -1  -3  -7 1668.81   39.46
  -1  -3  -8  195.69   15.73
   1   3   8  178.14   14.94
  -1  -3  -9    9.83    8.05
   1   3   9   18.56    8.66
  -1  -3 -10   48.71    9.93
   1   3  10   55.66   11.53
   1   3  11  434.71   23.89
  -1  -3 -11  465.97   24.29
   1   3  12   34.54   11.00
  -1  -3 -12   31.43   11.22
   1   3  13  144.98   15.85
   1   3  13  158.33   16.67
   1   3  14   31.56   11.24
   1   3  14   18.19    9.65
   1   3  15  175.14   17.78
   1   3  15  192.61   17.74
   1   3  16   18.31   10.65
   1   3  16    8.38    8.76
   1   3  17   22.81    9.20
   1   3  17   50.20   12.98
   1   3  18   44.22   12.38
   1   3  18   64.47   23.10
   1   3  18   36.80   10.15
   1   3  19  157.12   16.94
   1   3  19  198.76   18.53
   1   3  19  127.81   26.94
   1   3  20    6.54    9.40
   1   3  20   14.42   10.92
   1   3  20  -13.92   21.98
   1   3  21   69.63   25.25
   1   3  21   50.02   12.03
   1   3  21   86.26   14.76
   1   3  22    5.10    9.50
   1   3  22   13.29   24.08
   1   3  23    3.35    9.35
   1   3  23   13.44   21.05
   1   3  24   89.45   29.74
   1   3  25   25.76   24.39
   1   3  26   72.14   30.93
   1   3  27   36.01   28.26
  -1  -4  29   27.41   22.58
  -1  -4  28   -8.81   21.82
  -1  -4  27   28.74   22.38
  -1  -4  26   40.44   23.11
  -1  -4  25   31.60   22.88
  -1  -4  24   44.80   23.01
  -1  -4  24   35.05   16.91
  -1  -4  23   10.58   18.22
  -1  -4  23   34.21   17.16
  -1  -4  22   52.09   22.14
  -1  -4  22   52.37   18.35
  -1  -4  21   46.82   19.14
   1   4 -21   25.55    9.18
  -1  -4  21   49.12   16.78
  -1  -4  20   19.36   14.80
  -1  -4  20   35.78   17.51
   1   4 -20   21.52    9.98
   1   4 -19   23.05    9.42
  -1  -4  19   25.77   16.12
  -1  -4  19    2.98   14.74
   1   4 -18   23.30   10.15
  -1  -4  18   28.61   16.92
  -1  -4  17   96.97   20.00
  -1  -4  17  142.77   18.62
   1   4 -17  125.22   13.57
   1   4 -16   19.22    8.37
  -1  -4  16   31.12   16.50
  -1  -4  16   17.36   12.11
  -1  -4  15   76.18   16.89
   1   4 -15   72.13   12.00
  -1  -4  15   71.63   14.46
  -1  -4  14   89.56   16.00
   1   4 -14   91.08   12.36
  -1  -4  14   89.90   15.73
   1   4 -13  855.49   31.38
   1   4 -13  870.52   42.18
  -1  -4  13  873.77   40.37
  -1  -4  13  851.18   35.93
  -1  -4  12   14.85   11.04
   1   4 -12    5.61    7.68
   1   4 -12    1.51   10.22
  -1  -4  12    0.61   10.14
  -1  -4  11  107.79   16.81
  -1  -4  11  103.20   14.86
   1   4 -11  130.11   13.94
   1   4 -11  134.48   17.25
   1   4 -10   45.66   11.55
  -1  -4  10   37.42   11.63
  -1  -4  10   51.69   14.35
   1   4 -10   38.58    9.28
   1   4  -9  269.55   19.94
  -1  -4   9  295.07   20.97
  -1  -4   9  305.88   23.07
   1   4  -9  289.07   19.15
  -1  -4   9  304.38   23.71
  -1  -4   8  449.30   23.39
  -1  -4   8  424.23   27.21
   1   4  -8  419.81   23.18
   1   4  -8  440.10   23.86
   1   4  -7  414.84   21.67
   1   4  -7  360.90   22.70
  -1  -4   7  325.97   24.18
  -1  -4   7  350.00   19.85
  -1  -4   6  -13.43    8.39
   1   4  -6    2.85    6.88
  -1  -4   6    3.40   11.74
   1   4  -6    1.32    9.84
   1   4  -5  307.44   22.06
  -1  -4   5  296.48   24.17
   1   4  -5  286.70   16.23
  -1  -4   5  307.62   17.33
   1   4  -4   24.72    7.21
   1   4  -4   35.95   12.92
  -1  -4   4   20.27   14.49
   1   4  -3 3783.00   74.27
   1   4  -3 3484.14   72.39
  -1  -4   3 3900.33   72.55
   1   4  -2   16.84   11.94
  -1  -4   2   36.71   14.85
   1   4  -1   95.98   14.62
  -1  -4   1  118.22   17.74
   1   4   0   70.41   13.99
  -1  -4   0   71.76   15.45
   1   4   1  925.19   34.70
  -1  -4  -1  981.56   36.28
  -1  -4  -2  638.31   28.73
   1   4   2  641.03   28.37
  -1  -4  -3 1003.68   34.89
   1   4   3 1006.17   34.22
   1   4   4 3312.12   61.69
  -1  -4  -4 3379.18   61.38
   1   4   5  865.18   32.63
  -1  -4  -5  865.07   32.12
   1   4   6  672.90   29.46
  -1  -4  -6  718.37   29.22
  -1  -4  -7  536.39   25.92
   1   4   7  544.30   26.77
  -1  -4  -8  466.35   24.88
   1   4   8  503.06   26.19
   1   4   9  965.40   36.11
  -1  -4  -9  935.69   34.57
  -1  -4 -10 1285.05   40.46
   1   4  10 1244.42   41.74
  -1  -4 -11 1369.52   42.31
   1   4  11 1341.84   44.07
   1   4  12 1824.30   51.14
  -1  -4 -12 1862.26   49.93
   1   4  13  399.84   25.68
  -1  -4 -13  427.27   25.65
  -1  -4 -14 1481.01   47.11
   1   4  14 1473.28   47.89
   1   4  15  131.50   16.43
   1   4  15  115.12   16.27
   1   4  16  691.14   32.67
   1   4  16  684.60   34.23
   1   4  17  145.72   17.50
   1   4  17  192.49   19.15
   1   4  18  551.81   31.62
   1   4  18  551.30   30.82
   1   4  18  558.08   48.02
   1   4  19   35.92   12.25
   1   4  19   19.75   18.54
   1   4  19   40.47   12.93
   1   4  20  888.13   38.97
   1   4  20  813.97   38.90
   1   4  20  942.20   63.75
   1   4  21   56.44   14.21
   1   4  21   99.01   30.82
   1   4  22  860.08   38.45
   1   4  22  857.56   65.00
   1   4  23   16.18   23.71
   1   4  24  546.70   56.11
   1   4  25   -5.42   24.79
   1   4  26  471.02   55.33
  -1  -5  30   76.54   27.66
  -1  -5  29  432.67   49.78
  -1  -5  28   49.53   24.61
  -1  -5  27  372.06   44.26
  -1  -5  26  106.85   26.89
  -1  -5  25  550.09   49.30
  -1  -5  24  260.19   36.09
  -1  -5  24  239.19   28.74
  -1  -5  23  912.80   51.07
  -1  -5  23  849.13   56.37
  -1  -5  22  134.00   26.67
  -1  -5  22  125.26   23.64
  -1  -5  21 1225.75   56.61
  -1  -5  21 1200.89   62.58
   1   5 -20  538.11   29.07
  -1  -5  20  550.76   42.52
  -1  -5  20  480.84   37.10
  -1  -5  19 1133.79   57.48
  -1  -5  19 1150.23   54.67
   1   5 -19 1085.56   40.20
  -1  -5  18 1141.79   52.29
  -1  -5  18 1409.44   60.97
   1   5 -18 1407.49   45.12
  -1  -5  17  820.42   51.41
  -1  -5  17 1074.45   51.95
   1   5 -17  982.14   37.59
   1   5 -16 1657.67   48.50
  -1  -5  16 1337.87   54.22
  -1  -5  16 1581.05   59.92
  -1  -5  15 1128.54   50.65
   1   5 -15  992.45   38.25
  -1  -5  15 1046.70   47.68
   1   5 -14 1607.15   48.45
   1   5 -14 1737.87   60.81
  -1  -5  14 1354.29   55.11
  -1  -5  14 1674.06   57.51
   1   5 -13 2453.15   58.47
  -1  -5  13 2518.03   66.41
   1   5 -13 2653.47   71.00
  -1  -5  13 2893.27   74.83
   1   5 -12 1861.88   50.91
  -1  -5  12 1866.39   55.58
   1   5 -12 1858.34   58.19
  -1  -5  11 1612.85   54.68
   1   5 -11 1410.85   48.40
  -1  -5  11 1409.40   46.32
   1   5 -11 1347.05   43.78
  -1  -5  10 2638.91   70.29
   1   5 -10 2664.22   61.92
   1   5 -10 2676.79   60.30
  -1  -5  10 2670.03   59.76
  -1  -5   9 1012.65   44.54
   1   5  -9  830.35   35.91
   1   5  -9  780.47   33.20
  -1  -5   9  788.16   31.87
   1   5  -8 4117.79   70.36
  -1  -5   8 3904.49   85.37
   1   5  -8 4112.02   79.40
  -1  -5   8 4225.22   68.50
  -1  -5   7 3805.45   62.16
   1   5  -7 3822.31   64.27
  -1  -5   7 4127.45   86.28
   1   5  -7 3814.94   76.95
  -1  -5   6 8606.97  121.21
   1   5  -6 8951.10   93.43
   1   5  -6 8895.24  118.20
  -1  -5   5 1733.14   55.74
   1   5  -5 1675.77   39.50
   1   5  -5 1691.08   52.17
   1   5  -4 7000.62   78.45
  -1  -5   4 6904.03  107.44
   1   5  -4 6934.01  106.00
   1   5  -3  560.57   33.23
   1   5  -3  380.39   27.96
  -1  -5   3  404.82   27.96
   1   5  -2 5547.32  100.07
  -1  -5   2 5675.60   94.67
   1   5  -1   24.96   14.18
  -1  -5   1   30.02   15.36
  -1  -5   0 5412.09   90.63
   1   5   0 5544.09   94.53
  -1  -5  -1   58.65   16.10
   1   5   1   82.73   15.22
   1   5   2 5239.59   87.84
  -1  -5  -2 5101.39   88.09
  -1  -5  -3  264.02   22.19
   1   5   3  288.95   22.51
   1   5   4 4263.43   78.40
  -1  -5  -4 4360.29   78.41
  -1  -5  -5  299.30   22.67
   1   5   5  282.39   22.57
  -1  -5  -6 5218.40   84.07
   1   5   6 5204.08   86.09
  -1  -5  -7   58.07   12.59
   1   5   7   52.54   13.26
   1   5   8 4293.60   80.41
  -1  -5  -8 4406.96   79.16
  -1  -5  -9  102.51   14.64
   1   5   9  119.14   18.15
   1   5  10 3050.90   68.96
  -1  -5 -10 2942.05   64.97
   1   5  11  434.21   28.18
  -1  -5 -11  461.46   27.75
  -1  -5 -12 2041.43   56.05
   1   5  12 2025.86   58.61
  -1  -5 -13  175.12   18.64
   1   5  13  160.61   18.93
  -1  -5 -14 1365.33   46.58
   1   5  14 1391.15   49.98
  -1  -5 -15   98.04   16.18
   1   5  15   89.87   16.56
   1   5  16  836.87   39.57
  -1  -5 -16  906.54   40.11
   1   5  17  440.50   30.63
   1   5  17  418.23   28.24
   1   5  18 1028.82   42.97
   1   5  18 1010.06   44.91
   1   5  19  541.69   32.57
   1   5  19  553.76   33.73
   1   5  19  525.07   48.99
   1   5  20 1021.95   69.26
   1   5  20  945.20   42.78
   1   5  20 1023.23   42.94
   1   5  21  288.17   41.88
   1   5  21  319.83   26.25
   1   5  22  334.51   25.70
   1   5  22  319.75   44.79
   1   5  23  515.75   55.29
   1   5  24  183.95   38.46
   1   5  25  389.67   52.04
  -1  -6  30  491.18   53.03
  -1  -6  29   17.69   23.16
  -1  -6  28  234.20   36.80
  -1  -6  27   22.52   19.93
  -1  -6  26  386.33   42.67
  -1  -6  25  101.40   26.23
  -1  -6  24  978.85   61.50
  -1  -6  24 1049.81   57.49
  -1  -6  23   79.00   21.99
  -1  -6  23   63.45   20.98
  -1  -6  22  609.17   47.43
  -1  -6  22  561.71   44.20
  -1  -6  21    0.16   18.04
  -1  -6  21   46.98   19.94
   1   6 -20  585.92   32.87
  -1  -6  20  643.30   47.62
  -1  -6  20  667.20   45.04
  -1  -6  19  106.57   23.59
   1   6 -19  174.61   19.33
  -1  -6  19  154.09   25.19
  -1  -6  18 1491.19   62.29
   1   6 -18 1216.08   46.20
  -1  -6  18 1330.61   59.13
  -1  -6  17  112.94   21.88
  -1  -6  17   84.77   22.49
   1   6 -17  105.20   16.53
  -1  -6  16 1229.76   57.13
   1   6 -16 1233.74   46.08
  -1  -6  16 1283.87   53.57
   1   6 -15   17.50   14.40
   1   6 -15    9.72   11.33
  -1  -6  15   20.56   15.54
  -1  -6  15   29.67   17.76
  -1  -6  14  300.90   29.49
  -1  -6  14  234.63   23.13
   1   6 -14  192.91   19.77
   1   6 -14  201.68   22.05
   1   6 -13   36.85   14.64
  -1  -6  13   43.56   17.87
  -1  -6  13   50.88   13.08
   1   6 -13   32.00   10.64
  -1  -6  12 1036.15   49.63
  -1  -6  12  868.82   38.16
   1   6 -12  884.64   40.88
   1   6 -12  869.22   39.07
  -1  -6  11  133.80   23.41
   1   6 -11  141.60   17.38
  -1  -6  11  149.82   17.13
   1   6 -11  155.93   19.01
  -1  -6  10 1724.35   66.09
   1   6 -10 1857.99   57.19
  -1  -6  10 1797.04   49.85
   1   6 -10 1878.86   52.73
   1   6  -9   16.19    9.35
   1   6  -9   33.30   14.43
  -1  -6   9   27.40   17.69
  -1  -6   9    5.02    8.75
  -1  -6   8 1464.55   55.50
   1   6  -8 1322.46   50.42
   1   6  -8 1377.86   41.98
   1   6  -7  170.88   15.92
  -1  -6   7  147.69   23.28
   1   6  -7  156.19   20.70
   1   6  -6  994.65   33.53
  -1  -6   6 1061.42   48.91
   1   6  -6 1019.06   45.12
   1   6  -5  193.98   15.50
   1   6  -5  211.26   24.44
  -1  -6   5  209.66   24.57
   1   6  -4  663.55   38.64
   1   6  -4  624.53   26.23
  -1  -6   4  602.25   36.60
  -1  -6   3   77.04   18.27
   1   6  -3   98.27   19.47
  -1  -6   2   97.21   18.72
   1   6  -2  112.53   19.45
   1   6  -2   79.55   18.57
   1   6  -1    5.06   13.25
  -1  -6   1   32.36   16.64
  -1  -6   0   53.24   17.20
   1   6   0   44.19   15.59
  -1  -6  -1   19.67   16.00
   1   6   1   16.94   12.28
  -1  -6  -2  199.89   22.44
   1   6   2  203.15   22.30
  -1  -6  -3    3.36   13.27
   1   6   3    5.48   12.25
  -1  -6  -4  792.97   38.52
   1   6   4  846.90   40.12
   1   6   5  258.15   24.30
  -1  -6  -5  214.36   21.44
  -1  -6  -6  569.24   33.25
   1   6   6  590.24   34.16
  -1  -6  -7  278.16   23.95
   1   6   7  323.56   26.38
   1   6   8  113.40   18.68
  -1  -6  -8   76.06   16.13
   1   6   9   25.11   12.65
  -1  -6  -9   29.87   12.23
   1   6  10  174.59   21.77
  -1  -6 -10  142.86   18.94
   1   6  11   11.42   10.59
  -1  -6 -11   12.10   10.39
   1   6  12  125.37   18.79
  -1  -6 -12   96.30   15.19
  -1  -6 -13  192.51   21.29
   1   6  13  182.62   22.31
   1   6  14   37.76   15.87
  -1  -6 -14   54.33   15.93
  -1  -6 -15    8.35   11.17
   1   6  15   35.63   14.47
   1   6  16   21.24   13.94
  -1  -6 -16   10.62   10.97
  -1  -6 -17   27.57   12.86
   1   6  17   28.32   14.63
   1   6  18   27.82   15.47
   1   6  18   22.26   13.86
   1   6  19   35.69   15.35
   1   6  19   40.74   14.77
   1   6  20  -35.67   25.98
   1   6  20   43.13   15.80
   1   6  21   82.54   30.41
   1   6  21   75.93   16.37
   1   6  22  130.31   36.05
   1   6  22   97.12   17.31
   1   6  23   41.13   24.36
   1   6  24   27.71   24.09
   1   6  25    2.43   24.21
  -1  -7  29   11.14   20.49
  -1  -7  28   40.83   24.24
  -1  -7  27   46.19   23.44
  -1  -7  26  -36.76   21.66
  -1  -7  25   22.69   17.99
  -1  -7  24   -4.62   16.77
  -1  -7  24    5.86   18.18
  -1  -7  23   26.24   19.37
  -1  -7  23   29.46   17.83
  -1  -7  22  145.53   26.93
  -1  -7  22  178.77   28.50
  -1  -7  21  134.81   25.04
  -1  -7  21  102.13   24.66
  -1  -7  20  123.36   23.23
  -1  -7  20  121.95   25.34
   1   7 -20   98.33   17.25
  -1  -7  19  248.83   27.64
   1   7 -19  304.34   25.57
  -1  -7  19  239.53   30.26
   1   7 -18   12.01   11.58
  -1  -7  18    6.78   16.10
  -1  -7  18    2.53   13.41
   1   7 -17  346.92   27.83
  -1  -7  17  268.33   31.60
  -1  -7  17  389.57   31.79
   1   7 -16    7.11   12.23
   1   7 -16  -11.06   12.39
  -1  -7  16    5.56   12.21
  -1  -7  16   20.19   17.50
  -1  -7  15  280.02   30.67
   1   7 -15  292.74   28.20
  -1  -7  15  307.45   27.01
   1   7 -15  291.76   26.67
  -1  -7  14   82.50   21.79
   1   7 -14   41.14   14.06
  -1  -7  14   48.10   14.04
   1   7 -14   46.89   14.91
   1   7 -13  498.23   32.65
  -1  -7  13  512.99   30.42
  -1  -7  13  421.87   36.60
   1   7 -13  515.20   33.24
  -1  -7  12  152.54   18.74
   1   7 -12  212.26   22.91
   1   7 -12  157.69   19.33
  -1  -7  12  197.24   27.29
   1   7 -11  739.88   40.15
   1   7 -11  720.04   35.08
  -1  -7  11  635.62   43.08
  -1  -7  11  699.60   32.95
  -1  -7  10    0.33   15.62
  -1  -7  10   11.00    9.70
   1   7 -10   -9.25    9.58
   1   7  -9 1319.96   53.79
   1   7  -9 1309.29   43.43
  -1  -7   9 1317.50   57.78
   1   7  -8   14.98   14.39
  -1  -7   8   47.24   19.49
   1   7  -8   24.57   10.21
  -1  -7   7 2555.23   77.18
   1   7  -7 2559.84   75.89
   1   7  -7 2557.29   56.37
   1   7  -6   28.34    9.46
  -1  -7   6   27.62   17.06
   1   7  -6   37.62   17.44
   1   7  -5 1869.67   65.52
  -1  -7   5 1716.62   63.87
   1   7  -5 1718.49   45.58
   1   7  -4   42.89   19.27
  -1  -7   4   18.79   16.88
  -1  -7   3 1110.26   51.41
   1   7  -3 1131.19   52.70
   1   7  -2   23.55   16.20
  -1  -7   2   75.53   20.56
   1   7  -2   63.70   20.52
   1   7  -1 2741.44   81.87
  -1  -7   1 2668.92   75.03
   1   7  -1 2739.58   78.77
  -1  -7   0  137.76   22.91
   1   7   0   74.10   20.32
  -1  -7  -1 1488.78   57.56
   1   7   1 1501.06   58.96
   1   7   2  205.50   25.60
  -1  -7  -2  217.89   26.21
  -1  -7  -3  580.48   35.73
   1   7   3  619.78   37.91
   1   7   4  526.40   35.43
  -1  -7  -4  557.68   35.73
  -1  -7  -5 1095.12   48.07
   1   7   5 1139.93   50.50
  -1  -7  -6   35.76   12.42
   1   7   6   60.45   17.25
  -1  -7  -7 2403.49   69.68
   1   7   7 2428.35   72.53
  -1  -7  -8   26.16   15.52
   1   7   8   67.79   17.52
  -1  -7  -9 2060.73   64.73
   1   7   9 2070.82   67.36
   1   7  10  367.71   30.87
  -1  -7 -10  351.59   27.56
   1   7  11 1840.17   64.47
  -1  -7 -11 1775.95   59.27
   1   7  12  816.04   44.26
  -1  -7 -12  821.57   41.69
  -1  -7 -13 1476.07   54.43
   1   7  13 1435.77   57.69
   1   7  14  325.46   30.92
  -1  -7 -14  275.88   25.36
  -1  -7 -15  425.71   30.67
   1   7  15  478.96   35.66
   1   7  16  497.24   35.74
  -1  -7 -16  464.70   32.30
  -1  -7 -17  496.18   33.67
   1   7  17  470.57   35.39
   1   7  18  451.17   34.19
  -1  -7 -18  405.54   31.08
   1   7  19  634.67   37.56
   1   7  20  640.63   60.72
   1   7  20  599.88   36.79
   1   7  21  338.73   46.87
   1   7  21  282.15   26.61
   1   7  22  597.01   59.74
   1   7  23  165.33   36.65
   1   7  24  513.17   57.55
  -1  -8  29  261.57   38.11
  -1  -8  28    7.69   19.01
  -1  -8  27  235.75   35.60
  -1  -8  26  -20.19   19.05
  -1  -8  25  687.33   52.18
  -1  -8  24   35.42   19.64
  -1  -8  24   24.84   21.18
  -1  -8  23 1030.77   61.01
  -1  -8  23  928.62   56.74
  -1  -8  22   27.00   20.00
  -1  -8  22   -2.29   15.95
  -1  -8  21  803.43   55.61
  -1  -8  21  800.50   50.72
  -1  -8  20  343.15   33.01
   1   8 -20  275.54   27.01
  -1  -8  20  268.17   33.91
   1   8 -19  951.77   47.76
  -1  -8  19 1056.52   54.29
  -1  -8  19 1085.41   61.36
  -1  -8  18  388.27   38.73
  -1  -8  18  373.74   33.07
   1   8 -18  405.29   32.46
  -1  -8  17  826.29   52.02
   1   8 -17  737.12   43.08
  -1  -8  17  784.71   43.38
  -1  -8  16  315.26   28.70
   1   8 -16  308.27   29.05
  -1  -8  16  283.05   34.25
   1   8 -16  315.06   29.87
  -1  -8  15  581.20   45.26
  -1  -8  15  563.34   34.51
   1   8 -15  526.11   36.30
   1   8 -15  497.65   35.68
   1   8 -14  113.97   18.68
  -1  -8  14  101.69   24.71
   1   8 -14  114.82   19.00
  -1  -8  14  121.80   19.56
  -1  -8  13 1077.04   44.03
   1   8 -13 1035.02   50.13
  -1  -8  13 1086.88   56.94
   1   8 -13 1060.07   46.60
   1   8 -12  593.51   34.37
   1   8 -12  613.98   39.23
  -1  -8  12  543.00   42.81
  -1  -8  11 2179.05   77.54
   1   8 -11 2095.72   60.87
   1   8 -11 2122.81   72.42
   1   8 -10 1553.41   62.98
   1   8 -10 1436.75   48.94
  -1  -8  10 1364.06   62.76
  -1  -8   9 1040.53   55.05
   1   8  -9 1043.94   51.76
   1   8  -9 1062.15   40.03
  -1  -8   8  619.11   43.47
   1   8  -8  561.73   40.98
   1   8  -8  536.86   28.74
  -1  -8   7  582.63   41.79
   1   8  -7  619.98   41.41
   1   8  -7  622.87   30.65
  -1  -8   6 1220.00   56.57
   1   8  -6 1213.19   40.41
   1   8  -6 1213.98   57.53
   1   8  -5 1114.51   38.89
   1   8  -5 1011.62   53.58
  -1  -8   5 1075.98   54.24
  -1  -8   4 2145.46   74.24
   1   8  -4 2266.77   78.86
  -1  -8   3  336.37   31.77
   1   8  -3  396.20   35.57
  -1  -8   2 1124.75   54.98
   1   8  -2 1067.18   55.41
   1   8  -1  635.70   46.66
   1   8  -1  586.17   42.30
  -1  -8   1  533.32   40.22
  -1  -8   0 1144.11   53.25
   1   8   0  973.08   53.24
   1   8   0 1110.55   55.06
   1   8   1 1013.98   52.20
  -1  -8  -1  814.33   46.12
   1   8   2 2115.00   73.62
  -1  -8  -2 2092.59   70.71
   1   8   3   98.98   21.27
  -1  -8  -3   40.97   16.53
  -1  -8  -4 2365.57   75.41
   1   8   4 2628.01   80.87
   1   8   5  431.82   35.91
  -1  -8  -5  350.34   31.64
  -1  -8  -6 1508.68   60.02
   1   8   6 1581.55   62.44
   1   8   7  404.17   33.71
  -1  -8  -7  382.78   32.38
  -1  -8  -8 1288.11   54.51
   1   8   8 1239.86   56.41
  -1  -8  -9   60.28   18.12
   1   8   9   68.85   18.57
   1   8  10 1057.15   52.40
  -1  -8 -10 1059.17   50.67
   1   8  11  176.76   24.96
  -1  -8 -11  176.10   22.72
  -1  -8 -12  848.91   44.96
   1   8  12  870.62   48.83
  -1  -8 -13   22.65   13.74
   1   8  13   -4.28   14.22
   1   8  14  600.30   42.15
  -1  -8 -14  620.86   38.64
   1   8  15   20.81   17.06
  -1  -8 -15    2.74   12.52
  -1  -8 -16  589.10   38.30
   1   8  16  564.31   39.92
  -1  -8 -17   63.67   17.38
   1   8  17   53.19   18.33
  -1  -8 -18  481.93   35.10
   1   8  18  558.81   41.24
  -1  -8 -19   78.11   18.75
   1   8  20  181.58   38.65
   1   8  20  191.20   23.24
   1   8  21  170.81   37.92
   1   8  21  144.38   20.88
   1   8  22   50.66   29.51
   1   8  23  120.83   33.08
  -1  -9  27   77.30   25.02
  -1  -9  26   30.38   19.81
  -1  -9  25   81.11   22.86
  -1  -9  24  296.49   34.58
  -1  -9  24  269.66   36.87
  -1  -9  23  105.65   27.14
  -1  -9  23   97.66   23.09
  -1  -9  22  201.41   32.71
  -1  -9  22  202.66   28.29
  -1  -9  21   77.39   28.27
  -1  -9  21   78.84   22.04
  -1  -9  20   71.36   26.01
  -1  -9  20   69.28   19.09
  -1  -9  19   49.15   16.64
  -1  -9  19   31.74   23.02
  -1  -9  18  129.46   28.25
   1   9 -18   94.06   19.86
  -1  -9  18  136.53   22.88
  -1  -9  17  107.20   19.48
   1   9 -17  114.58   21.91
  -1  -9  17  137.88   29.40
   1   9 -17  117.49   21.82
   1   9 -16  101.37   20.11
  -1  -9  16   98.41   18.30
   1   9 -16  100.20   18.13
  -1  -9  16  103.49   26.35
  -1  -9  15   73.32   17.08
   1   9 -15   41.48   14.89
  -1  -9  15   73.35   24.68
   1   9 -15   34.92   14.76
   1   9 -14  102.15   21.32
  -1  -9  14   92.16   23.24
   1   9 -14   86.92   17.55
  -1  -9  13    4.23   17.87
   1   9 -13    4.20   11.47
   1   9 -13   12.47   16.50
   1   9 -12  189.72   20.99
  -1  -9  12  243.37   32.39
   1   9 -12  235.44   29.09
  -1  -9  11   -9.38   17.95
   1   9 -11   19.10   17.24
   1   9 -11   -0.08   10.03
   1   9 -10  102.02   15.55
  -1  -9  10  101.46   24.71
   1   9 -10   72.13   20.88
   1   9  -9    8.32   15.43
  -1  -9   9   -5.57   18.27
   1   9  -9   13.73    9.39
   1   9  -8   -2.63    9.58
   1   9  -8  -15.82   16.34
  -1  -9   7   53.14   20.78
   1   9  -7   44.53   19.21
   1   9  -7   27.06   10.09
   1   9  -6   13.66    9.59
  -1  -9   6   34.26   21.57
   1   9  -6   14.80   16.37
   1   9  -5   46.98   21.01
  -1  -9   5   19.47   17.89
   1   9  -5   15.88   10.02
  -1  -9   4  163.29   25.88
   1   9  -4  228.03   31.03
  -1  -9   3  155.57   27.79
   1   9  -3   97.76   23.07
  -1  -9   2   61.59   21.76
   1   9  -2   63.90   21.15
   1   9  -1   21.85   20.25
  -1  -9   1   34.67   19.86
   1   9   0   10.69   16.39
  -1  -9   0   23.68   20.50
   1   9   0    4.63   16.54
   1   9   1   56.50   21.19
   1   9   1   23.30   15.12
  -1  -9  -1   58.78   19.21
   1   9   2   -5.53   16.82
  -1  -9  -2   -0.67   16.27
  -1  -9  -3    1.72   15.87
   1   9   3    6.71   14.85
  -1  -9  -4    5.28   14.70
   1   9   4   -0.96   15.00
  -1  -9  -5  235.68   28.43
   1   9   5  297.49   31.56
   1   9   6  381.54   34.71
  -1  -9  -6  283.56   28.82
   1   9   7  166.79   26.94
  -1  -9  -7  131.77   22.59
   1   9   8  194.76   29.21
  -1  -9  -8  182.77   26.11
  -1  -9  -9   67.54   18.33
   1   9   9  131.34   24.03
   1   9  10  220.81   29.48
  -1  -9 -10  201.65   26.61
   1   9  11  361.25   34.89
  -1  -9 -11  363.26   34.43
   1   9  12   24.02   15.95
  -1  -9 -12   69.49   18.42
   1   9  13  155.94   25.66
  -1  -9 -13  123.50   22.83
   1   9  14   13.39   17.19
  -1  -9 -14    4.22   12.92
  -1  -9 -15  142.38   24.22
   1   9  15  152.55   26.10
   1   9  16   71.43   20.90
  -1  -9 -16  109.00   21.52
  -1  -9 -17  100.21   20.33
  -1  -9 -18  211.63   27.29
  -1  -9 -19  214.07   26.05
   1   9  20  153.30   37.17
   1   9  21  412.91   53.73
   1   9  21  321.25   29.39
   1   9  22   33.70   30.38
  -1 -10  25   51.25   20.79
  -1 -10  24  398.99   39.51
  -1 -10  24  408.57   44.05
  -1 -10  23   60.91   27.09
  -1 -10  23   82.58   23.45
  -1 -10  22  372.52   44.00
  -1 -10  22  351.94   35.93
  -1 -10  21  224.50   28.84
  -1 -10  21  207.52   34.14
  -1 -10  20  410.07   36.02
  -1 -10  20  365.43   41.95
  -1 -10  19  803.65   57.89
  -1 -10  19  775.03   45.61
  -1 -10  18  262.03   35.78
  -1 -10  18  237.11   25.97
   1  10 -17  635.62   43.08
  -1 -10  17  566.55   49.57
   1  10 -16  181.25   24.39
  -1 -10  16  213.88   35.27
  -1 -10  15  465.20   44.18
   1  10 -15  439.31   34.33
   1  10 -14  461.77   33.60
  -1 -10  14  477.89   44.82
  -1 -10  13  478.90   45.58
   1  10 -13  395.95   30.74
   1  10 -13  491.02   41.91
   1  10 -12  626.17   36.66
   1  10 -12  668.27   48.52
  -1 -10  12  617.40   48.32
   1  10 -11 1646.11   72.33
   1  10 -11 1534.03   54.25
  -1 -10  11 1477.24   71.21
   1  10 -10  347.32   26.53
   1  10 -10  299.05   34.38
  -1 -10  10  348.06   39.00
   1  10  -9 1651.46   73.60
  -1 -10   9 1641.20   73.51
   1  10  -9 1589.28   52.10
   1  10  -8  240.26   21.51
   1  10  -8  241.83   31.16
  -1 -10   8  204.68   30.56
   1  10  -7 1550.57   72.38
  -1 -10   7 1681.09   73.38
   1  10  -7 1582.18   51.10
   1  10  -6  453.96   28.67
   1  10  -6  460.76   42.35
  -1 -10   6  458.73   42.22
   1  10  -5 2519.47   91.09
  -1 -10   5 2507.24   87.72
   1  10  -5 2353.22   62.98
  -1 -10   4   53.43   21.04
   1  10  -4   13.80   18.84
  -1 -10   3 2193.45   80.76
   1  10  -3 2308.11   86.48
  -1 -10   2   83.49   24.00
   1  10  -2  127.25   27.17
   1  10  -1 2142.60   82.37
  -1 -10   1 2148.86   81.02
  -1 -10   0  481.46   40.96
   1  10   0  571.95   45.72
   1  10   1 2638.19   96.42
  -1 -10  -1 2856.84   91.50
   1  10   1 3010.80   98.12
   1  10   2   50.21   23.48
   1  10   2   51.59   19.23
  -1 -10  -2   27.74   20.18
  -1 -10  -3 3738.03  105.32
   1  10   3 3885.69  111.46
   1  10   3 3676.31  111.17
  -1 -10  -4   20.48   19.79
   1  10   4    4.39   17.35
  -1 -10  -5 3577.59  102.71
   1  10   5 3706.36  110.33
  -1 -10  -6    8.21   17.42
   1  10   6  142.31   25.58
  -1 -10  -7 2476.24   84.61
   1  10   7 2532.86   91.68
   1  10   8   95.72   25.87
  -1 -10  -8   92.80   23.27
   1  10   9 1724.71   76.39
  -1 -10  -9 1712.67   71.64
  -1 -10 -10  377.46   36.72
   1  10  10  304.89   35.81
   1  10  11 2031.59   83.48
  -1 -10 -11 2062.77   79.59
  -1 -10 -12  340.11   34.65
   1  10  12  250.40   34.50
  -1 -10 -13 1508.63   67.95
   1  10  13 1502.26   72.41
  -1 -10 -14  210.32   28.97
  -1 -10 -15 1112.64   58.55
  -1 -10 -16  226.19   29.21
  -1 -10 -17 1200.34   60.25
  -1 -10 -18  254.60   30.22
  -1 -10 -19  803.71   49.41
   1  10  20  307.85   47.78
   1  10  21  331.68   50.45
  -1 -11  24   71.01   26.65
  -1 -11  23  737.11   49.08
  -1 -11  23  724.54   58.48
  -1 -11  22  -11.39   23.63
  -1 -11  21  509.35   51.19
  -1 -11  20  136.53   31.37
  -1 -11  19  952.36   63.59
  -1 -11  18   37.91   25.80
   1  11 -17 1535.21   65.19
  -1 -11  17 1498.06   78.80
   1  11 -16   37.50   15.52
  -1 -11  16   23.76   24.22
  -1 -11  15  974.49   63.30
   1  11 -15  957.58   49.13
   1  11 -14   51.99   15.03
  -1 -11  14   77.47   28.51
  -1 -11  13 1550.06   77.40
   1  11 -13 1478.01   56.46
   1  11 -12  220.09   24.23
  -1 -11  12  258.16   37.28
  -1 -11  11 2246.86   90.29
   1  11 -11 2216.35   66.04
  -1 -11  10  280.72   39.36
   1  11 -10  239.80   25.07
   1  11  -9 1286.25   48.93
  -1 -11   9 1163.22   64.56
   1  11  -8  531.08   32.49
  -1 -11   8  621.52   49.92
   1  11  -7  753.86   37.30
  -1 -11   7  693.27   51.88
  -1 -11   6  696.42   51.12
   1  11  -6  575.77   34.12
   1  11  -5 1803.73   57.67
  -1 -11   5 1768.31   79.27
  -1 -11   4  419.91   41.29
  -1 -11   3 1186.93   64.63
  -1 -11   2  503.59   44.49
  -1 -11   1  950.38   58.05
  -1 -11   0 1216.79   64.69
  -1 -11  -1  485.96   43.34
  -1 -11  -2 1240.89   64.95
  -1 -11  -3  413.42   39.56
  -1 -11  -4  513.52   42.77
  -1 -11  -5  453.69   40.57
  -1 -11  -6  378.68   36.59
  -1 -11  -7  378.67   37.19
  -1 -11  -8  363.53   38.32
  -1 -11  -9  116.97   23.75
  -1 -11 -10  470.14   41.93
  -1 -11 -11   -3.82   17.49
  -1 -11 -12  306.40   34.83
  -1 -11 -13   76.63   22.50
  -1 -11 -14  256.47   32.70
  -1 -11 -15   19.91   19.75
  -1 -11 -16  167.09   27.47
  -1 -11 -17   27.57   16.71
  -1 -11 -18  134.00   25.46
   1  11  20   78.62   33.14
  -1 -12  24   13.90   23.86
  -1 -12  23  -20.86   24.72
  -1 -12  22   -4.45   21.88
  -1 -12  21  -16.22   26.46
  -1 -12  20  -13.12   23.43
  -1 -12  19    5.16   23.88
  -1 -12  18  -22.75   26.42
  -1 -12  17   51.47   23.49
  -1 -12  16   15.37   22.40
  -1 -12  15   -4.47   23.11
  -1 -12  14  -25.42   23.27
   1  12 -14   10.26   12.49
  -1 -12  13    7.70   21.58
   1  12 -13   -5.01   10.41
  -1 -12  12  -21.90   23.87
   1  12 -12   -1.56   10.72
   1  12 -11    4.75   10.74
  -1 -12  11   -4.89   20.31
   1  12 -10  153.78   20.64
  -1 -12  10  130.23   28.72
  -1 -12   9   -2.85   21.67
   1  12  -9    9.56   11.37
   1  12  -8  238.49   23.33
  -1 -12   8  225.50   33.47
  -1 -12   7   13.79   23.11
   1  12  -7   14.52   11.49
   1  12  -6    1.77   10.05
  -1 -12   6   61.61   28.06
  -1 -12   5   93.71   28.90
   1  12  -5   19.61   11.75
  -1 -12   4   53.94   26.64
  -1 -12   3   46.61   24.48
  -1 -12   2  141.14   32.26
  -1 -12   1   42.56   23.53
  -1 -12   0  111.75   26.28
  -1 -12  -1    9.34   20.05
  -1 -12  -2  330.71   40.37
  -1 -12  -3   45.25   20.70
  -1 -12  -4  666.65   52.15
  -1 -12  -5    9.24   20.21
  -1 -12  -6  299.76   35.90
  -1 -12  -7  -63.22   28.08
  -1 -12  -8  196.39   31.02
  -1 -12  -9   42.37   22.10
  -1 -12 -10  466.95   45.09
  -1 -12 -11  167.27   29.55
  -1 -12 -12  594.94   49.04
  -1 -12 -13  126.06   26.65
  -1 -12 -14  233.83   33.20
  -1 -12 -15  269.01   34.76
  -1 -12 -16  253.52   34.97
  -1 -12 -17  161.53   28.53
  -1 -12 -18  207.09   31.01
  -1 -13  24  343.62   46.55
  -1 -13  23   24.44   28.08
  -1 -13  22  358.84   46.86
  -1 -13  21   32.92   25.83
  -1 -13  20  310.76   43.40
  -1 -13  19  113.79   31.78
  -1 -13  18  664.93   60.17
  -1 -13  17   61.45   27.47
  -1 -13  16  525.15   52.90
  -1 -13  15  170.32   34.27
  -1 -13  14  547.93   52.78
  -1 -13  13  439.19   47.88
  -1 -13  12  990.46   66.97
   1  13 -12  973.83   46.74
  -1 -13  11  646.04   56.65
   1  13 -11  561.99   36.12
   1  13 -10  765.62   40.85
  -1 -13  10  747.73   57.73
   1  13  -9  821.85   42.07
  -1 -13   9  954.50   63.78
   1  13  -8  310.45   27.23
  -1 -13   8  364.46   44.26
  -1 -13   7  689.31   56.31
   1  13  -7  561.14   35.38
   1  13  -6  371.84   30.10
  -1 -13   6  477.30   48.62
   1  13  -5  502.37   34.22
  -1 -13   5  535.74   50.61
  -1 -13   4  666.65   54.71
  -1 -13   3  880.74   60.31
  -1 -13   2  325.40   39.96
  -1 -13   1 1259.22   70.38
  -1 -13   0  340.26   41.22
  -1 -13  -1 1945.97   88.11
  -1 -13  -2  109.76   29.54
  -1 -13  -3 1574.33   79.85
  -1 -13  -4  -13.54   20.08
  -1 -13  -5 1064.38   64.74
  -1 -13  -6   -0.03   22.82
  -1 -13  -7  638.28   51.02
  -1 -13  -8   12.91   21.24
  -1 -13  -9 1012.96   64.45
  -1 -13 -10    1.57   19.78
  -1 -13 -11 1249.94   72.23
  -1 -13 -12   -6.09   20.75
  -1 -13 -13  746.57   57.04
  -1 -13 -14  100.12   25.77
  -1 -13 -15  398.96   42.71
  -1 -13 -16   64.08   25.23
  -1 -13 -17  397.04   43.36
  -1 -14  24  154.65   39.02
  -1 -14  23  253.00   43.34
  -1 -14  22   75.75   30.55
  -1 -14  21  275.98   43.77
  -1 -14  20   65.34   33.22
  -1 -14  19  242.78   41.31
  -1 -14  18   73.12   30.45
  -1 -14  17  289.39   43.70
  -1 -14  16   -7.07   25.58
  -1 -14  15  577.31   57.12
  -1 -14  14   28.96   26.53
  -1 -14  13  492.20   51.25
  -1 -14  12   46.99   29.94
  -1 -14  11  448.69   49.83
  -1 -14  10  116.31   33.85
  -1 -14   9  212.10   40.27
   1  14  -8  108.35   18.20
  -1 -14   8  179.32   37.81
   1  14  -7  307.57   28.22
  -1 -14   7  312.65   43.31
   1  14  -6   39.45   14.25
  -1 -14   6   86.26   30.32
  -1 -14   5  442.41   45.99
   1  14  -5  414.99   32.06
  -1 -14   4   46.95   26.37
  -1 -14   3  214.90   36.53
  -1 -14   2   83.35   28.75
  -1 -14   1  315.59   40.57
  -1 -14   0   80.00   26.77
  -1 -14  -1  165.99   34.87
  -1 -14  -2   29.19   20.11
  -1 -14  -3  -28.19   25.34
  -1 -14  -4  -13.54   24.86
  -1 -14  -5   19.17   20.62
  -1 -14  -6  -67.57   31.65
  -1 -14  -7   25.06   23.58
  -1 -14  -8   89.67   27.91
  -1 -14  -9   50.55   24.63
  -1 -14 -10    3.19   20.11
  -1 -14 -11   14.10   20.07
  -1 -14 -12   12.53   20.16
  -1 -14 -13  -36.02   24.83
  -1 -14 -14   -5.21   20.61
  -1 -14 -15   -6.92   19.53
  -1 -14 -16    2.46   21.89
  -1 -15  23  100.94   34.76
  -1 -15  22   12.01   23.47
  -1 -15  21   82.40   34.23
  -1 -15  20  180.37   40.19
  -1 -15  19  114.32   34.84
  -1 -15  18  126.81   35.35
  -1 -15  17  204.87   41.49
  -1 -15  16  126.48   35.93
  -1 -15  15   73.81   31.53
  -1 -15  14  177.63   37.76
  -1 -15  13  120.11   34.26
  -1 -15  12  229.26   39.18
  -1 -15  11   37.69   28.74
  -1 -15  10  234.77   39.44
  -1 -15   9   70.91   30.90
  -1 -15   8  263.09   40.36
  -1 -15   7   58.99   31.50
  -1 -15   6  360.60   46.41
  -1 -15   5   89.20   30.37
  -1 -15   4  492.17   51.25
  -1 -15   3  151.61   36.24
  -1 -15   2  576.91   54.36
  -1 -15   1   50.93   28.63
  -1 -15   0  771.80   61.35
  -1 -15  -1   20.66   23.60
  -1 -15  -2  885.29   65.64
  -1 -15  -3   56.66   26.29
  -1 -15  -4  630.70   55.76
  -1 -15  -5  -36.07   27.37
  -1 -15  -6  225.58   38.02
  -1 -15  -7   30.74   21.34
  -1 -15  -8  592.14   55.05
  -1 -15  -9  108.28   31.77
  -1 -15 -10 1099.39   73.96
  -1 -15 -11   98.85   30.93
  -1 -15 -12  639.44   58.41
  -1 -15 -13  130.31   30.89
  -1 -15 -14  403.17   48.57
  -1 -15 -15  148.27   31.61
  -1 -16  20  575.12   61.37
  -1 -16  19  103.77   37.87
  -1 -16  18  687.93   66.83
  -1 -16  17   80.82   33.41
  -1 -16  16  793.08   69.47
  -1 -16  15  147.71   41.14
  -1 -16  14 1079.50   77.73
  -1 -16  13   65.17   32.35
  -1 -16  12  814.94   68.68
  -1 -16  11  100.37   36.01
  -1 -16  10  890.82   71.63
  -1 -16   9  474.42   54.32
  -1 -16   8  849.13   68.32
  -1 -16   7  489.20   55.19
  -1 -16   6 1099.87   75.96
  -1 -16   5  391.72   49.64
  -1 -16   4 1104.69   75.34
  -1 -16   3  635.88   59.40
  -1 -16   2  575.44   56.60
  -1 -16   1  754.77   64.76
  -1 -16   0  421.07   50.68
  -1 -16  -1  727.33   63.03
  -1 -16  -2  313.66   43.92
  -1 -16  -3  503.53   53.28
  -1 -16  -4  166.62   33.19
  -1 -16  -5  424.03   48.82
  -1 -16  -6  266.07   41.27
  -1 -16  -7  862.73   66.68
  -1 -16  -8  324.28   45.19
  -1 -16  -9  874.59   67.26
  -1 -16 -10   64.83   27.65
  -1 -16 -11  477.11   52.08
  -1 -16 -12   48.42   26.98
  -1 -16 -13  386.60   49.27
  -1 -16 -14   41.92   25.07
  -1 -16 -15  336.20   45.67
  -1 -17  16  107.78   37.44
  -1 -17  15   88.46   34.08
  -1 -17  14   85.67   33.63
  -1 -17  13   75.07   32.61
  -1 -17  12  110.75   36.03
  -1 -17  11  102.33   34.70
  -1 -17  10   38.54   30.37
  -1 -17   9  163.99   40.45
  -1 -17   8   60.94   27.23
  -1 -17   7  180.80   39.31
  -1 -17   6   29.70   27.09
  -1 -17   5   44.55   27.87
  -1 -17   4   -2.63   24.61
  -1 -17   3   26.09   26.02
  -1 -17   2   -3.80   22.60
  -1 -17   1   33.74   28.13
  -1 -17   0   19.19   25.48
  -1 -17  -1   12.59   23.25
  -1 -17  -2  -95.95   35.95
  -1 -17  -3  -22.55   28.10
  -1 -17  -4  -26.63   28.57
  -1 -17  -5  -50.14   32.45
  -1 -17  -6  -41.85   27.55
  -1 -17  -7   38.97   26.96
  -1 -17  -8   51.84   28.12
  -1 -17  -9   43.27   27.76
  -1 -17 -10   -3.97   25.35
  -1 -17 -11   54.57   26.25
  -1 -17 -12   36.23   26.06
  -1 -17 -13   14.14   23.79
  -1 -18  11  306.08   50.74
  -1 -18  10  115.28   35.54
  -1 -18   9  287.64   48.24
  -1 -18   8  260.91   44.75
  -1 -18   7  182.24   39.64
  -1 -18   6  355.19   50.38
  -1 -18   5  207.43   42.10
  -1 -18   4  428.62   53.77
  -1 -18   3  143.33   38.50
  -1 -18   2  380.38   52.03
  -1 -18   1   27.11   26.33
  -1 -18   0  427.33   53.14
  -1 -18  -1  151.93   38.00
  -1 -18  -2  449.96   53.27
  -1 -18  -3  -11.08   29.81
  -1 -18  -4  398.27   51.05
  -1 -18  -5  -23.70   29.40
  -1 -18  -6  567.28   59.71
  -1 -18  -7   45.13   30.58
  -1 -18  -8  674.43   63.74
  -1 -18  -9   44.35   27.34
  -1 -18 -10  407.32   51.83
  -1 -18 -11   -8.72   23.66
   2 -19  -9   39.01   26.15
   2 -19  -8  202.26   38.29
   2 -19  -7  155.23   35.11
   2 -19  -6   62.74   28.15
   2 -19  -5  134.54   34.63
   2 -19  -4  143.28   35.85
   2 -19  -3   52.27   29.84
   2 -19  -2  340.53   51.06
   2 -19  -1  149.63   36.51
   2 -19   0  300.97   46.72
   2 -19   1  365.95   51.26
   2 -19   2  298.34   48.59
   2 -19   3  400.48   55.03
   2 -19   4  148.44   40.62
   2 -19   5  222.35   44.40
   2 -18 -11   49.18   26.34
   2 -18 -10  -14.42   25.44
   2 -18  -9  -40.24   27.71
   2 -18  -8  -13.50   26.01
   2 -18  -7   38.47   22.61
   2 -18  -6  -44.82   31.06
   2 -18  -5  135.90   33.97
   2 -18  -4   37.61   27.19
   2 -18  -3  163.06   35.58
   2 -18  -2   24.00   26.01
   2 -18  -1   51.27   28.86
   2 -18   0   37.03   27.93
   2 -18   1  283.43   44.82
   2 -18   2   86.45   33.92
   2 -18   3  459.51   54.63
   2 -18   4  110.47   36.70
   2 -18   5  456.36   56.74
   2 -18   6  232.16   43.06
   2 -18   7  262.82   44.64
   2 -18   8  188.80   40.59
   2 -18   9  173.85   42.05
   2 -18  10  122.29   37.18
   2 -18  11  184.11   41.85
   2 -18  12  125.37   37.38
  -2  17  15  411.75   51.38
  -2  17  14  174.50   38.61
  -2  17  13  412.04   49.43
   2 -17 -12  185.97   35.32
  -2  17  12  157.54   34.41
   2 -17 -11  678.31   59.94
  -2  17  11  637.33   56.82
  -2  17  10  442.36   47.90
   2 -17 -10  282.63   40.57
   2 -17  -9  465.69   50.74
  -2  17   9  499.39   49.21
  -2  17   8  734.36   56.10
   2 -17  -8  605.72   56.19
   2 -17  -7  338.46   45.64
  -2  17   7  357.31   41.27
   2 -17  -6  781.41   62.62
   2 -17  -5  503.22   53.01
   2 -17  -4  556.90   56.52
   2 -17  -3  712.73   61.39
   2 -17  -2  606.55   58.83
   2 -17  -1  363.36   47.75
   2 -17   0 1181.74   77.72
   2 -17   1  473.79   54.82
   2 -17   2 1588.49   89.79
   2 -17   3  371.31   50.52
   2 -17   4 1320.43   85.23
   2 -17   5   82.09   33.13
   2 -17   6 1259.77   83.51
   2 -17   7   40.89   29.73
   2 -17   8 1084.86   76.97
   2 -17   9  108.49   35.83
   2 -17  10  969.49   76.10
   2 -17  11  119.55   36.25
   2 -17  12  892.86   74.69
   2 -17  13   64.68   34.45
   2 -17  14  967.65   78.50
   2 -17  15   63.36   35.51
   2 -17  16  603.30   66.25
  -2  16  16  250.11   44.80
  -2  16  15   13.32   23.11
  -2  16  14  381.44   49.40
   2 -16 -13   72.76   26.33
  -2  16  13   30.49   27.94
  -2  16  12  346.21   44.68
   2 -16 -12  335.99   42.75
  -2  16  11   48.11   26.47
   2 -16 -11   68.84   26.74
   2 -16 -10  256.26   38.48
  -2  16  10  314.20   40.59
   2 -16  -9    4.72   24.42
  -2  16   9    7.57   18.46
   2 -16  -8  341.01   41.44
  -2  16   8  411.73   42.99
   2 -16  -7  -21.86   23.90
   2 -16  -6  201.17   35.78
   2 -16  -5    6.46   20.69
   2 -16  -4   97.69   27.61
   2 -16  -3   60.97   27.79
   2 -16  -2  163.59   33.44
   2 -16  -1   92.38   33.09
   2 -16   0  337.78   44.03
   2 -16   1  137.61   34.97
   2 -16   2  100.42   31.63
   2 -16   3  -20.28   26.48
   2 -16   4    5.13   25.82
   2 -16   5   81.96   31.26
   2 -16   6   33.80   29.68
   2 -16   7    7.30   25.14
   2 -16   8   29.80   27.36
   2 -16   9   16.23   29.89
   2 -16  10  154.32   38.05
   2 -16  11   19.23   28.09
   2 -16  12   19.25   29.51
   2 -16  13  -22.43   30.67
   2 -16  14   -8.53   26.96
   2 -16  15   13.77   27.55
   2 -16  16   50.89   30.88
   2 -16  17  -29.08   30.86
   2 -16  18   -3.27   31.09
   2 -16  19  -27.01   32.26
  -2  15  17   -2.88   24.60
  -2  15  16  114.21   34.16
  -2  15  15   71.25   29.41
   2 -15 -14   55.22   23.91
  -2  15  14   53.69   27.57
   2 -15 -13  118.23   28.03
  -2  15  13  122.49   31.33
  -2  15  12  121.57   31.63
   2 -15 -12  102.09   26.75
   2 -15 -11  133.92   28.63
  -2  15  11  117.24   30.13
  -2  15  10   79.62   24.72
   2 -15 -10   23.41   20.93
  -2  15   9  124.33   28.85
   2 -15  -9   75.18   22.99
   2 -15  -8  -25.32   23.32
   2 -15  -7  237.93   35.51
   2 -15  -6  103.60   28.63
   2 -15  -5  583.42   52.40
   2 -15  -4  142.75   31.64
   2 -15  -3  490.87   48.91
   2 -15  -2   26.14   24.73
   2 -15  -1  527.73   50.34
   2 -15   0  116.15   32.93
   2 -15   1  753.81   60.54
   2 -15   2    4.71   25.05
   2 -15   3  782.67   61.38
   2 -15   4   25.42   25.37
   2 -15   5  518.65   51.36
   2 -15   6    9.79   23.45
   2 -15   7  553.30   56.43
   2 -15   8   50.21   31.87
   2 -15   9  624.46   58.40
   2 -15  10   24.20   25.38
   2 -15  11  763.91   65.95
   2 -15  12   58.59   32.40
   2 -15  13  820.99   69.33
   2 -15  14  210.33   42.28
   2 -15  15  601.93   60.44
   2 -15  16  206.22   42.73
   2 -15  17  263.58   45.54
   2 -15  18   58.29   31.77
   2 -15  19  288.22   49.64
   2 -15  20  157.36   39.03
   2 -15  21  309.38   50.41
   2 -15  22  251.78   46.96
  -2  14  18   49.22   28.76
  -2  14  17  586.57   60.85
  -2  14  16   74.63   31.07
   2 -14 -15  693.05   53.30
  -2  14  15  630.67   59.67
  -2  14  14  215.83   38.42
   2 -14 -14  123.94   27.36
   2 -14 -13  538.99   47.55
  -2  14  13  631.35   57.55
   2 -14 -12  129.77   28.74
  -2  14  12  122.43   31.50
   2 -14 -11  497.52   45.68
  -2  14  11  522.24   49.52
   2 -14 -10   26.64   19.70
  -2  14  10  105.96   27.90
   2 -14  -9  632.23   51.17
   2 -14  -8  230.12   34.30
   2 -14  -7  818.32   57.14
   2 -14  -6  311.66   39.53
   2 -14  -5  921.13   61.17
   2 -14  -4  674.98   53.65
   2 -14  -3  635.02   54.43
   2 -14  -2  934.82   63.15
   2 -14  -1  775.69   56.34
   2 -14   0 1050.43   66.24
   2 -14   1  825.69   60.78
   2 -14   2  861.11   61.80
   2 -14   3  592.17   53.36
  -2  14  -4  616.27   28.17
   2 -14   4  686.03   56.25
  -2  14  -5  165.75   14.35
   2 -14   5  161.63   34.15
  -2  14  -6  757.91   25.50
   2 -14   6  833.93   61.51
  -2  14  -7  150.11   10.19
   2 -14   7  156.64   33.71
   2 -14   8  833.69   63.20
  -2  14  -8  581.38   14.89
   2 -14   9  210.04   39.79
   2 -14  10  849.79   67.23
   2 -14  11  176.47   37.80
   2 -14  12 1113.31   75.91
   2 -14  13   58.41   32.04
   2 -14  14  790.92   66.43
   2 -14  15  169.79   38.53
   2 -14  16  337.46   48.82
   2 -14  17   41.32   26.84
   2 -14  18  229.80   42.61
   2 -14  19   21.08   28.60
   2 -14  20  336.79   49.63
   2 -14  21   19.61   29.96
   2 -14  22  380.91   51.03
   2 -14  23    1.23   29.94
   2 -14  24   71.35   31.47
   2 -14  25    6.74   26.90
  -2  13  19   58.28   32.23
  -2  13  18  174.24   39.55
  -2  13  17   50.21   30.66
  -2  13  16  190.63   38.03
  -2  13  15  -16.36   22.71
   2 -13 -15   -5.22   16.06
  -2  13  14   25.02   25.68
   2 -13 -14   46.74   20.26
  -2  13  13   -6.83   20.57
   2 -13 -13   58.59   22.96
   2 -13 -12   50.91   20.83
  -2  13  12    8.48   21.85
  -2  13  11  -11.27   22.44
   2 -13 -11  -54.54   24.23
   2 -13 -10  107.62   23.39
   2 -13  -9   -3.24   21.69
   2 -13  -8  119.82   26.92
   2 -13  -7  -10.48   18.74
   2 -13  -6    2.15   18.92
   2 -13  -5   92.46   28.07
   2 -13  -4   11.62   20.90
   2 -13  -3   38.21   22.55
   2 -13  -2   52.65   23.74
   2 -13  -1   20.61   20.93
   2 -13   0    9.25   20.58
   2 -13   1    2.37   21.59
   2 -13   2  -12.27   21.02
   2 -13   3   23.90   22.76
   2 -13   4   13.84   23.04
   2 -13   5   -7.90   23.16
  -2  13  -5    1.62    5.78
   2 -13   6   30.34   23.97
  -2  13  -6   25.14    6.49
   2 -13   7   83.21   28.62
  -2  13  -7   94.78    8.14
  -2  13  -8   28.39    4.65
   2 -13   8   35.29   25.63
   2 -13   9  100.59   30.92
   2 -13  10    7.41   22.51
   2 -13  11   31.63   26.76
   2 -13  12   23.25   24.65
   2 -13  13   94.22   31.32
   2 -13  14   78.34   32.60
   2 -13  15  330.32   44.92
   2 -13  16    7.23   26.36
   2 -13  17  227.36   40.73
   2 -13  18   78.72   33.38
   2 -13  19   29.86   28.03
   2 -13  20   45.01   29.72
   2 -13  21   64.43   34.02
   2 -13  22   34.82   29.18
   2 -13  23  204.15   42.70
   2 -13  24   50.69   29.56
   2 -13  25  179.73   40.02
  -2  12  20  388.55   55.18
  -2  12  19    6.69   23.74
  -2  12  18  572.61   61.34
  -2  12  17   68.09   30.48
  -2  12  16  652.90   60.54
   2 -12 -16  650.92   44.61
  -2  12  15  253.28   40.48
   2 -12 -15  246.76   30.18
   2 -12 -14  610.95   45.18
  -2  12  14  535.52   53.19
  -2  12  13  266.61   38.01
   2 -12 -13  294.23   33.55
  -2  12  12  529.80   49.04
   2 -12 -12  669.22   47.26
  -2  12  11  233.74   35.49
   2 -12 -11  200.47   29.61
   2 -12 -10  508.33   42.66
   2 -12  -9  388.18   38.21
   2 -12  -8  858.02   55.42
   2 -12  -7  856.03   54.08
   2 -12  -6  915.75   56.96
   2 -12  -5 1484.77   70.00
   2 -12  -4  683.43   49.48
   2 -12  -3 1636.62   74.23
   2 -12  -2  203.44   31.78
   2 -12  -1 1692.65   75.62
   2 -12   0  419.22   41.97
   2 -12   1 2123.07   86.30
   2 -12   2  698.58   52.40
   2 -12   3 2008.07   84.64
   2 -12   4  104.94   31.87
   2 -12   5 2685.54   98.76
  -2  12  -5 2642.35   46.99
   2 -12   6   85.16   31.98
  -2  12  -6   31.07    6.05
   2 -12   7 1982.55   97.88
  -2  12  -7 2377.64   35.75
  -2  12  -8   35.08    5.00
   2 -12   8   39.39   25.03
   2 -12   9 2234.58   94.07
   2 -12  10   79.75   30.89
   2 -12  11 1830.44   81.03
   2 -12  11 1666.58   82.68
   2 -12  12   80.08   29.37
   2 -12  12  111.20   32.48
   2 -12  13 1917.74   91.02
   2 -12  13 1907.97   89.48
   2 -12  14   57.46   28.34
   2 -12  14   99.22   32.05
   2 -12  15 1939.87   89.82
   2 -12  15 1506.53   86.02
   2 -12  16   76.27   29.92
   2 -12  16  113.49   32.76
   2 -12  17 1046.18   72.52
   2 -12  17 1317.51   77.53
   2 -12  18  168.09   35.77
   2 -12  18  114.00   30.81
   2 -12  19  999.22   71.08
   2 -12  20  145.16   37.62
   2 -12  21  986.90   73.44
   2 -12  22  147.94   35.72
   2 -12  23  728.80   64.33
   2 -12  24  178.42   38.94
   2 -12  25  248.61   43.64
   2 -12  26  127.72   36.78
  -2  11  21  685.43   67.11
  -2  11  20  148.06   38.22
  -2  11  19  656.11   63.18
  -2  11  18   34.62   26.56
  -2  11  17  828.32   66.55
   2 -11 -17  762.34   44.40
  -2  11  16    1.94   22.08
   2 -11 -16   -5.81   13.80
   2 -11 -15  900.66   50.11
  -2  11  15  868.79   65.83
  -2  11  14   70.54   27.50
   2 -11 -14   66.75   20.28
   2 -11 -13 1174.88   57.01
  -2  11  13 1086.23   68.49
   2 -11 -12   23.92   18.29
  -2  11  12   44.05   23.91
   2 -11 -11 1318.18   62.21
  -2  11  11 1318.92   68.02
  -2  11  11 1347.27   71.42
   2 -11 -10   18.37   16.14
  -2  11  10   35.07   20.77
   2 -11  -9 1706.40   71.06
  -2  11   9 1740.18   77.61
  -2  11   8  120.82   26.89
   2 -11  -8   24.76   17.12
   2 -11  -7 1612.85   69.32
  -2  11   7 1742.56   77.70
  -2  11   6  169.06   29.76
   2 -11  -6  148.33   26.10
  -2  11   5 1197.81   65.31
   2 -11  -5 1232.62   60.82
  -2  11   4  299.16   34.53
   2 -11  -4  275.95   33.04
  -2  11   3  822.52   54.92
   2 -11  -3  859.11   52.36
  -2  11   2   43.74   18.14
   2 -11  -2   66.96   22.59
  -2  11   1  962.30   59.70
   2 -11  -1 1042.59   57.48
   2 -11   0   91.34   24.01
  -2  11   0  112.04   24.30
  -2  11  -1 1964.79   82.60
   2 -11   1 1951.43   79.13
   2 -11   2  340.59   37.26
  -2  11  -2  266.24   36.53
   2 -11   3 1462.23   70.63
   2 -11   4 1024.91   59.34
  -2  11  -5  971.08   26.43
   2 -11   5  807.11   52.82
   2 -11   6  831.97   54.33
  -2  11  -6  712.14   20.28
   2 -11   7  520.65   48.31
   2 -11   7  525.38   45.41
  -2  11  -7  583.62   17.11
   2 -11   8  164.00   29.83
   2 -11   8  139.27   30.31
  -2  11  -8  103.27    7.58
   2 -11   9  528.81   48.10
   2 -11   9  393.72   40.87
   2 -11  10  172.60   35.30
   2 -11  10  171.43   31.75
   2 -11  11  436.94   43.98
   2 -11  12  360.85   40.75
   2 -11  13  489.56   44.36
   2 -11  14  411.51   42.51
   2 -11  15  249.26   35.08
   2 -11  16  126.42   29.65
   2 -11  17   98.86   26.97
   2 -11  18  344.54   42.86
   2 -11  19   95.14   26.58
   2 -11  19  101.15   17.58
   2 -11  20  274.02   24.69
   2 -11  20  203.62   38.94
   2 -11  20  288.17   38.68
   2 -11  21   75.67   16.82
   2 -11  21   84.76   33.95
   2 -11  21   27.76   22.46
   2 -11  22   61.95   27.73
   2 -11  22   25.32   26.21
   2 -11  23   22.21   28.45
   2 -11  24   18.32   27.15
   2 -11  25   13.79   25.42
   2 -11  26   -4.50   23.72
  -2  10  22   -0.41   26.65
  -2  10  21  -22.14   29.03
  -2  10  20   -2.25   24.05
  -2  10  19  -23.80   26.03
  -2  10  18   -5.93   22.82
   2 -10 -17   -7.46   11.56
  -2  10  17   19.94   22.97
  -2  10  16   -1.40   21.35
   2 -10 -16    5.55   10.18
  -2  10  16    2.13   14.66
   2 -10 -15    8.27   11.72
  -2  10  15   12.51   17.00
  -2  10  15   46.00   23.78
   2 -10 -14   13.51   13.40
  -2  10  14   10.55   15.14
  -2  10  14  -11.68   19.93
   2 -10 -13   -7.66   13.08
  -2  10  13  -14.05   21.15
  -2  10  13   16.28   14.52
   2 -10 -12  -15.22   13.92
  -2  10  12   12.99   17.19
  -2  10  12   -7.75   19.33
   2 -10 -11  -30.49   17.56
  -2  10  11   -7.25   18.77
  -2  10  10   38.28   19.06
   2 -10 -10   -6.51   15.22
  -2  10   9   18.40   17.71
   2 -10  -9   -4.49   15.93
  -2  10   8   12.80   15.45
   2 -10  -8   -1.93   15.15
  -2  10   7   13.37   16.43
   2 -10  -7   46.39   19.78
   2 -10  -6   54.62   18.49
  -2  10   6    7.73   15.77
  -2  10   5  167.65   26.61
   2 -10  -5  280.41   31.69
  -2  10   4   67.75   21.86
   2 -10  -4   60.05   20.42
  -2  10   3   10.36   18.17
   2 -10  -3  -21.56   18.59
  -2  10   2  137.28   25.13
   2 -10  -2  144.56   25.60
   2 -10  -1  119.75   24.53
  -2  10   1   59.18   18.71
  -2  10   0   70.33   20.77
   2 -10   0  104.82   24.33
   2 -10   1   -1.95   16.40
  -2  10  -1  -11.05   20.84
   2 -10   2  108.97   24.02
  -2  10  -2  103.43   24.80
   2 -10   3   44.14   21.30
  -2  10  -3  111.77   26.11
   2 -10   4  119.34   25.19
   2 -10   4  153.87   26.75
  -2  10  -4  167.79   26.98
  -2  10  -4  148.58   11.01
   2 -10   5  130.65   26.89
   2 -10   5  137.99   26.62
  -2  10  -5  129.60    9.26
  -2  10  -5  162.79   26.21
  -2  10  -6  615.14   43.53
   2 -10   6  352.67   40.72
   2 -10   6  558.92   42.92
  -2  10  -6  510.55   15.80
  -2  10  -7   10.49    3.47
  -2  10  -7   27.48   16.53
   2 -10   7   31.47   20.55
  -2  10  -8  523.25   16.69
  -2  10  -8  599.45   43.08
   2 -10   8  559.04   43.88
   2 -10   9   62.96   22.31
  -2  10  -9   67.15   18.78
   2 -10  10  270.79   32.15
  -2  10 -10  254.79   30.51
   2 -10  11  230.36   32.06
   2 -10  12  401.04   39.16
   2 -10  13   84.23   24.76
   2 -10  14  593.72   47.33
   2 -10  15  228.60   31.87
   2 -10  16  239.21   20.95
   2 -10  16  240.26   32.63
   2 -10  17  192.02   19.92
   2 -10  17  229.42   33.54
   2 -10  18  275.49   36.64
   2 -10  18  328.51   25.87
   2 -10  19  237.42   24.04
   2 -10  19  229.33   35.07
   2 -10  20  340.94   28.63
   2 -10  20  379.41   43.03
   2 -10  21  300.63   28.04
   2 -10  21  275.34   38.10
   2 -10  22  343.67   31.62
   2 -10  22  352.80   42.05
   2 -10  23  293.24   38.80
   2 -10  23  214.07   25.98
   2 -10  24  123.49   34.95
   2 -10  24  198.57   34.50
   2 -10  25   76.14   33.45
   2 -10  26   73.12   30.95
  -2   9  23   71.15   33.39
  -2   9  22  632.57   63.86
  -2   9  21   15.24   26.39
  -2   9  20  314.82   46.44
  -2   9  19  -27.97   28.26
  -2   9  18  501.06   52.95
   2  -9 -18  449.46   28.74
   2  -9 -17   16.82   11.55
  -2   9  17   12.88   14.71
  -2   9  17   11.28   22.89
   2  -9 -16 1049.30   44.41
  -2   9  16 1020.40   52.53
  -2   9  16 1063.14   69.92
  -2   9  15   24.54   16.97
   2  -9 -15   26.50   12.68
  -2   9  15   40.51   24.63
   2  -9 -14 1316.68   52.44
  -2   9  14 1271.78   72.51
  -2   9  14 1213.90   58.80
  -2   9  13   50.98   23.87
   2  -9 -13   37.77   14.56
  -2   9  13   63.92   20.91
   2  -9 -12 1122.13   49.53
  -2   9  12 1174.69   56.68
  -2   9  12 1172.98   63.73
  -2   9  11  140.84   25.67
  -2   9  11  163.52   25.26
   2  -9 -11  133.11   20.55
   2  -9 -10 1228.99   53.45
  -2   9  10 1256.77   58.92
   2  -9  -9  494.68   34.73
  -2   9   9  574.34   41.63
   2  -9  -8 1256.94   54.24
  -2   9   8 1257.01   60.06
  -2   9   7  569.79   42.06
   2  -9  -7  576.66   39.40
  -2   9   6 1335.69   61.95
   2  -9  -6 1296.91   55.68
  -2   9   5  607.89   43.77
   2  -9  -5  702.03   43.68
   2  -9  -4  857.95   46.93
  -2   9   4  871.13   52.56
   2  -9  -3  866.35   47.44
  -2   9   3  834.51   50.76
   2  -9  -2  758.69   44.77
  -2   9   2  717.75   46.08
   2  -9  -1  509.38   38.18
  -2   9   1  546.98   40.79
  -2   9   0 1592.87   67.80
   2  -9   0 1381.25   61.18
   2  -9   1 1145.73   56.30
  -2   9  -1 1083.71   55.52
  -2   9  -2 1866.41   72.05
   2  -9   2 1534.93   67.23
   2  -9   2 1644.90   65.77
   2  -9   3 1464.47   71.80
  -2   9  -3 1796.57   70.14
   2  -9   3 1780.25   68.65
   2  -9   4  833.70   48.69
  -2   9  -4  836.99   49.07
  -2   9  -4  759.27   20.53
   2  -9   5 3139.28   88.53
  -2   9  -5 3103.89   90.06
  -2   9  -5 2918.01   35.31
  -2   9  -6  392.09   33.27
  -2   9  -6  282.02   10.85
   2  -9   6  352.67   35.08
   2  -9   7 2892.12   87.10
  -2   9  -7 3237.63   91.32
   2  -9   8  430.72   37.89
  -2   9  -8  462.30   36.33
   2  -9   9 2839.35   85.78
  -2   9  -9 2752.31   85.89
   2  -9  10  340.94   34.17
  -2   9 -10  373.64   32.83
  -2   9 -11 2918.63   89.25
   2  -9  11 2881.04   88.16
  -2   9 -12  198.10   26.96
   2  -9  12  203.81   30.48
   2  -9  13 1944.79   74.95
   2  -9  13 1929.29   46.52
  -2   9 -13 1987.62   75.10
   2  -9  14  271.25   33.44
  -2   9 -14  289.78   31.82
   2  -9  14  275.97   20.03
   2  -9  15 1554.57   69.62
   2  -9  15 1539.63   46.99
   2  -9  16   13.43   10.28
   2  -9  16   24.19   22.33
   2  -9  17 1634.13   71.40
   2  -9  17 1724.79   54.51
   2  -9  18   21.59   12.50
   2  -9  18   31.06   22.73
   2  -9  19 1272.30   65.24
   2  -9  19 1232.94   51.20
   2  -9  20  -21.92   23.24
   2  -9  20   12.73   12.59
   2  -9  21  727.12   51.76
   2  -9  21  694.34   41.73
   2  -9  22    3.48   19.91
   2  -9  22   11.36   13.29
   2  -9  23  577.70   48.74
   2  -9  23  572.76   40.96
   2  -9  24   41.92   17.44
   2  -9  24   -5.81   19.38
   2  -9  25  635.05   50.52
   2  -9  25  605.91   45.28
   2  -9  26   13.32   25.13
  -2   8  23  221.24   42.88
  -2   8  22  117.22   34.83
  -2   8  21   73.94   29.27
  -2   8  20  132.07   31.66
  -2   8  19  214.52   38.88
   2  -8 -18  246.59   19.92
  -2   8  18  247.16   39.94
  -2   8  17  488.73   48.29
   2  -8 -17  533.18   29.05
  -2   8  17  514.15   35.02
  -2   8  16  333.48   42.36
  -2   8  16  310.58   29.38
   2  -8 -16  333.93   24.64
  -2   8  15  608.20   52.02
   2  -8 -15  563.94   31.22
  -2   8  15  582.05   38.50
   2  -8 -14  192.01   19.86
  -2   8  14  182.79   24.27
  -2   8  14  213.37   32.98
  -2   8  13  477.33   34.98
  -2   8  13  479.87   43.84
   2  -8 -13  483.17   30.53
  -2   8  12   -0.10   18.70
   2  -8 -12   21.24   11.76
  -2   8  12   13.11   14.29
   2  -8 -11 1064.37   45.23
  -2   8  11  912.07   50.91
  -2   8  11  973.04   55.70
  -2   8  10   30.71   17.41
   2  -8 -10  -10.86   13.71
   2  -8  -9 1107.96   47.09
  -2   8   9 1155.60   54.31
  -2   8   8   67.47   18.17
   2  -8  -8   82.93   16.42
   2  -8  -7  417.32   31.11
  -2   8   7  451.55   36.15
  -2   8   6   12.07   17.81
   2  -8  -6   46.76   16.35
  -2   8   5  917.02   49.33
   2  -8  -5  927.59   44.75
   2  -8  -4   80.93   16.91
  -2   8   4   59.92   17.45
  -2   8   3  802.57   45.30
   2  -8  -3  813.52   43.94
   2  -8  -2   -0.69   15.42
  -2   8   2  -10.80   15.44
  -2   8   1  906.33   47.50
   2  -8  -1  837.33   45.54
  -2   8   0  122.94   20.12
   2  -8   0  201.43   27.58
   2  -8   1  497.34   35.38
  -2   8  -1  444.47   35.11
   2  -8   1  495.36   36.12
   2  -8   2   39.90   17.98
  -2   8  -2   86.29   21.54
   2  -8   3  493.47   36.54
  -2   8  -3  480.30   36.82
  -2   8  -4  154.72    8.24
   2  -8   4  163.18   25.47
  -2   8  -4  182.06   24.30
  -2   8  -5   84.50   18.21
  -2   8  -5   45.35    4.76
   2  -8   5   46.28   18.65
  -2   8  -6   22.43   13.27
  -2   8  -6    8.74    2.79
   2  -8   6   26.25   18.83
  -2   8  -7   80.40   18.05
   2  -8   7   87.50   20.76
   2  -8   8   28.98   18.21
  -2   8  -8   42.69   13.43
   2  -8   9  581.57   38.89
  -2   8  -9  573.02   37.23
  -2   8 -10   98.77   18.63
   2  -8  10  120.42   21.87
   2  -8  11  600.91   23.55
   2  -8  11  580.95   39.34
  -2   8 -11  591.13   38.14
   2  -8  12   14.39    8.23
  -2   8 -12    5.76   11.79
   2  -8  12   20.70   15.46
   2  -8  13  121.42   14.15
   2  -8  13  152.05   25.10
  -2   8 -13  129.42   20.10
  -2   8 -14   18.04   12.52
   2  -8  14   16.07   18.44
   2  -8  14   12.83    9.86
   2  -8  15   52.40   20.79
   2  -8  15   45.99   12.13
  -2   8 -15   40.69   14.76
   2  -8  16    1.61   10.25
  -2   8 -16   19.82   14.76
   2  -8  16   27.37   18.50
  -2   8 -17   17.35   13.31
   2  -8  17   23.15   13.89
   2  -8  17   13.69   18.40
  -2   8 -18    5.44   12.55
   2  -8  18   16.54   12.26
   2  -8  19   72.24   23.06
   2  -8  19   69.09   16.76
   2  -8  20   39.83   15.69
   2  -8  20   38.46   17.95
   2  -8  21   34.80   18.75
   2  -8  21   64.80   17.69
   2  -8  22    8.41   13.72
   2  -8  22   -0.28   17.61
   2  -8  23   44.64   18.03
   2  -8  23   47.63   20.30
   2  -8  24   22.65   19.46
   2  -8  24  -15.23   18.31
   2  -8  25   76.46   20.96
   2  -8  25   55.40   22.39
   2  -8  26    5.48   16.19
   2  -8  27   26.17   19.38
  -2   7  24   50.06   29.30
  -2   7  23  258.20   42.43
  -2   7  22  -14.13   23.46
  -2   7  21   66.50   28.72
  -2   7  20   16.38    8.46
  -2   7  20   13.88   22.85
  -2   7  19   15.15   21.52
  -2   7  18   -4.09   11.11
  -2   7  18  -14.94   22.80
  -2   7  17  303.63   25.47
  -2   7  17  294.72   40.06
   2  -7 -17  322.52   20.99
  -2   7  16   27.19   13.78
   2  -7 -16    2.85    8.42
  -2   7  16   12.41   19.40
   2  -7 -15  560.96   27.85
  -2   7  15  544.85   34.52
  -2   7  15  542.12   47.34
   2  -7 -14   19.35   10.03
  -2   7  14   -4.14   18.40
  -2   7  14   12.03   13.16
   2  -7 -13  699.13   32.30
  -2   7  13  736.58   49.85
  -2   7  13  703.37   38.68
   2  -7 -12  109.00   15.83
  -2   7  12  131.92   25.27
  -2   7  12  106.05   18.94
   2  -7 -11  470.27   28.63
  -2   7  11  450.57   37.69
  -2   7  11  460.15   33.54
   2  -7 -10  428.80   26.74
  -2   7  10  449.30   33.03
  -2   7  10  393.86   35.06
  -2   7   9   77.37   17.41
   2  -7  -9   62.17   13.52
   2  -7  -8 1075.55   43.34
  -2   7   8 1026.66   48.61
  -2   7   7  392.98   32.03
   2  -7  -7  448.00   29.91
   2  -7  -6  475.43   31.12
  -2   7   6  480.80   34.61
  -2   7   5  968.30   46.75
   2  -7  -5  940.97   43.34
   2  -7  -4 1441.08   52.07
  -2   7   4 1416.98   55.78
  -2   7   3  228.13   25.51
   2  -7  -3  280.71   25.91
  -2   7   2 1820.46   61.96
   2  -7  -2 1791.87   59.91
  -2   7   1  396.52   29.95
   2  -7  -1  325.94   28.83
   2  -7  -1  309.18   27.91
  -2   7   0  667.74   38.92
   2  -7   0  656.38   38.51
   2  -7   0  735.15   40.63
  -2   7  -1 1180.45   50.64
   2  -7   1 1217.53   49.79
   2  -7   2 1990.60   61.30
  -2   7  -2 2071.29   62.92
  -2   7  -3  205.07   24.13
   2  -7   3  211.47   24.79
   2  -7   4 2744.69   72.66
  -2   7  -4 2696.70   72.18
   2  -7   5   45.12   19.00
  -2   7  -5   43.90   14.70
  -2   7  -6 4387.52   91.91
   2  -7   6 4282.07   90.10
  -2   7  -7   33.24   13.46
   2  -7   7   26.63   16.78
  -2   7  -8 2297.42   67.89
   2  -7   8 2227.15   67.10
   2  -7   9   74.35    9.08
  -2   7  -9   64.33   16.98
   2  -7   9   91.41   20.34
   2  -7  10 3000.09   48.84
   2  -7  10 2981.61   78.87
  -2   7 -10 2964.48   78.07
  -2   7 -11   84.23   16.93
   2  -7  11   68.06   19.05
   2  -7  11   82.75   11.38
   2  -7  12 1692.14   43.60
   2  -7  12 1701.49   61.91
  -2   7 -12 1745.80   60.83
   2  -7  13   31.77   16.82
   2  -7  13   29.60   10.72
  -2   7 -13   21.39   12.81
  -2   7 -14 2479.97   73.96
   2  -7  14 2505.26   76.17
   2  -7  14 2580.77   60.23
   2  -7  15   24.57   19.22
  -2   7 -15   40.37   16.96
   2  -7  15   25.90   13.11
   2  -7  16 2922.38   71.27
   2  -7  16 2819.97   82.87
  -2   7 -16 2855.95   80.56
   2  -7  17  419.81   36.54
  -2   7 -17  350.02   30.14
   2  -7  17  374.35   29.14
   2  -7  18 2025.50   65.50
  -2   7 -18 1867.88   66.84
   2  -7  18 2032.67   73.12
   2  -7  19  413.49   35.95
   2  -7  19  397.92   32.23
  -2   7 -19  330.97   29.84
  -2   7 -20 1325.24   57.56
   2  -7  20 1408.70   62.26
   2  -7  20 1423.75   59.86
   2  -7  21  119.44   23.55
   2  -7  21   71.20   20.63
   2  -7  22  671.10   46.44
   2  -7  22  600.30   42.70
   2  -7  23  199.22   28.61
   2  -7  23  236.79   30.78
   2  -7  24  486.90   42.73
   2  -7  24  470.24   40.68
   2  -7  25  258.71   33.00
   2  -7  25  269.56   32.14
   2  -7  26  765.77   54.33
   2  -7  27  194.44   34.33
   2  -7  28  515.06   48.37
  -2   6  25  223.40   42.98
  -2   6  24  811.92   69.97
  -2   6  23  221.57   40.21
  -2   6  22  580.81   57.13
  -2   6  21  246.23   39.51
  -2   6  20  580.04   24.53
  -2   6  20  476.26   50.06
  -2   6  19   50.11    9.56
  -2   6  19   66.06   13.45
  -2   6  19   79.74   27.86
  -2   6  18 1429.85   46.70
  -2   6  18 1480.36   78.85
  -2   6  17  302.05   38.76
  -2   6  17  253.43   22.21
   2  -6 -16 2719.79   51.78
  -2   6  16 2607.60   97.44
  -2   6  16 2723.11   66.64
  -2   6  15  459.47   43.95
  -2   6  15  406.39   27.92
   2  -6 -15  462.43   22.55
  -2   6  14 1678.46   55.31
  -2   6  14 1764.17   75.87
   2  -6 -14 1818.54   44.16
  -2   6  13  100.47   23.77
  -2   6  13   99.91   16.90
   2  -6 -13   86.18   11.92
  -2   6  12 2026.19   75.66
  -2   6  12 1996.91   60.57
   2  -6 -12 2359.35   52.07
  -2   6  11   12.05   16.95
   2  -6 -11    8.54    8.59
  -2   6  11   23.12   13.27
   2  -6 -10 3704.22   67.83
  -2   6  10 3470.18   79.42
  -2   6  10 3419.53   90.56
   2  -6  -9   17.69    9.05
  -2   6   9   32.12   16.72
  -2   6   9   52.27   14.98
   2  -6  -8 2304.32   56.45
  -2   6   8 2409.73   70.10
  -2   6   8 2276.74   65.41
   2  -6  -7   29.86   13.02
  -2   6   7   13.96   14.10
   2  -6  -6 3607.89   72.09
  -2   6   6 3535.90   79.71
  -2   6   5  175.09   20.33
   2  -6  -5  156.16   19.49
   2  -6  -4 6681.81  102.02
  -2   6   4 6523.71  106.29
   2  -6  -3 1434.44   48.80
  -2   6   3 1255.18   47.22
  -2   6   2 4109.53   83.14
   2  -6  -2 4110.91   80.67
   2  -6  -2 3768.48   80.45
  -2   6   1 1853.61   56.26
   2  -6  -1 1774.66   54.69
   2  -6   0 2091.33   57.96
  -2   6   0 2196.09   59.33
  -2   6  -1 1663.89   53.49
   2  -6   1 1651.78   51.46
   2  -6   2 4921.81   86.76
  -2   6  -2 4857.24   87.41
   2  -6   3 2159.84   59.08
  -2   6  -3 2190.55   59.62
   2  -6   4 2145.11   60.46
  -2   6  -4 2173.74   59.90
  -2   6  -5 2969.11   69.35
   2  -6   5 2927.01   69.87
   2  -6   6 1706.80   53.93
  -2   6  -6 1709.23   54.45
   2  -6   7 1361.69   25.03
   2  -6   7 1390.52   49.58
  -2   6  -7 1401.28   49.04
  -2   6  -8 1097.66   44.45
   2  -6   8 1085.50   44.59
   2  -6   8 1191.00   26.38
   2  -6   9  984.45   41.79
  -2   6  -9  915.16   41.61
   2  -6   9  993.74   27.39
  -2   6 -10 1610.73   54.30
   2  -6  10 1521.06   52.77
   2  -6  10 1572.94   37.36
  -2   6 -11 1563.70   53.78
   2  -6  11 1551.50   54.71
   2  -6  11 1564.36   40.77
  -2   6 -12 1847.20   58.87
   2  -6  12 1797.94   58.80
   2  -6  12 1768.64   47.03
  -2   6 -13 2207.17   65.40
   2  -6  13 2244.74   55.36
   2  -6  13 2284.05   67.02
   2  -6  14  762.65   41.10
  -2   6 -14  827.81   41.39
   2  -6  14  774.61   36.26
   2  -6  15 1395.71   49.29
  -2   6 -15 1367.82   52.87
   2  -6  15 1373.54   54.76
  -2   6 -16  506.63   33.31
   2  -6  16  501.86   34.76
   2  -6  16  517.22   32.49
   2  -6  17 1573.36   57.27
   2  -6  17 1611.54   61.28
  -2   6 -17 1549.00   57.64
   2  -6  18  311.44   29.28
   2  -6  18  299.60   29.30
  -2   6 -18  340.60   29.25
   2  -6  19 1006.18   50.74
  -2   6 -19  961.33   46.51
   2  -6  19 1008.64   50.04
   2  -6  20  218.46   26.93
   2  -6  20  174.85   24.32
  -2   6 -20  185.11   23.46
  -2   6 -21  510.07   35.39
   2  -6  21  482.88   39.02
   2  -6  21  533.17   39.26
   2  -6  22  120.42   21.36
   2  -6  22  132.86   23.63
   2  -6  23  617.18   46.51
   2  -6  23  666.05   43.77
   2  -6  24   76.07   20.81
   2  -6  24   73.22   21.57
   2  -6  25  844.72   56.76
   2  -6  26   33.17   19.24
   2  -6  27  368.24   42.91
   2  -6  28    5.59   19.09
   2  -6  29  101.47   26.82
   2  -6  30   29.52   21.74
  -2   5  25   18.23   23.60
  -2   5  24   32.12   26.55
  -2   5  23   30.15   26.89
  -2   5  22  262.99   40.64
  -2   5  21   38.20   23.80
  -2   5  20  204.84   33.71
  -2   5  20  238.67   13.16
  -2   5  19  121.84   13.10
  -2   5  19  132.71   28.97
  -2   5  19   99.76   10.32
  -2   5  18  313.53   37.49
  -2   5  18  284.17   16.50
  -2   5  18  306.75   20.00
  -2   5  17  134.76   15.10
  -2   5  17  183.01   31.31
  -2   5  17  147.42   12.89
  -2   5  16  386.89   39.49
  -2   5  16  370.77   23.26
   2  -5 -15  377.24   17.93
  -2   5  15  363.13   23.29
  -2   5  15  372.30   38.39
   2  -5 -14    4.28    5.84
  -2   5  14    4.91    9.57
  -2   5  14   18.17   17.55
  -2   5  13   99.52   22.59
   2  -5 -13   95.74   10.31
  -2   5  13   77.78   13.91
   2  -5 -12   95.28   10.57
  -2   5  12  109.06   22.04
  -2   5  12  115.42   15.80
  -2   5  11   96.09   20.60
  -2   5  11   94.67   15.49
   2  -5 -11   81.41   10.60
  -2   5  10  299.07   23.21
  -2   5  10  290.65   28.60
   2  -5 -10  291.55   17.53
  -2   5   9   70.87   14.52
  -2   5   9   70.10   17.77
   2  -5  -9   52.59    9.98
   2  -5  -8   68.18   11.04
  -2   5   8   73.68   16.98
  -2   5   8   69.54   13.97
  -2   5   7  301.96   22.88
   2  -5  -7  284.63   19.54
  -2   5   7  307.57   25.45
  -2   5   6    2.14   11.38
   2  -5  -6   23.97   12.02
  -2   5   6   -2.59   11.45
  -2   5   5  567.53   29.53
  -2   5   5  592.31   30.44
   2  -5  -5  565.85   27.77
  -2   5   4  -10.17   10.35
   2  -5  -4    0.88   10.93
  -2   5   3  442.35   26.38
   2  -5  -3  485.88   26.74
   2  -5  -3  337.07   27.26
   2  -5  -2   57.90   15.38
  -2   5   2   34.58   12.11
   2  -5  -1   50.00   13.71
  -2   5   1   51.07   13.36
  -2   5   0  463.40   25.81
   2  -5   0  432.27   25.95
  -2   5  -1  659.15   31.28
   2  -5   1  700.98   31.88
  -2   5  -1  594.44   14.72
  -2   5  -2   99.68   14.29
   2  -5   2   76.47   15.44
  -2   5  -3  346.17   22.67
   2  -5   3  345.87   23.33
  -2   5  -4  543.23   28.23
   2  -5   4  517.88   28.22
  -2   5  -5   52.59   11.86
   2  -5   5   66.14   14.23
   2  -5   6   32.14   14.67
  -2   5  -6    6.27    9.72
   2  -5   6   11.24    4.27
  -2   5  -7   13.34   10.13
   2  -5   7   25.89   14.39
   2  -5   7    6.97    5.85
   2  -5   8  156.21   11.59
  -2   5  -8  154.83   17.96
   2  -5   8  202.20   20.86
  -2   5  -9   93.63   16.01
   2  -5   9  122.60   18.00
   2  -5   9   90.25   10.81
   2  -5  10   14.46    8.51
  -2   5 -10   10.25   10.35
  -2   5 -11  138.79   17.15
   2  -5  11  131.30   13.46
   2  -5  11  166.26   20.50
   2  -5  12   30.61   15.40
  -2   5 -12   18.58   10.99
   2  -5  12   28.44   11.32
   2  -5  13    0.32   10.01
  -2   5 -13  -10.35    8.90
   2  -5  14   34.29   16.29
   2  -5  14    9.34   11.13
  -2   5 -14    6.75    9.06
   2  -5  15  234.70   23.51
   2  -5  15  208.72   21.25
  -2   5 -15  184.91   20.32
  -2   5 -16  109.05   17.33
   2  -5  16  172.44   23.78
   2  -5  16  122.37   18.44
  -2   5 -17  150.95   19.59
   2  -5  17  220.97   24.85
   2  -5  17  164.87   21.48
   2  -5  18  533.47   34.91
   2  -5  18  497.79   35.57
  -2   5 -18  542.36   34.02
  -2   5 -19   77.21   16.06
   2  -5  19   74.11   18.10
   2  -5  19   69.13   18.51
   2  -5  20  183.33   22.79
  -2   5 -20  217.36   23.72
   2  -5  20  195.15   26.88
   2  -5  21   28.22   14.37
   2  -5  21    8.00   15.53
  -2   5 -21    4.85   10.69
   2  -5  22   66.48   17.56
   2  -5  22   59.50   19.33
   2  -5  23   36.75   19.36
   2  -5  23   12.53   14.01
   2  -5  24   78.28   24.45
   2  -5  24   52.46   18.86
   2  -5  25   25.11   20.84
   2  -5  26   78.04   24.07
   2  -5  27   45.27   22.91
   2  -5  28  166.18   32.34
   2  -5  29   62.68   25.42
   2  -5  30  263.64   39.60
  -2   4  26   50.31   29.01
  -2   4  25  363.89   47.64
  -2   4  24   -3.37   24.05
  -2   4  23  372.74   48.94
  -2   4  22   36.21   24.74
  -2   4  21   88.42   27.73
  -2   4  20   27.39   23.81
  -2   4  19  226.01   11.74
  -2   4  19  223.88   34.40
  -2   4  19  199.55   10.06
  -2   4  18   33.05   22.26
  -2   4  18    6.76    4.67
  -2   4  18   22.08    7.30
  -2   4  17 1138.82   31.44
  -2   4  17 1059.92   26.48
  -2   4  17 1062.72   61.69
  -2   4  16  213.66   13.34
  -2   4  16  236.55   33.89
  -2   4  16  230.66   16.98
  -2   4  15 1110.02   59.15
  -2   4  15 1163.85   34.88
  -2   4  15 1073.60   28.01
  -2   4  14  262.51   18.45
  -2   4  14  250.80   30.60
  -2   4  13 1954.52   72.09
   2  -4 -13 1998.76   34.49
  -2   4  13 2088.29   47.21
  -2   4  12  306.20   30.50
   2  -4 -12  284.32   13.51
  -2   4  12  314.17   19.96
  -2   4  11 1510.61   40.38
   2  -4 -11 1382.61   29.29
  -2   4  11 1418.55   57.18
  -2   4  10   48.82   12.19
   2  -4 -10   51.32    7.84
  -2   4  10   62.87   17.79
  -2   4   9  779.18   30.50
  -2   4   9  729.54   38.96
   2  -4  -9  736.57   22.40
  -2   4   8   22.58   10.90
  -2   4   8    1.38   12.55
   2  -4  -8   19.04    6.80
  -2   4   7  842.74   31.11
   2  -4  -7  830.03   26.34
  -2   4   7  874.88   37.49
  -2   4   6   36.79   10.82
  -2   4   6   39.65   13.20
   2  -4  -6   42.29    9.92
   2  -4  -5 3405.32   57.05
  -2   4   5 3462.58   59.98
  -2   4   5 3347.18   63.88
  -2   4   4 1622.00   40.53
   2  -4  -4 1523.19   39.77
  -2   4   4 1554.54   40.93
  -2   4   3 4783.55   64.85
   2  -4  -3 4752.61   70.36
  -2   4   3 4699.08   69.01
  -2   4   2 2440.18   49.16
   2  -4  -2 2377.07   48.89
  -2   4   2 2407.63   41.57
   2  -4  -1  559.91   25.45
  -2   4   1  587.68   18.49
  -2   4   1  562.72   25.03
  -2   4   0  227.31   10.30
   2  -4   0  243.28   18.38
  -2   4   0  218.62   17.00
  -2   4  -1 1738.44   42.35
   2  -4   1 1696.52   42.44
  -2   4  -2 1679.19   42.70
   2  -4   2 1713.98   43.23
   2  -4   3  633.38   28.72
  -2   4  -3  659.25   27.51
  -2   4  -4 5288.65   77.45
   2  -4   4 5240.64   75.52
   2  -4   5  154.53   17.43
  -2   4  -5  112.45   13.54
   2  -4   5  116.14    6.98
  -2   4  -6 2508.66   55.42
   2  -4   6 2661.65   35.06
   2  -4   6 2599.10   55.45
   2  -4   7 1486.61   43.62
  -2   4  -7 1445.87   43.35
   2  -4   7 1474.16   30.50
  -2   4  -8  997.09   36.09
   2  -4   8  989.51   28.65
   2  -4   8  902.42   34.95
  -2   4  -9   87.59   14.88
   2  -4   9   89.48   15.23
   2  -4   9   93.49   11.95
   2  -4  10 2767.27   62.37
  -2   4 -10 2782.69   62.59
   2  -4  10 2760.59   55.22
   2  -4  11   96.60   15.53
  -2   4 -11   96.15   15.29
   2  -4  11   89.04   14.00
  -2   4 -12 3374.22   70.81
   2  -4  12 3044.72   68.53
   2  -4  12 3267.76   67.78
   2  -4  13  233.84   21.53
  -2   4 -13  226.39   20.46
   2  -4  13  212.38   20.84
   2  -4  14 1605.14   51.67
  -2   4 -14 1458.07   48.56
   2  -4  14 1480.61   51.32
   2  -4  15   60.65   14.18
   2  -4  15   34.46   12.55
  -2   4 -15   41.89   11.36
  -2   4 -16 1512.41   51.82
   2  -4  16 1501.57   51.32
   2  -4  16 1508.28   56.26
   2  -4  17   33.12   15.24
   2  -4  17    5.81   13.10
  -2   4 -17    9.30   10.39
   2  -4  18 2335.73   76.09
  -2   4 -18 2308.17   66.08
   2  -4  18 2316.16   66.05
   2  -4  19   51.46   16.94
   2  -4  19   27.26   17.76
  -2   4 -19   47.43   14.05
   2  -4  20 1110.92   47.75
   2  -4  20 1055.72   55.86
  -2   4 -20 1031.01   45.65
  -2   4 -21   36.84   13.77
   2  -4  21   63.26   18.42
   2  -4  21   19.68   17.32
   2  -4  22 1114.21   61.80
   2  -4  22 1143.55   54.72
   2  -4  22 1133.27   50.37
   2  -4  23   13.88   17.75
   2  -4  23    1.87   13.86
   2  -4  24 1735.14   81.28
   2  -4  24 1751.71   63.00
   2  -4  25   29.67   20.63
   2  -4  26  908.08   62.75
   2  -4  27   41.93   24.10
   2  -4  28  282.39   40.16
   2  -4  29  125.49   30.96
   2  -4  30  420.69   49.68
  -2   3  27  268.57   44.15
  -2   3  26  280.16   45.32
  -2   3  25  556.66   56.81
  -2   3  24  417.53   49.53
  -2   3  23  655.73   56.55
  -2   3  22  227.68   37.59
  -2   3  21  497.69   49.67
  -2   3  20  590.99   49.76
  -2   3  19  571.02   48.80
  -2   3  18 1559.76   74.62
  -2   3  17  954.31   20.15
  -2   3  17 1042.28   60.37
  -2   3  16 1093.71   58.61
  -2   3  16 1036.97   23.89
  -2   3  16  938.98   20.12
  -2   3  15  117.20    7.94
  -2   3  15  114.16   24.13
  -2   3  15  139.49   10.67
  -2   3  14 1554.24   32.81
  -2   3  14 1457.28   26.93
  -2   3  14 1571.82   65.17
  -2   3  13   94.01    7.69
  -2   3  13   97.98   21.20
  -2   3  13   92.08    9.95
  -2   3  12 1543.22   34.05
  -2   3  12 1523.99   60.00
  -2   3  11  133.60   20.26
   2  -3 -11  137.45    7.96
  -2   3  11  158.41   12.38
   2  -3 -10 1364.11   23.11
  -2   3  10 1432.65   32.71
  -2   3  10 1379.74   53.13
  -2   3   9  394.28   28.74
  -2   3   9  468.97   19.06
   2  -3  -9  389.15   12.97
   2  -3  -8  910.20   19.61
  -2   3   8  977.43   26.32
  -2   3   8  898.16   38.60
  -2   3   7  145.17   18.59
  -2   3   7  154.78   12.19
   2  -3  -7  134.34    9.04
  -2   3   6 3448.08   48.43
   2  -3  -6 3345.26   43.06
  -2   3   6 3264.81   63.96
  -2   3   5    4.53   10.02
  -2   3   5    7.02    6.35
   2  -3  -5   14.62    7.30
   2  -3  -4 1780.45   36.19
  -2   3   4 1624.91   33.36
   2  -3  -4 1664.96   36.01
  -2   3   4 1635.91   39.25
  -2   3   3    8.92    8.53
  -2   3   3   10.82    7.24
   2  -3  -3    9.87    9.42
  -2   3   2  884.50   24.77
  -2   3   2  876.36   23.76
   2  -3  -2  829.31   25.12
   2  -3  -1 1091.84   28.63
  -2   3   1 1041.62   22.33
  -2   3   1 1084.06   27.94
   2  -3  -1  910.40   21.29
   2  -3   0 2384.15   27.81
  -2   3   0 2402.57   42.80
   2  -3   0 2414.51   42.04
  -2   3   0 2438.82   27.80
  -2   3  -1   90.46   11.02
   2  -3   1  105.41   12.48
   2  -3   2 4261.43   59.62
  -2   3  -2 4408.59   60.24
   2  -3   3  621.79   25.51
  -2   3  -3  605.67   24.50
  -2   3  -4 2847.55   52.54
   2  -3   4 2921.10   52.85
  -2   3  -5  398.69   20.95
   2  -3   5  357.36   20.62
  -2   3  -6 1041.32   33.55
   2  -3   6 1061.26   34.12
   2  -3   7  428.14   22.47
  -2   3  -7  405.72   21.52
   2  -3   8 1484.23   41.88
  -2   3  -8 1440.72   40.85
   2  -3   9 1051.75   36.08
  -2   3  -9  998.14   35.56
   2  -3   9 1083.88   34.43
   2  -3  10 1889.58   47.74
  -2   3 -10 1800.91   47.85
   2  -3  10 1883.76   49.40
   2  -3  11  460.52   26.20
  -2   3 -11  430.68   25.32
   2  -3  11  420.06   25.98
   2  -3  12 1496.81   45.61
   2  -3  12 1395.27   46.83
  -2   3 -12 1374.84   43.81
   2  -3  13  784.23   38.14
   2  -3  13  782.14   35.08
  -2   3 -13  772.02   34.16
   2  -3  14  827.41   40.48
  -2   3 -14  808.43   35.72
   2  -3  14  854.57   37.16
   2  -3  15  344.95   25.02
   2  -3  15  399.99   31.08
  -2   3 -15  374.54   25.49
   2  -3  16  168.40   19.64
  -2   3 -16  189.39   18.91
   2  -3  16  159.69   21.20
   2  -3  17   88.00   19.43
   2  -3  17   56.75   12.76
  -2   3 -17   81.51   14.51
  -2   3 -18  349.48   25.92
   2  -3  18  303.77   24.38
   2  -3  18  318.10   30.77
   2  -3  19  178.21   21.92
   2  -3  19  150.31   19.19
   2  -3  19  144.34   23.64
   2  -3  20  368.76   36.64
   2  -3  20  377.07   29.94
   2  -3  20  389.69   29.40
   2  -3  21  137.76   20.43
   2  -3  21  153.67   21.22
   2  -3  21   99.04   24.85
   2  -3  22  230.87   25.00
   2  -3  22  214.64   24.05
   2  -3  22  198.37   30.48
   2  -3  23  208.68   31.64
   2  -3  23  258.16   26.61
   2  -3  24  200.75   23.70
   2  -3  24  182.88   32.66
   2  -3  25  175.92   33.19
   2  -3  26   46.01   22.89
   2  -3  27   18.45   23.20
   2  -3  28   14.68   21.51
   2  -3  29    3.04   21.13
  -2   2  27    4.80   24.77
  -2   2  26   29.12   22.20
  -2   2  25   33.67   22.80
  -2   2  24    9.57   22.21
  -2   2  23   54.42   24.15
  -2   2  22   45.76   23.22
  -2   2  21   37.57   22.66
  -2   2  20   95.42   28.21
  -2   2  19   65.33   22.00
  -2   2  18   27.60   20.59
  -2   2  17   46.03   20.41
  -2   2  16   11.77   16.84
  -2   2  15    8.06   14.26
  -2   2  14  123.23   22.38
  -2   2  13   18.49   14.81
  -2   2  12   38.37   16.59
  -2   2  11  240.82   24.82
  -2   2  11  227.84    9.68
  -2   2  10    5.67   12.66
  -2   2  10    7.88    3.60
  -2   2   9   54.85   14.62
  -2   2   9   30.67    4.68
  -2   2   8  149.69   19.59
  -2   2   8  126.77    7.55
  -2   2   7   32.87    5.05
  -2   2   7   20.67   11.10
  -2   2   6  795.26   31.61
  -2   2   6  833.24   17.08
   2  -2  -5  256.44   17.05
  -2   2   5  231.37   17.49
  -2   2   5  254.23   10.45
   2  -2  -5  320.92   11.16
  -2   2   4   26.99    5.36
   2  -2  -4   11.31    9.12
  -2   2   4   22.57    9.71
   2  -2  -4   38.38    6.94
  -2   2   3  479.71   15.07
   2  -2  -3  443.25   15.23
   2  -2  -3  455.07   18.62
  -2   2   3  451.73   18.90
   2  -2  -2 1432.82   26.24
  -2   2   2 1395.73   26.53
   2  -2  -2 1423.47   28.42
  -2   2   2 1449.97   28.71
   2  -2  -1    9.72    5.31
  -2   2   1   11.12    5.38
  -2   2   1   10.11    5.33
   2  -2  -1    6.64    5.53
  -2   2   0   -2.06    5.48
  -2   2   0    2.35    3.87
   2  -2   0    7.47    4.14
   2  -2   0   -7.74    6.45
  -2   2  -1 1212.49   28.15
   2  -2   1 1125.56   27.52
   2  -2   2  186.28   13.17
  -2   2  -2  190.07   12.83
   2  -2   3  441.60   18.79
  -2   2  -3  413.20   18.75
   2  -2   4   56.86   10.45
  -2   2  -4   38.97    8.98
   2  -2   5 1661.10   38.13
  -2   2  -5 1748.02   37.99
   2  -2   6  337.99   19.16
  -2   2  -6  342.04   18.46
  -2   2  -7  255.43   17.00
   2  -2   7  248.25   17.48
  -2   2  -8  176.01   14.72
   2  -2   8  187.21   16.35
  -2   2  -9 1968.77   46.33
   2  -2   9 1941.62   46.84
  -2   2 -10  501.33   24.42
   2  -2  10  502.05   25.23
  -2   2 -11 2176.87   51.63
   2  -2  11 1914.09   48.50
  -2   2 -12   30.76   10.54
   2  -2  12   39.81   12.44
   2  -2  12   72.67   16.88
   2  -2  13  476.64   26.34
   2  -2  13  546.72   34.02
  -2   2 -13  466.40   26.24
   2  -2  14    1.17    8.98
  -2   2 -14   -2.58    8.40
   2  -2  15  362.53   24.71
   2  -2  15  384.79   31.25
  -2   2 -15  353.79   24.39
   2  -2  16  176.96   19.15
  -2   2 -16  181.95   18.80
   2  -2  16  161.37   18.23
   2  -2  16  185.62   24.52
   2  -2  17 1512.00   61.66
   2  -2  17 1542.40   50.39
   2  -2  17 1511.05   51.39
   2  -2  18  140.47   25.62
   2  -2  18  148.00   18.36
   2  -2  18  133.46   18.75
   2  -2  19  466.78   29.49
   2  -2  19  413.03   29.47
   2  -2  19  447.31   38.44
   2  -2  20  111.48   17.04
   2  -2  20  118.26   17.37
   2  -2  20  113.29   24.41
   2  -2  21  487.96   31.47
   2  -2  21  511.49   33.39
   2  -2  21  502.90   43.21
   2  -2  22  221.77   22.08
   2  -2  22  254.11   33.74
   2  -2  22  204.90   22.87
   2  -2  23  719.11   37.87
   2  -2  23  701.98   52.98
   2  -2  24  237.93   37.07
   2  -2  24  213.24   22.46
   2  -2  25  720.99   57.53
   2  -2  26  163.46   32.57
   2  -2  27  267.95   40.87
   2  -2  28  217.97   37.17
   2  -2  29  268.29   41.65
  -2   1  27  310.29   45.15
  -2   1  26  257.02   43.33
  -2   1  25  673.67   59.28
  -2   1  24  452.46   48.95
  -2   1  23  559.77   53.07
  -2   1  22  194.58   33.11
  -2   1  21  973.17   62.02
  -2   1  20  238.41   34.36
  -2   1  19 1822.57   79.89
  -2   1  18  364.99   38.31
  -2   1  17 1324.78   62.69
  -2   1  16  526.33   40.68
  -2   1  15 1623.21   65.10
  -2   1  14   41.56   18.66
  -2   1  13 3852.63   91.97
  -2   1  12   33.16   16.90
  -2   1  11 2932.47   73.65
  -2   1  10  308.78   25.86
  -2   1   9 4208.48   79.51
   2  -1  -8 1183.52   40.65
  -2   1   8 1116.96   40.18
   2  -1  -7 5344.94   81.30
  -2   1   7 5306.47   79.95
  -2   1   6  208.50   17.24
   2  -1  -6  223.02   18.05
  -2   1   5 6973.48   80.28
   2  -1  -5 6960.95   81.31
  -2   1   4  847.82   26.47
   2  -1  -4  793.18   25.60
  -2   1   3 6505.57   41.75
  -2   1   3 6455.38   65.07
   2  -1  -3 6473.73   65.92
   2  -1  -3 6718.23   43.63
  -2   1   2 2933.29   31.12
   2  -1  -2 2497.47   28.78
   2  -1  -2 2999.14   40.37
  -2   1   2 3088.65   40.70
  -2   1  -2   44.49    7.28
   2  -1   2   49.76    7.93
   2  -1   3 5695.74   59.45
  -2   1  -3 5706.06   59.57
  -2   1  -4 4748.76   57.21
   2  -1   4 4781.41   57.04
  -2   1  -5 8205.24   78.59
   2  -1   5 8310.02   78.07
  -2   1  -6  778.79   26.11
   2  -1   6  855.48   27.24
   2  -1   7 5288.65   67.50
  -2   1  -7 5327.39   68.74
  -2   1  -8 1939.83   43.27
   2  -1   8 1942.03   42.99
  -2   1  -9 1474.19   39.14
   2  -1   9 1424.51   38.47
  -2   1 -10 3490.90   62.78
   2  -1  10 3564.59   61.57
   2  -1  11  680.19   29.60
   2  -1  11  721.18   29.48
  -2   1 -11  720.63   29.50
  -2   1 -12 4980.04   78.40
   2  -1  12 4980.59   79.34
   2  -1  12 4863.28   76.51
   2  -1  13 2125.73   53.67
   2  -1  13 2171.08   52.50
   2  -1  14 2263.71   57.24
   2  -1  14 2356.43   55.83
   2  -1  15  745.51   33.36
   2  -1  15  665.02   32.73
   2  -1  15  690.79   41.01
   2  -1  16 2314.87   58.95
   2  -1  16 2330.50   76.17
   2  -1  16 2282.08   60.38
   2  -1  17  526.27   29.84
   2  -1  17  505.29   30.46
   2  -1  17  592.56   42.26
   2  -1  18 2543.96   66.80
   2  -1  18 2702.04   66.33
   2  -1  18 2458.57   84.77
   2  -1  19  384.63   37.71
   2  -1  19  336.85   25.27
   2  -1  19  343.68   26.52
   2  -1  20 1882.07   78.41
   2  -1  20 1915.78   60.11
   2  -1  20 1953.56   58.64
   2  -1  21   27.18   12.22
   2  -1  21    4.53   12.14
   2  -1  22 1446.05   52.30
   2  -1  22 1349.72   52.89
   2  -1  22 1386.80   72.26
   2  -1  23   41.07   13.89
   2  -1  23   61.66   24.97
   2  -1  24 1492.28   79.64
   2  -1  24 1417.52   51.61
   2  -1  25   95.44   28.29
   2  -1  26  827.66   64.06
   2  -1  27   61.76   26.28
   2  -1  28  333.02   46.00
   2  -1  29   -6.28   23.27
  -2   0  28   68.50   29.21
  -2   0  27  866.28   68.07
  -2   0  26   17.57   22.69
  -2   0  25  680.93   59.72
  -2   0  24  117.77   29.84
  -2   0  23  706.92   57.21
  -2   0  22  236.40   35.39
  -2   0  21  850.35   58.80
  -2   0  20  301.48   36.37
  -2   0  19  771.31   16.20
  -2   0  19  949.70   57.41
  -2   0  18  250.30   33.07
  -2   0  18  220.35    9.55
  -2   0  17 1138.57   57.70
  -2   0  17 1025.91   20.54
  -2   0  16  140.78    8.15
  -2   0  16  154.26   10.63
  -2   0  16  169.71   25.48
  -2   0  15  793.26   46.69
  -2   0  15  714.71   16.94
  -2   0  15  820.07   22.13
  -2   0  14  892.50   22.59
  -2   0  14  917.35   18.59
  -2   0  14 1024.03   49.06
  -2   0  13 1277.26   21.24
  -2   0  13 1470.71   55.74
  -2   0  12  902.78   42.73
  -2   0  12  772.69   15.96
  -2   0  11  505.78   31.88
  -2   0  11  416.36   11.24
  -2   0  10  603.34   33.24
   2   0 -10  681.35   35.16
  -2   0   9 1755.57   51.13
   2   0  -9 1806.90   52.51
   2   0  -8 1131.07   39.68
  -2   0   8 1057.26   39.14
   2   0  -7  258.31   19.47
  -2   0   7  210.39   18.79
  -2   0   6 2585.61   52.57
   2   0  -6 2551.60   52.14
  -2   0   5  346.93   19.89
   2   0  -5  360.45   19.60
  -2   0   4 1203.72   31.11
   2   0  -4 1171.94   30.92
  -2   0   3  357.76   17.02
   2   0  -3  348.85   10.04
   2   0  -3  352.24    9.99
   2   0  -3  345.16   16.17
   2   0  -2  438.08   16.23
  -2   0   2  297.91    9.61
   2   0   2 4295.06   49.42
   2   0   2 3347.24   42.71
   2   0   3    8.03    6.34
  -2   0  -3   20.76    6.52
   2   0   3   16.07    6.98
   2   0   4  464.56   18.50
   2   0   4  481.92   19.23
   2   0   5  265.15   15.39
   2   0   5  283.71   15.88
   2   0   6 1098.54   30.26
   2   0   6 1213.82   32.08
   2   0   7 1266.63   33.83
   2   0   7 1249.19   33.10
   2   0   8 1893.22   41.93
   2   0   8 1840.98   42.60
   2   0   9   40.17   11.07
   2   0   9   43.79   11.94
   2   0  10    6.10    8.32
   2   0  10   10.02    9.16
   2   0  11   59.19   11.92
   2   0  11   62.08   12.41
   2   0  12  251.96   19.20
   2   0  12  257.57   18.33
   2   0  13  435.54   25.12
   2   0  13  416.61   24.58
   2   0  14  813.03   33.05
   2   0  14  778.71   33.54
   2   0  15   69.41   14.16
   2   0  15   68.21   14.30
   2   0  16   91.91   14.39
   2   0  16   76.70   13.65
   2   0  17   49.06   12.99
   2   0  17   41.46   13.24
   2   0  17   40.56   18.12
   2   0  18    0.88    9.77
   2   0  18   -1.57   17.27
   2   0  18   19.65   11.16
   2   0  19   85.90   15.16
   2   0  19  105.62   16.99
   2   0  19   60.05   20.20
   2   0  20   36.01   10.74
   2   0  20   34.26   19.25
   2   0  20   54.65   14.88
   2   0  21   -3.10   10.82
   2   0  21    6.30   10.51
   2   0  21   18.71   20.11
   2   0  22   -5.79   11.63
   2   0  22    2.89   18.62
   2   0  22    5.74    9.92
   2   0  23   35.32   25.33
   2   0  23   13.19   10.88
   2   0  24    7.82   11.78
   2   0  24    7.70   19.19
   2   0  25  -26.43   25.16
   2   0  26   43.41   24.04
   2   0  27   51.81   25.55
   2   0  28   -5.70   23.40
  -2  -1  28   12.61   21.61
  -2  -1  27   51.46   27.95
  -2  -1  26   15.38   22.38
  -2  -1  25   23.18   23.10
  -2  -1  24   20.37   19.82
  -2  -1  23   47.79   24.57
  -2  -1  22  169.80   31.31
  -2  -1  21   22.23    4.77
  -2  -1  21   37.09    7.43
  -2  -1  21    5.26   17.87
  -2  -1  20  285.05   35.82
  -2  -1  20  217.79   11.97
  -2  -1  20  227.50   14.60
  -2  -1  19   24.81    7.07
  -2  -1  19   52.40    7.11
  -2  -1  19   80.26   23.17
  -2  -1  18   58.78    9.75
  -2  -1  18  101.72   23.18
  -2  -1  18   87.36    8.61
  -2  -1  17   13.19   16.19
  -2  -1  17    5.68    4.65
  -2  -1  17    1.49    7.26
  -2  -1  16  249.05   28.90
  -2  -1  16  130.30   14.43
  -2  -1  16  222.29   12.47
  -2  -1  15   96.38   20.10
  -2  -1  15   83.77    8.34
  -2  -1  15   58.16   11.43
  -2  -1  14  230.91   17.21
  -2  -1  14  358.15   30.39
  -2  -1  13  495.24   34.33
  -2  -1  13  426.00   20.19
   2   1 -12  428.14   30.47
   2   1 -12  324.90    9.89
  -2  -1  12  371.60   18.40
  -2  -1  12  433.59   30.51
   2   1 -11    7.62   11.40
  -2  -1  11   15.54   13.04
   2   1 -11    2.40    2.28
  -2  -1  11    9.36    7.66
   2   1 -10  912.97   38.87
   2   1 -10  816.04   14.90
  -2  -1  10  872.18   38.93
  -2  -1  10  843.94   24.59
  -2  -1   9    0.73   10.64
   2   1  -9   -0.01    9.67
  -2  -1   9    2.96    6.86
   2   1  -9    3.41    2.80
   2   1  -8  609.69   29.59
   2   1  -8  593.00   13.28
  -2  -1   8  632.80   30.15
  -2  -1   8  678.57   20.30
   2   1  -7  289.43   19.91
  -2  -1   7  268.48   19.81
   2   1  -7  314.87   10.68
  -2  -1   7  297.49   13.11
   2   1  -6 1165.76   22.36
  -2  -1   6 1274.53   36.72
  -2  -1   6 1301.21   24.79
   2   1  -6 1302.88   37.06
   2   1  -5  233.95   16.36
  -2  -1   5  245.59   17.03
   2   1  -5  207.21   11.70
  -2  -1   5  247.21   11.47
  -2  -1   4 3191.41   37.18
  -2  -1   4 3117.01   49.93
   2   1  -4 3098.48   49.96
   2   1  -4 3047.85   40.16
  -2  -1   3  251.85   15.32
  -2  -1   3  252.04   11.65
   2   1  -3  271.68   12.06
   2   1  -3  263.72   14.60
   2   1  -2 1193.14   24.40
  -2  -1   2 1223.77   24.50
   2   1  -2 1185.11   27.65
   2   1  -1 2670.44   36.94
  -2  -1   1 1294.16   24.97
   2   1   0  745.12   20.89
  -2  -1   0    5.32    4.28
   2   1   1  538.70   18.12
  -2  -1  -1   31.75    5.80
  -2  -1  -2 2065.69   35.25
   2   1   2 2331.78   38.54
  -2  -1  -3   51.94    8.40
   2   1   3   63.14    8.53
  -2  -1  -4 1079.38   29.04
   2   1   4 1043.08   28.30
   2   1   5 2022.68   40.97
  -2  -1  -5 2102.85   40.92
   2   1   6 1386.21   35.39
  -2  -1  -6 1489.99   35.44
   2   1   6 1364.23   34.80
  -2  -1  -7  779.83   27.33
   2   1   7  749.45   26.74
   2   1   7  722.16   27.20
   2   1   8  782.34   27.76
   2   1   8  758.90   28.54
   2   1   9 1842.55   43.98
   2   1   9 1768.38   44.40
   2   1  10  653.22   27.56
   2   1  10  644.37   28.36
   2   1  11 3847.96   67.36
   2   1  11 3294.47   63.76
   2   1  12    6.93    9.12
   2   1  12    5.92    8.82
   2   1  13  843.86   33.86
   2   1  13  846.18   33.77
   2   1  14  148.36   16.20
   2   1  14  145.93   16.11
   2   1  15 1184.44   42.56
   2   1  15 1155.80   41.21
   2   1  16   45.24   12.52
   2   1  16   37.55   11.35
   2   1  17 2052.89   57.40
   2   1  17 2147.73   56.98
   2   1  18   18.65   10.93
   2   1  18   -2.75   17.82
   2   1  18   -1.71    9.63
   2   1  19 1195.30   45.69
   2   1  19 1212.55   64.82
   2   1  19 1196.94   45.39
   2   1  20   63.54   15.11
   2   1  20   69.66   23.55
   2   1  20   71.26   14.64
   2   1  21  595.14   33.82
   2   1  21  626.89   50.51
   2   1  21  609.16   34.48
   2   1  22   52.85   14.16
   2   1  22   56.54   21.16
   2   1  23  698.28   36.88
   2   1  23  761.95   58.85
   2   1  24   23.75   22.14
   2   1  25  726.88   62.38
   2   1  26   46.66   26.65
   2   1  27  484.63   53.18
   2   1  28  142.53   36.17
  -2  -2  29   67.96   27.25
  -2  -2  28  413.58   49.61
  -2  -2  27  206.28   38.36
  -2  -2  26  512.52   52.72
  -2  -2  25  324.68   42.79
  -2  -2  24  501.25   48.08
  -2  -2  23  478.89   46.47
  -2  -2  22  471.26   23.67
  -2  -2  22  469.53   45.11
  -2  -2  21  695.71   29.43
  -2  -2  21  706.77   24.82
  -2  -2  21  725.09   52.51
  -2  -2  20  485.96   42.57
  -2  -2  20  499.51   21.34
  -2  -2  20  436.66   24.35
  -2  -2  19  858.92   28.49
  -2  -2  19  870.45   34.05
  -2  -2  19  890.09   53.65
  -2  -2  18  558.96   28.20
  -2  -2  18  590.90   42.86
  -2  -2  17  387.00   24.44
  -2  -2  17  503.49   38.48
  -2  -2  16 1045.55   52.30
  -2  -2  16 1093.30   37.78
  -2  -2  15 1362.30   57.45
   2   2 -15 1374.51   26.78
  -2  -2  15 1302.76   41.27
  -2  -2  14  874.86   45.36
   2   2 -14  825.79   21.33
  -2  -2  14  894.69   33.96
   2   2 -13 3551.99   86.46
  -2  -2  13 3407.96   63.04
  -2  -2  13 3472.88   83.52
   2   2 -13 3598.14   43.26
  -2  -2  12  214.24   22.57
   2   2 -12  192.76   21.73
   2   2 -12  172.76   10.29
  -2  -2  12  212.13   18.47
  -2  -2  11 1333.00   38.72
   2   2 -11 1482.20   52.04
   2   2 -11 1422.77   27.74
  -2  -2  11 1473.42   49.76
  -2  -2  10  264.94   18.50
   2   2 -10  238.15   12.20
  -2  -2  10  237.66   22.06
   2   2 -10  268.35   22.66
  -2  -2   9  934.71   36.87
  -2  -2   9  843.26   30.14
   2   2  -9  887.73   36.61
   2   2  -9  877.04   21.94
   2   2  -8  539.13   18.31
  -2  -2   8  522.25   23.01
  -2  -2   8  510.37   26.48
   2   2  -8  493.27   26.22
   2   2  -7 5158.30   77.90
  -2  -2   7 5285.95   77.66
   2   2  -7 5324.63   59.91
  -2  -2   7 5515.71   70.74
  -2  -2   6  137.78   14.80
   2   2  -6  115.22   11.67
   2   2  -6  118.82   13.37
  -2  -2   6  146.57   13.68
   2   2  -5 2154.48   45.43
  -2  -2   5 2208.59   46.13
  -2  -2   5 2269.58   42.15
   2   2  -5 2176.87   44.75
   2   2  -4   23.55    8.06
  -2  -2   4   26.59    9.01
  -2  -2   4   34.46    9.63
   2   2  -4   22.67    8.45
   2   2  -3 1380.88   33.49
   2   2  -3 1465.63   34.54
  -2  -2   3 1414.56   32.38
   2   2  -2  118.51   11.39
  -2  -2   2  129.25   12.01
  -2  -2   1 1024.77   27.58
   2   2  -1 1019.26   27.91
   2   2   0  187.97   13.10
  -2  -2   0  206.04   14.05
   2   2   1 2015.48   38.64
  -2  -2  -1 2025.45   39.21
   2   2   2  215.77   13.79
  -2  -2  -2  212.34   14.24
  -2  -2  -3 1044.40   29.58
   2   2   3 1065.59   29.96
  -2  -2  -4  468.91   20.90
   2   2   4  408.77   19.96
   2   2   5 2738.53   49.97
  -2  -2  -5 2771.43   50.42
   2   2   6 2010.54   44.11
  -2  -2  -6 2122.70   45.17
  -2  -2  -7 2466.66   50.77
   2   2   7 2701.25   52.79
   2   2   8  583.86   25.68
  -2  -2  -8  642.82   26.53
   2   2   9  634.74   28.16
  -2  -2  -9  717.90   29.66
  -2  -2 -10  532.92   26.68
   2   2  10  483.61   25.33
   2   2  10  476.65   25.25
   2   2  11 1655.23   46.91
   2   2  11 1665.95   45.61
   2   2  12  590.29   29.12
   2   2  12  596.66   28.96
   2   2  13 1375.21   44.83
   2   2  13 1258.08   40.98
   2   2  14 1071.46   40.37
   2   2  14 1110.62   40.14
   2   2  15 1473.83   48.39
   2   2  15 1429.47   46.21
   2   2  16 1305.64   45.17
   2   2  16 1312.95   46.82
   2   2  17  283.15   23.61
   2   2  17  303.29   23.65
   2   2  18  464.62   28.67
   2   2  18  474.29   30.02
   2   2  19  308.06   25.15
   2   2  19  307.77   24.75
   2   2  19  261.49   35.02
   2   2  20  560.64   33.39
   2   2  20  561.42   32.98
   2   2  20  614.25   49.46
   2   2  21  195.48   21.19
   2   2  21  171.43   19.12
   2   2  21  164.02   31.44
   2   2  22  263.40   37.95
   2   2  22  351.52   27.17
   2   2  23  168.98   21.01
   2   2  23  120.46   29.89
   2   2  24  442.29   49.58
   2   2  25  186.60   35.78
   2   2  26  304.58   45.89
   2   2  27   45.63   25.68
  -2  -3  29  296.70   44.71
  -2  -3  28   65.76   25.20
  -2  -3  27  412.49   48.77
  -2  -3  26   15.62   21.75
  -2  -3  25  397.28   46.73
  -2  -3  24   29.65   22.15
  -2  -3  23  225.49   19.48
  -2  -3  23  211.07   32.71
  -2  -3  22  -17.33   18.96
  -2  -3  22   10.27    9.49
  -2  -3  21  213.76   20.21
  -2  -3  21  265.06   34.60
  -2  -3  20    9.30   10.81
  -2  -3  20    8.05   15.95
  -2  -3  19  354.83   35.41
  -2  -3  19  409.92   28.34
  -2  -3  18   30.33   17.61
   2   3 -18   51.66    7.93
  -2  -3  18   76.34   16.29
   2   3 -17  466.06   19.21
  -2  -3  17  422.80   35.56
  -2  -3  17  437.44   28.43
   2   3 -16   21.11    6.01
  -2  -3  16   26.91   12.36
  -2  -3  16  -15.12   16.13
  -2  -3  15  605.38   31.41
   2   3 -15  549.54   38.51
  -2  -3  15  507.25   35.85
   2   3 -15  503.28   20.24
   2   3 -14  107.62   10.15
   2   3 -14  113.98   19.47
  -2  -3  14   88.84   17.31
  -2  -3  14  127.08   16.81
  -2  -3  13  629.74   31.66
   2   3 -13  581.65   36.31
  -2  -3  13  533.74   34.54
   2   3 -13  500.91   20.96
   2   3 -12   10.25    5.97
   2   3 -12    6.80   10.09
  -2  -3  12    4.32   11.68
  -2  -3  12    9.27   11.58
   2   3 -11  167.43   12.95
  -2  -3  11  195.43   19.31
  -2  -3  11  211.52   21.26
   2   3 -11  206.16   21.93
  -2  -3  10    1.66   11.57
   2   3 -10    7.29    7.18
  -2  -3  10   11.03   10.99
   2   3 -10   10.88   11.00
   2   3  -9  189.94   14.70
  -2  -3   9  204.10   18.95
   2   3  -9  199.51   18.53
  -2  -3   9  185.58   18.66
  -2  -3   8    0.52   10.22
   2   3  -8   18.61    9.78
   2   3  -8    3.33    8.64
  -2  -3   8   -5.28   10.67
  -2  -3   7  247.22   18.65
   2   3  -7  234.74   17.78
   2   3  -7  242.28   19.13
  -2  -3   7  228.78   18.98
  -2  -3   6  827.98   30.28
  -2  -3   6  828.97   32.36
   2   3  -6  799.10   30.20
   2   3  -6  769.28   30.47
  -2  -3   5  122.54   13.53
   2   3  -5   75.07   14.65
   2   3  -5  103.54   12.62
  -2  -3   5  124.15   15.42
   2   3  -4  904.12   34.18
  -2  -3   4  943.96   32.54
   2   3  -4  835.97   28.74
  -2  -3   3  524.76   25.64
   2   3  -3  552.78   22.60
   2   3  -3  614.60   26.41
   2   3  -2 1433.98   38.97
  -2  -3   2 1390.03   38.54
  -2  -3   1  836.03   30.02
   2   3  -1  788.49   29.43
  -2  -3   0  897.92   30.62
   2   3   0  867.99   30.34
  -2  -3  -1  102.06   13.72
   2   3   1   98.05   12.08
  -2  -3  -2  161.73   15.26
   2   3   2  134.66   13.76
   2   3   3  964.29   32.13
  -2  -3  -3 1074.21   33.40
   2   3   4   -6.09    8.73
  -2  -3  -4    9.50   10.24
  -2  -3  -5  799.39   29.19
   2   3   5  749.22   29.56
   2   3   6   75.70   12.38
  -2  -3  -6   77.42   11.69
   2   3   7   14.79    9.38
  -2  -3  -7   19.23   10.48
   2   3   8   26.70    9.83
  -2  -3  -8   35.52   10.86
  -2  -3  -9    6.32    9.70
   2   3   9   16.97    9.41
  -2  -3 -10  270.90   20.67
   2   3  10  292.75   21.72
   2   3  11   66.69   13.63
  -2  -3 -11   75.66   13.68
   2   3  12   70.16   13.30
  -2  -3 -12   67.21   13.24
   2   3  13   20.52   11.13
   2   3  13   17.60   10.63
   2   3  14   35.57   11.75
   2   3  14   30.59   11.24
   2   3  15   38.93   12.54
   2   3  15   53.40   14.30
   2   3  16   98.15   15.14
   2   3  16  110.79   16.92
   2   3  17   19.25   11.59
   2   3  17   30.49   12.78
   2   3  18  191.81   20.29
   2   3  18  189.72   20.19
   2   3  19   38.95   12.81
   2   3  19   37.31   14.48
   2   3  20    9.95   11.12
   2   3  20   13.87   10.05
   2   3  20    0.98   22.13
   2   3  21  101.67   28.87
   2   3  21  112.38   18.78
   2   3  21   78.08   14.94
   2   3  22   50.79   13.43
   2   3  22   47.88   23.52
   2   3  23   22.42   22.03
   2   3  23   42.89   14.07
   2   3  24   66.91   24.02
   2   3  25   15.49   24.25
   2   3  26   82.88   31.46
   2   3  27  100.15   34.22
  -2  -4  29   66.72   25.56
  -2  -4  28   82.50   28.85
  -2  -4  27   71.97   27.61
  -2  -4  26  179.66   33.95
  -2  -4  25   54.09   25.30
  -2  -4  24  233.59   36.28
  -2  -4  23   45.65   14.58
  -2  -4  23   78.44   25.17
  -2  -4  22  364.39   28.33
  -2  -4  22  361.33   40.02
  -2  -4  21   69.02   24.05
  -2  -4  21   57.88   16.76
  -2  -4  20  547.36   43.11
   2   4 -20  558.38   23.77
  -2  -4  20  571.30   36.29
  -2  -4  19   20.11   13.64
   2   4 -19   -0.40    6.56
  -2  -4  19  -10.47   16.74
  -2  -4  18  409.41   35.90
   2   4 -18  441.60   21.80
  -2  -4  18  414.68   31.79
  -2  -4  17  261.08   25.35
   2   4 -17  254.55   17.24
  -2  -4  17  232.34   27.63
  -2  -4  16  440.34   30.81
  -2  -4  16  482.70   37.34
   2   4 -16  511.65   38.11
   2   4 -16  550.05   24.40
   2   4 -15   90.31   11.88
   2   4 -15  110.09   20.34
  -2  -4  15  121.79   18.78
  -2  -4  15   86.08   19.29
   2   4 -14 3329.40   87.10
  -2  -4  14 3153.41   76.03
  -2  -4  14 3245.02   82.78
   2   4 -14 3261.99   59.48
  -2  -4  13  117.60   19.10
   2   4 -13   86.00   17.88
  -2  -4  13   74.75   17.03
   2   4 -13   63.36   10.31
   2   4 -12 3245.39   79.09
  -2  -4  12 3189.45   74.08
  -2  -4  12 3271.96   76.94
   2   4 -12 3240.63   58.67
   2   4 -11  143.36   18.09
  -2  -4  11  142.25   19.91
  -2  -4  11  125.40   17.93
   2   4 -11  127.93   14.00
   2   4 -10 1344.28   40.01
   2   4 -10 1301.59   46.28
  -2  -4  10 1316.57   45.73
  -2  -4  10 1348.24   48.39
   2   4  -9   50.67   11.98
  -2  -4   9   50.92   12.72
   2   4  -9   49.18   11.59
  -2  -4   9   74.41   15.90
  -2  -4   8 3649.37   68.77
   2   4  -8 3808.41   69.92
  -2  -4   8 3597.44   75.69
   2   4  -8 3605.76   70.34
  -2  -4   7   51.81   11.68
   2   4  -7   45.31   10.88
   2   4  -7   45.19   12.48
  -2  -4   7   77.94   15.40
   2   4  -6 2702.76   55.80
   2   4  -6 2627.97   61.60
  -2  -4   6 2741.93   64.70
  -2  -4   6 2766.94   55.39
   2   4  -5  370.81   25.90
   2   4  -5  311.91   19.54
  -2  -4   5  292.83   24.08
   2   4  -4 3955.02   77.86
  -2  -4   4 3980.21   74.81
   2   4  -4 3961.01   63.24
  -2  -4   3   17.15   14.68
   2   4  -3   23.34   12.75
  -2  -4   2 7968.01  102.28
   2   4  -2 7863.80  103.65
   2   4  -1 2752.33   60.40
  -2  -4   1 2954.90   62.05
  -2  -4   0 6476.07   90.66
   2   4   0 6190.26   88.14
  -2  -4  -1 1076.07   38.00
   2   4   1 1060.54   37.20
   2   4   2 7543.89   96.52
  -2  -4  -2 7643.08   97.82
  -2  -4  -3  520.44   27.03
   2   4   3  506.88   26.91
   2   4   4 3201.48   64.96
  -2  -4  -4 3240.45   63.04
   2   4   5 1707.41   47.80
  -2  -4  -5 1764.28   47.49
  -2  -4  -6 3893.15   71.70
   2   4   6 3913.10   73.14
   2   4   7 1530.60   46.25
  -2  -4  -7 1436.58   43.82
  -2  -4  -8 1028.57   37.68
   2   4   8  990.35   38.09
   2   4   9 1172.13   42.05
  -2  -4  -9 1146.45   40.91
   2   4  10 1070.77   40.75
  -2  -4 -10 1092.99   40.58
  -2  -4 -11 1508.04   48.44
   2   4  11 1471.46   48.80
   2   4  12  733.60   35.14
  -2  -4 -12  799.92   36.03
  -2  -4 -13 1705.44   53.44
   2   4  13 1498.23   51.04
  -2  -4 -14  802.21   38.36
   2   4  14  764.94   37.13
   2   4  15 1899.96   59.30
   2   4  15 1913.69   57.29
   2   4  16  617.85   34.58
   2   4  16  604.40   33.98
   2   4  17 1802.76   57.12
   2   4  17 1747.27   58.11
   2   4  18  296.68   25.44
   2   4  18  269.71   24.88
   2   4  19 1432.77   53.61
   2   4  19 1498.29   54.38
   2   4  20   75.70   16.21
   2   4  20   63.03   14.07
   2   4  21 1206.92   49.97
   2   4  21 1137.99   73.21
   2   4  22   75.80   15.60
   2   4  22   36.62   23.98
   2   4  23  892.01   43.60
   2   4  23  900.01   70.41
   2   4  24   50.57   26.69
   2   4  25  688.39   64.81
   2   4  26   22.57   26.82
  -2  -5  29   24.09   22.46
  -2  -5  28  704.42   59.75
  -2  -5  27   40.58   26.69
  -2  -5  26 1077.63   70.35
  -2  -5  25  138.24   31.04
  -2  -5  24  953.29   63.16
  -2  -5  23  305.30   38.33
  -2  -5  23  310.54   28.85
  -2  -5  22 1338.21   68.39
  -2  -5  22 1291.94   55.78
  -2  -5  21  174.88   24.92
  -2  -5  21  209.07   29.35
  -2  -5  20  969.72   56.05
  -2  -5  20 1011.19   49.82
   2   5 -20 1000.53   35.07
  -2  -5  19  876.58   46.59
  -2  -5  19  837.57   50.73
   2   5 -19  797.05   32.08
  -2  -5  18 1300.17   60.43
  -2  -5  18 1303.93   56.55
   2   5 -18 1246.73   40.08
   2   5 -17  778.40   33.04
  -2  -5  17  824.78   46.89
   2   5 -17  769.03   47.97
  -2  -5  17  806.05   44.87
   2   5 -16 2404.77   79.74
  -2  -5  16 2438.55   73.23
  -2  -5  16 2246.90   73.83
   2   5 -16 2271.90   54.67
  -2  -5  15 1300.32   54.07
  -2  -5  15 1311.64   55.69
   2   5 -15 1272.98   56.42
   2   5 -15 1253.08   42.32
  -2  -5  14 2964.97   79.17
   2   5 -14 2876.43   81.05
  -2  -5  14 2791.75   75.81
   2   5 -14 2639.71   60.02
  -2  -5  13 1575.61   57.08
   2   5 -13 1631.94   58.59
  -2  -5  13 1608.52   59.32
   2   5 -13 1571.71   46.60
  -2  -5  12 1366.02   50.28
   2   5 -12 1464.99   53.25
  -2  -5  12 1394.43   53.62
   2   5 -12 1313.98   43.33
   2   5 -11 1981.49   54.50
   2   5 -11 2122.17   60.81
  -2  -5  11 2097.88   59.12
  -2  -5  11 2048.48   64.66
  -2  -5  10  453.04   28.03
   2   5 -10  451.37   27.89
  -2  -5  10  521.03   33.51
   2   5 -10  508.78   29.50
  -2  -5   9 1325.39   44.42
   2   5  -9 1297.26   46.40
  -2  -5   9 1432.62   52.93
   2   5  -9 1291.93   44.97
  -2  -5   8 1548.55   45.43
   2   5  -8 1547.09   50.53
   2   5  -8 1517.89   46.96
  -2  -5   8 1534.87   54.74
  -2  -5   7 2010.48   61.43
   2   5  -7 1944.12   57.66
   2   5  -7 1970.57   51.40
  -2  -5   6 1557.35   53.27
   2   5  -6 1460.24   43.09
   2   5  -6 1460.75   51.31
   2   5  -5 2873.03   58.90
   2   5  -5 2791.59   74.16
  -2  -5   5 2846.56   71.01
   2   5  -4  396.23   22.60
  -2  -5   4  409.90   28.89
   2   5  -4  499.74   33.07
  -2  -5   3 3168.77   72.58
   2   5  -3 3101.19   75.03
  -2  -5   2  154.76   20.90
   2   5  -2  133.46   18.40
   2   5  -1 2928.72   69.87
  -2  -5   1 2912.78   69.98
   2   5   0  441.02   28.61
  -2  -5   0  457.44   29.30
   2   5   1 2723.40   64.69
  -2  -5  -1 2724.53   65.50
  -2  -5  -2   59.05   13.02
   2   5   2   85.31   14.89
   2   5   3 2328.30   59.31
  -2  -5  -3 2253.92   58.71
   2   5   4   49.36   12.88
  -2  -5  -4   42.51   14.22
   2   5   5 2592.03   63.95
  -2  -5  -5 2599.03   63.67
   2   5   6   24.59   12.68
  -2  -5  -6   19.23   12.85
   2   5   7 1781.87   54.67
  -2  -5  -7 1815.51   53.09
   2   5   8   17.82   11.31
  -2  -5  -8   13.97   10.29
   2   5   9 1474.96   50.86
  -2  -5  -9 1492.08   49.80
   2   5  10  346.59   26.21
  -2  -5 -10  339.69   25.23
  -2  -5 -11  746.62   36.57
   2   5  11  746.24   37.96
  -2  -5 -12  572.54   33.31
   2   5  12  617.48   36.68
  -2  -5 -13  994.29   43.07
   2   5  13 1025.70   45.15
   2   5  14  143.05   21.17
  -2  -5 -14  173.27   20.41
   2   5  15  710.32   39.06
  -2  -5 -15  761.03   39.75
   2   5  16   83.55   16.85
  -2  -5 -16  125.50   20.40
   2   5  16   77.14   16.21
   2   5  17  119.20   18.30
   2   5  17  136.64   19.32
   2   5  18  196.53   23.57
   2   5  18  203.04   23.92
   2   5  19  379.38   30.01
   2   5  19  398.72   30.11
   2   5  20   84.98   17.64
   2   5  20   82.38   17.20
   2   5  21  207.40   36.88
   2   5  21  263.49   25.22
   2   5  22   75.90   26.67
   2   5  22   92.98   18.20
   2   5  23   76.88   31.98
   2   5  24  167.29   38.00
   2   5  25   91.39   32.99
  -2  -6  29   25.68   23.33
  -2  -6  28   57.50   25.43
  -2  -6  27   53.12   25.56
  -2  -6  26   76.51   26.08
  -2  -6  25  131.94   27.93
  -2  -6  24   25.00   19.88
  -2  -6  23  147.61   24.24
  -2  -6  23  103.26   24.93
  -2  -6  22   30.34   17.40
  -2  -6  22   47.37   21.11
  -2  -6  21    1.60   16.82
  -2  -6  21    7.15   15.57
  -2  -6  20  126.00   23.79
  -2  -6  20   80.08   20.06
   2   6 -20   90.02   14.30
  -2  -6  19  150.86   24.74
  -2  -6  19  152.60   24.75
   2   6 -19  124.85   16.05
   2   6 -18   -8.45    9.66
  -2  -6  18   -0.83   15.00
  -2  -6  18   -4.24   14.91
   2   6 -17  307.88   23.75
  -2  -6  17  340.27   31.77
   2   6 -17  350.25   33.16
  -2  -6  17  339.07   32.20
  -2  -6  16   34.69   18.14
  -2  -6  16   29.11   14.42
   2   6 -16   42.98   17.40
   2   6 -16   16.19   10.04
  -2  -6  15   76.04   22.17
   2   6 -15   67.12   13.06
  -2  -6  15   48.81   15.28
   2   6 -15   90.04   18.79
  -2  -6  14   84.93   20.16
  -2  -6  14   47.80   16.27
   2   6 -14   50.79   11.76
   2   6 -14   76.85   16.89
  -2  -6  13  138.35   22.28
   2   6 -13  164.14   18.76
  -2  -6  13  155.09   20.33
   2   6 -13  160.87   21.01
  -2  -6  12  151.93   23.60
   2   6 -12  150.37   19.54
  -2  -6  12  162.72   19.27
   2   6 -12  147.52   19.42
  -2  -6  11   17.46   11.64
   2   6 -11   18.25   12.30
  -2  -6  11   13.92   15.02
   2   6 -11   -2.72   11.28
  -2  -6  10    5.68   14.00
  -2  -6  10    7.32   10.47
   2   6 -10   11.44   10.69
   2   6 -10  -12.50   12.65
   2   6  -9    2.66    9.66
  -2  -6   9    7.55   15.68
   2   6  -9   14.40   12.46
  -2  -6   9    4.11   10.12
  -2  -6   8  -11.77   16.33
   2   6  -8    4.79   12.29
   2   6  -8    2.26    8.93
   2   6  -7  180.99   22.92
  -2  -6   7  175.33   23.98
   2   6  -7  152.35   16.53
   2   6  -6   27.57   18.01
  -2  -6   6   28.49   17.01
   2   6  -6   26.33   11.15
  -2  -6   5  156.73   24.52
   2   6  -5  115.15   15.46
   2   6  -5  147.47   21.94
   2   6  -5   78.35   19.32
  -2  -6   4   52.99   18.68
   2   6  -4   37.56   17.50
   2   6  -3  256.43   27.50
  -2  -6   3  252.94   26.70
   2   6  -2   20.68   14.71
  -2  -6   2   45.54   17.26
   2   6  -1  697.30   38.93
  -2  -6   1  611.93   37.15
   2   6   0  210.77   23.18
  -2  -6   0  159.27   21.07
  -2  -6  -1  872.33   42.97
   2   6   1  936.00   42.16
  -2  -6  -2  181.26   21.64
   2   6   2  212.95   22.91
   2   6   3  180.32   22.10
  -2  -6  -3  152.95   19.89
   2   6   4   42.87   15.01
  -2  -6  -4   28.75   15.23
  -2  -6  -5   24.72   14.00
   2   6   5   14.97   12.07
   2   6   6   15.24   11.57
  -2  -6  -6   -0.56   12.14
  -2  -6  -7   85.41   15.75
   2   6   7   92.91   16.64
  -2  -6  -8  150.63   19.60
   2   6   8  179.50   21.79
  -2  -6  -9  525.38   32.71
   2   6   9  526.45   34.31
  -2  -6 -10  139.93   18.44
   2   6  10  154.43   20.55
  -2  -6 -11  338.16   27.32
   2   6  11  374.99   29.99
   2   6  12  271.84   26.55
  -2  -6 -12  237.62   23.59
   2   6  13   35.69   14.30
  -2  -6 -13   40.41   14.69
   2   6  14  182.48   24.10
  -2  -6 -14  146.31   21.08
  -2  -6 -15   -4.31   11.72
   2   6  15    3.62   13.11
  -2  -6 -16  370.97   30.73
   2   6  16  312.34   29.37
  -2  -6 -17   49.80   15.72
   2   6  17   52.88   16.96
   2   6  18  233.42   25.19
   2   6  18  237.25   25.90
   2   6  19   26.12   14.20
   2   6  19   -0.96   12.75
   2   6  20  237.97   25.61
   2   6  21   27.79   15.59
   2   6  22  263.45   26.20
   2   6  22  255.08   41.42
   2   6  23   59.83   28.68
   2   6  24  199.30   41.67
  -2  -7  29  194.42   35.76
  -2  -7  28  109.05   29.16
  -2  -7  27   90.11   27.52
  -2  -7  26  221.45   35.03
  -2  -7  25  196.82   32.34
  -2  -7  24  330.48   34.79
  -2  -7  24  299.53   36.63
  -2  -7  23  318.10   34.41
  -2  -7  23  234.73   32.97
  -2  -7  22  359.59   37.40
  -2  -7  22  404.45   38.25
  -2  -7  21  371.76   36.18
  -2  -7  21  421.46   37.66
  -2  -7  20  562.90   42.90
  -2  -7  20  605.54   44.69
   2   7 -20  474.41   30.69
  -2  -7  19  172.03   26.27
   2   7 -19  158.72   19.90
  -2  -7  19  181.19   27.74
  -2  -7  18  813.66   50.47
  -2  -7  18  714.30   44.19
   2   7 -18  715.88   37.65
  -2  -7  17  205.53   25.73
  -2  -7  17  232.78   29.25
   2   7 -17  255.70   30.36
   2   7 -17  185.22   21.07
  -2  -7  16 1051.20   55.72
  -2  -7  16 1074.61   51.24
   2   7 -16 1090.52   55.42
   2   7 -16 1072.77   46.94
   2   7 -15  415.25   34.80
  -2  -7  15  382.29   30.26
   2   7 -15  344.49   27.52
  -2  -7  15  413.41   36.89
  -2  -7  14 1805.16   69.45
  -2  -7  14 1762.15   60.96
   2   7 -14 1696.02   58.54
   2   7 -14 1747.05   64.23
   2   7 -13  654.88   39.05
   2   7 -13  660.92   37.55
  -2  -7  13  649.75   43.73
  -2  -7  13  628.96   36.43
   2   7 -12 2181.13   68.57
  -2  -7  12 2148.26   75.95
  -2  -7  12 2112.65   62.90
   2   7 -12 2059.55   65.44
   2   7 -11   14.30   11.97
  -2  -7  11   24.62   11.86
   2   7 -11   -1.90   13.14
  -2  -7  11   24.68   16.88
   2   7 -10 1006.07   43.09
   2   7 -10  961.73   47.52
  -2  -7  10 1005.61   51.92
  -2  -7   9   45.75   18.38
   2   7  -9   24.85   11.43
   2   7  -9   26.15   15.56
   2   7  -8 1959.89   56.04
  -2  -7   8 1950.66   69.69
   2   7  -8 1885.37   67.68
   2   7  -7  604.69   39.13
  -2  -7   7  492.64   39.22
   2   7  -7  568.95   30.25
   2   7  -6 3214.87   69.25
  -2  -7   6 3222.61   88.09
   2   7  -6 3198.47   88.64
   2   7  -5  353.81   24.73
  -2  -7   5  410.86   36.55
   2   7  -5  361.51   34.14
  -2  -7   4 1845.17   66.27
   2   7  -4 1819.51   70.02
   2   7  -4 1690.60   69.12
  -2  -7   3   46.59   18.39
   2   7  -3  -13.93   16.99
   2   7  -2 3141.46   85.93
  -2  -7   2 2957.37   80.88
  -2  -7   1   63.26   19.80
   2   7  -1   29.12   16.92
  -2  -7   0 2693.32   77.53
   2   7   0 2788.46   80.58
   2   7   1    3.60   14.53
  -2  -7  -1   18.42   16.22
  -2  -7  -2  591.04   38.20
   2   7   2  607.77   38.66
   2   7   3   24.47   14.89
  -2  -7  -3  -19.38   18.68
  -2  -7  -4 1487.40   56.55
   2   7   4 1537.34   58.35
   2   7   5  202.71   25.12
  -2  -7  -5  194.61   24.77
  -2  -7  -6 3578.10   86.25
   2   7   6 3519.40   87.62
  -2  -7  -7  390.72   30.84
   2   7   7  399.67   31.89
   2   7   8 2706.34   77.77
  -2  -7  -8 2635.68   75.00
  -2  -7  -9  390.90   31.82
   2   7   9  459.12   35.28
  -2  -7 -10  643.71   37.97
   2   7  10  617.41   39.38
  -2  -7 -11 1133.10   50.18
   2   7  11 1198.28   53.63
  -2  -7 -12  674.79   41.03
   2   7  12  719.11   43.13
   2   7  13  485.87   36.81
  -2  -7 -13  448.21   33.21
   2   7  14  831.21   46.47
  -2  -7 -14  824.66   44.49
  -2  -7 -15  406.12   31.95
   2   7  15  453.79   35.38
   2   7  16  404.46   33.92
  -2  -7 -16  444.51   33.68
   2   7  17  597.12   40.80
  -2  -7 -17  553.42   37.80
   2   7  18  387.60   34.42
  -2  -7 -18  414.94   33.63
   2   7  19  633.55   40.13
   2   7  20  289.69   28.46
   2   7  21  439.33   33.92
   2   7  22  150.91   35.31
   2   7  22  179.35   24.61
   2   7  23  454.23   55.88
   2   7  24  110.36   32.28
  -2  -8  29    7.88   19.24
  -2  -8  28  255.84   37.67
  -2  -8  27   -1.62   17.97
  -2  -8  26  379.98   42.50
  -2  -8  25  -10.67   17.73
  -2  -8  24 1278.24   66.79
  -2  -8  24 1123.60   65.47
  -2  -8  23   36.98   21.63
  -2  -8  23   18.02   18.63
  -2  -8  22  855.03   55.43
  -2  -8  22  737.95   51.22
  -2  -8  21  -10.66   15.84
  -2  -8  21  -16.66   19.78
  -2  -8  20  728.20   50.32
  -2  -8  20  719.80   48.13
  -2  -8  19   66.66   22.85
  -2  -8  19   47.15   18.79
   2   8 -19   96.53   18.27
   2   8 -18 1298.54   54.67
  -2  -8  18 1501.82   69.43
  -2  -8  18 1316.83   59.85
  -2  -8  17  129.33   26.72
   2   8 -17  136.43   21.61
  -2  -8  17  118.15   21.59
   2   8 -17  111.93   23.15
  -2  -8  16 1155.92   60.87
   2   8 -16 1055.15   54.92
   2   8 -16 1110.30   52.00
  -2  -8  16 1100.33   52.08
  -2  -8  15   63.71   22.31
   2   8 -15   55.86   16.21
   2   8 -15   91.10   19.96
  -2  -8  15   77.86   17.41
  -2  -8  14  960.23   55.40
   2   8 -14  964.77   48.10
   2   8 -14  936.38   48.50
  -2  -8  14  952.32   45.66
   2   8 -13   67.83   16.02
  -2  -8  13   78.74   23.33
   2   8 -13  115.87   22.84
  -2  -8  12  552.12   42.62
   2   8 -12  645.38   42.08
   2   8 -12  633.94   37.12
   2   8 -11  158.50   20.57
   2   8 -11  132.84   21.12
  -2  -8  11  157.95   25.81
   2   8 -10  755.33   38.36
  -2  -8  10  792.32   48.65
   2   8 -10  760.79   46.48
  -2  -8   9   46.95   18.36
   2   8  -9   57.95   18.46
   2   8  -9   49.33   13.60
  -2  -8   8  522.49   39.62
   2   8  -8  567.09   41.18
   2   8  -8  553.25   31.85
   2   8  -7  287.02   22.98
  -2  -8   7  283.17   31.17
   2   8  -7  260.39   30.23
   2   8  -6 1023.24   55.45
  -2  -8   6 1019.87   54.16
   2   8  -6 1084.00   42.42
  -2  -8   5 1066.60   53.80
   2   8  -5 1034.52   54.03
   2   8  -5  953.46   40.15
   2   8  -4 1291.05   64.68
   2   8  -4 1320.83   61.42
  -2  -8   4 1175.00   56.78
  -2  -8   3  811.62   47.54
   2   8  -3  713.86   47.18
   2   8  -3  837.82   47.95
  -2  -8   2   13.28   17.04
   2   8  -2    3.18   15.58
  -2  -8   1   95.99   22.65
   2   8  -1   89.15   20.88
  -2  -8   0   32.48   17.56
   2   8   0   59.96   19.25
   2   8   1   31.76   16.00
  -2  -8  -1   -6.23   17.38
  -2  -8  -2  125.85   21.91
   2   8   2  163.75   24.28
   2   8   3  444.72   35.79
  -2  -8  -3  408.45   32.81
   2   8   4  101.22   21.01
  -2  -8  -4   70.47   15.92
   2   8   5 1092.53   54.03
  -2  -8  -5 1020.49   51.10
   2   8   6  147.75   24.51
  -2  -8  -6   97.77   20.44
  -2  -8  -7  284.61   29.29
   2   8   7  318.02   32.14
   2   8   8   25.23   15.84
  -2  -8  -8   29.34   16.24
  -2  -8  -9   83.29   18.92
   2   8   9   78.22   19.24
  -2  -8 -10  396.96   33.58
   2   8  10  422.53   37.05
   2   8  11  117.25   22.99
  -2  -8 -11   72.54   18.51
  -2  -8 -12   42.16   18.04
   2   8  12  111.91   23.06
   2   8  13  202.23   28.29
  -2  -8 -13  201.37   25.14
  -2  -8 -14   -1.69   13.23
   2   8  14   38.68   18.26
  -2  -8 -15   35.18   16.54
   2   8  15   55.67   18.97
  -2  -8 -16   29.36   14.57
   2   8  16   36.00   18.73
   2   8  17   70.46   19.32
  -2  -8 -17   37.75   15.17
  -2  -8 -18  121.86   22.87
  -2  -8 -19   67.09   18.53
   2   8  20   15.64   14.96
   2   8  21   26.34   14.83
   2   8  22   28.47   28.61
   2   8  23   25.09   27.87
  -2  -9  28   61.11   23.16
  -2  -9  27  -28.94   20.63
  -2  -9  26   10.50   18.34
  -2  -9  25  -19.02   20.31
  -2  -9  24   51.10   23.69
  -2  -9  24   29.41   20.10
  -2  -9  23   18.72   20.43
  -2  -9  23  -16.85   18.08
  -2  -9  22    6.33   19.77
  -2  -9  22   -3.18   16.22
  -2  -9  21  183.44   32.10
  -2  -9  21  166.78   26.73
  -2  -9  20   10.92   20.48
  -2  -9  20   -8.63   15.25
  -2  -9  19   78.38   24.48
  -2  -9  19   74.75   18.87
   2   9 -18   38.58   14.49
  -2  -9  18   61.16   23.02
  -2  -9  18   59.35   16.68
  -2  -9  17   25.14   15.20
   2   9 -17   10.27   12.52
  -2  -9  17   19.45   19.70
   2   9 -17   14.60   15.90
   2   9 -16    5.25   14.89
   2   9 -16    7.73   13.37
  -2  -9  16   19.89   14.73
  -2  -9  16  -25.21   22.33
   2   9 -15  123.49   22.30
   2   9 -15  103.24   20.01
  -2  -9  15  111.68   24.95
  -2  -9  14   23.75   18.83
   2   9 -14   16.83   13.68
   2   9 -14   36.27   19.69
  -2  -9  13  370.43   38.97
   2   9 -13  336.03   30.07
   2   9 -13  383.34   37.17
   2   9 -12   23.57   18.54
   2   9 -12   -2.31   11.71
  -2  -9  12   -7.53   18.56
  -2  -9  11  194.09   28.98
   2   9 -11  202.03   22.91
   2   9 -11  200.77   28.61
  -2  -9  10   15.48   18.00
   2   9 -10    3.26   10.60
   2   9 -10    3.84   15.34
   2   9  -9  183.00   27.30
   2   9  -9  212.72   22.23
  -2  -9   9  195.96   29.03
   2   9  -8   -3.08    9.49
  -2  -9   8   35.07   21.72
   2   9  -8   22.38   18.66
   2   9  -7  826.27   40.07
   2   9  -7  790.74   51.58
  -2  -9   7  923.58   54.40
  -2  -9   6   43.81   21.82
   2   9  -6    6.73   10.26
   2   9  -6   26.01   19.26
  -2  -9   5  495.60   40.32
   2   9  -5  521.32   41.66
   2   9  -5  474.82   30.70
   2   9  -4   60.76   21.14
  -2  -9   4   72.46   22.80
  -2  -9   3 1292.08   60.97
   2   9  -3 1325.44   66.20
   2   9  -3 1319.89   64.31
  -2  -9   2  396.52   36.59
   2   9  -2  216.66   29.82
   2   9  -2  356.74   38.72
  -2  -9   1 2346.32   82.07
   2   9  -1 2663.54   90.66
   2   9   0  267.33   32.35
  -2  -9   0  299.13   33.50
  -2  -9  -1  940.13   52.58
   2   9   1  989.58   54.69
   2   9   2   71.86   21.88
  -2  -9  -2   58.25   19.62
   2   9   3  257.90   30.12
  -2  -9  -3  187.63   24.66
   2   9   4  120.32   23.29
  -2  -9  -4   88.67   17.93
   2   9   5 1276.58   62.42
  -2  -9  -5 1162.39   56.36
  -2  -9  -6  395.26   35.93
   2   9   6  353.42   34.74
  -2  -9  -7 1185.13   59.04
   2   9   7 1234.65   60.81
  -2  -9  -8  273.40   32.71
   2   9   8  286.77   34.06
   2   9   9  355.70   36.58
  -2  -9  -9  395.84   35.71
   2   9  10  774.29   50.49
  -2  -9 -10  828.01   50.44
  -2  -9 -11  402.47   36.03
   2   9  11  429.43   37.51
  -2  -9 -12  839.58   50.40
   2   9  12  851.13   52.90
  -2  -9 -13  308.93   31.42
   2   9  13  311.87   34.91
  -2  -9 -14  503.03   40.75
   2   9  14  501.76   42.24
  -2  -9 -15  348.47   34.60
  -2  -9 -16  532.59   41.30
  -2  -9 -17  410.52   37.28
  -2  -9 -18  408.85   36.30
  -2  -9 -19  101.03   22.39
  -2  -9 -20  642.63   44.47
   2   9  21   26.89   15.10
   2   9  22  493.72   60.10
  -2 -10  26   28.78   18.81
  -2 -10  25  573.16   49.12
  -2 -10  24  157.78   27.80
  -2 -10  24  244.24   37.64
  -2 -10  23  868.15   55.59
  -2 -10  23  978.47   64.29
  -2 -10  22  347.32   37.46
  -2 -10  22  437.45   46.58
  -2 -10  21  724.31   54.68
  -2 -10  21  709.25   48.87
  -2 -10  20  611.06   44.29
  -2 -10  20  597.35   49.92
  -2 -10  19 1243.48   69.75
  -2 -10  18  808.74   56.97
  -2 -10  17  748.50   54.36
   2  10 -17  759.55   49.25
   2  10 -16  640.29   44.43
  -2 -10  16  722.13   54.02
  -2 -10  15 1056.70   63.59
   2  10 -15 1038.96   53.19
   2  10 -14  668.41   43.05
  -2 -10  14  769.54   54.23
   2  10 -13 1506.93   60.79
  -2 -10  13 1610.47   75.98
   2  10 -12 1203.37   68.71
  -2 -10  12 1374.31   70.95
   2  10 -12 1308.91   55.66
  -2 -10  11  903.08   57.32
   2  10 -11  927.59   46.09
   2  10 -11  996.38   59.85
  -2 -10  10 1864.08   79.71
   2  10 -10 1867.42   79.47
   2  10 -10 1790.55   61.67
   2  10  -9  703.91   49.69
   2  10  -9  680.48   38.33
  -2 -10   9  653.96   48.56
   2  10  -8 1622.60   57.01
   2  10  -8 1683.60   75.76
  -2 -10   8 1658.39   75.22
   2  10  -7 1256.41   50.93
   2  10  -7 1307.15   68.16
  -2 -10   7 1344.81   67.11
  -2 -10   6 3646.48  107.68
   2  10  -6 3591.86   83.51
   2  10  -6 3601.58  110.97
   2  10  -5 1100.40   62.21
  -2 -10   5 1000.38   58.12
   2  10  -4 3188.87  103.65
  -2 -10   4 3140.62   99.10
  -2 -10   3  121.54   27.80
   2  10  -3  142.24   27.95
   2  10  -2 2280.94   87.54
  -2 -10   2 2230.34   81.83
   2  10  -2 1976.86   83.24
  -2 -10   1  291.91   36.23
   2  10  -1  434.68   42.14
   2  10  -1  301.95   34.38
  -2 -10   0 1658.02   73.00
   2  10   0 1721.16   76.70
   2  10   1  240.94   34.80
  -2 -10  -1  187.50   29.45
  -2 -10  -2 1700.19   72.47
   2  10   2 1778.76   77.42
  -2 -10  -3    6.54   18.70
   2  10   3   83.84   24.72
   2  10   4 2895.79   97.77
  -2 -10  -4 2816.41   93.81
  -2 -10  -5   64.47   23.02
   2  10   5  117.37   26.36
  -2 -10  -6 2671.20   91.35
   2  10   6 2732.56   95.88
   2  10   7   17.02   18.04
  -2 -10  -7    7.09   19.13
  -2 -10  -8 1470.13   67.32
  -2 -10  -9  182.63   27.70
  -2 -10 -10 1102.32   60.16
  -2 -10 -11  287.19   34.86
  -2 -10 -12 1466.74   69.32
  -2 -10 -13   18.53   17.78
  -2 -10 -14 1086.50   61.10
  -2 -10 -15   50.62   20.61
  -2 -10 -16 1006.32   59.20
  -2 -10 -17  272.09   32.79
  -2 -10 -18  838.19   52.84
  -2 -10 -19  418.56   39.08
  -2 -11  24  682.14   57.03
  -2 -11  23  107.10   32.68
  -2 -11  22  590.82   53.17
  -2 -11  21   65.73   26.53
  -2 -11  20  137.84   31.80
  -2 -11  19   76.02   27.39
  -2 -11  18  615.02   52.76
  -2 -11  17   58.83   25.29
  -2 -11  16  497.81   47.89
   2  11 -16  469.89   38.70
   2  11 -15   42.95   16.91
  -2 -11  15   26.68   20.49
  -2 -11  14  463.96   45.17
   2  11 -14  456.97   36.16
   2  11 -13    2.81   12.14
  -2 -11  13   18.30   22.43
  -2 -11  12  850.58   56.93
   2  11 -12  721.41   42.95
  -2 -11  11   75.54   28.35
   2  11 -11   29.74   12.60
   2  11 -10  509.09   35.01
  -2 -11  10  600.39   49.70
   2  11  -9   48.98   15.10
  -2 -11   9  126.92   31.13
  -2 -11   8  266.82   36.10
   2  11  -8  233.04   24.18
   2  11  -7   43.77   13.48
  -2 -11   7   71.13   27.53
   2  11  -6  425.94   31.93
  -2 -11   6  419.39   41.59
  -2 -11   5  120.07   29.12
  -2 -11   4  372.76   40.71
  -2 -11   3   30.34   24.32
  -2 -11   2   54.67   23.03
  -2 -11   1   71.50   22.63
  -2 -11   0    4.89   19.03
  -2 -11  -1   59.83   21.08
  -2 -11  -2   -0.96   19.60
  -2 -11  -3   49.20   20.37
  -2 -11  -4  -36.64   24.72
  -2 -11  -5  109.05   24.14
  -2 -11  -6  122.21   26.63
  -2 -11  -7   88.34   24.31
  -2 -11  -8   24.39   18.40
  -2 -11  -9   24.79   18.77
  -2 -11 -10   -7.34   18.93
  -2 -11 -11    4.06   18.35
  -2 -11 -12   -0.16   17.28
  -2 -11 -13    0.50   16.32
  -2 -11 -14   -8.29   18.06
  -2 -11 -15   13.74   18.94
  -2 -11 -16  138.03   27.59
  -2 -11 -17    2.17   15.64
  -2 -11 -18   89.52   24.87
  -2 -11 -19   27.15   19.31
  -2 -12  24   80.80   29.20
  -2 -12  23  105.11   32.82
  -2 -12  22  107.11   30.06
  -2 -12  21  175.89   37.02
  -2 -12  20   57.31   26.66
  -2 -12  19  447.01   48.01
  -2 -12  18   62.56   27.00
  -2 -12  17  313.26   41.16
  -2 -12  16   85.19   28.08
   2  12 -15  241.88   28.48
  -2 -12  15  305.60   42.08
  -2 -12  14  202.34   36.46
   2  12 -14  130.32   21.17
   2  12 -13  364.38   32.73
  -2 -12  13  583.08   52.29
   2  12 -12   30.50   11.94
  -2 -12  12  140.40   31.57
  -2 -12  11  784.39   57.27
   2  12 -11  615.81   40.14
   2  12 -10    2.35   11.75
  -2 -12  10   58.70   27.01
  -2 -12   9 1461.35   76.08
   2  12  -9 1289.03   55.52
  -2 -12   8  137.80   32.86
   2  12  -8   78.62   17.44
   2  12  -7 1321.91   56.18
  -2 -12   7 1369.88   72.45
   2  12  -6   25.86   13.02
  -2 -12   6   40.93   23.98
  -2 -12   5  886.43   59.16
  -2 -12   4   87.48   28.52
  -2 -12   3  857.70   59.93
  -2 -12   2   21.29   23.19
  -2 -12   1  695.63   53.55
  -2 -12   0   23.30   22.30
  -2 -12  -1  672.23   52.71
  -2 -12  -2   -6.11   21.49
  -2 -12  -3  982.68   61.10
  -2 -12  -4  -32.94   24.89
  -2 -12  -5 1771.09   81.52
  -2 -12  -6    5.77   19.20
  -2 -12  -7 1061.25   64.35
  -2 -12  -8  115.56   27.44
  -2 -12  -9  792.28   57.18
  -2 -12 -10  256.82   36.23
  -2 -12 -11  646.78   53.15
  -2 -12 -12  122.73   29.04
  -2 -12 -13  419.60   42.72
  -2 -12 -14  120.83   26.21
  -2 -12 -15  391.91   43.24
  -2 -12 -16  182.94   32.29
  -2 -12 -17  623.81   51.63
  -2 -12 -18  337.08   39.96
  -2 -13  24   60.27   28.50
  -2 -13  23  605.73   56.33
  -2 -13  22  107.11   30.81
  -2 -13  21  504.58   52.94
  -2 -13  20  175.33   36.95
  -2 -13  19  683.91   59.88
  -2 -13  18  160.19   35.71
  -2 -13  17 1241.33   75.97
  -2 -13  16  199.14   38.64
  -2 -13  15  945.12   67.05
  -2 -13  14  380.11   45.92
  -2 -13  13 1214.29   74.67
  -2 -13  12  601.50   52.98
   2  13 -12  425.58   35.39
  -2 -13  11 1171.03   72.71
   2  13 -11 1164.54   54.47
  -2 -13  10  570.64   53.44
   2  13 -10  506.42   36.65
  -2 -13   9  518.73   49.46
   2  13  -9  492.95   36.01
  -2 -13   8  468.45   47.88
   2  13  -8  381.96   32.04
  -2 -13   7  544.17   49.61
   2  13  -7  519.02   37.05
   2  13  -6  317.62   30.18
  -2 -13   6  443.22   46.06
  -2 -13   5  879.94   63.21
   2  13  -5  872.09   47.44
  -2 -13   4  823.80   60.54
  -2 -13   3  660.00   54.39
  -2 -13   2  976.93   64.13
  -2 -13   1  320.11   40.51
  -2 -13   0  892.57   62.57
  -2 -13  -1  170.10   31.06
  -2 -13  -2  401.86   44.36
  -2 -13  -3   11.24   21.47
  -2 -13  -4  677.19   53.51
  -2 -13  -5   -8.76   25.00
  -2 -13  -6  800.62   58.01
  -2 -13  -7   19.55   21.67
  -2 -13  -8  427.30   45.79
  -2 -13  -9   19.43   23.39
  -2 -13 -10  366.55   42.68
  -2 -13 -11   30.09   23.23
  -2 -13 -12  176.88   33.32
  -2 -13 -13   -4.49   19.37
  -2 -13 -14  217.59   35.23
  -2 -13 -15   59.08   27.31
  -2 -13 -16  344.35   41.65
  -2 -13 -17   44.87   23.48
  -2 -14  23   55.67   29.42
  -2 -14  22   99.19   31.30
  -2 -14  21   42.43   29.47
  -2 -14  20   20.27   23.74
  -2 -14  19   59.21   29.41
  -2 -14  18   48.43   29.10
  -2 -14  17  119.06   33.40
  -2 -14  16  216.61   40.28
  -2 -14  15   50.80   28.54
  -2 -14  14  195.33   39.80
  -2 -14  13   63.55   29.21
  -2 -14  12  118.18   31.81
  -2 -14  11   72.98   31.46
  -2 -14  10   89.05   30.28
  -2 -14   9   62.76   29.58
  -2 -14   8  167.87   35.27
   2  14  -8   94.10   19.17
  -2 -14   7   85.11   29.94
   2  14  -7   39.76   15.80
  -2 -14   6   35.01   27.20
   2  14  -6   13.00   12.14
  -2 -14   5   20.80   25.12
   2  14  -5    7.52   12.90
  -2 -14   4   19.94   21.61
  -2 -14   3   10.94   20.40
  -2 -14   2   40.14   26.63
  -2 -14   1   -6.80   22.38
  -2 -14   0  -12.29   23.84
  -2 -14  -1  -33.10   28.02
  -2 -14  -2   60.91   23.80
  -2 -14  -3  -15.00   25.89
  -2 -14  -4  106.94   28.38
  -2 -14  -5  -31.02   27.07
  -2 -14  -6  120.55   30.27
  -2 -14  -7   42.57   25.42
  -2 -14  -8   66.66   26.15
  -2 -14  -9  138.93   32.26
  -2 -14 -10   87.69   27.84
  -2 -14 -11  135.93   31.44
  -2 -14 -12  145.09   34.98
  -2 -14 -13   50.62   24.32
  -2 -14 -14   79.74   28.24
  -2 -14 -15   -0.42   20.13
  -2 -14 -16   55.92   26.04
  -2 -15  22  241.95   42.94
  -2 -15  21  170.83   42.14
  -2 -15  20  224.12   41.51
  -2 -15  19  258.64   43.72
  -2 -15  18  363.49   48.93
  -2 -15  17  217.91   42.56
  -2 -15  16  377.66   50.36
  -2 -15  15  249.72   42.04
  -2 -15  14  462.66   52.23
  -2 -15  13  668.27   60.85
  -2 -15  12  427.35   50.37
  -2 -15  11 1191.30   78.33
  -2 -15  10  270.94   44.08
  -2 -15   9  878.62   67.45
  -2 -15   8  119.41   32.76
  -2 -15   7  679.13   59.78
  -2 -15   6  185.36   35.93
  -2 -15   5  945.30   69.53
  -2 -15   4  376.49   47.02
  -2 -15   3 1235.64   77.40
  -2 -15   2  207.26   40.11
  -2 -15   1 1372.96   81.66
  -2 -15   0  114.52   31.90
  -2 -15  -1 1260.20   79.03
  -2 -15  -2  -17.80   24.31
  -2 -15  -3 1132.08   75.21
  -2 -15  -4  -16.70   23.87
  -2 -15  -5 1030.26   71.43
  -2 -15  -6   78.18   31.44
  -2 -15  -7 1047.03   73.33
  -2 -15  -8   28.68   22.60
  -2 -15  -9  926.87   70.05
  -2 -15 -10   29.74   25.62
  -2 -15 -11 1022.81   73.61
  -2 -15 -12  -13.14   22.78
  -2 -15 -13  532.61   54.27
  -2 -15 -14   82.33   28.20
  -2 -15 -15  485.99   52.89
  -2 -15 -16  111.99   33.66
  -2 -16  20   79.79   33.19
  -2 -16  19  501.21   57.48
  -2 -16  18  101.88   36.39
  -2 -16  17  619.48   61.66
  -2 -16  16   62.77   32.70
  -2 -16  15  973.24   75.15
  -2 -16  14  206.15   43.89
  -2 -16  13 1174.04   79.36
  -2 -16  12   70.58   33.17
  -2 -16  11  879.29   69.63
  -2 -16  10   83.09   34.96
  -2 -16   9  632.99   59.47
  -2 -16   8   66.61   29.01
  -2 -16   7  650.92   59.58
  -2 -16   6   94.42   31.83
  -2 -16   5  669.87   61.40
  -2 -16   4   93.46   29.07
  -2 -16   3  377.10   49.36
  -2 -16   2  215.81   40.34
  -2 -16   1  258.23   40.61
  -2 -16   0  283.86   41.33
  -2 -16  -1  215.56   39.63
  -2 -16  -2  135.71   31.92
  -2 -16  -3  119.80   31.84
  -2 -16  -4   74.85   28.00
  -2 -16  -5  182.22   35.93
  -2 -16  -6  365.02   47.78
  -2 -16  -7  115.93   33.24
  -2 -16  -8  421.31   50.66
  -2 -16  -9   46.98   28.84
  -2 -16 -10  119.38   33.35
  -2 -16 -11   71.49   30.46
  -2 -16 -12   91.74   33.26
  -2 -16 -13  -10.46   24.23
  -2 -16 -14   94.83   30.64
  -2 -16 -15   -2.09   25.86
  -2 -17  15   24.76   27.23
  -2 -17  14   13.73   25.93
  -2 -17  13    8.55   28.29
  -2 -17  12   43.91   32.11
  -2 -17  11   53.67   29.99
  -2 -17  10   86.91   33.02
  -2 -17   9   94.42   34.04
  -2 -17   8   49.94   28.45
  -2 -17   7  -12.54   25.97
  -2 -17   6    4.01   26.70
  -2 -17   5    5.42   24.90
  -2 -17   4   98.25   31.60
  -2 -17   3   27.07   26.91
  -2 -17   2  159.96   37.39
  -2 -17   1   -8.62   24.99
  -2 -17   0  121.74   32.38
  -2 -17  -1   20.94   26.66
  -2 -17  -2  100.03   31.24
  -2 -17  -3  -95.47   34.88
  -2 -17  -4  157.57   33.69
  -2 -17  -5   72.46   32.41
  -2 -17  -6  376.79   49.05
  -2 -17  -7   15.92   25.39
  -2 -17  -8  176.81   38.72
  -2 -17  -9   73.61   35.08
  -2 -17 -10  330.69   46.62
  -2 -17 -11   19.65   23.88
  -2 -17 -12  279.36   45.96
  -2 -17 -13   -3.89   22.54
  -2 -18   9  314.05   48.52
  -2 -18   8  337.28   48.31
  -2 -18   7  204.02   42.06
  -2 -18   6  307.79   47.87
  -2 -18   5  469.01   56.65
  -2 -18   4  473.04   55.24
  -2 -18   3  515.19   58.60
  -2 -18   2  162.61   36.89
  -2 -18   1  565.18   60.20
  -2 -18   0   98.10   34.86
  -2 -18  -1  502.10   57.91
  -2 -18  -2   68.51   26.80
  -2 -18  -3  394.32   51.23
  -2 -18  -4   44.69   26.75
  -2 -18  -5  543.01   59.51
  -2 -18  -6  104.56   34.36
  -2 -18  -7  605.06   63.21
  -2 -18  -8   38.37   29.46
   3 -19  -9    0.20   26.96
   3 -19  -8   -9.09   26.79
   3 -19  -7  -31.02   29.90
   3 -19  -6  -14.82   27.84
   3 -19  -5  -15.99   24.44
   3 -19  -4    3.24   23.77
   3 -19  -3   55.22   30.01
   3 -19  -2   17.74   27.17
   3 -19  -1   38.65   27.83
   3 -19   0   32.74   29.58
   3 -19   1   24.16   28.59
   3 -19   2   49.80   32.84
   3 -19   3   26.73   25.70
   3 -19   4   90.69   35.75
   3 -19   5   20.73   28.74
   3 -19   6   10.44   28.10
   3 -18 -11  116.22   31.14
   3 -18 -10  276.13   39.78
   3 -18  -9   97.68   27.73
   3 -18  -8  397.92   48.32
   3 -18  -7   52.87   28.05
   3 -18  -6  599.61   57.43
   3 -18  -5   27.24   24.06
   3 -18  -4  642.42   61.60
   3 -18  -3   47.74   29.12
   3 -18  -2  550.03   57.33
   3 -18  -1  116.26   34.73
   3 -18   0  592.00   59.68
   3 -18   1   85.85   35.76
   3 -18   2 1041.61   77.79
   3 -18   3  110.09   34.62
   3 -18   4 1120.48   81.50
   3 -18   5   40.01   32.12
   3 -18   6  845.74   73.69
   3 -18   7   64.31   31.68
   3 -18   8  490.29   57.99
   3 -18   9  126.75   39.89
   3 -18  10  576.09   63.80
   3 -18  11  225.30   47.78
   3 -18  12  446.13   59.30
  -3  17  14  534.72   56.92
  -3  17  13  181.13   36.01
   3 -17 -12  812.92   63.63
  -3  17  12  772.32   62.58
  -3  17  11  342.38   43.89
   3 -17 -11  198.56   34.27
   3 -17 -10  707.42   59.06
  -3  17  10  749.91   58.53
  -3  17   9  376.45   42.46
   3 -17  -9  298.64   41.88
  -3  17   8  536.95   48.23
   3 -17  -8  469.44   49.19
  -3  17   7  517.88   45.98
   3 -17  -7  453.88   49.89
   3 -17  -6  330.07   44.97
  -3  17   6  322.77   36.58
   3 -17  -5  309.10   43.74
   3 -17  -4  626.26   57.44
   3 -17  -3  255.78   41.67
   3 -17  -2  551.96   54.29
   3 -17  -1  562.60   55.23
   3 -17   0  193.81   39.39
   3 -17   1  880.12   68.94
   3 -17   2  258.23   44.22
   3 -17   3  657.21   63.17
   3 -17   4  249.07   42.64
   3 -17   5  480.52   55.19
   3 -17   6   11.50   26.86
   3 -17   7  316.32   49.26
   3 -17   8   29.01   29.05
   3 -17   9  600.23   62.74
   3 -17  10   40.67   30.96
   3 -17  11  376.95   53.14
   3 -17  12   32.75   32.28
   3 -17  13  273.15   47.88
   3 -17  14    1.14   31.09
   3 -17  15  376.73   55.19
   3 -17  16  -59.44   33.31
  -3  16  16  -16.51   24.33
  -3  16  15   41.98   26.34
  -3  16  14   18.61   23.73
   3 -16 -13   75.07   24.76
  -3  16  13  102.40   29.98
   3 -16 -12   54.31   22.60
  -3  16  12   51.43   23.30
   3 -16 -11  -49.54   28.98
  -3  16  11    0.74   19.55
   3 -16 -10  -35.88   24.83
  -3  16  10    4.26   19.56
  -3  16   9   18.88   18.78
   3 -16  -9  -30.79   23.87
   3 -16  -8  -22.69   22.95
  -3  16   8    3.63   19.26
  -3  16   7   24.09   17.94
   3 -16  -7   25.36   22.04
  -3  16   6   43.51   20.14
   3 -16  -6   -5.99   20.74
   3 -16  -5   12.65   23.25
  -3  16   5   15.00   15.86
  -3  16   4   34.99   17.80
   3 -16  -4   90.31   29.74
  -3  16   3    2.47   13.28
   3 -16  -3   49.79   26.11
   3 -16  -2   64.27   27.59
  -3  16   2    5.43   13.54
   3 -16  -1   40.72   28.69
  -3  16   1   -0.40   12.66
  -3  16   0   13.13   11.67
   3 -16   0   41.18   24.80
   3 -16   1  -23.25   27.19
   3 -16   2    8.17   24.09
   3 -16   3   36.35   23.08
   3 -16   4   31.88   26.60
   3 -16   5  122.51   31.23
   3 -16   6   97.56   32.91
   3 -16   7   34.35   27.72
   3 -16   8   24.52   25.26
   3 -16   9    6.88   27.99
   3 -16  10   26.98   28.37
   3 -16  11   24.69   30.83
   3 -16  12   40.50   27.81
   3 -16  13   57.74   30.75
   3 -16  14  -30.61   31.62
   3 -16  15  -50.88   35.42
   3 -16  16  141.57   42.22
   3 -16  17   23.77   29.27
   3 -16  18  257.95   50.54
   3 -16  19   47.63   35.19
  -3  15  17  267.05   47.18
  -3  15  16  119.57   34.10
  -3  15  15  217.91   41.17
  -3  15  14  177.43   36.75
   3 -15 -13  371.78   41.29
  -3  15  13  369.07   46.15
   3 -15 -12  306.12   38.36
  -3  15  12  389.77   45.14
   3 -15 -11  533.79   47.57
  -3  15  11  542.54   52.16
   3 -15 -10  454.65   46.91
  -3  15  10  577.28   51.25
   3 -15  -9  258.82   37.26
  -3  15   9  255.81   36.40
   3 -15  -8  575.53   51.91
  -3  15   8  617.42   49.97
  -3  15   7   92.61   24.52
   3 -15  -7   23.68   21.55
   3 -15  -6  785.92   59.26
  -3  15   6  774.12   51.68
   3 -15  -5  296.48   40.03
  -3  15   5  298.49   33.35
   3 -15  -4  693.26   57.06
  -3  15   4  608.65   43.38
  -3  15   3  278.28   29.50
   3 -15  -3  391.22   44.75
  -3  15   2  521.97   36.47
   3 -15  -2  618.34   53.26
  -3  15   1  146.06   21.01
   3 -15  -1  173.81   34.03
   3 -15   0 1005.50   67.03
  -3  15   0 1032.05   44.55
   3 -15   1  124.37   30.41
  -3  15  -1  101.89   16.02
  -3  15  -2 1377.84   43.81
   3 -15   2 1327.17   77.38
  -3  15  -3   46.86   10.20
   3 -15   3   35.25   26.39
   3 -15   4 1125.51   72.72
  -3  15  -4  976.82   26.39
   3 -15   5   14.96   24.71
   3 -15   6  778.87   63.13
   3 -15   7   34.79   30.59
   3 -15   8  785.42   66.56
   3 -15   9   51.12   27.61
   3 -15  10  910.39   72.07
   3 -15  11   97.50   34.44
   3 -15  12  769.09   67.87
   3 -15  13    9.01   25.53
   3 -15  14  664.70   65.45
   3 -15  15  154.95   40.57
   3 -15  16  356.16   53.02
   3 -15  17  119.59   37.13
   3 -15  18  336.47   50.80
   3 -15  19  114.18   38.13
   3 -15  20  422.79   57.29
   3 -15  21  115.75   38.80
   3 -15  22  259.40   47.34
  -3  14  18  404.28   51.85
  -3  14  17   32.24   27.53
  -3  14  16  640.97   61.59
  -3  14  15   22.54   25.06
   3 -14 -14  645.24   49.88
  -3  14  14  637.71   59.47
   3 -14 -13   79.08   25.34
  -3  14  13  124.53   31.95
   3 -14 -12  587.94   49.15
  -3  14  12  568.06   53.68
  -3  14  11  101.05   28.95
   3 -14 -11  -13.45   20.76
  -3  14  10  365.24   42.38
   3 -14 -10  285.63   36.66
  -3  14   9  139.54   30.05
   3 -14  -9   53.49   22.62
  -3  14   8  398.34   39.91
   3 -14  -8  411.14   42.15
   3 -14  -7  108.32   27.73
  -3  14   7   91.17   22.78
   3 -14  -6  565.20   48.84
  -3  14   6  549.36   42.89
   3 -14  -5   68.04   24.41
  -3  14   5   91.64   22.80
  -3  14   4  436.68   35.64
   3 -14  -4  525.91   47.63
  -3  14   3   69.55   18.28
   3 -14  -3   67.35   26.49
  -3  14   2  333.77   29.48
   3 -14  -2  362.78   41.80
   3 -14  -1  171.01   31.74
  -3  14   1  119.30   18.95
  -3  14   0  377.34   28.10
   3 -14   0  393.87   44.18
   3 -14   1  286.20   38.11
  -3  14  -1  357.24   25.07
   3 -14   2  308.95   40.86
  -3  14  -2  374.57   23.40
  -3  14  -3   79.59   11.65
   3 -14   3   89.21   27.71
  -3  14  -4   85.60    8.59
   3 -14   4   53.46   25.72
  -3  14  -4   68.40    7.95
   3 -14   5  117.88   32.58
   3 -14   6   39.35   26.42
   3 -14   7  112.35   32.74
   3 -14   8  113.43   30.97
   3 -14   9  283.00   45.50
   3 -14  10  134.95   33.72
   3 -14  11  352.91   48.97
   3 -14  12   31.28   27.60
   3 -14  13  138.26   37.66
   3 -14  14   78.88   33.25
   3 -14  15   68.05   33.22
   3 -14  16   23.61   29.88
   3 -14  17  -24.96   27.44
   3 -14  18   37.05   33.46
   3 -14  19   23.72   29.65
   3 -14  20    9.84   28.91
   3 -14  21   59.07   32.61
   3 -14  22    8.23   28.56
   3 -14  23    4.46   28.66
   3 -14  24   42.21   32.06
  -3  13  19   -7.59   26.65
  -3  13  18   34.14   24.65
  -3  13  17   33.58   26.65
  -3  13  16   35.11   24.35
   3 -13 -15  -19.08   16.74
  -3  13  15  -24.96   21.77
   3 -13 -14  -17.50   16.90
  -3  13  14   27.68   22.83
   3 -13 -13   73.02   21.30
  -3  13  13   98.26   27.80
  -3  13  12   29.84   20.60
   3 -13 -12  -31.87   23.39
  -3  13  11  169.88   31.50
   3 -13 -11   76.66   19.23
   3 -13 -10   20.62   16.95
  -3  13  10   50.55   23.31
   3 -13  -9   42.63   22.61
  -3  13   9   41.56   20.42
  -3  13   8   -5.32   17.05
   3 -13  -8   28.80   20.12
   3 -13  -7  305.29   36.81
  -3  13   7  299.22   34.49
   3 -13  -6   52.21   24.11
  -3  13   6   12.50   15.76
  -3  13   5  474.33   37.61
   3 -13  -5  587.19   48.20
   3 -13  -4   58.66   26.76
  -3  13   4   40.13   16.46
  -3  13   3  452.69   33.58
   3 -13  -3  519.79   44.24
  -3  13   2    7.59   12.43
   3 -13  -2   34.21   22.26
   3 -13  -1  728.89   53.24
   3 -13   0   26.97   23.78
   3 -13   1 1224.91   70.88
  -3  13  -2   44.13   10.93
   3 -13   2   18.08   21.57
  -3  13  -3 1098.17   32.67
   3 -13   3 1130.07   66.87
  -3  13  -4   55.78    6.76
   3 -13   4   83.04   27.10
  -3  13  -4   58.59    7.08
   3 -13   5  690.27   55.70
   3 -13   6  122.56   28.61
   3 -13   7  502.40   50.62
   3 -13   8  158.84   34.62
   3 -13   8  134.26   31.59
   3 -13   9  408.02   47.37
   3 -13   9  407.14   47.68
   3 -13  10  186.08   38.38
   3 -13  10  129.30   32.02
   3 -13  11  788.76   61.13
   3 -13  11  569.18   60.51
   3 -13  12  393.31   48.38
   3 -13  12  225.76   38.27
   3 -13  13  935.55   66.84
   3 -13  13  553.51   59.77
   3 -13  14  389.61   53.92
   3 -13  14  418.96   45.92
   3 -13  15  260.66   53.01
   3 -13  15  521.17   53.08
   3 -13  16  241.49   49.93
   3 -13  16  390.72   46.78
   3 -13  17  197.09   43.42
   3 -13  17  383.34   47.29
   3 -13  18  182.34   41.28
   3 -13  18  252.37   41.68
   3 -13  19  129.34   37.30
   3 -13  19  251.67   42.09
   3 -13  20  155.26   38.47
   3 -13  20   76.14   35.40
   3 -13  21  139.34   38.91
   3 -13  21   92.47   31.35
   3 -13  22  365.38   48.38
   3 -13  23  170.54   42.04
   3 -13  24  281.52   47.76
   3 -13  25   77.51   34.75
  -3  12  20   22.39   27.04
  -3  12  19 1012.25   78.13
  -3  12  18   68.30   30.49
  -3  12  17  973.23   73.37
  -3  12  16  226.93   39.63
   3 -12 -15 1093.90   56.20
  -3  12  15  996.50   72.23
  -3  12  14  507.21   51.17
   3 -12 -14  467.90   38.38
   3 -12 -13 1114.68   57.87
  -3  12  13 1083.69   69.69
   3 -12 -12  379.34   34.66
  -3  12  12  382.46   42.81
  -3  12  11 1082.48   65.35
   3 -12 -11 1078.80   57.93
   3 -12 -10  395.39   37.66
  -3  12  10  442.81   42.69
   3 -12  -9 1114.68   61.03
  -3  12   9 1172.30   64.57
  -3  12   8  788.82   51.05
   3 -12  -8  711.63   49.76
   3 -12  -7 1571.02   70.23
  -3  12   7 1510.74   67.74
  -3  12   6 1043.19   55.81
   3 -12  -6 1084.05   59.10
  -3  12   5 1357.19   60.19
   3 -12  -5 1579.75   71.92
   3 -12  -4 1237.28   65.38
  -3  12   4 1218.85   54.42
  -3  12   3 1259.90   53.11
   3 -12  -3 1430.23   68.08
   3 -12  -2 1310.40   67.89
   3 -12  -1  984.36   58.51
   3 -12   0 2816.99   98.68
   3 -12   1  754.01   55.17
  -3  12  -2 1868.83   44.40
   3 -12   2 2259.92   90.59
   3 -12   3  416.50   47.84
  -3  12  -3  581.66   22.46
  -3  12  -4 1039.45   22.77
   3 -12   4 1253.78   69.66
  -3  12  -4 1099.81   23.20
   3 -12   5  166.65   34.77
   3 -12   5  143.09   32.87
   3 -12   6 1126.88   66.73
   3 -12   6 1109.75   64.82
   3 -12   7  305.99   40.09
   3 -12   7  402.64   43.59
   3 -12   8 1520.41   77.86
   3 -12   8 1484.58   75.47
   3 -12   9  468.52   45.40
   3 -12  10 1795.23   83.43
   3 -12  11  201.39   35.26
   3 -12  12 1587.32   79.72
   3 -12  13   53.00   27.68
   3 -12  14 1787.87   85.94
   3 -12  15   32.96   27.33
   3 -12  16 1135.17   70.98
   3 -12  17   62.85   30.39
   3 -12  18  528.66   51.85
   3 -12  19   21.03   26.48
   3 -12  20  651.36   56.74
   3 -12  21   51.32   30.21
   3 -12  22  760.80   62.96
   3 -12  23  106.67   32.34
   3 -12  23   66.51   36.74
   3 -12  24  237.88   47.56
   3 -12  24  326.37   45.10
   3 -12  25   81.94   34.15
   3 -12  26  180.68   41.18
  -3  11  21  132.88   36.89
  -3  11  20  321.93   47.58
  -3  11  19  -16.29   25.26
  -3  11  18  497.97   54.63
  -3  11  17   55.89   27.86
   3 -11 -16  396.99   32.22
  -3  11  16  422.72   47.99
  -3  11  15    1.05   21.83
   3 -11 -15   12.91   12.31
  -3  11  14  452.94   48.48
  -3  11  14  368.12   36.85
   3 -11 -14  319.44   30.37
   3 -11 -13   25.98   17.52
  -3  11  13   46.17   23.92
  -3  11  13   -3.33   17.89
   3 -11 -12  240.34   26.55
  -3  11  12  286.58   37.75
  -3  11  12  236.29   29.62
  -3  11  11  -34.26   20.50
   3 -11 -11  -17.38   18.49
  -3  11  10  495.07   44.44
   3 -11 -10  533.16   40.60
  -3  11  10  583.94   46.96
   3 -11  -9   23.18   16.48
  -3  11   9   -5.02   20.47
  -3  11   9    7.26   18.95
   3 -11  -8  610.26   44.21
  -3  11   8  580.53   45.71
  -3  11   8  634.77   45.75
  -3  11   7  -15.21   16.76
   3 -11  -7   10.06   16.86
  -3  11   7  -30.24   23.29
  -3  11   6  316.19   36.46
  -3  11   6  430.45   36.30
   3 -11  -6  478.50   39.95
   3 -11  -5   14.54   17.29
  -3  11   5   41.52   16.81
  -3  11   4  319.30   37.24
  -3  11   4  273.26   26.90
   3 -11  -4  319.03   34.95
   3 -11  -3   21.24   17.46
  -3  11   3   20.21   11.80
  -3  11   3   62.52   19.70
   3 -11  -2  287.02   33.13
  -3  11   2  378.80   39.24
  -3  11   1   68.60   22.29
   3 -11  -1   18.62   18.08
   3 -11   0  187.96   30.00
  -3  11   0  139.83   26.19
   3 -11   1   -8.29   20.32
  -3  11  -1   32.56   18.84
  -3  11  -2  128.96   12.16
   3 -11   2   88.50   24.84
  -3  11  -3   25.89    6.13
   3 -11   3    2.80   18.16
   3 -11   4   13.91   19.56
   3 -11   4   55.10   21.94
   3 -11   5   12.91   20.56
   3 -11   6  102.54   26.80
   3 -11   7    4.61   19.43
   3 -11   8   45.12   23.38
   3 -11   9   50.55   23.53
   3 -11  10   40.35   23.34
   3 -11  11  104.03   30.49
   3 -11  12   47.22   25.62
   3 -11  13   17.68   22.50
   3 -11  14   79.28   27.27
   3 -11  15   76.03   24.58
   3 -11  16   44.12   24.23
   3 -11  17   35.64   24.84
   3 -11  18  -29.77   23.41
   3 -11  18   28.12   10.12
   3 -11  19   39.01   24.50
   3 -11  19   -2.49    9.21
   3 -11  20    7.16   22.03
   3 -11  21   -0.22   23.93
   3 -11  22   55.87   29.24
   3 -11  23   -2.47   23.67
   3 -11  24   23.28   26.35
   3 -11  25   -0.94   23.02
   3 -11  26  -22.91   25.20
  -3  10  22   40.10   27.53
  -3  10  21    3.35   25.92
  -3  10  20  154.31   35.71
  -3  10  19   16.28   24.05
  -3  10  18  139.34   33.15
  -3  10  17   94.21   28.32
   3 -10 -17  103.58   16.71
   3 -10 -16   72.33   16.38
  -3  10  16   49.23   16.16
  -3  10  16   89.98   29.81
   3 -10 -15  197.41   23.15
  -3  10  15  173.31   24.24
  -3  10  15  187.31   34.05
   3 -10 -14  120.04   19.41
  -3  10  14   71.32   16.76
  -3  10  14  123.70   28.04
  -3  10  13  123.17   22.02
   3 -10 -13  220.10   25.32
  -3  10  13  189.03   32.65
  -3  10  12  197.16   30.79
  -3  10  12  143.43   23.08
   3 -10 -12  166.91   23.01
  -3  10  11  229.73   32.73
   3 -10 -11  265.56   26.96
  -3  10  11  249.98   29.32
  -3  10  10  376.74   35.23
   3 -10 -10  344.82   30.65
  -3  10  10  384.28   38.52
   3 -10  -9  300.82   30.07
  -3  10   9  305.19   32.62
  -3  10   9  346.30   35.54
  -3  10   8  193.15   28.70
   3 -10  -8  298.31   30.87
  -3  10   8  203.10   28.50
  -3  10   7  826.74   52.63
   3 -10  -7  859.44   48.29
  -3  10   7  791.59   47.12
  -3  10   6  238.75   27.41
  -3  10   6  246.50   30.16
   3 -10  -6  265.85   31.80
   3 -10  -5 1008.99   52.55
  -3  10   5 1000.08   57.11
  -3  10   5  929.90   46.26
   3 -10  -4  150.38   24.51
  -3  10   4  118.17   18.77
  -3  10   4   91.09   21.24
   3 -10  -3  702.03   44.24
  -3  10   3  566.99   47.84
  -3  10   3  620.95   34.36
   3 -10  -2   59.03   20.55
  -3  10   2   64.87   14.76
   3 -10  -1 1050.55   55.31
  -3  10   1 1074.02   57.62
  -3  10   1  966.44   36.95
   3 -10   0  201.59   30.05
  -3  10   0  246.57   30.53
  -3  10   0  178.13   16.93
  -3  10  -1 1573.15   68.45
  -3  10  -1 1578.09   39.27
   3 -10   1 1675.47   68.45
   3 -10   1 1629.70   69.54
  -3  10  -2  205.99   28.24
  -3  10  -2  152.73   11.87
   3 -10   2  119.41   24.70
   3 -10   2  180.89   28.93
   3 -10   3 1060.40   58.20
  -3  10  -3 1176.21   59.23
  -3  10  -3 1082.81   23.18
  -3  10  -4   24.46   16.18
   3 -10   4   58.01   22.28
  -3  10  -5 1097.57   56.78
   3 -10   5 1207.28   60.94
   3 -10   6   40.43   22.72
  -3  10  -6   37.12   17.23
  -3  10  -7 2377.56   84.48
   3 -10   7 2275.45   82.10
  -3  10  -8  237.86   29.74
   3 -10   8  238.35   33.37
   3 -10   9 1745.20   73.39
   3 -10  10    1.76   21.56
   3 -10  11  827.23   54.33
   3 -10  12   32.21   23.12
   3 -10  13 1452.33   70.74
   3 -10  14  152.61   30.26
   3 -10  15 1368.69   70.43
   3 -10  15 1428.51   40.26
   3 -10  16  238.41   19.00
   3 -10  16  198.76   32.69
   3 -10  17  762.80   53.10
   3 -10  17  706.36   33.18
   3 -10  18  216.35   31.41
   3 -10  18  163.58   18.17
   3 -10  19  537.74   47.75
   3 -10  19  544.79   32.07
   3 -10  20  162.92   32.07
   3 -10  20  143.70   19.71
   3 -10  21  783.61   57.84
   3 -10  21  787.09   41.87
   3 -10  22  376.31   30.89
   3 -10  22  418.96   44.61
   3 -10  23  444.02   45.56
   3 -10  24  487.74   48.86
   3 -10  25  215.87   37.65
  -3   9  23  511.00   58.82
  -3   9  22  129.75   35.64
  -3   9  21  890.22   72.68
  -3   9  20   30.57   26.72
  -3   9  19  736.32   63.59
  -3   9  18   47.91   27.72
   3  -9 -17 1037.47   39.85
  -3   9  17 1000.85   70.57
   3  -9 -16   27.09   12.47
  -3   9  16  -10.47   14.80
  -3   9  16   23.19   26.42
  -3   9  15 1246.90   72.75
   3  -9 -15 1224.03   45.92
  -3   9  15 1044.93   51.26
   3  -9 -14   -3.11   10.39
  -3   9  14    0.96   18.99
  -3   9  14  -21.60   18.67
  -3   9  13 1218.93   68.92
   3  -9 -13 1216.64   49.09
  -3   9  13 1186.83   55.63
   3  -9 -12   13.86   12.33
  -3   9  12   11.69   15.89
  -3   9  12   21.67   19.55
   3  -9 -11 1489.28   56.60
  -3   9  11 1492.94   63.55
  -3   9  11 1568.36   72.37
  -3   9  10  103.43   21.35
  -3   9  10  123.63   24.89
   3  -9 -10   80.36   17.16
  -3   9   9 2252.44   78.73
  -3   9   9 2229.52   79.56
   3  -9  -9 2248.36   70.50
  -3   9   8  272.08   28.50
   3  -9  -8  300.72   29.59
  -3   9   8  297.88   30.58
  -3   9   7 2303.64   74.94
   3  -9  -7 2311.94   71.77
  -3   9   7 2183.15   78.44
  -3   9   6  679.10   40.39
   3  -9  -6  694.01   42.56
  -3   9   6  705.33   44.27
  -3   9   5 1395.91   61.42
  -3   9   5 1344.41   52.34
   3  -9  -5 1386.48   57.96
  -3   9   4  817.82   39.71
  -3   9   4  723.50   45.76
   3  -9  -4  795.54   45.66
   3  -9  -3 1610.97   63.70
  -3   9   3 1650.46   51.86
  -3   9   3 1737.37   68.52
  -3   9   2  398.53   25.10
  -3   9   2  394.00   35.95
   3  -9  -2  410.62   35.68
  -3   9   1 1947.65   49.56
  -3   9   1 2083.18   73.81
   3  -9  -1 1955.91   70.96
   3  -9  -1 1779.03   71.18
  -3   9   0  293.21   30.73
   3  -9   0  478.20   37.33
   3  -9   0  313.32   31.40
  -3   9   0  333.69   19.65
  -3   9  -1 2116.71   73.53
  -3   9  -1 2121.26   41.52
   3  -9   1 2104.41   71.51
  -3   9  -2  763.39   45.45
   3  -9   2  753.19   45.66
  -3   9  -2  714.75   20.97
  -3   9  -3 1530.29   62.83
  -3   9  -3 1184.51   20.08
   3  -9   3 1469.64   62.24
   3  -9   4 1506.08   62.23
  -3   9  -4 1554.31   63.18
   3  -9   5  728.88   43.68
  -3   9  -5  809.46   47.15
  -3   9  -6 2016.87   74.00
   3  -9   6 2019.77   72.12
   3  -9   7  608.99   42.71
  -3   9  -7  612.07   41.42
  -3   9  -8  874.96   49.66
   3  -9   8  858.69   48.87
  -3   9  -9  520.98   39.15
   3  -9   9  517.54   39.02
   3  -9  10  663.36   44.90
  -3   9 -10  715.81   45.08
  -3   9 -11  104.88   20.35
   3  -9  11  131.30   25.44
  -3   9 -12  790.11   48.73
   3  -9  12  770.82   49.12
   3  -9  12  787.18   25.07
   3  -9  13  102.27   11.64
   3  -9  13   79.85   22.66
   3  -9  14  541.20   25.27
   3  -9  14  531.57   42.65
   3  -9  15  287.46   20.02
   3  -9  15  264.41   33.82
   3  -9  16  406.06   25.38
   3  -9  16  385.58   38.05
   3  -9  17   25.79   10.72
   3  -9  17   65.97   22.78
   3  -9  18  586.27   45.69
   3  -9  18  528.25   32.03
   3  -9  19   12.99   10.56
   3  -9  19   -4.97   20.51
   3  -9  20  577.80   36.24
   3  -9  20  575.33   47.52
   3  -9  21   54.02   16.10
   3  -9  21   78.93   25.59
   3  -9  22  303.71   29.88
   3  -9  22  364.34   39.27
   3  -9  23   17.57   20.78
   3  -9  23   33.83   17.11
   3  -9  24  205.45   26.76
   3  -9  24  227.52   35.55
   3  -9  25   25.00   21.34
  -3   8  23  102.40   35.73
  -3   8  22  102.70   34.57
  -3   8  21   23.25   25.89
  -3   8  20  178.28   38.12
  -3   8  19   -0.86   23.24
  -3   8  18  196.51   36.04
  -3   8  17   -2.00   21.12
   3  -8 -17    9.58    8.17
  -3   8  16  145.05   19.61
   3  -8 -16  168.69   16.28
  -3   8  16  195.85   33.45
  -3   8  15  -15.23   13.86
   3  -8 -15   13.58    9.31
  -3   8  15   13.76   20.79
  -3   8  14   38.37   22.33
  -3   8  14   59.65   14.18
   3  -8 -14   55.45   12.60
   3  -8 -13   64.53   13.41
  -3   8  13   52.89   19.05
  -3   8  13   25.18   13.77
  -3   8  12   31.52   14.04
   3  -8 -12   31.51   11.92
  -3   8  12   48.50   23.30
   3  -8 -11   -9.80   12.88
  -3   8  11   11.62   14.06
  -3   8  11    2.86   16.37
   3  -8 -10  379.70   27.61
  -3   8  10  392.37   31.66
  -3   8  10  373.96   35.17
   3  -8  -9  162.01   20.06
  -3   8   9  142.55   23.74
  -3   8   9  128.95   21.21
   3  -8  -8  121.73   21.57
  -3   8   8   99.65   19.01
  -3   8   8  113.30   19.87
  -3   8   7    2.64   14.15
   3  -8  -7   50.97   16.43
  -3   8   7   19.03   13.79
   3  -8  -6    7.78   14.07
  -3   8   6  -13.79   15.27
  -3   8   6   -3.53   11.72
   3  -8  -5  155.64   21.05
  -3   8   5  166.63   22.34
  -3   8   5  137.04   19.02
  -3   8   4   25.21   14.66
   3  -8  -4    1.79   15.28
  -3   8   4   11.45   10.79
   3  -8  -3   55.32   17.82
  -3   8   3  115.24   21.51
  -3   8   3   91.94   14.87
  -3   8   2   42.10   17.79
  -3   8   2    1.42    9.09
   3  -8  -2    6.58   15.13
   3  -8  -2   -7.22   17.09
  -3   8   1    1.39    7.88
  -3   8   1   15.59   14.60
   3  -8  -1   -3.78   16.01
   3  -8   0   97.50   19.93
  -3   8   0  168.61   23.37
  -3   8   0  131.11   12.63
  -3   8  -1   20.97    6.37
  -3   8  -1   25.12   14.60
   3  -8   1   17.28   16.38
  -3   8  -2   52.16    5.92
  -3   8  -2   62.19   17.12
   3  -8   2   59.58   19.15
  -3   8  -3   72.26   17.25
   3  -8   3   67.09   18.58
  -3   8  -4    6.23   12.08
   3  -8   4    7.95   15.50
  -3   8  -5  243.29   26.82
   3  -8   5  221.21   26.62
   3  -8   6  508.13   37.25
  -3   8  -6  495.72   35.39
  -3   8  -7  174.09   22.53
   3  -8   7  190.86   26.36
   3  -8   8  608.76   39.73
  -3   8  -8  623.47   39.14
  -3   8  -9  141.56   20.98
   3  -8   9  143.88   23.19
  -3   8 -10  171.47   22.75
   3  -8  10  186.54   26.11
   3  -8  10  185.38   10.91
  -3   8 -11  254.86   27.15
   3  -8  11  248.98   14.14
   3  -8  11  209.96   26.40
   3  -8  12  396.41   19.04
   3  -8  12  387.81   33.08
  -3   8 -12  340.85   31.25
   3  -8  13  218.11   16.86
  -3   8 -13  219.71   26.43
   3  -8  13  243.71   28.36
   3  -8  14  328.34   32.51
   3  -8  14  325.18   21.39
  -3   8 -14  348.34   32.69
   3  -8  15  329.42   33.32
   3  -8  15  299.37   21.23
  -3   8 -15  291.65   28.96
   3  -8  16  171.75   19.11
  -3   8 -16  128.06   22.70
   3  -8  16  142.63   27.45
   3  -8  17  195.10   28.13
   3  -8  17  213.74   21.02
   3  -8  18  139.76   25.51
   3  -8  18  122.94   19.00
   3  -8  19  152.61   27.16
   3  -8  19  164.01   20.62
   3  -8  20   66.73   22.72
   3  -8  20   61.03   16.57
   3  -8  21  258.47   32.01
   3  -8  21  256.05   27.78
   3  -8  22  166.93   29.47
   3  -8  22  140.66   22.99
   3  -8  23  262.00   29.35
   3  -8  23  313.50   37.06
   3  -8  24  134.73   27.79
   3  -8  24  105.67   23.97
   3  -8  25  277.67   35.19
   3  -8  25  282.95   33.28
   3  -8  26   38.28   20.59
  -3   7  24  343.39   49.88
  -3   7  23    1.70   24.16
  -3   7  22  605.22   60.75
  -3   7  21  -15.82   25.54
  -3   7  20  401.13   48.76
  -3   7  19   -0.40   20.93
  -3   7  18  619.18   54.45
  -3   7  18  656.29   31.14
  -3   7  17   87.05   15.23
   3  -7 -17   51.52    8.67
  -3   7  17   43.94   22.77
   3  -7 -16 1227.85   34.38
  -3   7  16 1312.44   46.59
  -3   7  16 1328.16   72.44
   3  -7 -15  173.25   15.02
  -3   7  15  189.28   32.84
  -3   7  15  164.16   20.34
   3  -7 -14  870.15   30.86
  -3   7  14  856.68   40.07
  -3   7  14  828.55   54.98
  -3   7  13  189.66   29.36
  -3   7  13  190.78   21.20
   3  -7 -13  198.16   17.17
  -3   7  12 1382.01   65.51
  -3   7  12 1392.02   51.74
   3  -7 -12 1463.55   44.12
   3  -7 -11  223.61   19.92
  -3   7  11  272.31   24.74
  -3   7  11  231.02   29.06
   3  -7 -10 2162.33   56.82
  -3   7  10 2043.02   72.66
  -3   7  10 2135.43   63.58
  -3   7   9 1076.79   51.65
   3  -7  -9 1003.42   40.12
  -3   7   9 1012.94   45.20
  -3   7   8 2343.78   67.16
   3  -7  -8 2329.47   61.38
  -3   7   8 2302.61   70.68
  -3   7   7 1636.40   57.00
  -3   7   7 1676.84   58.95
   3  -7  -7 1699.33   54.23
  -3   7   6 2121.98   64.35
   3  -7  -6 2133.37   62.03
  -3   7   6 2198.83   63.31
   3  -7  -5 3215.20   76.28
  -3   7   5 2799.54   73.58
  -3   7   5 2872.80   68.98
  -3   7   4  992.49   44.58
   3  -7  -4  813.49   40.59
  -3   7   4  893.87   37.64
   3  -7  -3 2934.86   74.11
  -3   7   3 2781.29   71.20
   3  -7  -3 2623.13   70.27
  -3   7   3 2711.76   59.40
  -3   7   2 1374.72   39.19
  -3   7   2 1413.04   52.03
   3  -7  -2 1424.91   52.78
  -3   7   1 3069.41   52.86
  -3   7   1 3091.02   75.00
   3  -7  -1 2936.75   73.31
  -3   7   0 2848.95   72.88
   3  -7   0 2903.45   72.17
  -3   7   0 2780.61   44.37
  -3   7  -1 2417.52   34.90
   3  -7   1 2342.16   66.69
  -3   7  -1 2424.19   67.56
  -3   7  -2 2277.26   65.59
   3  -7   2 2137.90   64.19
  -3   7  -2 2009.14   24.90
   3  -7   3 2061.92   62.66
  -3   7  -3 2119.00   63.74
   3  -7   4  221.96   24.59
  -3   7  -4  253.56   24.98
   3  -7   5 4722.79   95.73
  -3   7  -5 4762.48   95.92
  -3   7  -6  412.97   31.12
   3  -7   6  416.97   31.21
   3  -7   7 4706.27   96.72
  -3   7  -7 4760.03   97.42
   3  -7   8  520.67   13.99
  -3   7  -8  556.16   35.76
   3  -7   8  555.99   35.42
  -3   7  -9 2641.55   74.90
   3  -7   9 2618.31   37.19
   3  -7   9 2534.71   73.74
   3  -7  10  345.61   16.08
  -3   7 -10  346.89   29.41
   3  -7  10  349.84   31.63
   3  -7  11 3141.63   82.77
   3  -7  11 3182.36   51.95
  -3   7 -11 3090.24   81.85
   3  -7  12  128.21   12.82
  -3   7 -12  130.66   19.78
   3  -7  12  137.85   23.30
   3  -7  13 2984.52   59.78
   3  -7  13 3031.00   83.42
  -3   7 -13 3050.53   83.12
  -3   7 -14  255.80   27.08
   3  -7  14  261.08   30.03
   3  -7  14  268.23   21.31
   3  -7  15 3064.24   87.41
  -3   7 -15 3140.18   85.89
   3  -7  15 3140.10   69.68
   3  -7  16   42.64   13.21
   3  -7  16   42.76   17.64
  -3   7 -16   45.80   16.43
   3  -7  17 2112.82   74.48
  -3   7 -17 2089.93   72.27
   3  -7  17 2220.89   64.10
   3  -7  18  369.12   34.44
  -3   7 -18  359.88   31.43
   3  -7  18  386.51   29.92
   3  -7  19 1137.65   51.09
   3  -7  19 1148.01   57.62
   3  -7  20   -6.30   12.63
   3  -7  20  -12.32   17.49
   3  -7  21 1495.16   66.97
   3  -7  21 1460.64   62.79
   3  -7  22   46.66   17.99
   3  -7  22   16.31   17.95
   3  -7  23  900.90   53.25
   3  -7  23 1002.92   56.81
   3  -7  24  188.00   28.22
   3  -7  24  187.14   29.61
   3  -7  25  717.26   49.42
   3  -7  25  695.26   50.41
   3  -7  26   89.24   24.11
   3  -7  27  494.80   45.89
   3  -7  28   45.54   21.53
  -3   6  25  554.22   61.54
  -3   6  24  149.46   37.53
  -3   6  23  453.97   53.52
  -3   6  22  239.39   39.35
  -3   6  21  521.17   54.13
  -3   6  20  200.69   36.90
  -3   6  19  706.53   22.85
  -3   6  19  786.11   60.16
  -3   6  18   29.13   23.73
  -3   6  18   30.94    7.16
  -3   6  18   37.29    8.36
  -3   6  17 1508.63   39.85
  -3   6  17 1478.91   76.21
  -3   6  16  292.65   20.09
  -3   6  16  292.32   36.41
  -3   6  15 1488.62   43.01
   3  -6 -15 1407.21   32.04
  -3   6  15 1410.00   70.22
   3  -6 -14   50.11    8.15
  -3   6  14   55.75   12.84
  -3   6  14   70.39   21.74
  -3   6  13 1068.76   39.28
   3  -6 -13 1055.57   30.55
  -3   6  13 1100.91   58.51
   3  -6 -12    2.17    7.40
  -3   6  12   29.37   12.94
  -3   6  12    6.07   17.67
   3  -6 -11 3868.59   63.92
  -3   6  11 3768.97   74.97
  -3   6  11 3694.10   97.40
   3  -6 -10   32.57    9.93
  -3   6  10   44.95   13.22
  -3   6  10   64.28   19.56
   3  -6  -9 3640.18   66.73
  -3   6   9 3684.61   74.24
  -3   6   9 3651.28   89.57
   3  -6  -8  119.16   15.83
  -3   6   8   96.00   18.98
  -3   6   8   73.97   14.23
  -3   6   7 1860.58   52.82
  -3   6   7 1861.66   59.31
   3  -6  -7 1773.14   51.50
   3  -6  -6   61.35   14.14
  -3   6   6  101.99   16.61
  -3   6   6   68.93   15.41
  -3   6   5 1894.99   53.13
  -3   6   5 1925.70   54.75
   3  -6  -5 1956.39   55.08
  -3   6   4  143.81   17.01
  -3   6   4  147.26   18.09
   3  -6  -4  150.30   19.41
   3  -6  -4  131.21   18.46
   3  -6  -3 3270.19   71.75
  -3   6   3 3351.83   61.01
  -3   6   3 3303.97   70.51
   3  -6  -2    8.95   14.65
  -3   6   2   15.78    8.79
  -3   6   1 1945.08   54.41
   3  -6  -1 1883.00   54.65
  -3   6   1 1965.38   38.65
  -3   6   0  329.07   24.48
  -3   6   0  329.41   14.86
   3  -6   0  363.12   26.92
  -3   6  -1 2135.70   57.66
  -3   6  -1 2163.09   29.90
   3  -6   1 2162.80   58.72
  -3   6  -2  473.94   29.01
   3  -6   2  467.35   29.26
   3  -6   3 2417.91   62.69
  -3   6  -3 2444.01   63.44
  -3   6  -4  533.34   30.69
   3  -6   4  547.82   31.81
   3  -6   5  687.08   35.99
  -3   6  -5  634.54   34.22
   3  -6   6  348.98   27.76
  -3   6  -6  312.00   25.06
  -3   6  -7  703.95   35.67
   3  -6   7  706.90   36.37
   3  -6   7  597.02   14.58
   3  -6   8   50.48    6.70
   3  -6   8   73.26   17.50
  -3   6  -8   45.80   14.08
  -3   6  -9  796.42   39.40
   3  -6   9  792.88   40.66
   3  -6   9  822.71   23.53
  -3   6 -10  129.29   19.77
   3  -6  10  158.41   23.01
   3  -6  10  133.31   12.00
   3  -6  11  886.25   30.44
   3  -6  11  879.66   43.60
  -3   6 -11  929.69   42.94
   3  -6  12  927.28   45.09
   3  -6  12  989.42   33.88
  -3   6 -12  907.49   42.89
   3  -6  13  399.70   31.83
   3  -6  13  393.06   24.03
  -3   6 -13  465.36   31.92
   3  -6  14  382.32   26.03
   3  -6  14  400.64   32.81
  -3   6 -14  390.95   30.91
  -3   6 -15   84.69   17.30
   3  -6  15   65.80   13.93
   3  -6  15  105.23   19.65
   3  -6  16   71.40   16.21
   3  -6  16   93.15   23.23
  -3   6 -16   69.66   17.23
   3  -6  17   31.12   14.39
   3  -6  17   65.63   20.26
  -3   6 -17   25.03   13.29
   3  -6  18   85.68   20.55
   3  -6  18   77.08   18.87
  -3   6 -18   41.04   16.67
   3  -6  19   56.23   16.62
  -3   6 -19   46.97   14.87
   3  -6  19   99.71   22.75
   3  -6  20  170.14   24.84
   3  -6  20  145.02   24.28
  -3   6 -20  121.45   21.34
   3  -6  21   53.55   18.34
   3  -6  21   71.55   20.65
   3  -6  22   14.96   16.73
   3  -6  22   22.02   17.50
   3  -6  23   39.07   19.07
   3  -6  23   -7.62   17.66
   3  -6  24  135.71   24.80
   3  -6  24  115.71   24.63
   3  -6  25   25.05   19.81
   3  -6  25   30.78   19.14
   3  -6  26    4.50   16.98
   3  -6  27   83.79   25.18
   3  -6  28    8.30   18.58
   3  -6  29   32.54   21.97
  -3   5  25    8.68   27.04
  -3   5  24   22.84   25.75
  -3   5  23    4.84   21.86
  -3   5  22   61.65   29.68
  -3   5  21   60.16   27.56
  -3   5  20   40.40   23.88
  -3   5  19   23.97   21.27
  -3   5  18   22.19    4.71
  -3   5  18   19.78   21.51
  -3   5  17   43.58    6.92
  -3   5  17   43.28   21.57
  -3   5  17   45.51    6.46
  -3   5  16    4.49   19.28
  -3   5  16   19.33    6.95
  -3   5  15   32.24    8.44
  -3   5  15    9.56   17.37
  -3   5  14   18.01    7.91
   3  -5 -14    4.03    3.69
  -3   5  14    0.84   16.41
   3  -5 -13  124.72    9.32
  -3   5  13  147.94   25.81
  -3   5  13  155.29   14.13
   3  -5 -12   -7.05    5.04
  -3   5  12   15.05    8.94
  -3   5  12   19.09   16.15
  -3   5  11  285.19   18.54
  -3   5  11  261.71   28.13
   3  -5 -11  290.53   15.13
  -3   5  10  119.38   14.05
  -3   5  10   78.71   18.30
   3  -5 -10   65.76    9.44
  -3   5   9    9.39   13.61
   3  -5  -9    1.28    7.04
  -3   5   9   21.27   10.82
  -3   5   8  157.88   16.50
   3  -5  -8  154.19   15.63
  -3   5   8  111.85   17.44
   3  -5  -7  146.55   15.09
  -3   5   7  185.02   17.26
  -3   5   7  162.94   20.50
  -3   5   6  150.49   16.32
  -3   5   6  143.44   18.15
   3  -5  -6  142.42   15.95
  -3   5   5   94.42   13.87
   3  -5  -5   98.17   15.77
  -3   5   5   71.47   13.78
   3  -5  -5   91.52   14.47
   3  -5  -4  429.08   25.77
  -3   5   4  496.79   25.17
  -3   5   4  395.49   23.58
   3  -5  -3  497.08   27.44
  -3   5   3  483.10   25.38
  -3   5   3  492.60   24.03
  -3   5   2  808.64   32.21
  -3   5   2  815.29   26.85
   3  -5  -2  859.98   33.00
  -3   5   1  535.79   26.35
   3  -5  -1  538.72   26.92
  -3   5   1  525.02   19.30
  -3   5   0  426.87   24.49
  -3   5   0  457.62   15.63
   3  -5   0  398.73   24.57
  -3   5  -1 1571.53   46.13
   3  -5   1 1602.23   46.47
  -3   5  -1 1535.69   23.44
  -3   5  -2  730.88   32.59
   3  -5   2  717.96   32.56
   3  -5   3   44.99   15.42
  -3   5  -3    3.02    8.89
   3  -5   4 1344.71   44.24
  -3   5  -4 1345.53   44.56
  -3   5  -5  232.29   20.46
   3  -5   5  270.41   22.79
  -3   5  -6 2468.78   62.01
   3  -5   6 2448.62   29.29
   3  -5   6 2433.15   60.32
   3  -5   7  135.99    9.72
   3  -5   7  151.70   19.17
  -3   5  -7  149.67   18.28
   3  -5   8  828.42   38.07
   3  -5   8  885.04   24.31
  -3   5  -8  845.17   38.04
   3  -5   9   38.04    8.51
   3  -5   9   26.77   12.93
  -3   5  -9   39.18   13.30
  -3   5 -10  118.10   16.87
   3  -5  10  106.00   17.16
   3  -5  10  123.79   13.00
   3  -5  11   46.10   14.98
   3  -5  11   35.10   10.02
  -3   5 -11   38.22   14.07
   3  -5  12  874.52   41.35
  -3   5 -12  855.67   39.74
   3  -5  12  893.16   34.71
   3  -5  13   52.53   14.71
   3  -5  13   50.80   13.24
  -3   5 -13   41.24   13.58
   3  -5  14 1777.84   58.48
   3  -5  14 1698.96   52.50
  -3   5 -14 1640.71   57.14
   3  -5  15   42.82   14.34
   3  -5  15   59.79   19.11
  -3   5 -15   46.74   13.82
   3  -5  16 1350.21   53.18
   3  -5  16 1358.74   52.02
  -3   5 -16 1350.88   53.42
   3  -5  17  598.60   37.41
   3  -5  17  603.45   37.39
  -3   5 -17  586.57   36.97
   3  -5  18  511.39   36.24
   3  -5  18  512.87   36.01
  -3   5 -18  510.05   35.16
   3  -5  19  320.54   30.22
   3  -5  19  303.19   29.82
  -3   5 -19  286.47   27.56
   3  -5  20  516.62   37.60
   3  -5  20  484.88   38.30
  -3   5 -20  488.77   35.03
   3  -5  21  108.02   22.87
  -3   5 -21   73.92   19.19
   3  -5  21   84.37   21.05
   3  -5  22  729.55   45.21
   3  -5  22  651.17   46.27
   3  -5  23  217.62   28.13
   3  -5  23  221.92   30.89
   3  -5  24  236.16   27.81
   3  -5  24  291.27   35.99
   3  -5  25  275.71   29.43
   3  -5  25  305.05   37.32
   3  -5  26  213.86   34.01
   3  -5  27  192.08   33.96
   3  -5  28  158.86   34.40
   3  -5  29  153.82   31.08
   3  -5  30  137.70   32.46
  -3   4  26  240.60   40.88
  -3   4  25   52.89   30.74
  -3   4  24  618.04   59.57
  -3   4  23   59.11   27.51
  -3   4  22  594.09   55.39
  -3   4  21  236.98   37.36
  -3   4  20  643.43   53.81
  -3   4  19  -12.83   20.64
  -3   4  18 1375.36   71.19
  -3   4  17    3.88   19.34
  -3   4  16 2097.35   82.77
  -3   4  15   55.64   22.22
  -3   4  15   28.26    5.07
  -3   4  15   39.36    5.05
  -3   4  14  752.26   20.54
  -3   4  14  885.72   51.05
  -3   4  13  245.49   28.79
  -3   4  13  227.68   12.63
  -3   4  12 1880.40   35.23
  -3   4  12 1971.52   69.60
   3  -4 -12 1752.37   24.60
   3  -4 -11   23.93    4.23
  -3   4  11   28.72    7.15
  -3   4  11   34.06   16.33
   3  -4 -10 2303.37   33.75
  -3   4  10 2312.72   41.01
  -3   4  10 2268.30   68.43
  -3   4   9  451.74   19.72
   3  -4  -9  471.62   17.92
  -3   4   9  448.32   31.48
   3  -4  -8 1812.68   35.55
  -3   4   8 1729.38   54.43
  -3   4   8 1730.47   36.87
   3  -4  -7 1291.22   32.74
  -3   4   7 1165.21   31.19
  -3   4   7 1151.24   43.92
  -3   4   6 1964.90   41.27
   3  -4  -6 2161.26   47.32
  -3   4   6 2013.35   52.76
   3  -4  -6 2189.37   44.02
  -3   4   5 1940.53   41.12
  -3   4   5 1914.71   48.83
   3  -4  -5 1852.42   44.04
   3  -4  -4 4516.70   66.58
  -3   4   4 4493.74   69.26
  -3   4   4 4449.66   63.85
  -3   4   3  659.70   25.02
   3  -4  -3  694.53   26.58
  -3   4   3  630.24   24.96
   3  -4  -3  647.91   24.81
  -3   4   2 2395.77   48.07
   3  -4  -2 2435.60   42.79
  -3   4   2 2442.36   43.19
   3  -4  -2 2314.80   48.12
   3  -4  -1  488.96   24.25
   3  -4  -1  466.09   17.47
  -3   4   1  430.03   17.41
  -3   4   1  448.96   22.63
  -3   4   0 4306.47   67.45
  -3   4   0 4388.78   45.55
   3  -4   0 4353.60   44.83
   3  -4   0 4384.35   66.43
  -3   4  -1 2500.75   53.07
   3  -4   1 2493.19   52.83
   3  -4   1 2472.43   28.79
  -3   4  -1 2587.42   29.75
  -3   4  -2 4256.94   70.32
   3  -4   2 4197.02   69.32
  -3   4  -3 3729.63   66.74
   3  -4   3 3867.48   67.65
  -3   4  -4 2274.60   54.03
   3  -4   4 2311.55   54.79
   3  -4   5 6339.60   89.95
  -3   4  -5 6228.42   89.68
  -3   4  -6 1653.79   47.98
   3  -4   6 1700.67   48.55
   3  -4   7 2127.98   54.86
  -3   4  -7 2068.95   54.71
   3  -4   8  506.97   29.34
  -3   4  -8  515.53   28.90
  -3   4  -9 1073.88   40.97
   3  -4   9 1116.96   41.69
   3  -4  10  484.16   28.92
  -3   4 -10  495.18   29.55
   3  -4  11 4179.27   72.44
   3  -4  11 3984.74   81.19
  -3   4 -11 4099.97   81.19
   3  -4  12  548.96   32.33
  -3   4 -12  615.04   32.87
   3  -4  12  558.25   30.13
   3  -4  13 4101.81   80.83
   3  -4  13 4027.78   84.59
  -3   4 -13 4119.46   84.49
   3  -4  14  281.86   24.23
  -3   4 -14  294.58   24.38
   3  -4  14  260.66   23.70
  -3   4 -15  826.98   40.12
   3  -4  15  816.63   41.03
   3  -4  15  838.03   40.57
   3  -4  16   96.49   18.77
  -3   4 -16   98.85   16.60
   3  -4  16   81.84   16.83
   3  -4  17 1453.30   55.00
  -3   4 -17 1385.86   53.12
   3  -4  17 1340.29   55.99
  -3   4 -18   44.89   13.86
   3  -4  18   21.23   12.44
   3  -4  18   36.64   16.25
   3  -4  19  801.07   43.17
  -3   4 -19  782.07   42.41
   3  -4  19  763.53   46.93
   3  -4  20   86.86   20.20
  -3   4 -20   66.19   16.13
   3  -4  20   73.60   17.02
   3  -4  21  492.81   37.02
  -3   4 -21  489.77   34.62
   3  -4  21  538.14   37.08
   3  -4  21  475.84   39.87
   3  -4  22   96.69   22.42
   3  -4  22  149.32   23.09
   3  -4  23  822.27   54.67
   3  -4  23  934.07   48.23
   3  -4  24   66.74   19.99
   3  -4  24    9.29   18.31
   3  -4  25  836.70   59.16
   3  -4  25  877.02   47.86
   3  -4  26    9.82   20.38
   3  -4  27  326.48   41.44
   3  -4  28   -8.94   22.54
   3  -4  29  214.86   37.24
   3  -4  30    5.04   21.79
  -3   3  26  124.93   34.03
  -3   3  25   30.59   23.20
  -3   3  24  322.05   44.93
  -3   3  23  114.34   31.56
  -3   3  22  413.07   47.18
  -3   3  21  204.54   36.14
  -3   3  20  152.63   29.46
  -3   3  19  831.21   57.88
  -3   3  18  288.68   35.58
  -3   3  17  962.94   57.88
  -3   3  16  554.98   44.46
  -3   3  15  451.79   37.87
  -3   3  14    9.95   14.96
  -3   3  13  414.84   34.24
  -3   3  12   16.09   14.00
  -3   3  12    8.96    2.84
  -3   3  11  804.57   17.83
  -3   3  11  902.75   44.89
  -3   3  10   39.57   14.75
  -3   3  10   36.79    5.43
  -3   3   9 1498.93   52.14
  -3   3   9 1468.07   26.64
  -3   3   8   34.37   13.86
  -3   3   8   29.49    5.85
   3  -3  -8   28.61    4.85
   3  -3  -7 1835.75   31.25
  -3   3   7 1784.39   51.02
   3  -3  -7 1860.48   52.25
  -3   3   7 1783.21   31.47
  -3   3   6  141.03   10.34
   3  -3  -6   96.99   11.97
   3  -3  -6  126.56   12.26
  -3   3   6  132.75   16.28
  -3   3   5 2446.66   53.46
  -3   3   5 2498.90   40.38
   3  -3  -5 2498.48   41.82
   3  -3  -5 2450.29   53.16
   3  -3  -4  260.23   14.66
   3  -3  -4  265.46   17.70
  -3   3   4  298.25   15.41
  -3   3   4  282.28   18.78
  -3   3   3  139.67   12.71
   3  -3  -3  157.11   12.72
  -3   3   3  146.74   11.69
   3  -3  -3  146.49   13.30
   3  -3  -2  750.02   25.08
   3  -3  -2  754.97   23.86
  -3   3   2  756.22   24.14
  -3   3   2  745.81   24.81
  -3   3   1   52.71    9.54
   3  -3  -1   72.59   11.15
   3  -3  -1   68.57    8.40
  -3   3   1   62.21    8.58
  -3   3   0  370.52   19.10
   3  -3   0  361.24   14.21
  -3   3   0  356.12   14.28
   3  -3   0  381.63   20.01
   3  -3   1 1049.10   32.29
   3  -3   1 1041.80   20.22
  -3   3  -1 1044.80   32.18
  -3   3  -2   11.18    8.30
   3  -3   2   12.28    9.88
[truncated: 724,571 more chars]
