# Supplementary material for: Thorium–phosphorus triamidoamine complexes containing Th–P single- and multiple-bond interactions
Source: Nat Commun. 2016 Sep 29;7:12884. doi: 10.1038/ncomms12884 (PMC5056418; doi:10.1038/ncomms12884)
Supplement: Supplementary Data 5 — CIF data for 6 [file ncomms12884-s6.cif]

data_6
_manchester_internal_diff_code    ostl19
_manchester_internal_STL_name     68
_manchester_internal_STL_number   THEW8
_manchester_internal_coll_client  EW/STL
_manchester_internal_coll_user    EW
_manchester_internal_coll_date    8/3/16
_manchester_internal_process_date 8/3/16
_manchester_internal_process_user EW
_manchester_internal_solution_date 8/3/16
_manchester_internal_solution_user EW
_manchester_internal_refinement_date 8/3/16
_manchester_internal_refinement_user EW
_manchester_internal_validation_date 8/3/16
_manchester_internal_validation_user EW
_manchester_internal_archive_date 9/3/16
_manchester_internal_archive_user AW
_refine_special_details
;
The isopropyl group at C1 is disordered over two orientations.
The occupanices of the orientations were allowed to 
freely refine, converging at final ratio of 0.33:0.67. 
Chemically equivalent C-Si bond distances within all isopropyl silyl
groups were restrained to be approximately equal.

Similarity thermal restraints were applied to all carbon atoms 
in the isopropyl group centred at C1. Enhanced rigid bond restraints 
were applied to the Na(12-crown-4-)2 cation and
 the isopropyl group centred at C1.
;
_vrf_PLAT910_6
;
PROBLEM: Missing # of FCF Reflection(s) Below Theta(Min) 48 Note
RESPONSE: Missing reflections at low angle are most likely obscured by
the beam stop.
;
_vrf_PLAT973_6
;
PROBLEM: Check Calcd Positive Residual Density on Th1 3.75 eA-3
RESPONSE: The residual density is close to a heavy atom. It is present
despite applying the correct absorption correction and is of no chemical
significance.
;
_audit_creation_date              2016-03-08
_audit_creation_method
;
Olex2 1.2
(compiled 2015.09.30 svn.r3233 for OlexSys, GUI svn.r5155)
;
_shelx_SHELXL_version_number      '2014/7'
_publ_contact_author_address      ?
_publ_contact_author_email        ?
_publ_contact_author_name         ''
_publ_contact_author_phone        ?
_publ_section_references
;
Dolomanov, O.V., Bourhis, L.J., Gildea, R.J, Howard, J.A.K. & Puschmann, H.
 (2009), J. Appl. Cryst. 42, 339-341.

Sheldrick, G.M. (2015). Acta Cryst. A71, 3-8.

Sheldrick, G.M. (2015). Acta Cryst. C71, 3-8.
;
_chemical_name_common             ?
_chemical_name_systematic         ?
_chemical_formula_moiety
'C66 H150 N8 P Si6 Th2, C16 H32 Na O8, 0.5 (C4 H10 O2)'
_chemical_formula_sum             'C84 H187 N8 Na O9 P Si6 Th2'
_chemical_formula_weight          2139.98
_chemical_melting_point           ?
_chemical_oxdiff_formula          'C66 H150 Th2 P Na N8 Si6'
_chemical_oxdiff_usercomment      ' '
loop_
  _atom_type_symbol
  _atom_type_description
  _atom_type_scat_dispersion_real
  _atom_type_scat_dispersion_imag
  _atom_type_scat_source
 'C' 'C' 0.0033 0.0016 'International Tables Vol C Tables 4.2.6.8 and 6.1.1.4'
 'H' 'H' 0.0000 0.0000 'International Tables Vol C Tables 4.2.6.8 and 6.1.1.4'
 'N' 'N' 0.0061 0.0033 'International Tables Vol C Tables 4.2.6.8 and 6.1.1.4'
 'Na' 'Na' 0.0362 0.0249 'International Tables Vol C Tables 4.2.6.8 and 6.1.1.4'
 'O' 'O' 0.0106 0.0060 'International Tables Vol C Tables 4.2.6.8 and 6.1.1.4'
 'P' 'P' 0.1023 0.0942 'International Tables Vol C Tables 4.2.6.8 and 6.1.1.4'
 'Si' 'Si' 0.0817 0.0704 'International Tables Vol C Tables 4.2.6.8 and 6.1.1.4'
 'Th' 'Th' -7.2400 8.8979
 'International Tables Vol C Tables 4.2.6.8 and 6.1.1.4'

_shelx_space_group_comment
;
The symmetry employed for this shelxl refinement is uniquely defined
by the following loop, which should always be used as a source of
symmetry information in preference to the above space-group names.
They are only intended as comments.
;
_space_group_crystal_system       'monoclinic'
_space_group_IT_number            14
_space_group_name_H-M_alt         'P 1 21/c 1'
_space_group_name_Hall            '-P 2ybc'
loop_
  _space_group_symop_operation_xyz
 'x, y, z'
 '-x, y+1/2, -z+1/2'
 '-x, -y, -z'
 'x, -y-1/2, z-1/2'

_cell_length_a                    23.1479(7)
_cell_length_b                    17.4133(5)
_cell_length_c                    26.4947(9)
_cell_angle_alpha                 90
_cell_angle_beta                  103.615(4)
_cell_angle_gamma                 90
_cell_volume                      10379.4(6)
_cell_formula_units_Z             4
_cell_measurement_reflns_used     23080
_cell_measurement_temperature     150(2)
_cell_measurement_theta_max       29.0130
_cell_measurement_theta_min       3.5850
_shelx_estimated_absorpt_T_max    ?
_shelx_estimated_absorpt_T_min    ?
_exptl_absorpt_coefficient_mu     3.003
_exptl_absorpt_correction_T_max   0.779
_exptl_absorpt_correction_T_min   0.619
_exptl_absorpt_correction_type    gaussian
_exptl_absorpt_process_details
;
CrysAlisPro, Agilent Technologies,
Version 1.171.37.35h (release 09-02-2015 CrysAlis171 .NET)
(compiled Feb  9 2015,16:26:32)
Numerical absorption correction based on gaussian integration over
			a multifaceted crystal model
Empirical absorption correction using spherical harmonics,
 implemented in SCALE3 ABSPACK scaling algorithm.
;
_exptl_absorpt_special_details    ?
_exptl_crystal_colour             'clear yellow'
_exptl_crystal_colour_lustre      clear
_exptl_crystal_colour_primary     yellow
_exptl_crystal_density_diffrn     1.369
_exptl_crystal_density_meas       ?
_exptl_crystal_density_method     ?
_exptl_crystal_description        block
_exptl_crystal_F_000              4436
_exptl_crystal_size_max           0.2178
_exptl_crystal_size_mid           0.1416
_exptl_crystal_size_min           0.1077
_exptl_transmission_factor_max    ?
_exptl_transmission_factor_min    ?
_diffrn_reflns_av_R_equivalents   0.0981
_diffrn_reflns_av_unetI/netI      0.1054
_diffrn_reflns_Laue_measured_fraction_full 0.998
_diffrn_reflns_Laue_measured_fraction_max 0.998
_diffrn_reflns_limit_h_max        28
_diffrn_reflns_limit_h_min        -28
_diffrn_reflns_limit_k_max        21
_diffrn_reflns_limit_k_min        -21
_diffrn_reflns_limit_l_max        32
_diffrn_reflns_limit_l_min        -30
_diffrn_reflns_number             91450
_diffrn_reflns_point_group_measured_fraction_full 0.998
_diffrn_reflns_point_group_measured_fraction_max 0.998
_diffrn_reflns_theta_full         25.682
_diffrn_reflns_theta_max          25.682
_diffrn_reflns_theta_min          3.374
_diffrn_ambient_temperature       150(2)
_diffrn_detector                  'CCD plate'
_diffrn_detector_area_resol_mean  5.1636
_diffrn_detector_type             Atlas
_diffrn_measured_fraction_theta_full 0.998
_diffrn_measured_fraction_theta_max 0.998
_diffrn_measurement_details
;
#__ type_ start__ end____ width___ exp.time_
  1 omega   16.00   71.00   1.0000   60.0000
omega____ theta____ kappa____ phi______ frames
    -       11.3799   19.0000  -90.0000 55

#__ type_ start__ end____ width___ exp.time_
  2 omega   39.00  101.00   1.0000   60.0000
omega____ theta____ kappa____ phi______ frames
    -       11.3799  178.0000    0.0000 62

#__ type_ start__ end____ width___ exp.time_
  3 omega  -67.00   34.00   1.0000   60.0000
omega____ theta____ kappa____ phi______ frames
    -       11.3799  -77.0000    0.0000 101

#__ type_ start__ end____ width___ exp.time_
  4 omega  -12.00   84.00   1.0000   60.0000
omega____ theta____ kappa____ phi______ frames
    -       11.3799   57.0000  120.0000 96

#__ type_ start__ end____ width___ exp.time_
  5 omega  -79.00  -54.00   1.0000   60.0000
omega____ theta____ kappa____ phi______ frames
    -      -11.8486 -178.0000  -30.0000 25

#__ type_ start__ end____ width___ exp.time_
  6 omega   36.00   68.00   1.0000   60.0000
omega____ theta____ kappa____ phi______ frames
    -      -11.8486 -178.0000  -30.0000 32
;
_diffrn_measurement_device        'four-circle diffractometer'
_diffrn_measurement_device_type   'Xcalibur, Atlas'
_diffrn_measurement_method        '\w scans'
_diffrn_orient_matrix_UB_11       0.0261215000
_diffrn_orient_matrix_UB_12       0.0104367000
_diffrn_orient_matrix_UB_13       0.0187129000
_diffrn_orient_matrix_UB_21       0.0044607000
_diffrn_orient_matrix_UB_22       0.0311218000
_diffrn_orient_matrix_UB_23       -0.0159166000
_diffrn_orient_matrix_UB_31       -0.0170924000
_diffrn_orient_matrix_UB_32       0.0240954000
_diffrn_orient_matrix_UB_33       0.0124714000
_diffrn_radiation_monochromator   graphite
_diffrn_radiation_probe           x-ray
_diffrn_radiation_type            MoK\a
_diffrn_radiation_wavelength      0.71073
_diffrn_source                    'Enhance (Mo) X-ray Source'
_reflns_Friedel_coverage          0.000
_reflns_Friedel_fraction_full     .
_reflns_Friedel_fraction_max      .
_reflns_number_gt                 13798
_reflns_number_total              19666
_reflns_odcompleteness_completeness 99.72
_reflns_odcompleteness_iscentric  1
_reflns_odcompleteness_theta      26.32
_reflns_special_details
;
 Reflections were merged by SHELXL according to the crystal
 class for the calculation of statistics and refinement.
 
 _reflns_Friedel_fraction is defined as the number of unique
 Friedel pairs measured divided by the number that would be
 possible theoretically, ignoring centric projections and
 systematic absences.
;
_reflns_threshold_expression      'I > 2\s(I)'
_computing_cell_refinement
;
CrysAlisPro, Agilent Technologies,
Version 1.171.37.35h (release 09-02-2015 CrysAlis171 .NET)
(compiled Feb  9 2015,16:26:32)
;
_computing_data_collection
;
CrysAlisPro, Agilent Technologies,
Version 1.171.37.35h (release 09-02-2015 CrysAlis171 .NET)
(compiled Feb  9 2015,16:26:32)
;
_computing_data_reduction
;
CrysAlisPro, Agilent Technologies,
Version 1.171.37.35h (release 09-02-2015 CrysAlis171 .NET)
(compiled Feb  9 2015,16:26:32)
;
_computing_molecular_graphics     'Olex2 (Dolomanov et al., 2009)'
_computing_publication_material   'Olex2 (Dolomanov et al., 2009)'
_computing_structure_refinement   'ShelXL (Sheldrick, 2015)'
_computing_structure_solution     'ShelXT (Sheldrick, 2015)'
_refine_diff_density_max          2.613
_refine_diff_density_min          -1.313
_refine_diff_density_rms          0.170
_refine_ls_extinction_coef        .
_refine_ls_extinction_method      none
_refine_ls_goodness_of_fit_ref    1.045
_refine_ls_hydrogen_treatment     constr
_refine_ls_matrix_type            full
_refine_ls_number_parameters      1067
_refine_ls_number_reflns          19666
_refine_ls_number_restraints      963
_refine_ls_R_factor_all           0.0923
_refine_ls_R_factor_gt            0.0557
_refine_ls_restrained_S_all       1.035
_refine_ls_shift/su_max           0.003
_refine_ls_shift/su_mean          0.000
_refine_ls_structure_factor_coef  Fsqd
_refine_ls_weighting_details
'w=1/[\s^2^(Fo^2^)+(0.0325P)^2^+34.9565P] where P=(Fo^2^+2Fc^2^)/3'
_refine_ls_weighting_scheme       calc
_refine_ls_wR_factor_gt           0.1075
_refine_ls_wR_factor_ref          0.1271
_olex2_refinement_description
;
1. Fixed Uiso
 At 1.2 times of:
  All C(H) groups, All C(H,H) groups
 At 1.5 times of:
  All C(H,H,H) groups
2. Restrained distances
 C3-C1 \\sim C3A-C1A \\sim C2A-C1A \\sim C2-C1 \\sim C6-C4 \\sim C5-C4 \\sim
C8-C7 \\sim C9-C7 \\sim C27-C26 ~
 C28-C26 \\sim C24-C23 \\sim C25-C23 \\sim C31-C29 \\sim C30-C29 \\sim C36-C34
\\sim C35-C34 \\sim C38-C37
 \\sim C39-C37 \\sim C42-C40 \\sim C41-C40 \\sim C57-C56 \\sim C58-C56 \\sim
C60-C59 \\sim C61-C59 \\sim C53-
 C51 \\sim C52-C51 \\sim C49-C48 \\sim C50-C48 \\sim C46-C45 \\sim C47-C45
\\sim C13-C12 \\sim C14-C12 ~
 C20-C18 \\sim C19-C18
 with sigma of 0.02
3. Uiso/Uaniso restraints and constraints
C1 \\sim C2 \\sim C3 \\sim C1A \\sim C2A \\sim C3A: within 2A with sigma of
0.005 and sigma for terminal atoms of 0.01
4. Rigid body (RIGU) restrains
 Si1, C1, C2, C3, C1A, C2A, C3A, Na1, O1, O2, O3, O4, O5, O6, O7, O8, C67, C68,
  C69, C70, C71, C72, C73, C74, C75, C76, C77, C78, C79, C80, C81, C82
 with sigma for 1-2 distances of 0.004 and sigma for 1-3 distances of 0.004
5. Others
 Sof(C1A)=Sof(H1A)=Sof(C2A)=Sof(H2AA)=Sof(H2AB)=Sof(H2AC)=Sof(C3A)=Sof(H3AA)=
 Sof(H3AB)=Sof(H3AC)=1-FVAR(1)
 Sof(C1)=Sof(H1)=Sof(C2)=Sof(H2A)=Sof(H2B)=Sof(H2C)=Sof(C3)=Sof(H3A)=Sof(H3B)=
 Sof(H3C)=FVAR(1)
6.a Ternary CH refined with riding coordinates:
 C4(H4), C7(H7), C12(H12), C15(H15), C18(H18), C23(H23), C26(H26), C29(H29),
 C34(H34), C37(H37), C40(H40), C45(H45), C48(H48), C51(H51), C56(H56), C59(H59),
  C62(H62), C1(H1), C1A(H1A)
6.b Secondary CH2 refined with riding coordinates:
 C10(H10A,H10B), C11(H11A,H11B), C21(H21A,H21B), C22(H22A,H22B), C32(H32A,
 H32B), C33(H33A,H33B), C43(H43A,H43B), C44(H44A,H44B), C54(H54A,H54B),
 C55(H55A,H55B), C65(H65A,H65B), C66(H66A,H66B), C67(H67A,H67B), C68(H68A,H68B),
  C69(H69A,H69B), C70(H70A,H70B), C71(H71A,H71B), C72(H72A,H72B), C73(H73A,
 H73B), C74(H74A,H74B), C75(H75A,H75B), C76(H76A,H76B), C77(H77A,H77B),
 C78(H78A,H78B), C79(H79A,H79B), C80(H80A,H80B), C81(H81A,H81B), C82(H82A,H82B),
  C84(H84A,H84B)
6.c Idealised Me refined as rotating group:
 C5(H5A,H5B,H5C), C6(H6A,H6B,H6C), C8(H8A,H8B,H8C), C9(H9A,H9B,H9C), C13(H13A,
 H13B,H13C), C14(H14A,H14B,H14C), C16(H16A,H16B,H16C), C17(H17A,H17B,H17C),
 C19(H19A,H19B,H19C), C20(H20A,H20B,H20C), C24(H24A,H24B,H24C), C25(H25A,H25B,
 H25C), C27(H27A,H27B,H27C), C28(H28A,H28B,H28C), C30(H30A,H30B,H30C), C31(H31A,
 H31B,H31C), C35(H35A,H35B,H35C), C36(H36A,H36B,H36C), C38(H38A,H38B,H38C),
 C39(H39A,H39B,H39C), C41(H41A,H41B,H41C), C42(H42A,H42B,H42C), C46(H46A,H46B,
 H46C), C47(H47A,H47B,H47C), C49(H49A,H49B,H49C), C50(H50A,H50B,H50C), C52(H52A,
 H52B,H52C), C53(H53A,H53B,H53C), C57(H57A,H57B,H57C), C58(H58A,H58B,H58C),
 C60(H60A,H60B,H60C), C61(H61A,H61B,H61C), C63(H63A,H63B,H63C), C64(H64A,H64B,
 H64C), C2(H2A,H2B,H2C), C3(H3A,H3B,H3C), C2A(H2AA,H2AB,H2AC), C3A(H3AA,H3AB,
 H3AC), C83(H83A,H83B,H83C)
;
_atom_sites_solution_hydrogens    geom
_atom_sites_solution_primary      direct
_atom_sites_solution_secondary    difmap
loop_
  _atom_site_label
  _atom_site_type_symbol
  _atom_site_fract_x
  _atom_site_fract_y
  _atom_site_fract_z
  _atom_site_U_iso_or_equiv
  _atom_site_adp_type
  _atom_site_occupancy
  _atom_site_site_symmetry_order
  _atom_site_calc_flag
  _atom_site_refinement_flags_posn
  _atom_site_refinement_flags_adp
  _atom_site_refinement_flags_occupancy
  _atom_site_disorder_assembly
  _atom_site_disorder_group
 Th1 Th 0.64611(2) 0.14002(2) 0.72411(2) 0.02065(8) Uani 1 1 d . . . . .
 Th2 Th 0.83565(2) 0.32849(2) 0.80067(2) 0.02098(8) Uani 1 1 d . . . . .
 P1 P 0.73971(8) 0.23493(12) 0.76539(8) 0.0272(5) Uani 1 1 d . . . . .
 Si1 Si 0.59593(10) 0.23579(14) 0.59282(9) 0.0357(6) Uani 1 1 d . U . . .
 Si2 Si 0.74229(8) -0.03517(12) 0.73198(8) 0.0226(5) Uani 1 1 d . . . . .
 Si3 Si 0.56142(9) 0.17175(12) 0.82807(8) 0.0232(5) Uani 1 1 d . . . . .
 Si4 Si 0.84270(9) 0.30450(13) 0.94426(8) 0.0271(5) Uani 1 1 d . . . . .
 Si5 Si 0.75825(9) 0.49168(12) 0.71780(9) 0.0297(5) Uani 1 1 d . . . . .
 Si6 Si 0.95226(8) 0.22094(12) 0.75046(8) 0.0238(5) Uani 1 1 d . . . . .
 N1 N 0.5838(3) 0.1840(3) 0.6451(2) 0.0268(15) Uani 1 1 d . . . . .
 N2 N 0.6804(2) 0.0192(3) 0.7049(2) 0.0189(13) Uani 1 1 d . . . . .
 N3 N 0.5841(2) 0.1168(3) 0.7816(2) 0.0231(14) Uani 1 1 d . . . . .
 N4 N 0.5523(2) 0.0382(3) 0.6822(2) 0.0213(13) Uani 1 1 d . . . . .
 N5 N 0.8507(2) 0.3556(3) 0.8903(2) 0.0266(15) Uani 1 1 d . . . . .
 N6 N 0.8203(2) 0.4446(3) 0.7531(2) 0.0231(14) Uani 1 1 d . . . . .
 N7 N 0.9302(2) 0.2797(3) 0.7945(2) 0.0239(14) Uani 1 1 d . . . . .
 N8 N 0.9285(2) 0.4337(3) 0.8371(2) 0.0217(14) Uani 1 1 d . . . . .
 C4 C 0.5716(3) 0.1891(5) 0.5257(3) 0.041(2) Uani 1 1 d D . . . .
 H4 H 0.5840 0.2259 0.5012 0.049 Uiso 1 1 calc R . . . .
 C5 C 0.6016(4) 0.1132(5) 0.5185(3) 0.049(2) Uani 1 1 d D . . . .
 H5A H 0.6448 0.1202 0.5269 0.074 Uiso 1 1 calc GR . . . .
 H5B H 0.5880 0.0962 0.4824 0.074 Uiso 1 1 calc GR . . . .
 H5C H 0.5912 0.0744 0.5417 0.074 Uiso 1 1 calc GR . . . .
 C6 C 0.5044(4) 0.1782(7) 0.5047(4) 0.070(3) Uani 1 1 d D . . . .
 H6A H 0.4906 0.1357 0.5231 0.105 Uiso 1 1 calc GR . . . .
 H6B H 0.4961 0.1664 0.4675 0.105 Uiso 1 1 calc GR . . . .
 H6C H 0.4836 0.2254 0.5100 0.105 Uiso 1 1 calc GR . . . .
 C7 C 0.6788(3) 0.2516(5) 0.6064(3) 0.037(2) Uani 1 1 d D . . . .
 H7 H 0.6893 0.2872 0.6368 0.044 Uiso 1 1 calc R . . . .
 C8 C 0.6992(4) 0.2904(6) 0.5617(3) 0.051(3) Uani 1 1 d D . . . .
 H8A H 0.6919 0.2560 0.5316 0.076 Uiso 1 1 calc GR . . . .
 H8B H 0.7418 0.3019 0.5726 0.076 Uiso 1 1 calc GR . . . .
 H8C H 0.6769 0.3383 0.5523 0.076 Uiso 1 1 calc GR . . . .
 C9 C 0.7144(3) 0.1770(5) 0.6225(3) 0.038(2) Uani 1 1 d D . . . .
 H9A H 0.7309 0.1773 0.6601 0.057 Uiso 1 1 calc GR . . . .
 H9B H 0.7468 0.1739 0.6046 0.057 Uiso 1 1 calc GR . . . .
 H9C H 0.6880 0.1326 0.6130 0.057 Uiso 1 1 calc GR . . . .
 C10 C 0.5213(3) 0.1603(5) 0.6409(3) 0.0319(19) Uani 1 1 d . . . . .
 H10A H 0.4953 0.1851 0.6102 0.038 Uiso 1 1 calc R . . . .
 H10B H 0.5084 0.1773 0.6721 0.038 Uiso 1 1 calc R . . . .
 C11 C 0.5155(3) 0.0737(5) 0.6357(3) 0.0300(19) Uani 1 1 d . . . . .
 H11A H 0.4734 0.0584 0.6316 0.036 Uiso 1 1 calc R . . . .
 H11B H 0.5286 0.0563 0.6046 0.036 Uiso 1 1 calc R . . . .
 C12 C 0.7262(3) -0.1411(4) 0.7415(3) 0.0279(18) Uani 1 1 d D . . . .
 H12 H 0.7660 -0.1647 0.7559 0.033 Uiso 1 1 calc R . . . .
 C13 C 0.6994(3) -0.1882(4) 0.6931(3) 0.034(2) Uani 1 1 d D . . . .
 H13A H 0.6577 -0.1737 0.6799 0.051 Uiso 1 1 calc GR . . . .
 H13B H 0.7018 -0.2429 0.7020 0.051 Uiso 1 1 calc GR . . . .
 H13C H 0.7215 -0.1783 0.6665 0.051 Uiso 1 1 calc GR . . . .
 C14 C 0.6908(4) -0.1558(4) 0.7830(3) 0.036(2) Uani 1 1 d D . . . .
 H14A H 0.7090 -0.1272 0.8146 0.053 Uiso 1 1 calc GR . . . .
 H14B H 0.6914 -0.2108 0.7910 0.053 Uiso 1 1 calc GR . . . .
 H14C H 0.6497 -0.1389 0.7700 0.053 Uiso 1 1 calc GR . . . .
 C15 C 0.7776(3) 0.0071(4) 0.7978(3) 0.0268(17) Uani 1 1 d . . . . .
 H15 H 0.7979 0.0552 0.7906 0.032 Uiso 1 1 calc R . . . .
 C16 C 0.8263(3) -0.0432(4) 0.8311(3) 0.038(2) Uani 1 1 d . . . . .
 H16A H 0.8083 -0.0893 0.8421 0.056 Uiso 1 1 calc GR . . . .
 H16B H 0.8470 -0.0143 0.8618 0.056 Uiso 1 1 calc GR . . . .
 H16C H 0.8548 -0.0582 0.8107 0.056 Uiso 1 1 calc GR . . . .
 C17 C 0.7338(3) 0.0322(5) 0.8303(3) 0.036(2) Uani 1 1 d . . . . .
 H17A H 0.7180 0.0832 0.8190 0.054 Uiso 1 1 calc GR . . . .
 H17B H 0.7545 0.0341 0.8671 0.054 Uiso 1 1 calc GR . . . .
 H17C H 0.7010 -0.0047 0.8255 0.054 Uiso 1 1 calc GR . . . .
 C18 C 0.7995(3) -0.0306(5) 0.6908(3) 0.0316(19) Uani 1 1 d D . . . .
 H18 H 0.8197 0.0200 0.6998 0.038 Uiso 1 1 calc R . . . .
 C19 C 0.7749(3) -0.0272(5) 0.6324(3) 0.038(2) Uani 1 1 d D . . . .
 H19A H 0.7575 -0.0770 0.6200 0.057 Uiso 1 1 calc GR . . . .
 H19B H 0.8071 -0.0151 0.6154 0.057 Uiso 1 1 calc GR . . . .
 H19C H 0.7443 0.0127 0.6242 0.057 Uiso 1 1 calc GR . . . .
 C20 C 0.8496(3) -0.0893(5) 0.7032(3) 0.039(2) Uani 1 1 d D . . . .
 H20A H 0.8714 -0.0836 0.7395 0.058 Uiso 1 1 calc GR . . . .
 H20B H 0.8768 -0.0808 0.6804 0.058 Uiso 1 1 calc GR . . . .
 H20C H 0.8329 -0.1411 0.6976 0.058 Uiso 1 1 calc GR . . . .
 C21 C 0.6397(3) -0.0133(4) 0.6582(3) 0.0262(17) Uani 1 1 d . . . . .
 H21A H 0.6577 -0.0600 0.6471 0.031 Uiso 1 1 calc R . . . .
 H21B H 0.6337 0.0246 0.6295 0.031 Uiso 1 1 calc R . . . .
 C22 C 0.5803(3) -0.0334(4) 0.6691(3) 0.0231(17) Uani 1 1 d . . . . .
 H22A H 0.5544 -0.0578 0.6382 0.028 Uiso 1 1 calc R . . . .
 H22B H 0.5859 -0.0700 0.6985 0.028 Uiso 1 1 calc R . . . .
 C23 C 0.4767(3) 0.1637(4) 0.8190(3) 0.0289(18) Uani 1 1 d D . . . .
 H23 H 0.4670 0.1083 0.8115 0.035 Uiso 1 1 calc R . . . .
 C24 C 0.4412(3) 0.2080(5) 0.7717(3) 0.042(2) Uani 1 1 d D . . . .
 H24A H 0.4465 0.2633 0.7780 0.064 Uiso 1 1 calc GR . . . .
 H24B H 0.3990 0.1951 0.7660 0.064 Uiso 1 1 calc GR . . . .
 H24C H 0.4555 0.1940 0.7409 0.064 Uiso 1 1 calc GR . . . .
 C25 C 0.4524(4) 0.1833(5) 0.8667(3) 0.043(2) Uani 1 1 d D . . . .
 H25A H 0.4725 0.1516 0.8962 0.064 Uiso 1 1 calc GR . . . .
 H25B H 0.4096 0.1731 0.8588 0.064 Uiso 1 1 calc GR . . . .
 H25C H 0.4596 0.2377 0.8754 0.064 Uiso 1 1 calc GR . . . .
 C26 C 0.5862(3) 0.2732(4) 0.8213(3) 0.0320(19) Uani 1 1 d D . . . .
 H26 H 0.6306 0.2717 0.8311 0.038 Uiso 1 1 calc R . . . .
 C27 C 0.5695(3) 0.3074(5) 0.7665(3) 0.040(2) Uani 1 1 d D . . . .
 H27A H 0.5783 0.2701 0.7416 0.061 Uiso 1 1 calc GR . . . .
 H27B H 0.5924 0.3544 0.7654 0.061 Uiso 1 1 calc GR . . . .
 H27C H 0.5269 0.3195 0.7573 0.061 Uiso 1 1 calc GR . . . .
 C28 C 0.5683(4) 0.3287(4) 0.8597(3) 0.038(2) Uani 1 1 d D . . . .
 H28A H 0.5249 0.3340 0.8514 0.058 Uiso 1 1 calc GR . . . .
 H28B H 0.5864 0.3791 0.8572 0.058 Uiso 1 1 calc GR . . . .
 H28C H 0.5820 0.3088 0.8951 0.058 Uiso 1 1 calc GR . . . .
 C29 C 0.5947(3) 0.1406(4) 0.8973(3) 0.0322(19) Uani 1 1 d D . . . .
 H29 H 0.5748 0.1717 0.9200 0.039 Uiso 1 1 calc R . . . .
 C30 C 0.5839(4) 0.0565(5) 0.9081(4) 0.052(3) Uani 1 1 d D . . . .
 H30A H 0.5413 0.0453 0.8969 0.078 Uiso 1 1 calc GR . . . .
 H30B H 0.5976 0.0464 0.9454 0.078 Uiso 1 1 calc GR . . . .
 H30C H 0.6057 0.0237 0.8890 0.078 Uiso 1 1 calc GR . . . .
 C31 C 0.6616(3) 0.1578(6) 0.9149(3) 0.047(2) Uani 1 1 d D . . . .
 H31A H 0.6826 0.1327 0.8913 0.071 Uiso 1 1 calc GR . . . .
 H31B H 0.6769 0.1383 0.9502 0.071 Uiso 1 1 calc GR . . . .
 H31C H 0.6680 0.2134 0.9144 0.071 Uiso 1 1 calc GR . . . .
 C32 C 0.5604(3) 0.0374(4) 0.7756(3) 0.0267(18) Uani 1 1 d . . . . .
 H32A H 0.5387 0.0270 0.8030 0.032 Uiso 1 1 calc R . . . .
 H32B H 0.5938 0.0006 0.7801 0.032 Uiso 1 1 calc R . . . .
 C33 C 0.5194(3) 0.0257(4) 0.7234(3) 0.0238(17) Uani 1 1 d . . . . .
 H33A H 0.5031 -0.0271 0.7208 0.029 Uiso 1 1 calc R . . . .
 H33B H 0.4857 0.0622 0.7187 0.029 Uiso 1 1 calc R . . . .
 C34 C 0.9109(3) 0.3028(5) 1.0018(3) 0.039(2) Uani 1 1 d D . . . .
 H34 H 0.8967 0.2782 1.0307 0.046 Uiso 1 1 calc R . . . .
 C35 C 0.9612(3) 0.2505(5) 0.9931(4) 0.049(2) Uani 1 1 d D . . . .
 H35A H 0.9462 0.1980 0.9863 0.074 Uiso 1 1 calc GR . . . .
 H35B H 0.9940 0.2510 1.0242 0.074 Uiso 1 1 calc GR . . . .
 H35C H 0.9754 0.2692 0.9633 0.074 Uiso 1 1 calc GR . . . .
 C36 C 0.9385(4) 0.3796(5) 1.0242(3) 0.048(2) Uani 1 1 d D . . . .
 H36A H 0.9575 0.4045 0.9992 0.072 Uiso 1 1 calc GR . . . .
 H36B H 0.9682 0.3701 1.0567 0.072 Uiso 1 1 calc GR . . . .
 H36C H 0.9073 0.4132 1.0312 0.072 Uiso 1 1 calc GR . . . .
 C37 C 0.7770(3) 0.3400(5) 0.9697(3) 0.034(2) Uani 1 1 d D . . . .
 H37 H 0.7606 0.2935 0.9836 0.041 Uiso 1 1 calc R . . . .
 C38 C 0.7882(4) 0.3984(5) 1.0136(4) 0.050(3) Uani 1 1 d D . . . .
 H38A H 0.8061 0.4446 1.0027 0.075 Uiso 1 1 calc GR . . . .
 H38B H 0.8152 0.3764 1.0443 0.075 Uiso 1 1 calc GR . . . .
 H38C H 0.7504 0.4118 1.0220 0.075 Uiso 1 1 calc GR . . . .
 C39 C 0.7273(3) 0.3695(6) 0.9253(3) 0.051(3) Uani 1 1 d D . . . .
 H39A H 0.7405 0.4162 0.9108 0.076 Uiso 1 1 calc GR . . . .
 H39B H 0.6920 0.3809 0.9384 0.076 Uiso 1 1 calc GR . . . .
 H39C H 0.7175 0.3301 0.8981 0.076 Uiso 1 1 calc GR . . . .
 C40 C 0.8236(3) 0.2020(4) 0.9227(3) 0.0307(19) Uani 1 1 d D . . . .
 H40 H 0.7823 0.2039 0.9004 0.037 Uiso 1 1 calc R . . . .
 C41 C 0.8620(4) 0.1673(5) 0.8888(3) 0.039(2) Uani 1 1 d D . . . .
 H41A H 0.8437 0.1778 0.8522 0.058 Uiso 1 1 calc GR . . . .
 H41B H 0.8651 0.1117 0.8944 0.058 Uiso 1 1 calc GR . . . .
 H41C H 0.9018 0.1902 0.8981 0.058 Uiso 1 1 calc GR . . . .
 C42 C 0.8208(4) 0.1480(5) 0.9683(3) 0.045(2) Uani 1 1 d D . . . .
 H42A H 0.8609 0.1399 0.9898 0.067 Uiso 1 1 calc GR . . . .
 H42B H 0.8037 0.0986 0.9546 0.067 Uiso 1 1 calc GR . . . .
 H42C H 0.7959 0.1713 0.9894 0.067 Uiso 1 1 calc GR . . . .
 C43 C 0.8675(3) 0.4372(4) 0.9004(3) 0.0283(18) Uani 1 1 d . . . . .
 H43A H 0.8672 0.4507 0.9367 0.034 Uiso 1 1 calc R . . . .
 H43B H 0.8387 0.4707 0.8769 0.034 Uiso 1 1 calc R . . . .
 C44 C 0.9300(3) 0.4493(5) 0.8914(3) 0.033(2) Uani 1 1 d . . . . .
 H44A H 0.9430 0.5029 0.9001 0.039 Uiso 1 1 calc R . . . .
 H44B H 0.9586 0.4144 0.9140 0.039 Uiso 1 1 calc R . . . .
 C45 C 1.0175(3) 0.2668(4) 0.7279(3) 0.0306(19) Uani 1 1 d D . . . .
 H45 H 1.0451 0.2867 0.7601 0.037 Uiso 1 1 calc R . . . .
 C46 C 1.0012(3) 0.3360(5) 0.6922(3) 0.040(2) Uani 1 1 d D . . . .
 H46A H 0.9782 0.3189 0.6581 0.059 Uiso 1 1 calc GR . . . .
 H46B H 1.0376 0.3615 0.6882 0.059 Uiso 1 1 calc GR . . . .
 H46C H 0.9774 0.3720 0.7073 0.059 Uiso 1 1 calc GR . . . .
 C47 C 1.0548(4) 0.2112(5) 0.7033(4) 0.047(2) Uani 1 1 d D . . . .
 H47A H 1.0691 0.1690 0.7275 0.070 Uiso 1 1 calc GR . . . .
 H47B H 1.0888 0.2388 0.6959 0.070 Uiso 1 1 calc GR . . . .
 H47C H 1.0302 0.1905 0.6709 0.070 Uiso 1 1 calc GR . . . .
 C48 C 0.9815(3) 0.1249(4) 0.7781(3) 0.0291(19) Uani 1 1 d D . . . .
 H48 H 0.9960 0.0979 0.7501 0.035 Uiso 1 1 calc R . . . .
 C49 C 1.0346(3) 0.1283(5) 0.8255(3) 0.040(2) Uani 1 1 d D . . . .
 H49A H 1.0650 0.1629 0.8182 0.060 Uiso 1 1 calc GR . . . .
 H49B H 1.0515 0.0767 0.8329 0.060 Uiso 1 1 calc GR . . . .
 H49C H 1.0212 0.1472 0.8557 0.060 Uiso 1 1 calc GR . . . .
 C50 C 0.9334(3) 0.0734(5) 0.7914(4) 0.043(2) Uani 1 1 d D . . . .
 H50A H 0.9198 0.0957 0.8204 0.064 Uiso 1 1 calc GR . . . .
 H50B H 0.9499 0.0222 0.8011 0.064 Uiso 1 1 calc GR . . . .
 H50C H 0.8999 0.0692 0.7610 0.064 Uiso 1 1 calc GR . . . .
 C51 C 0.8854(3) 0.2025(4) 0.6955(3) 0.0318(19) Uani 1 1 d D . . . .
 H51 H 0.8551 0.1779 0.7116 0.038 Uiso 1 1 calc R . . . .
 C52 C 0.8973(4) 0.1453(6) 0.6556(3) 0.054(3) Uani 1 1 d D . . . .
 H52A H 0.9195 0.1707 0.6331 0.081 Uiso 1 1 calc GR . . . .
 H52B H 0.8595 0.1261 0.6346 0.081 Uiso 1 1 calc GR . . . .
 H52C H 0.9207 0.1022 0.6736 0.081 Uiso 1 1 calc GR . . . .
 C53 C 0.8562(3) 0.2762(5) 0.6690(3) 0.042(2) Uani 1 1 d D . . . .
 H53A H 0.8558 0.3155 0.6954 0.063 Uiso 1 1 calc GR . . . .
 H53B H 0.8154 0.2649 0.6501 0.063 Uiso 1 1 calc GR . . . .
 H53C H 0.8789 0.2951 0.6447 0.063 Uiso 1 1 calc GR . . . .
 C54 C 0.9783(3) 0.3098(4) 0.8364(3) 0.0279(18) Uani 1 1 d . . . . .
 H54A H 1.0162 0.2848 0.8348 0.034 Uiso 1 1 calc R . . . .
 H54B H 0.9699 0.2975 0.8705 0.034 Uiso 1 1 calc R . . . .
 C55 C 0.9842(3) 0.3972(4) 0.8314(3) 0.0274(18) Uani 1 1 d . . . . .
 H55A H 1.0180 0.4164 0.8586 0.033 Uiso 1 1 calc R . . . .
 H55B H 0.9916 0.4101 0.7970 0.033 Uiso 1 1 calc R . . . .
 C56 C 0.7615(3) 0.6016(4) 0.7227(3) 0.033(2) Uani 1 1 d D . . . .
 H56 H 0.7199 0.6187 0.7073 0.040 Uiso 1 1 calc R . . . .
 C57 C 0.7749(4) 0.6310(5) 0.7785(3) 0.046(2) Uani 1 1 d D . . . .
 H57A H 0.7466 0.6084 0.7966 0.069 Uiso 1 1 calc GR . . . .
 H57B H 0.7712 0.6870 0.7783 0.069 Uiso 1 1 calc GR . . . .
 H57C H 0.8154 0.6163 0.7963 0.069 Uiso 1 1 calc GR . . . .
 C58 C 0.7996(4) 0.6454(5) 0.6917(4) 0.047(2) Uani 1 1 d D . . . .
 H58A H 0.8416 0.6328 0.7055 0.070 Uiso 1 1 calc GR . . . .
 H58B H 0.7937 0.7007 0.6948 0.070 Uiso 1 1 calc GR . . . .
 H58C H 0.7877 0.6304 0.6551 0.070 Uiso 1 1 calc GR . . . .
 C59 C 0.7431(3) 0.4658(5) 0.6463(3) 0.041(2) Uani 1 1 d D . . . .
 H59 H 0.7282 0.4117 0.6440 0.049 Uiso 1 1 calc R . . . .
 C60 C 0.7985(4) 0.4643(5) 0.6239(3) 0.045(2) Uani 1 1 d D . . . .
 H60A H 0.8131 0.5168 0.6220 0.067 Uiso 1 1 calc GR . . . .
 H60B H 0.7883 0.4417 0.5891 0.067 Uiso 1 1 calc GR . . . .
 H60C H 0.8295 0.4333 0.6464 0.067 Uiso 1 1 calc GR . . . .
 C61 C 0.6943(4) 0.5123(6) 0.6096(4) 0.055(3) Uani 1 1 d D . . . .
 H61A H 0.6574 0.5091 0.6214 0.083 Uiso 1 1 calc GR . . . .
 H61B H 0.6878 0.4914 0.5743 0.083 Uiso 1 1 calc GR . . . .
 H61C H 0.7067 0.5661 0.6095 0.083 Uiso 1 1 calc GR . . . .
 C62 C 0.6923(3) 0.4585(5) 0.7429(3) 0.0321(19) Uani 1 1 d . . . . .
 H62 H 0.6794 0.4079 0.7261 0.039 Uiso 1 1 calc R . . . .
 C63 C 0.7055(3) 0.4461(5) 0.8016(3) 0.037(2) Uani 1 1 d . . . . .
 H63A H 0.7322 0.4021 0.8111 0.055 Uiso 1 1 calc GR . . . .
 H63B H 0.6683 0.4363 0.8121 0.055 Uiso 1 1 calc GR . . . .
 H63C H 0.7245 0.4922 0.8194 0.055 Uiso 1 1 calc GR . . . .
 C64 C 0.6393(3) 0.5138(4) 0.7271(3) 0.0267(18) Uani 1 1 d . . . . .
 H64A H 0.6500 0.5638 0.7437 0.040 Uiso 1 1 calc GR . . . .
 H64B H 0.6051 0.4927 0.7382 0.040 Uiso 1 1 calc GR . . . .
 H64C H 0.6291 0.5201 0.6893 0.040 Uiso 1 1 calc GR . . . .
 C65 C 0.8790(3) 0.4800(5) 0.7505(4) 0.041(2) Uani 1 1 d . . . . .
 H65A H 0.8718 0.5260 0.7280 0.049 Uiso 1 1 calc R . . . .
 H65B H 0.9021 0.4428 0.7350 0.049 Uiso 1 1 calc R . . . .
 C66 C 0.9141(3) 0.5023(4) 0.8042(3) 0.033(2) Uani 1 1 d . . . . .
 H66A H 0.9513 0.5284 0.8015 0.040 Uiso 1 1 calc R . . . .
 H66B H 0.8907 0.5386 0.8201 0.040 Uiso 1 1 calc R . . . .
 C1 C 0.5460(9) 0.3251(8) 0.5825(5) 0.055(3) Uani 0.674(18) 1 d D U P A 1
 H1 H 0.5034 0.3091 0.5751 0.065 Uiso 0.674(18) 1 calc R . P A 1
 C2 C 0.5561(10) 0.3793(14) 0.5380(8) 0.061(4) Uani 0.674(18) 1 d D U P A 1
 H2A H 0.5967 0.3995 0.5472 0.091 Uiso 0.674(18) 1 calc GR . P A 1
 H2B H 0.5278 0.4220 0.5335 0.091 Uiso 0.674(18) 1 calc GR . P A 1
 H2C H 0.5501 0.3502 0.5056 0.091 Uiso 0.674(18) 1 calc GR . P A 1
 C3 C 0.5605(8) 0.3741(8) 0.6315(5) 0.057(4) Uani 0.674(18) 1 d D U P A 1
 H3A H 0.5537 0.3440 0.6609 0.085 Uiso 0.674(18) 1 calc GR . P A 1
 H3B H 0.5349 0.4196 0.6266 0.085 Uiso 0.674(18) 1 calc GR . P A 1
 H3C H 0.6022 0.3901 0.6387 0.085 Uiso 0.674(18) 1 calc GR . P A 1
 C1A C 0.5716(13) 0.346(2) 0.5941(13) 0.056(4) Uani 0.326(18) 1 d D U P A 2
 H1A H 0.6065 0.3793 0.6090 0.067 Uiso 0.326(18) 1 calc R . P A 2
 C2A C 0.5392(17) 0.373(3) 0.5388(15) 0.059(4) Uani 0.326(18) 1 d D U P A 2
 H2AA H 0.5669 0.4020 0.5233 0.088 Uiso 0.326(18) 1 calc GR . P A 2
 H2AB H 0.5054 0.4055 0.5410 0.088 Uiso 0.326(18) 1 calc GR . P A 2
 H2AC H 0.5248 0.3280 0.5171 0.088 Uiso 0.326(18) 1 calc GR . P A 2
 C3A C 0.5224(16) 0.3558(19) 0.6234(13) 0.055(4) Uani 0.326(18) 1 d D U P A 2
 H3AA H 0.4852 0.3340 0.6027 0.082 Uiso 0.326(18) 1 calc GR . P A 2
 H3AB H 0.5168 0.4105 0.6293 0.082 Uiso 0.326(18) 1 calc GR . P A 2
 H3AC H 0.5336 0.3291 0.6568 0.082 Uiso 0.326(18) 1 calc GR . P A 2
 Na1 Na 0.75551(12) 0.73498(17) 0.97798(12) 0.0307(7) Uani 1 1 d . U . . .
 O1 O 0.6978(3) 0.6955(4) 1.0405(2) 0.0538(16) Uani 1 1 d . U . . .
 O2 O 0.7029(3) 0.6121(4) 0.9527(3) 0.0541(16) Uani 1 1 d . U . . .
 O3 O 0.6842(3) 0.7463(5) 0.8959(3) 0.0652(18) Uani 1 1 d . U . . .
 O4 O 0.6800(3) 0.8318(4) 0.9833(3) 0.0664(18) Uani 1 1 d . U . . .
 O5 O 0.8158(2) 0.7916(3) 1.0583(2) 0.0415(14) Uani 1 1 d . U . . .
 O6 O 0.8306(2) 0.6445(3) 1.0222(2) 0.0437(14) Uani 1 1 d . U . . .
 O7 O 0.8238(3) 0.6965(4) 0.9226(2) 0.0488(15) Uani 1 1 d . U . . .
 O8 O 0.8114(2) 0.8471(3) 0.9582(2) 0.0446(14) Uani 1 1 d . U . . .
 C67 C 0.6393(5) 0.8147(7) 1.0100(5) 0.077(3) Uani 1 1 d . U . . .
 H67A H 0.6065 0.7844 0.9882 0.092 Uiso 1 1 calc R . . . .
 H67B H 0.6224 0.8622 1.0212 0.092 Uiso 1 1 calc R . . . .
 C68 C 0.6694(4) 0.7701(6) 1.0549(4) 0.060(3) Uani 1 1 d . U . . .
 H68A H 0.6405 0.7568 1.0757 0.072 Uiso 1 1 calc R . . . .
 H68B H 0.7008 0.8022 1.0768 0.072 Uiso 1 1 calc R . . . .
 C69 C 0.6583(5) 0.6389(7) 1.0266(4) 0.068(3) Uani 1 1 d . U . . .
 H69A H 0.6221 0.6582 1.0022 0.081 Uiso 1 1 calc R . . . .
 H69B H 0.6470 0.6174 1.0575 0.081 Uiso 1 1 calc R . . . .
 C70 C 0.6875(4) 0.5807(6) 1.0017(4) 0.058(2) Uani 1 1 d . U . . .
 H70A H 0.6608 0.5358 0.9926 0.069 Uiso 1 1 calc R . . . .
 H70B H 0.7242 0.5633 1.0263 0.069 Uiso 1 1 calc R . . . .
 C71 C 0.6571(5) 0.6124(7) 0.9112(5) 0.072(3) Uani 1 1 d . U . . .
 H71A H 0.6205 0.6294 0.9212 0.087 Uiso 1 1 calc R . . . .
 H71B H 0.6503 0.5602 0.8962 0.087 Uiso 1 1 calc R . . . .
 C72 C 0.6720(5) 0.6652(7) 0.8739(4) 0.067(3) Uani 1 1 d . U . . .
 H72A H 0.6388 0.6670 0.8426 0.081 Uiso 1 1 calc R . . . .
 H72B H 0.7076 0.6461 0.8632 0.081 Uiso 1 1 calc R . . . .
 C73 C 0.6342(5) 0.7856(7) 0.8919(5) 0.079(3) Uani 1 1 d . U . . .
 H73A H 0.6044 0.7549 0.9045 0.094 Uiso 1 1 calc R . . . .
 H73B H 0.6171 0.8010 0.8555 0.094 Uiso 1 1 calc R . . . .
 C74 C 0.6530(4) 0.8549(6) 0.9258(5) 0.069(3) Uani 1 1 d . U . . .
 H74A H 0.6181 0.8885 0.9242 0.083 Uiso 1 1 calc R . . . .
 H74B H 0.6828 0.8843 0.9124 0.083 Uiso 1 1 calc R . . . .
 C75 C 0.8422(4) 0.7314(5) 1.0921(4) 0.045(2) Uani 1 1 d . U . . .
 H75A H 0.8112 0.7046 1.1055 0.054 Uiso 1 1 calc R . . . .
 H75B H 0.8713 0.7534 1.1221 0.054 Uiso 1 1 calc R . . . .
 C76 C 0.8735(4) 0.6739(5) 1.0642(4) 0.045(2) Uani 1 1 d . U . . .
 H76A H 0.9057 0.6996 1.0517 0.054 Uiso 1 1 calc R . . . .
 H76B H 0.8911 0.6320 1.0881 0.054 Uiso 1 1 calc R . . . .
 C77 C 0.8533(4) 0.6016(6) 0.9855(4) 0.054(2) Uani 1 1 d . U . . .
 H77A H 0.8220 0.5665 0.9665 0.065 Uiso 1 1 calc R . . . .
 H77B H 0.8872 0.5700 1.0041 0.065 Uiso 1 1 calc R . . . .
 C78 C 0.8727(4) 0.6504(6) 0.9487(4) 0.056(2) Uani 1 1 d . U . . .
 H78A H 0.9057 0.6837 0.9670 0.068 Uiso 1 1 calc R . . . .
 H78B H 0.8872 0.6187 0.9232 0.068 Uiso 1 1 calc R . . . .
 C79 C 0.8412(4) 0.7651(6) 0.8988(4) 0.048(2) Uani 1 1 d . U . . .
 H79A H 0.8072 0.7837 0.8714 0.058 Uiso 1 1 calc R . . . .
 H79B H 0.8742 0.7526 0.8823 0.058 Uiso 1 1 calc R . . . .
 C80 C 0.8606(4) 0.8270(5) 0.9384(4) 0.046(2) Uani 1 1 d . U . . .
 H80A H 0.8934 0.8083 0.9668 0.055 Uiso 1 1 calc R . . . .
 H80B H 0.8748 0.8723 0.9223 0.055 Uiso 1 1 calc R . . . .
 C81 C 0.8252(4) 0.8955(5) 1.0030(4) 0.048(2) Uani 1 1 d . U . . .
 H81A H 0.7882 0.9190 1.0084 0.058 Uiso 1 1 calc R . . . .
 H81B H 0.8518 0.9374 0.9971 0.058 Uiso 1 1 calc R . . . .
 C82 C 0.8556(4) 0.8506(5) 1.0518(4) 0.046(2) Uani 1 1 d . U . . .
 H82A H 0.8935 0.8283 1.0475 0.055 Uiso 1 1 calc R . . . .
 H82B H 0.8642 0.8850 1.0824 0.055 Uiso 1 1 calc R . . . .
 O9 O 1.0532(3) -0.0133(5) 0.9615(3) 0.086(3) Uani 1 1 d . . . . .
 C83 C 1.0583(6) -0.0574(7) 0.9193(5) 0.091(4) Uani 1 1 d . . . . .
 H83A H 1.0291 -0.0401 0.8883 0.137 Uiso 1 1 calc GR . . . .
 H83B H 1.0509 -0.1115 0.9260 0.137 Uiso 1 1 calc GR . . . .
 H83C H 1.0984 -0.0520 0.9136 0.137 Uiso 1 1 calc GR . . . .
 C84 C 0.9983(5) -0.0186(7) 0.9742(5) 0.081(4) Uani 1 1 d . . . . .
 H84A H 0.9870 -0.0732 0.9757 0.098 Uiso 1 1 calc R . . . .
 H84B H 0.9675 0.0072 0.9472 0.098 Uiso 1 1 calc R . . . .

loop_
  _atom_site_aniso_label
  _atom_site_aniso_U_11
  _atom_site_aniso_U_22
  _atom_site_aniso_U_33
  _atom_site_aniso_U_23
  _atom_site_aniso_U_13
  _atom_site_aniso_U_12
 Th1 0.01633(14) 0.02007(16) 0.02681(16) 0.00044(11) 0.00761(12) 0.00097(10)
 Th2 0.01669(14) 0.01857(16) 0.02980(17) 0.00098(12) 0.00971(12) 0.00068(10)
 P1 0.0220(10) 0.0233(11) 0.0367(12) -0.0010(9) 0.0080(9) -0.0036(8)
 Si1 0.0336(12) 0.0422(15) 0.0360(14) 0.0141(11) 0.0178(11) 0.0176(11)
 Si2 0.0190(10) 0.0202(12) 0.0301(12) 0.0007(9) 0.0089(9) 0.0003(8)
 Si3 0.0199(10) 0.0257(12) 0.0257(12) -0.0013(9) 0.0085(9) -0.0003(9)
 Si4 0.0237(11) 0.0295(13) 0.0297(12) -0.0038(10) 0.0098(10) -0.0039(9)
 Si5 0.0239(11) 0.0218(12) 0.0469(15) 0.0087(10) 0.0156(11) 0.0051(9)
 Si6 0.0164(10) 0.0260(12) 0.0302(12) -0.0027(9) 0.0078(9) 0.0018(8)
 N1 0.024(3) 0.021(4) 0.037(4) 0.001(3) 0.011(3) 0.005(3)
 N2 0.020(3) 0.025(4) 0.008(3) -0.002(2) -0.005(3) 0.001(3)
 N3 0.020(3) 0.020(3) 0.032(4) -0.006(3) 0.010(3) -0.007(3)
 N4 0.018(3) 0.020(3) 0.026(3) -0.002(3) 0.005(3) 0.005(2)
 N5 0.020(3) 0.022(4) 0.043(4) -0.005(3) 0.018(3) -0.005(3)
 N6 0.011(3) 0.028(4) 0.031(4) 0.008(3) 0.006(3) -0.002(2)
 N7 0.019(3) 0.025(4) 0.028(4) -0.001(3) 0.005(3) 0.000(3)
 N8 0.021(3) 0.015(3) 0.032(4) 0.003(3) 0.011(3) -0.004(2)
 C4 0.027(4) 0.066(7) 0.030(5) 0.014(4) 0.007(4) 0.007(4)
 C5 0.041(5) 0.073(7) 0.037(5) -0.005(5) 0.014(5) 0.002(5)
 C6 0.037(5) 0.122(11) 0.047(7) 0.009(7) 0.001(5) 0.020(6)
 C7 0.041(5) 0.043(6) 0.029(5) 0.001(4) 0.015(4) -0.003(4)
 C8 0.047(5) 0.060(7) 0.052(6) 0.020(5) 0.023(5) 0.006(5)
 C9 0.022(4) 0.051(6) 0.044(5) -0.005(4) 0.013(4) -0.005(4)
 C10 0.029(4) 0.040(5) 0.030(5) 0.002(4) 0.012(4) 0.006(4)
 C11 0.019(4) 0.040(5) 0.031(5) 0.001(4) 0.006(4) 0.003(3)
 C12 0.027(4) 0.025(4) 0.030(5) 0.002(4) 0.003(4) 0.004(3)
 C13 0.035(5) 0.024(5) 0.042(5) -0.003(4) 0.007(4) -0.001(4)
 C14 0.042(5) 0.025(5) 0.045(5) 0.002(4) 0.022(4) -0.004(4)
 C15 0.027(4) 0.025(4) 0.026(4) 0.002(3) 0.001(4) -0.003(3)
 C16 0.026(4) 0.024(5) 0.050(6) 0.002(4) -0.016(4) -0.004(3)
 C17 0.036(5) 0.036(5) 0.033(5) -0.011(4) 0.002(4) 0.005(4)
 C18 0.018(4) 0.041(5) 0.037(5) -0.009(4) 0.008(4) 0.004(3)
 C19 0.027(4) 0.047(6) 0.041(5) 0.004(4) 0.011(4) 0.005(4)
 C20 0.024(4) 0.048(6) 0.043(5) -0.008(4) 0.006(4) 0.006(4)
 C21 0.021(4) 0.029(5) 0.028(4) 0.007(3) 0.006(4) 0.004(3)
 C22 0.016(4) 0.025(4) 0.025(4) -0.001(3) -0.002(3) -0.003(3)
 C23 0.025(4) 0.029(5) 0.036(5) 0.003(4) 0.015(4) -0.001(3)
 C24 0.027(4) 0.052(6) 0.049(6) 0.004(5) 0.010(4) 0.007(4)
 C25 0.030(5) 0.056(6) 0.045(6) -0.015(5) 0.014(4) -0.006(4)
 C26 0.028(4) 0.026(5) 0.044(5) -0.002(4) 0.014(4) -0.007(3)
 C27 0.031(4) 0.030(5) 0.061(6) 0.004(4) 0.011(4) -0.004(4)
 C28 0.042(5) 0.025(5) 0.052(6) -0.008(4) 0.019(5) 0.001(4)
 C29 0.035(5) 0.035(5) 0.029(5) 0.000(4) 0.014(4) 0.007(4)
 C30 0.073(7) 0.044(6) 0.040(6) 0.005(5) 0.015(5) 0.003(5)
 C31 0.043(5) 0.060(7) 0.036(5) -0.001(5) 0.005(5) 0.009(5)
 C32 0.027(4) 0.033(5) 0.024(4) -0.003(3) 0.013(4) -0.002(3)
 C33 0.023(4) 0.026(4) 0.027(4) -0.003(3) 0.014(4) -0.004(3)
 C34 0.033(5) 0.048(6) 0.035(5) -0.005(4) 0.007(4) -0.002(4)
 C35 0.032(5) 0.063(7) 0.048(6) 0.002(5) -0.002(4) 0.008(4)
 C36 0.036(5) 0.068(7) 0.040(6) -0.008(5) 0.006(4) -0.019(5)
 C37 0.036(5) 0.040(5) 0.030(5) 0.001(4) 0.016(4) -0.005(4)
 C38 0.042(5) 0.061(7) 0.055(6) -0.013(5) 0.026(5) -0.013(5)
 C39 0.032(5) 0.070(7) 0.058(7) -0.008(5) 0.024(5) -0.003(5)
 C40 0.023(4) 0.039(5) 0.031(5) 0.003(4) 0.008(4) -0.003(4)
 C41 0.045(5) 0.035(5) 0.037(5) -0.005(4) 0.011(4) -0.002(4)
 C42 0.047(5) 0.036(6) 0.054(6) 0.005(5) 0.020(5) -0.004(4)
 C43 0.023(4) 0.029(5) 0.038(5) -0.009(4) 0.017(4) 0.000(3)
 C44 0.025(4) 0.028(5) 0.048(5) -0.011(4) 0.015(4) -0.009(3)
 C45 0.024(4) 0.032(5) 0.039(5) -0.002(4) 0.013(4) 0.007(3)
 C46 0.029(4) 0.040(5) 0.054(6) 0.011(4) 0.017(4) 0.008(4)
 C47 0.035(5) 0.056(6) 0.057(6) -0.001(5) 0.026(5) 0.012(4)
 C48 0.019(4) 0.035(5) 0.035(5) -0.008(4) 0.010(4) 0.005(3)
 C49 0.044(5) 0.027(5) 0.047(6) 0.001(4) 0.008(5) 0.007(4)
 C50 0.036(5) 0.036(5) 0.056(6) -0.001(4) 0.010(5) -0.006(4)
 C51 0.028(4) 0.041(5) 0.027(5) 0.011(4) 0.008(4) 0.001(4)
 C52 0.059(6) 0.064(7) 0.036(6) -0.021(5) 0.002(5) 0.000(5)
 C53 0.030(5) 0.050(6) 0.038(5) 0.004(4) -0.008(4) 0.000(4)
 C54 0.023(4) 0.026(5) 0.037(5) 0.003(4) 0.013(4) 0.011(3)
 C55 0.015(4) 0.030(5) 0.041(5) -0.002(4) 0.015(4) -0.002(3)
 C56 0.029(4) 0.020(4) 0.057(6) 0.007(4) 0.022(4) 0.001(3)
 C57 0.062(6) 0.027(5) 0.058(6) 0.001(4) 0.030(5) 0.009(4)
 C58 0.046(5) 0.028(5) 0.072(7) 0.008(5) 0.026(5) -0.006(4)
 C59 0.046(5) 0.022(5) 0.053(6) 0.013(4) 0.008(5) 0.000(4)
 C60 0.053(6) 0.040(6) 0.045(6) 0.011(4) 0.020(5) 0.009(4)
 C61 0.047(6) 0.071(8) 0.041(6) 0.009(5) -0.001(5) 0.004(5)
 C62 0.033(4) 0.025(5) 0.044(5) 0.008(4) 0.020(4) 0.006(4)
 C63 0.025(4) 0.042(5) 0.048(6) 0.007(4) 0.016(4) 0.001(4)
 C64 0.019(4) 0.014(4) 0.046(5) 0.007(4) 0.006(4) 0.010(3)
 C65 0.025(4) 0.044(6) 0.061(6) 0.019(5) 0.026(5) 0.013(4)
 C66 0.017(4) 0.029(5) 0.058(6) 0.006(4) 0.018(4) 0.001(3)
 C1 0.068(8) 0.047(5) 0.059(5) 0.026(4) 0.037(5) 0.031(5)
 C2 0.077(9) 0.053(6) 0.063(6) 0.034(5) 0.039(6) 0.037(6)
 C3 0.072(9) 0.044(6) 0.062(6) 0.024(5) 0.031(6) 0.036(6)
 C1A 0.070(8) 0.048(5) 0.060(6) 0.027(4) 0.038(6) 0.034(6)
 C2A 0.073(10) 0.052(7) 0.062(6) 0.030(5) 0.038(7) 0.034(7)
 C3A 0.068(9) 0.047(7) 0.061(7) 0.024(6) 0.037(7) 0.035(7)
 Na1 0.0233(14) 0.0337(18) 0.0357(17) 0.0008(14) 0.0085(13) -0.0018(12)
 O1 0.032(3) 0.078(4) 0.052(4) 0.010(3) 0.010(3) -0.005(3)
 O2 0.033(3) 0.051(4) 0.076(4) -0.015(3) 0.009(3) -0.006(3)
 O3 0.042(3) 0.098(5) 0.055(4) 0.024(3) 0.012(3) -0.004(3)
 O4 0.042(3) 0.057(4) 0.102(5) -0.005(3) 0.020(3) -0.001(3)
 O5 0.033(3) 0.042(3) 0.049(3) -0.009(2) 0.010(3) -0.003(2)
 O6 0.034(3) 0.044(3) 0.049(3) -0.004(3) 0.002(2) 0.000(2)
 O7 0.045(3) 0.054(4) 0.052(4) -0.005(3) 0.020(3) -0.001(3)
 O8 0.035(3) 0.043(3) 0.052(3) 0.005(3) 0.002(3) -0.006(2)
 C67 0.061(6) 0.069(7) 0.105(7) -0.005(5) 0.030(5) 0.010(5)
 C68 0.029(5) 0.092(6) 0.065(6) -0.006(4) 0.025(4) 0.009(4)
 C69 0.054(5) 0.087(6) 0.062(6) 0.011(5) 0.014(5) -0.014(4)
 C70 0.036(5) 0.054(5) 0.083(6) 0.009(4) 0.016(4) -0.011(4)
 C71 0.056(5) 0.079(7) 0.077(6) -0.010(5) 0.006(4) -0.003(5)
 C72 0.046(6) 0.093(6) 0.058(6) -0.004(4) 0.002(5) -0.008(5)
 C73 0.054(5) 0.102(7) 0.081(7) 0.019(5) 0.019(5) 0.002(5)
 C74 0.040(5) 0.064(6) 0.100(6) 0.018(5) 0.009(5) 0.007(4)
 C75 0.035(4) 0.051(5) 0.043(5) -0.005(3) -0.001(4) -0.005(3)
 C76 0.040(4) 0.045(5) 0.047(5) 0.002(4) 0.002(4) 0.000(4)
 C77 0.053(5) 0.047(5) 0.063(5) -0.005(4) 0.014(4) 0.007(4)
 C78 0.053(5) 0.050(5) 0.071(6) -0.006(4) 0.025(4) 0.008(4)
 C79 0.041(5) 0.064(5) 0.039(5) 0.009(4) 0.007(4) -0.007(4)
 C80 0.038(4) 0.051(5) 0.048(5) 0.015(4) 0.010(4) -0.005(4)
 C81 0.042(5) 0.038(5) 0.063(5) -0.001(4) 0.010(4) -0.008(4)
 C82 0.041(5) 0.048(5) 0.049(5) -0.013(4) 0.007(4) -0.010(4)
 O9 0.061(5) 0.098(7) 0.104(7) -0.027(5) 0.030(5) -0.007(4)
 C83 0.123(11) 0.086(10) 0.072(9) -0.012(8) 0.039(9) 0.000(9)
 C84 0.059(7) 0.074(9) 0.118(12) -0.017(8) 0.035(8) 0.001(6)

_geom_special_details
;
 All esds (except the esd in the dihedral angle between two l.s. planes)
 are estimated using the full covariance matrix.  The cell esds are taken
 into account individually in the estimation of esds in distances, angles
 and torsion angles; correlations between esds in cell parameters are only
 used when they are defined by crystal symmetry.  An approximate (isotropic)
 treatment of cell esds is used for estimating esds involving l.s. planes.
;
loop_
  _geom_bond_atom_site_label_1
  _geom_bond_atom_site_label_2
  _geom_bond_distance
  _geom_bond_site_symmetry_2
  _geom_bond_publ_flag
 Th1 P1 2.740(2) . ?
 Th1 N1 2.371(6) . ?
 Th1 N2 2.347(6) . ?
 Th1 N3 2.360(5) . ?
 Th1 N4 2.821(6) . ?
 Th2 P1 2.735(2) . ?
 Th2 N5 2.366(6) . ?
 Th2 N6 2.365(6) . ?
 Th2 N7 2.388(5) . ?
 Th2 N8 2.815(6) . ?
 Si1 N1 1.731(6) . ?
 Si1 C4 1.915(9) . ?
 Si1 C7 1.887(8) . ?
 Si1 C1 1.919(15) . ?
 Si1 C1A 2.00(4) . ?
 Si2 N2 1.727(6) . ?
 Si2 C12 1.910(8) . ?
 Si2 C15 1.891(8) . ?
 Si2 C18 1.906(7) . ?
 Si3 N3 1.737(6) . ?
 Si3 C23 1.923(7) . ?
 Si3 C26 1.879(8) . ?
 Si3 C29 1.894(8) . ?
 Si4 N5 1.729(6) . ?
 Si4 C34 1.920(8) . ?
 Si4 C37 1.906(7) . ?
 Si4 C40 1.893(8) . ?
 Si5 N6 1.725(6) . ?
 Si5 C56 1.918(8) . ?
 Si5 C59 1.897(9) . ?
 Si5 C62 1.893(7) . ?
 Si6 N7 1.718(6) . ?
 Si6 C45 1.922(7) . ?
 Si6 C48 1.886(8) . ?
 Si6 C51 1.885(8) . ?
 N1 C10 1.483(9) . ?
 N2 C21 1.479(9) . ?
 N3 C32 1.481(9) . ?
 N4 C11 1.461(9) . ?
 N4 C22 1.484(8) . ?
 N4 C33 1.485(8) . ?
 N5 C43 1.482(9) . ?
 N6 C65 1.507(9) . ?
 N7 C54 1.471(10) . ?
 N8 C44 1.457(9) . ?
 N8 C55 1.477(8) . ?
 N8 C66 1.471(9) . ?
 C4 H4 1.0000 . ?
 C4 C5 1.527(9) . ?
 C4 C6 1.536(9) . ?
 C5 H5A 0.9800 . ?
 C5 H5B 0.9800 . ?
 C5 H5C 0.9800 . ?
 C6 H6A 0.9800 . ?
 C6 H6B 0.9800 . ?
 C6 H6C 0.9800 . ?
 C7 H7 1.0000 . ?
 C7 C8 1.532(8) . ?
 C7 C9 1.542(9) . ?
 C8 H8A 0.9800 . ?
 C8 H8B 0.9800 . ?
 C8 H8C 0.9800 . ?
 C9 H9A 0.9800 . ?
 C9 H9B 0.9800 . ?
 C9 H9C 0.9800 . ?
 C10 H10A 0.9900 . ?
 C10 H10B 0.9900 . ?
 C10 C11 1.517(11) . ?
 C11 H11A 0.9900 . ?
 C11 H11B 0.9900 . ?
 C12 H12 1.0000 . ?
 C12 C13 1.524(9) . ?
 C12 C14 1.540(8) . ?
 C13 H13A 0.9800 . ?
 C13 H13B 0.9800 . ?
 C13 H13C 0.9800 . ?
 C14 H14A 0.9800 . ?
 C14 H14B 0.9800 . ?
 C14 H14C 0.9800 . ?
 C15 H15 1.0000 . ?
 C15 C16 1.534(10) . ?
 C15 C17 1.540(10) . ?
 C16 H16A 0.9800 . ?
 C16 H16B 0.9800 . ?
 C16 H16C 0.9800 . ?
 C17 H17A 0.9800 . ?
 C17 H17B 0.9800 . ?
 C17 H17C 0.9800 . ?
 C18 H18 1.0000 . ?
 C18 C19 1.518(9) . ?
 C18 C20 1.522(8) . ?
 C19 H19A 0.9800 . ?
 C19 H19B 0.9800 . ?
 C19 H19C 0.9800 . ?
 C20 H20A 0.9800 . ?
 C20 H20B 0.9800 . ?
 C20 H20C 0.9800 . ?
 C21 H21A 0.9900 . ?
 C21 H21B 0.9900 . ?
 C21 C22 1.511(9) . ?
 C22 H22A 0.9900 . ?
 C22 H22B 0.9900 . ?
 C23 H23 1.0000 . ?
 C23 C24 1.536(9) . ?
 C23 C25 1.537(8) . ?
 C24 H24A 0.9800 . ?
 C24 H24B 0.9800 . ?
 C24 H24C 0.9800 . ?
 C25 H25A 0.9800 . ?
 C25 H25B 0.9800 . ?
 C25 H25C 0.9800 . ?
 C26 H26 1.0000 . ?
 C26 C27 1.533(9) . ?
 C26 C28 1.529(8) . ?
 C27 H27A 0.9800 . ?
 C27 H27B 0.9800 . ?
 C27 H27C 0.9800 . ?
 C28 H28A 0.9800 . ?
 C28 H28B 0.9800 . ?
 C28 H28C 0.9800 . ?
 C29 H29 1.0000 . ?
 C29 C30 1.524(9) . ?
 C29 C31 1.538(9) . ?
 C30 H30A 0.9800 . ?
 C30 H30B 0.9800 . ?
 C30 H30C 0.9800 . ?
 C31 H31A 0.9800 . ?
 C31 H31B 0.9800 . ?
 C31 H31C 0.9800 . ?
 C32 H32A 0.9900 . ?
 C32 H32B 0.9900 . ?
 C32 C33 1.496(10) . ?
 C33 H33A 0.9900 . ?
 C33 H33B 0.9900 . ?
 C34 H34 1.0000 . ?
 C34 C35 1.536(9) . ?
 C34 C36 1.540(9) . ?
 C35 H35A 0.9800 . ?
 C35 H35B 0.9800 . ?
 C35 H35C 0.9800 . ?
 C36 H36A 0.9800 . ?
 C36 H36B 0.9800 . ?
 C36 H36C 0.9800 . ?
 C37 H37 1.0000 . ?
 C37 C38 1.520(9) . ?
 C37 C39 1.529(9) . ?
 C38 H38A 0.9800 . ?
 C38 H38B 0.9800 . ?
 C38 H38C 0.9800 . ?
 C39 H39A 0.9800 . ?
 C39 H39B 0.9800 . ?
 C39 H39C 0.9800 . ?
 C40 H40 1.0000 . ?
 C40 C41 1.529(8) . ?
 C40 C42 1.544(9) . ?
 C41 H41A 0.9800 . ?
 C41 H41B 0.9800 . ?
 C41 H41C 0.9800 . ?
 C42 H42A 0.9800 . ?
 C42 H42B 0.9800 . ?
 C42 H42C 0.9800 . ?
 C43 H43A 0.9900 . ?
 C43 H43B 0.9900 . ?
 C43 C44 1.535(9) . ?
 C44 H44A 0.9900 . ?
 C44 H44B 0.9900 . ?
 C45 H45 1.0000 . ?
 C45 C46 1.524(9) . ?
 C45 C47 1.540(8) . ?
 C46 H46A 0.9800 . ?
 C46 H46B 0.9800 . ?
 C46 H46C 0.9800 . ?
 C47 H47A 0.9800 . ?
 C47 H47B 0.9800 . ?
 C47 H47C 0.9800 . ?
 C48 H48 1.0000 . ?
 C48 C49 1.539(9) . ?
 C48 C50 1.534(8) . ?
 C49 H49A 0.9800 . ?
 C49 H49B 0.9800 . ?
 C49 H49C 0.9800 . ?
 C50 H50A 0.9800 . ?
 C50 H50B 0.9800 . ?
 C50 H50C 0.9800 . ?
 C51 H51 1.0000 . ?
 C51 C52 1.525(9) . ?
 C51 C53 1.540(9) . ?
 C52 H52A 0.9800 . ?
 C52 H52B 0.9800 . ?
 C52 H52C 0.9800 . ?
 C53 H53A 0.9800 . ?
 C53 H53B 0.9800 . ?
 C53 H53C 0.9800 . ?
 C54 H54A 0.9900 . ?
 C54 H54B 0.9900 . ?
 C54 C55 1.537(10) . ?
 C55 H55A 0.9900 . ?
 C55 H55B 0.9900 . ?
 C56 H56 1.0000 . ?
 C56 C57 1.525(9) . ?
 C56 C58 1.540(8) . ?
 C57 H57A 0.9800 . ?
 C57 H57B 0.9800 . ?
 C57 H57C 0.9800 . ?
 C58 H58A 0.9800 . ?
 C58 H58B 0.9800 . ?
 C58 H58C 0.9800 . ?
 C59 H59 1.0000 . ?
 C59 C60 1.535(9) . ?
 C59 C61 1.536(9) . ?
 C60 H60A 0.9800 . ?
 C60 H60B 0.9800 . ?
 C60 H60C 0.9800 . ?
 C61 H61A 0.9800 . ?
 C61 H61B 0.9800 . ?
 C61 H61C 0.9800 . ?
 C62 H62 1.0000 . ?
 C62 C63 1.529(11) . ?
 C62 C64 1.538(9) . ?
 C63 H63A 0.9800 . ?
 C63 H63B 0.9800 . ?
 C63 H63C 0.9800 . ?
 C64 H64A 0.9800 . ?
 C64 H64B 0.9800 . ?
 C64 H64C 0.9800 . ?
 C65 H65A 0.9900 . ?
 C65 H65B 0.9900 . ?
 C65 C66 1.512(12) . ?
 C66 H66A 0.9900 . ?
 C66 H66B 0.9900 . ?
 C1 H1 1.0000 . ?
 C1 C2 1.568(12) . ?
 C1 C3 1.523(13) . ?
 C2 H2A 0.9800 . ?
 C2 H2B 0.9800 . ?
 C2 H2C 0.9800 . ?
 C3 H3A 0.9800 . ?
 C3 H3B 0.9800 . ?
 C3 H3C 0.9800 . ?
 C1A H1A 1.0000 . ?
 C1A C2A 1.555(14) . ?
 C1A C3A 1.531(14) . ?
 C2A H2AA 0.9800 . ?
 C2A H2AB 0.9800 . ?
 C2A H2AC 0.9800 . ?
 C3A H3AA 0.9800 . ?
 C3A H3AB 0.9800 . ?
 C3A H3AC 0.9800 . ?
 Na1 O1 2.458(6) . ?
 Na1 O2 2.476(7) . ?
 Na1 O3 2.409(7) . ?
 Na1 O4 2.456(7) . ?
 Na1 O5 2.460(6) . ?
 Na1 O6 2.433(6) . ?
 Na1 O7 2.489(6) . ?
 Na1 O8 2.465(6) . ?
 O1 C68 1.544(11) . ?
 O1 C69 1.335(12) . ?
 O2 C70 1.527(11) . ?
 O2 C71 1.335(12) . ?
 O3 C72 1.527(13) . ?
 O3 C73 1.329(12) . ?
 O4 C67 1.338(12) . ?
 O4 C74 1.559(13) . ?
 O5 C75 1.420(10) . ?
 O5 C82 1.419(10) . ?
 O6 C76 1.403(10) . ?
 O6 C77 1.421(10) . ?
 O7 C78 1.426(11) . ?
 O7 C79 1.451(10) . ?
 O8 C80 1.404(10) . ?
 O8 C81 1.430(11) . ?
 C67 H67A 0.9900 . ?
 C67 H67B 0.9900 . ?
 C67 C68 1.453(15) . ?
 C68 H68A 0.9900 . ?
 C68 H68B 0.9900 . ?
 C69 H69A 0.9900 . ?
 C69 H69B 0.9900 . ?
 C69 C70 1.460(14) . ?
 C70 H70A 0.9900 . ?
 C70 H70B 0.9900 . ?
 C71 H71A 0.9900 . ?
 C71 H71B 0.9900 . ?
 C71 C72 1.452(14) . ?
 C72 H72A 0.9900 . ?
 C72 H72B 0.9900 . ?
 C73 H73A 0.9900 . ?
 C73 H73B 0.9900 . ?
 C73 C74 1.505(16) . ?
 C74 H74A 0.9900 . ?
 C74 H74B 0.9900 . ?
 C75 H75A 0.9900 . ?
 C75 H75B 0.9900 . ?
 C75 C76 1.523(12) . ?
 C76 H76A 0.9900 . ?
 C76 H76B 0.9900 . ?
 C77 H77A 0.9900 . ?
 C77 H77B 0.9900 . ?
 C77 C78 1.442(13) . ?
 C78 H78A 0.9900 . ?
 C78 H78B 0.9900 . ?
 C79 H79A 0.9900 . ?
 C79 H79B 0.9900 . ?
 C79 C80 1.499(12) . ?
 C80 H80A 0.9900 . ?
 C80 H80B 0.9900 . ?
 C81 H81A 0.9900 . ?
 C81 H81B 0.9900 . ?
 C81 C82 1.531(13) . ?
 C82 H82A 0.9900 . ?
 C82 H82B 0.9900 . ?
 O9 C83 1.386(12) . ?
 O9 C84 1.393(11) . ?
 C83 H83A 0.9800 . ?
 C83 H83B 0.9800 . ?
 C83 H83C 0.9800 . ?
 C84 C84 1.50(2) 3_757 ?
 C84 H84A 0.9900 . ?
 C84 H84B 0.9900 . ?

loop_
  _geom_angle_atom_site_label_1
  _geom_angle_atom_site_label_2
  _geom_angle_atom_site_label_3
  _geom_angle
  _geom_angle_site_symmetry_1
  _geom_angle_site_symmetry_3
  _geom_angle_publ_flag
 P1 Th1 N4 178.16(12) . . ?
 N1 Th1 P1 114.65(15) . . ?
 N1 Th1 N4 66.64(19) . . ?
 N2 Th1 P1 110.59(14) . . ?
 N2 Th1 N1 105.31(19) . . ?
 N2 Th1 N3 105.92(19) . . ?
 N2 Th1 N4 67.64(17) . . ?
 N3 Th1 P1 112.97(15) . . ?
 N3 Th1 N1 106.8(2) . . ?
 N3 Th1 N4 67.45(18) . . ?
 P1 Th2 N8 175.78(12) . . ?
 N5 Th2 P1 112.18(14) . . ?
 N5 Th2 N7 102.6(2) . . ?
 N5 Th2 N8 66.81(17) . . ?
 N6 Th2 P1 108.62(14) . . ?
 N6 Th2 N5 109.4(2) . . ?
 N6 Th2 N7 107.07(19) . . ?
 N6 Th2 N8 68.46(18) . . ?
 N7 Th2 P1 116.60(15) . . ?
 N7 Th2 N8 67.51(18) . . ?
 Th2 P1 Th1 176.21(8) . . ?
 N1 Si1 C4 117.0(4) . . ?
 N1 Si1 C7 105.8(3) . . ?
 N1 Si1 C1 109.3(4) . . ?
 N1 Si1 C1A 112.7(8) . . ?
 C4 Si1 C1 100.1(5) . . ?
 C4 Si1 C1A 113.6(11) . . ?
 C7 Si1 C4 107.6(3) . . ?
 C7 Si1 C1 117.4(6) . . ?
 C7 Si1 C1A 97.8(10) . . ?
 N2 Si2 C12 114.5(3) . . ?
 N2 Si2 C15 107.8(3) . . ?
 N2 Si2 C18 111.1(3) . . ?
 C15 Si2 C12 108.1(3) . . ?
 C15 Si2 C18 107.7(3) . . ?
 C18 Si2 C12 107.4(3) . . ?
 N3 Si3 C23 109.9(3) . . ?
 N3 Si3 C26 107.5(3) . . ?
 N3 Si3 C29 114.0(3) . . ?
 C26 Si3 C23 112.5(3) . . ?
 C26 Si3 C29 107.3(3) . . ?
 C29 Si3 C23 105.7(3) . . ?
 N5 Si4 C34 115.8(3) . . ?
 N5 Si4 C37 112.0(3) . . ?
 N5 Si4 C40 107.4(3) . . ?
 C37 Si4 C34 107.4(3) . . ?
 C40 Si4 C34 108.3(4) . . ?
 C40 Si4 C37 105.3(3) . . ?
 N6 Si5 C56 115.0(3) . . ?
 N6 Si5 C59 111.3(3) . . ?
 N6 Si5 C62 107.5(3) . . ?
 C59 Si5 C56 107.4(3) . . ?
 C62 Si5 C56 107.6(3) . . ?
 C62 Si5 C59 107.6(4) . . ?
 N7 Si6 C45 110.2(3) . . ?
 N7 Si6 C48 113.6(3) . . ?
 N7 Si6 C51 107.7(3) . . ?
 C48 Si6 C45 104.6(3) . . ?
 C51 Si6 C45 113.1(3) . . ?
 C51 Si6 C48 107.7(3) . . ?
 Si1 N1 Th1 134.0(3) . . ?
 C10 N1 Th1 110.9(4) . . ?
 C10 N1 Si1 115.0(5) . . ?
 Si2 N2 Th1 133.7(3) . . ?
 C21 N2 Th1 110.0(4) . . ?
 C21 N2 Si2 116.2(5) . . ?
 Si3 N3 Th1 134.0(3) . . ?
 C32 N3 Th1 111.0(4) . . ?
 C32 N3 Si3 115.1(4) . . ?
 C11 N4 Th1 108.0(4) . . ?
 C11 N4 C22 111.0(6) . . ?
 C11 N4 C33 112.6(5) . . ?
 C22 N4 Th1 106.3(4) . . ?
 C22 N4 C33 112.1(5) . . ?
 C33 N4 Th1 106.5(4) . . ?
 Si4 N5 Th2 135.1(3) . . ?
 C43 N5 Th2 110.1(4) . . ?
 C43 N5 Si4 114.8(5) . . ?
 Si5 N6 Th2 134.2(3) . . ?
 C65 N6 Th2 110.4(4) . . ?
 C65 N6 Si5 115.2(5) . . ?
 Si6 N7 Th2 133.0(3) . . ?
 C54 N7 Th2 111.4(4) . . ?
 C54 N7 Si6 115.5(4) . . ?
 C44 N8 Th2 107.4(4) . . ?
 C44 N8 C55 111.3(6) . . ?
 C44 N8 C66 112.5(6) . . ?
 C55 N8 Th2 107.4(4) . . ?
 C66 N8 Th2 106.2(4) . . ?
 C66 N8 C55 111.6(5) . . ?
 Si1 C4 H4 105.4 . . ?
 C5 C4 Si1 116.1(6) . . ?
 C5 C4 H4 105.4 . . ?
 C5 C4 C6 107.4(8) . . ?
 C6 C4 Si1 116.2(6) . . ?
 C6 C4 H4 105.4 . . ?
 C4 C5 H5A 109.5 . . ?
 C4 C5 H5B 109.5 . . ?
 C4 C5 H5C 109.5 . . ?
 H5A C5 H5B 109.5 . . ?
 H5A C5 H5C 109.5 . . ?
 H5B C5 H5C 109.5 . . ?
 C4 C6 H6A 109.5 . . ?
 C4 C6 H6B 109.5 . . ?
 C4 C6 H6C 109.5 . . ?
 H6A C6 H6B 109.5 . . ?
 H6A C6 H6C 109.5 . . ?
 H6B C6 H6C 109.5 . . ?
 Si1 C7 H7 106.7 . . ?
 C8 C7 Si1 113.6(6) . . ?
 C8 C7 H7 106.7 . . ?
 C8 C7 C9 110.1(6) . . ?
 C9 C7 Si1 112.5(5) . . ?
 C9 C7 H7 106.7 . . ?
 C7 C8 H8A 109.5 . . ?
 C7 C8 H8B 109.5 . . ?
 C7 C8 H8C 109.5 . . ?
 H8A C8 H8B 109.5 . . ?
 H8A C8 H8C 109.5 . . ?
 H8B C8 H8C 109.5 . . ?
 C7 C9 H9A 109.5 . . ?
 C7 C9 H9B 109.5 . . ?
 C7 C9 H9C 109.5 . . ?
 H9A C9 H9B 109.5 . . ?
 H9A C9 H9C 109.5 . . ?
 H9B C9 H9C 109.5 . . ?
 N1 C10 H10A 109.6 . . ?
 N1 C10 H10B 109.6 . . ?
 N1 C10 C11 110.3(6) . . ?
 H10A C10 H10B 108.1 . . ?
 C11 C10 H10A 109.6 . . ?
 C11 C10 H10B 109.6 . . ?
 N4 C11 C10 108.8(6) . . ?
 N4 C11 H11A 109.9 . . ?
 N4 C11 H11B 109.9 . . ?
 C10 C11 H11A 109.9 . . ?
 C10 C11 H11B 109.9 . . ?
 H11A C11 H11B 108.3 . . ?
 Si2 C12 H12 104.8 . . ?
 C13 C12 Si2 117.6(5) . . ?
 C13 C12 H12 104.8 . . ?
 C13 C12 C14 109.4(6) . . ?
 C14 C12 Si2 114.1(5) . . ?
 C14 C12 H12 104.8 . . ?
 C12 C13 H13A 109.5 . . ?
 C12 C13 H13B 109.5 . . ?
 C12 C13 H13C 109.5 . . ?
 H13A C13 H13B 109.5 . . ?
 H13A C13 H13C 109.5 . . ?
 H13B C13 H13C 109.5 . . ?
 C12 C14 H14A 109.5 . . ?
 C12 C14 H14B 109.5 . . ?
 C12 C14 H14C 109.5 . . ?
 H14A C14 H14B 109.5 . . ?
 H14A C14 H14C 109.5 . . ?
 H14B C14 H14C 109.5 . . ?
 Si2 C15 H15 105.7 . . ?
 C16 C15 Si2 114.1(5) . . ?
 C16 C15 H15 105.7 . . ?
 C16 C15 C17 109.3(7) . . ?
 C17 C15 Si2 115.4(5) . . ?
 C17 C15 H15 105.7 . . ?
 C15 C16 H16A 109.5 . . ?
 C15 C16 H16B 109.5 . . ?
 C15 C16 H16C 109.5 . . ?
 H16A C16 H16B 109.5 . . ?
 H16A C16 H16C 109.5 . . ?
 H16B C16 H16C 109.5 . . ?
 C15 C17 H17A 109.5 . . ?
 C15 C17 H17B 109.5 . . ?
 C15 C17 H17C 109.5 . . ?
 H17A C17 H17B 109.5 . . ?
 H17A C17 H17C 109.5 . . ?
 H17B C17 H17C 109.5 . . ?
 Si2 C18 H18 104.5 . . ?
 C19 C18 Si2 116.1(5) . . ?
 C19 C18 H18 104.5 . . ?
 C19 C18 C20 109.2(6) . . ?
 C20 C18 Si2 116.4(5) . . ?
 C20 C18 H18 104.5 . . ?
 C18 C19 H19A 109.5 . . ?
 C18 C19 H19B 109.5 . . ?
 C18 C19 H19C 109.5 . . ?
 H19A C19 H19B 109.5 . . ?
 H19A C19 H19C 109.5 . . ?
 H19B C19 H19C 109.5 . . ?
 C18 C20 H20A 109.5 . . ?
 C18 C20 H20B 109.5 . . ?
 C18 C20 H20C 109.5 . . ?
 H20A C20 H20B 109.5 . . ?
 H20A C20 H20C 109.5 . . ?
 H20B C20 H20C 109.5 . . ?
 N2 C21 H21A 109.4 . . ?
 N2 C21 H21B 109.4 . . ?
 N2 C21 C22 111.0(6) . . ?
 H21A C21 H21B 108.0 . . ?
 C22 C21 H21A 109.4 . . ?
 C22 C21 H21B 109.4 . . ?
 N4 C22 C21 108.5(6) . . ?
 N4 C22 H22A 110.0 . . ?
 N4 C22 H22B 110.0 . . ?
 C21 C22 H22A 110.0 . . ?
 C21 C22 H22B 110.0 . . ?
 H22A C22 H22B 108.4 . . ?
 Si3 C23 H23 105.7 . . ?
 C24 C23 Si3 113.5(5) . . ?
 C24 C23 H23 105.7 . . ?
 C24 C23 C25 109.2(6) . . ?
 C25 C23 Si3 116.2(5) . . ?
 C25 C23 H23 105.7 . . ?
 C23 C24 H24A 109.5 . . ?
 C23 C24 H24B 109.5 . . ?
 C23 C24 H24C 109.5 . . ?
 H24A C24 H24B 109.5 . . ?
 H24A C24 H24C 109.5 . . ?
 H24B C24 H24C 109.5 . . ?
 C23 C25 H25A 109.5 . . ?
 C23 C25 H25B 109.5 . . ?
 C23 C25 H25C 109.5 . . ?
 H25A C25 H25B 109.5 . . ?
 H25A C25 H25C 109.5 . . ?
 H25B C25 H25C 109.5 . . ?
 Si3 C26 H26 105.6 . . ?
 C27 C26 Si3 116.1(5) . . ?
 C27 C26 H26 105.6 . . ?
 C28 C26 Si3 113.2(5) . . ?
 C28 C26 H26 105.6 . . ?
 C28 C26 C27 109.7(7) . . ?
 C26 C27 H27A 109.5 . . ?
 C26 C27 H27B 109.5 . . ?
 C26 C27 H27C 109.5 . . ?
 H27A C27 H27B 109.5 . . ?
 H27A C27 H27C 109.5 . . ?
 H27B C27 H27C 109.5 . . ?
 C26 C28 H28A 109.5 . . ?
 C26 C28 H28B 109.5 . . ?
 C26 C28 H28C 109.5 . . ?
 H28A C28 H28B 109.5 . . ?
 H28A C28 H28C 109.5 . . ?
 H28B C28 H28C 109.5 . . ?
 Si3 C29 H29 106.7 . . ?
 C30 C29 Si3 114.2(6) . . ?
 C30 C29 H29 106.7 . . ?
 C30 C29 C31 109.2(7) . . ?
 C31 C29 Si3 112.9(5) . . ?
 C31 C29 H29 106.7 . . ?
 C29 C30 H30A 109.5 . . ?
 C29 C30 H30B 109.5 . . ?
 C29 C30 H30C 109.5 . . ?
 H30A C30 H30B 109.5 . . ?
 H30A C30 H30C 109.5 . . ?
 H30B C30 H30C 109.5 . . ?
 C29 C31 H31A 109.5 . . ?
 C29 C31 H31B 109.5 . . ?
 C29 C31 H31C 109.5 . . ?
 H31A C31 H31B 109.5 . . ?
 H31A C31 H31C 109.5 . . ?
 H31B C31 H31C 109.5 . . ?
 N3 C32 H32A 109.4 . . ?
 N3 C32 H32B 109.4 . . ?
 N3 C32 C33 111.3(6) . . ?
 H32A C32 H32B 108.0 . . ?
 C33 C32 H32A 109.4 . . ?
 C33 C32 H32B 109.4 . . ?
 N4 C33 C32 109.6(5) . . ?
 N4 C33 H33A 109.8 . . ?
 N4 C33 H33B 109.8 . . ?
 C32 C33 H33A 109.8 . . ?
 C32 C33 H33B 109.8 . . ?
 H33A C33 H33B 108.2 . . ?
 Si4 C34 H34 104.9 . . ?
 C35 C34 Si4 113.6(6) . . ?
 C35 C34 H34 104.9 . . ?
 C35 C34 C36 108.2(7) . . ?
 C36 C34 Si4 118.8(6) . . ?
 C36 C34 H34 104.9 . . ?
 C34 C35 H35A 109.5 . . ?
 C34 C35 H35B 109.5 . . ?
 C34 C35 H35C 109.5 . . ?
 H35A C35 H35B 109.5 . . ?
 H35A C35 H35C 109.5 . . ?
 H35B C35 H35C 109.5 . . ?
 C34 C36 H36A 109.5 . . ?
 C34 C36 H36B 109.5 . . ?
 C34 C36 H36C 109.5 . . ?
 H36A C36 H36B 109.5 . . ?
 H36A C36 H36C 109.5 . . ?
 H36B C36 H36C 109.5 . . ?
 Si4 C37 H37 105.8 . . ?
 C38 C37 Si4 118.8(5) . . ?
 C38 C37 H37 105.8 . . ?
 C38 C37 C39 109.0(7) . . ?
 C39 C37 Si4 110.7(5) . . ?
 C39 C37 H37 105.8 . . ?
 C37 C38 H38A 109.5 . . ?
 C37 C38 H38B 109.5 . . ?
 C37 C38 H38C 109.5 . . ?
 H38A C38 H38B 109.5 . . ?
 H38A C38 H38C 109.5 . . ?
 H38B C38 H38C 109.5 . . ?
 C37 C39 H39A 109.5 . . ?
 C37 C39 H39B 109.5 . . ?
 C37 C39 H39C 109.5 . . ?
 H39A C39 H39B 109.5 . . ?
 H39A C39 H39C 109.5 . . ?
 H39B C39 H39C 109.5 . . ?
 Si4 C40 H40 105.7 . . ?
 C41 C40 Si4 115.1(5) . . ?
 C41 C40 H40 105.7 . . ?
 C41 C40 C42 110.9(7) . . ?
 C42 C40 Si4 112.8(5) . . ?
 C42 C40 H40 105.7 . . ?
 C40 C41 H41A 109.5 . . ?
 C40 C41 H41B 109.5 . . ?
 C40 C41 H41C 109.5 . . ?
 H41A C41 H41B 109.5 . . ?
 H41A C41 H41C 109.5 . . ?
 H41B C41 H41C 109.5 . . ?
 C40 C42 H42A 109.5 . . ?
 C40 C42 H42B 109.5 . . ?
 C40 C42 H42C 109.5 . . ?
 H42A C42 H42B 109.5 . . ?
 H42A C42 H42C 109.5 . . ?
 H42B C42 H42C 109.5 . . ?
 N5 C43 H43A 109.9 . . ?
 N5 C43 H43B 109.9 . . ?
 N5 C43 C44 108.7(6) . . ?
 H43A C43 H43B 108.3 . . ?
 C44 C43 H43A 109.9 . . ?
 C44 C43 H43B 109.9 . . ?
 N8 C44 C43 108.9(6) . . ?
 N8 C44 H44A 109.9 . . ?
 N8 C44 H44B 109.9 . . ?
 C43 C44 H44A 109.9 . . ?
 C43 C44 H44B 109.9 . . ?
 H44A C44 H44B 108.3 . . ?
 Si6 C45 H45 105.6 . . ?
 C46 C45 Si6 115.1(5) . . ?
 C46 C45 H45 105.6 . . ?
 C46 C45 C47 108.4(6) . . ?
 C47 C45 Si6 115.5(5) . . ?
 C47 C45 H45 105.6 . . ?
 C45 C46 H46A 109.5 . . ?
 C45 C46 H46B 109.5 . . ?
 C45 C46 H46C 109.5 . . ?
 H46A C46 H46B 109.5 . . ?
 H46A C46 H46C 109.5 . . ?
 H46B C46 H46C 109.5 . . ?
 C45 C47 H47A 109.5 . . ?
 C45 C47 H47B 109.5 . . ?
 C45 C47 H47C 109.5 . . ?
 H47A C47 H47B 109.5 . . ?
 H47A C47 H47C 109.5 . . ?
 H47B C47 H47C 109.5 . . ?
 Si6 C48 H48 106.4 . . ?
 C49 C48 Si6 115.4(5) . . ?
 C49 C48 H48 106.4 . . ?
 C50 C48 Si6 113.2(5) . . ?
 C50 C48 H48 106.4 . . ?
 C50 C48 C49 108.5(6) . . ?
 C48 C49 H49A 109.5 . . ?
 C48 C49 H49B 109.5 . . ?
 C48 C49 H49C 109.5 . . ?
 H49A C49 H49B 109.5 . . ?
 H49A C49 H49C 109.5 . . ?
 H49B C49 H49C 109.5 . . ?
 C48 C50 H50A 109.5 . . ?
 C48 C50 H50B 109.5 . . ?
 C48 C50 H50C 109.5 . . ?
 H50A C50 H50B 109.5 . . ?
 H50A C50 H50C 109.5 . . ?
 H50B C50 H50C 109.5 . . ?
 Si6 C51 H51 106.0 . . ?
 C52 C51 Si6 113.4(6) . . ?
 C52 C51 H51 106.0 . . ?
 C52 C51 C53 111.1(7) . . ?
 C53 C51 Si6 113.7(6) . . ?
 C53 C51 H51 106.0 . . ?
 C51 C52 H52A 109.5 . . ?
 C51 C52 H52B 109.5 . . ?
 C51 C52 H52C 109.5 . . ?
 H52A C52 H52B 109.5 . . ?
 H52A C52 H52C 109.5 . . ?
 H52B C52 H52C 109.5 . . ?
 C51 C53 H53A 109.5 . . ?
 C51 C53 H53B 109.5 . . ?
 C51 C53 H53C 109.5 . . ?
 H53A C53 H53B 109.5 . . ?
 H53A C53 H53C 109.5 . . ?
 H53B C53 H53C 109.5 . . ?
 N7 C54 H54A 109.5 . . ?
 N7 C54 H54B 109.5 . . ?
 N7 C54 C55 110.8(6) . . ?
 H54A C54 H54B 108.1 . . ?
 C55 C54 H54A 109.5 . . ?
 C55 C54 H54B 109.5 . . ?
 N8 C55 C54 108.6(5) . . ?
 N8 C55 H55A 110.0 . . ?
 N8 C55 H55B 110.0 . . ?
 C54 C55 H55A 110.0 . . ?
 C54 C55 H55B 110.0 . . ?
 H55A C55 H55B 108.3 . . ?
 Si5 C56 H56 104.6 . . ?
 C57 C56 Si5 113.3(5) . . ?
 C57 C56 H56 104.6 . . ?
 C57 C56 C58 109.8(7) . . ?
 C58 C56 Si5 118.4(5) . . ?
 C58 C56 H56 104.6 . . ?
 C56 C57 H57A 109.5 . . ?
 C56 C57 H57B 109.5 . . ?
 C56 C57 H57C 109.5 . . ?
 H57A C57 H57B 109.5 . . ?
 H57A C57 H57C 109.5 . . ?
 H57B C57 H57C 109.5 . . ?
 C56 C58 H58A 109.5 . . ?
 C56 C58 H58B 109.5 . . ?
 C56 C58 H58C 109.5 . . ?
 H58A C58 H58B 109.5 . . ?
 H58A C58 H58C 109.5 . . ?
 H58B C58 H58C 109.5 . . ?
 Si5 C59 H59 105.4 . . ?
 C60 C59 Si5 114.5(6) . . ?
 C60 C59 H59 105.4 . . ?
 C60 C59 C61 108.7(7) . . ?
 C61 C59 Si5 116.3(6) . . ?
 C61 C59 H59 105.4 . . ?
 C59 C60 H60A 109.5 . . ?
 C59 C60 H60B 109.5 . . ?
 C59 C60 H60C 109.5 . . ?
 H60A C60 H60B 109.5 . . ?
 H60A C60 H60C 109.5 . . ?
 H60B C60 H60C 109.5 . . ?
 C59 C61 H61A 109.5 . . ?
 C59 C61 H61B 109.5 . . ?
 C59 C61 H61C 109.5 . . ?
 H61A C61 H61B 109.5 . . ?
 H61A C61 H61C 109.5 . . ?
 H61B C61 H61C 109.5 . . ?
 Si5 C62 H62 107.2 . . ?
 C63 C62 Si5 114.6(6) . . ?
 C63 C62 H62 107.2 . . ?
 C63 C62 C64 108.7(6) . . ?
 C64 C62 Si5 111.8(5) . . ?
 C64 C62 H62 107.2 . . ?
 C62 C63 H63A 109.5 . . ?
 C62 C63 H63B 109.5 . . ?
 C62 C63 H63C 109.5 . . ?
 H63A C63 H63B 109.5 . . ?
 H63A C63 H63C 109.5 . . ?
 H63B C63 H63C 109.5 . . ?
 C62 C64 H64A 109.5 . . ?
 C62 C64 H64B 109.5 . . ?
 C62 C64 H64C 109.5 . . ?
 H64A C64 H64B 109.5 . . ?
 H64A C64 H64C 109.5 . . ?
 H64B C64 H64C 109.5 . . ?
 N6 C65 H65A 109.5 . . ?
 N6 C65 H65B 109.5 . . ?
 N6 C65 C66 110.7(6) . . ?
 H65A C65 H65B 108.1 . . ?
 C66 C65 H65A 109.5 . . ?
 C66 C65 H65B 109.5 . . ?
 N8 C66 C65 110.1(7) . . ?
 N8 C66 H66A 109.6 . . ?
 N8 C66 H66B 109.6 . . ?
 C65 C66 H66A 109.6 . . ?
 C65 C66 H66B 109.6 . . ?
 H66A C66 H66B 108.2 . . ?
 Si1 C1 H1 109.5 . . ?
 C2 C1 Si1 113.8(13) . . ?
 C2 C1 H1 109.5 . . ?
 C3 C1 Si1 109.1(11) . . ?
 C3 C1 H1 109.5 . . ?
 C3 C1 C2 105.2(16) . . ?
 C1 C2 H2A 109.5 . . ?
 C1 C2 H2B 109.5 . . ?
 C1 C2 H2C 109.5 . . ?
 H2A C2 H2B 109.5 . . ?
 H2A C2 H2C 109.5 . . ?
 H2B C2 H2C 109.5 . . ?
 C1 C3 H3A 109.5 . . ?
 C1 C3 H3B 109.5 . . ?
 C1 C3 H3C 109.5 . . ?
 H3A C3 H3B 109.5 . . ?
 H3A C3 H3C 109.5 . . ?
 H3B C3 H3C 109.5 . . ?
 Si1 C1A H1A 111.2 . . ?
 C2A C1A Si1 110(3) . . ?
 C2A C1A H1A 111.2 . . ?
 C3A C1A Si1 111(2) . . ?
 C3A C1A H1A 111.2 . . ?
 C3A C1A C2A 101(3) . . ?
 C1A C2A H2AA 109.5 . . ?
 C1A C2A H2AB 109.5 . . ?
 C1A C2A H2AC 109.5 . . ?
 H2AA C2A H2AB 109.5 . . ?
 H2AA C2A H2AC 109.5 . . ?
 H2AB C2A H2AC 109.5 . . ?
 C1A C3A H3AA 109.5 . . ?
 C1A C3A H3AB 109.5 . . ?
 C1A C3A H3AC 109.5 . . ?
 H3AA C3A H3AB 109.5 . . ?
 H3AA C3A H3AC 109.5 . . ?
 H3AB C3A H3AC 109.5 . . ?
 O1 Na1 O2 68.3(2) . . ?
 O1 Na1 O5 79.4(2) . . ?
 O1 Na1 O7 147.5(3) . . ?
 O1 Na1 O8 139.5(3) . . ?
 O2 Na1 O7 87.0(2) . . ?
 O3 Na1 O1 105.4(2) . . ?
 O3 Na1 O2 68.7(3) . . ?
 O3 Na1 O4 69.6(3) . . ?
 O3 Na1 O5 151.3(3) . . ?
 O3 Na1 O6 138.4(3) . . ?
 O3 Na1 O7 83.4(2) . . ?
 O3 Na1 O8 91.4(2) . . ?
 O4 Na1 O1 69.2(2) . . ?
 O4 Na1 O2 107.3(2) . . ?
 O4 Na1 O5 86.6(2) . . ?
 O4 Na1 O7 141.1(3) . . ?
 O4 Na1 O8 83.4(2) . . ?
 O5 Na1 O2 136.3(3) . . ?
 O5 Na1 O7 108.0(2) . . ?
 O5 Na1 O8 69.4(2) . . ?
 O6 Na1 O1 86.3(2) . . ?
 O6 Na1 O2 79.7(2) . . ?
 O6 Na1 O4 148.7(3) . . ?
 O6 Na1 O5 69.4(2) . . ?
 O6 Na1 O7 68.2(2) . . ?
 O6 Na1 O8 105.3(2) . . ?
 O8 Na1 O2 151.2(2) . . ?
 O8 Na1 O7 69.5(2) . . ?
 C68 O1 Na1 105.2(5) . . ?
 C69 O1 Na1 117.8(6) . . ?
 C69 O1 C68 112.7(7) . . ?
 C70 O2 Na1 106.1(5) . . ?
 C71 O2 Na1 117.6(7) . . ?
 C71 O2 C70 113.6(7) . . ?
 C72 O3 Na1 107.2(6) . . ?
 C73 O3 Na1 120.8(7) . . ?
 C73 O3 C72 111.5(8) . . ?
 C67 O4 Na1 118.5(7) . . ?
 C67 O4 C74 113.8(8) . . ?
 C74 O4 Na1 104.4(5) . . ?
 C75 O5 Na1 108.8(5) . . ?
 C82 O5 Na1 115.9(5) . . ?
 C82 O5 C75 114.5(6) . . ?
 C76 O6 Na1 115.9(5) . . ?
 C76 O6 C77 115.4(7) . . ?
 C77 O6 Na1 110.4(5) . . ?
 C78 O7 Na1 114.0(5) . . ?
 C78 O7 C79 113.8(7) . . ?
 C79 O7 Na1 108.3(5) . . ?
 C80 O8 Na1 113.2(5) . . ?
 C80 O8 C81 114.3(7) . . ?
 C81 O8 Na1 108.4(5) . . ?
 O4 C67 H67A 110.4 . . ?
 O4 C67 H67B 110.4 . . ?
 O4 C67 C68 106.8(9) . . ?
 H67A C67 H67B 108.6 . . ?
 C68 C67 H67A 110.4 . . ?
 C68 C67 H67B 110.4 . . ?
 O1 C68 H68A 108.9 . . ?
 O1 C68 H68B 108.9 . . ?
 C67 C68 O1 113.4(8) . . ?
 C67 C68 H68A 108.9 . . ?
 C67 C68 H68B 108.9 . . ?
 H68A C68 H68B 107.7 . . ?
 O1 C69 H69A 110.5 . . ?
 O1 C69 H69B 110.5 . . ?
 O1 C69 C70 106.2(8) . . ?
 H69A C69 H69B 108.7 . . ?
 C70 C69 H69A 110.5 . . ?
 C70 C69 H69B 110.5 . . ?
 O2 C70 H70A 109.4 . . ?
 O2 C70 H70B 109.4 . . ?
 C69 C70 O2 111.2(8) . . ?
 C69 C70 H70A 109.4 . . ?
 C69 C70 H70B 109.4 . . ?
 H70A C70 H70B 108.0 . . ?
 O2 C71 H71A 110.3 . . ?
 O2 C71 H71B 110.3 . . ?
 O2 C71 C72 107.0(9) . . ?
 H71A C71 H71B 108.6 . . ?
 C72 C71 H71A 110.3 . . ?
 C72 C71 H71B 110.3 . . ?
 O3 C72 H72A 109.2 . . ?
 O3 C72 H72B 109.2 . . ?
 C71 C72 O3 112.2(9) . . ?
 C71 C72 H72A 109.2 . . ?
 C71 C72 H72B 109.2 . . ?
 H72A C72 H72B 107.9 . . ?
 O3 C73 H73A 111.0 . . ?
 O3 C73 H73B 111.0 . . ?
 O3 C73 C74 104.0(10) . . ?
 H73A C73 H73B 109.0 . . ?
 C74 C73 H73A 111.0 . . ?
 C74 C73 H73B 111.0 . . ?
 O4 C74 H74A 109.3 . . ?
 O4 C74 H74B 109.3 . . ?
 C73 C74 O4 111.7(9) . . ?
 C73 C74 H74A 109.3 . . ?
 C73 C74 H74B 109.3 . . ?
 H74A C74 H74B 107.9 . . ?
 O5 C75 H75A 109.4 . . ?
 O5 C75 H75B 109.4 . . ?
 O5 C75 C76 111.3(7) . . ?
 H75A C75 H75B 108.0 . . ?
 C76 C75 H75A 109.4 . . ?
 C76 C75 H75B 109.4 . . ?
 O6 C76 C75 107.3(7) . . ?
 O6 C76 H76A 110.3 . . ?
 O6 C76 H76B 110.3 . . ?
 C75 C76 H76A 110.3 . . ?
 C75 C76 H76B 110.3 . . ?
 H76A C76 H76B 108.5 . . ?
 O6 C77 H77A 109.2 . . ?
 O6 C77 H77B 109.2 . . ?
 O6 C77 C78 112.1(8) . . ?
 H77A C77 H77B 107.9 . . ?
 C78 C77 H77A 109.2 . . ?
 C78 C77 H77B 109.2 . . ?
 O7 C78 C77 108.8(8) . . ?
 O7 C78 H78A 109.9 . . ?
 O7 C78 H78B 109.9 . . ?
 C77 C78 H78A 109.9 . . ?
 C77 C78 H78B 109.9 . . ?
 H78A C78 H78B 108.3 . . ?
 O7 C79 H79A 109.5 . . ?
 O7 C79 H79B 109.5 . . ?
 O7 C79 C80 110.9(7) . . ?
 H79A C79 H79B 108.1 . . ?
 C80 C79 H79A 109.5 . . ?
 C80 C79 H79B 109.5 . . ?
 O8 C80 C79 107.7(7) . . ?
 O8 C80 H80A 110.2 . . ?
 O8 C80 H80B 110.2 . . ?
 C79 C80 H80A 110.2 . . ?
 C79 C80 H80B 110.2 . . ?
 H80A C80 H80B 108.5 . . ?
 O8 C81 H81A 109.3 . . ?
 O8 C81 H81B 109.3 . . ?
 O8 C81 C82 111.7(7) . . ?
 H81A C81 H81B 107.9 . . ?
 C82 C81 H81A 109.3 . . ?
 C82 C81 H81B 109.3 . . ?
 O5 C82 C81 106.9(7) . . ?
 O5 C82 H82A 110.3 . . ?
 O5 C82 H82B 110.3 . . ?
 C81 C82 H82A 110.3 . . ?
 C81 C82 H82B 110.3 . . ?
 H82A C82 H82B 108.6 . . ?
 C83 O9 C84 114.5(9) . . ?
 O9 C83 H83A 109.5 . . ?
 O9 C83 H83B 109.5 . . ?
 O9 C83 H83C 109.5 . . ?
 H83A C83 H83B 109.5 . . ?
 H83A C83 H83C 109.5 . . ?
 H83B C83 H83C 109.5 . . ?
 O9 C84 C84 109.7(12) . 3_757 ?
 O9 C84 H84A 109.7 . . ?
 O9 C84 H84B 109.7 . . ?
 C84 C84 H84A 109.7 3_757 . ?
 C84 C84 H84B 109.7 3_757 . ?
 H84A C84 H84B 108.2 . . ?

loop_
  _geom_torsion_atom_site_label_1
  _geom_torsion_atom_site_label_2
  _geom_torsion_atom_site_label_3
  _geom_torsion_atom_site_label_4
  _geom_torsion
  _geom_torsion_site_symmetry_1
  _geom_torsion_site_symmetry_2
  _geom_torsion_site_symmetry_3
  _geom_torsion_site_symmetry_4
  _geom_torsion_publ_flag
 Th1 N1 C10 C11 -67.0(6) . . . . ?
 Th1 N2 C21 C22 -68.2(6) . . . . ?
 Th1 N3 C32 C33 -66.1(6) . . . . ?
 Th1 N4 C11 C10 -26.9(6) . . . . ?
 Th1 N4 C22 C21 -27.0(6) . . . . ?
 Th1 N4 C33 C32 -26.8(6) . . . . ?
 Th2 N5 C43 C44 -69.0(7) . . . . ?
 Th2 N6 C65 C66 -64.0(7) . . . . ?
 Th2 N7 C54 C55 -64.5(6) . . . . ?
 Th2 N8 C44 C43 -27.1(7) . . . . ?
 Th2 N8 C55 C54 -29.5(7) . . . . ?
 Th2 N8 C66 C65 -29.7(6) . . . . ?
 Si1 N1 C10 C11 112.6(6) . . . . ?
 Si2 N2 C21 C22 113.9(6) . . . . ?
 Si3 N3 C32 C33 114.2(5) . . . . ?
 Si4 N5 C43 C44 114.2(6) . . . . ?
 Si5 N6 C65 C66 120.7(6) . . . . ?
 Si6 N7 C54 C55 113.1(5) . . . . ?
 N1 Si1 C7 C8 174.6(6) . . . . ?
 N1 Si1 C7 C9 48.6(6) . . . . ?
 N1 C10 C11 N4 61.5(7) . . . . ?
 N2 Si2 C15 C16 169.3(5) . . . . ?
 N2 Si2 C15 C17 41.5(6) . . . . ?
 N2 C21 C22 N4 62.9(7) . . . . ?
 N3 Si3 C26 C27 50.9(6) . . . . ?
 N3 Si3 C26 C28 179.1(6) . . . . ?
 N3 Si3 C29 C30 -55.5(6) . . . . ?
 N3 Si3 C29 C31 70.1(6) . . . . ?
 N3 C32 C33 N4 61.3(7) . . . . ?
 N5 Si4 C40 C41 46.2(7) . . . . ?
 N5 Si4 C40 C42 174.8(5) . . . . ?
 N5 C43 C44 N8 63.0(8) . . . . ?
 N6 Si5 C59 C60 -43.6(7) . . . . ?
 N6 Si5 C59 C61 -171.8(6) . . . . ?
 N6 Si5 C62 C63 37.7(7) . . . . ?
 N6 Si5 C62 C64 161.9(5) . . . . ?
 N6 C65 C66 N8 62.8(7) . . . . ?
 N7 Si6 C48 C49 -57.8(6) . . . . ?
 N7 Si6 C48 C50 68.1(6) . . . . ?
 N7 Si6 C51 C52 -174.9(6) . . . . ?
 N7 Si6 C51 C53 56.8(6) . . . . ?
 N7 C54 C55 N8 62.6(7) . . . . ?
 C4 Si1 N1 Th1 123.3(4) . . . . ?
 C4 Si1 N1 C10 -56.2(6) . . . . ?
 C4 Si1 C7 C8 48.8(7) . . . . ?
 C4 Si1 C7 C9 -77.2(6) . . . . ?
 C7 Si1 N1 Th1 3.5(5) . . . . ?
 C7 Si1 N1 C10 -176.0(5) . . . . ?
 C11 N4 C22 C21 90.2(7) . . . . ?
 C11 N4 C33 C32 -144.9(6) . . . . ?
 C12 Si2 N2 Th1 134.9(4) . . . . ?
 C12 Si2 N2 C21 -47.8(5) . . . . ?
 C12 Si2 C15 C16 45.0(6) . . . . ?
 C12 Si2 C15 C17 -82.8(6) . . . . ?
 C15 Si2 N2 Th1 14.5(5) . . . . ?
 C15 Si2 N2 C21 -168.1(5) . . . . ?
 C18 Si2 N2 Th1 -103.2(4) . . . . ?
 C18 Si2 N2 C21 74.1(5) . . . . ?
 C18 Si2 C15 C16 -70.8(6) . . . . ?
 C18 Si2 C15 C17 161.4(6) . . . . ?
 C22 N4 C11 C10 -143.0(5) . . . . ?
 C22 N4 C33 C32 89.2(7) . . . . ?
 C23 Si3 N3 Th1 132.0(4) . . . . ?
 C23 Si3 N3 C32 -48.3(6) . . . . ?
 C23 Si3 C26 C27 -70.3(6) . . . . ?
 C23 Si3 C26 C28 58.0(7) . . . . ?
 C23 Si3 C29 C30 65.4(6) . . . . ?
 C23 Si3 C29 C31 -169.1(6) . . . . ?
 C26 Si3 N3 Th1 9.3(6) . . . . ?
 C26 Si3 N3 C32 -171.0(5) . . . . ?
 C26 Si3 C29 C30 -174.4(6) . . . . ?
 C26 Si3 C29 C31 -48.9(6) . . . . ?
 C29 Si3 N3 Th1 -109.6(5) . . . . ?
 C29 Si3 N3 C32 70.2(6) . . . . ?
 C29 Si3 C26 C27 173.9(5) . . . . ?
 C29 Si3 C26 C28 -57.8(6) . . . . ?
 C33 N4 C11 C10 90.4(7) . . . . ?
 C33 N4 C22 C21 -143.0(6) . . . . ?
 C34 Si4 N5 Th2 127.2(4) . . . . ?
 C34 Si4 N5 C43 -57.1(6) . . . . ?
 C34 Si4 C40 C41 -79.6(6) . . . . ?
 C34 Si4 C40 C42 49.0(6) . . . . ?
 C37 Si4 N5 Th2 -109.0(4) . . . . ?
 C37 Si4 N5 C43 66.6(6) . . . . ?
 C37 Si4 C40 C41 165.8(6) . . . . ?
 C37 Si4 C40 C42 -65.6(6) . . . . ?
 C40 Si4 N5 Th2 6.1(5) . . . . ?
 C40 Si4 N5 C43 -178.3(5) . . . . ?
 C44 N8 C55 C54 87.8(7) . . . . ?
 C44 N8 C66 C65 -146.9(6) . . . . ?
 C45 Si6 N7 Th2 129.5(4) . . . . ?
 C45 Si6 N7 C54 -47.4(6) . . . . ?
 C45 Si6 C48 C49 62.5(6) . . . . ?
 C45 Si6 C48 C50 -171.6(6) . . . . ?
 C45 Si6 C51 C52 63.0(7) . . . . ?
 C45 Si6 C51 C53 -65.2(6) . . . . ?
 C48 Si6 N7 Th2 -113.5(4) . . . . ?
 C48 Si6 N7 C54 69.6(6) . . . . ?
 C48 Si6 C51 C52 -52.0(7) . . . . ?
 C48 Si6 C51 C53 179.7(5) . . . . ?
 C51 Si6 N7 Th2 5.7(5) . . . . ?
 C51 Si6 N7 C54 -171.2(5) . . . . ?
 C51 Si6 C48 C49 -177.0(5) . . . . ?
 C51 Si6 C48 C50 -51.1(6) . . . . ?
 C55 N8 C44 C43 -144.4(6) . . . . ?
 C55 N8 C66 C65 87.1(7) . . . . ?
 C56 Si5 N6 Th2 143.7(4) . . . . ?
 C56 Si5 N6 C65 -42.4(6) . . . . ?
 C56 Si5 C59 C60 83.1(6) . . . . ?
 C56 Si5 C59 C61 -45.1(7) . . . . ?
 C56 Si5 C62 C63 -86.7(6) . . . . ?
 C56 Si5 C62 C64 37.5(7) . . . . ?
 C59 Si5 N6 Th2 -93.8(5) . . . . ?
 C59 Si5 N6 C65 80.0(6) . . . . ?
 C59 Si5 C62 C63 157.8(6) . . . . ?
 C59 Si5 C62 C64 -78.0(6) . . . . ?
 C62 Si5 N6 Th2 23.9(6) . . . . ?
 C62 Si5 N6 C65 -162.3(5) . . . . ?
 C62 Si5 C59 C60 -161.2(6) . . . . ?
 C62 Si5 C59 C61 70.6(7) . . . . ?
 C66 N8 C44 C43 89.4(7) . . . . ?
 C66 N8 C55 C54 -145.6(7) . . . . ?
 C1 Si1 N1 Th1 -123.8(7) . . . . ?
 C1 Si1 N1 C10 56.7(8) . . . . ?
 C1 Si1 C7 C8 -63.1(8) . . . . ?
 C1 Si1 C7 C9 170.9(6) . . . . ?
 C1A Si1 N1 Th1 -102.3(12) . . . . ?
 C1A Si1 N1 C10 78.3(13) . . . . ?
 C1A Si1 C7 C8 -69.0(11) . . . . ?
 C1A Si1 C7 C9 164.9(10) . . . . ?
 Na1 O1 C68 C67 49.8(9) . . . . ?
 Na1 O1 C69 C70 42.9(10) . . . . ?
 Na1 O2 C70 C69 50.1(9) . . . . ?
 Na1 O2 C71 C72 36.6(11) . . . . ?
 Na1 O3 C72 C71 51.0(9) . . . . ?
 Na1 O3 C73 C74 40.1(11) . . . . ?
 Na1 O4 C67 C68 37.5(12) . . . . ?
 Na1 O4 C74 C73 51.0(8) . . . . ?
 Na1 O5 C75 C76 50.4(7) . . . . ?
 Na1 O5 C82 C81 34.9(8) . . . . ?
 Na1 O6 C76 C75 36.6(8) . . . . ?
 Na1 O6 C77 C78 51.8(9) . . . . ?
 Na1 O7 C78 C77 34.5(10) . . . . ?
 Na1 O7 C79 C80 48.1(8) . . . . ?
 Na1 O8 C80 C79 44.3(8) . . . . ?
 Na1 O8 C81 C82 52.2(7) . . . . ?
 O1 C69 C70 O2 -62.5(11) . . . . ?
 O2 C71 C72 O3 -58.7(11) . . . . ?
 O3 C73 C74 O4 -60.7(10) . . . . ?
 O4 C67 C68 O1 -59.1(12) . . . . ?
 O5 C75 C76 O6 -59.0(9) . . . . ?
 O6 C77 C78 O7 -58.1(11) . . . . ?
 O7 C79 C80 O8 -63.5(9) . . . . ?
 O8 C81 C82 O5 -59.1(9) . . . . ?
 C67 O4 C74 C73 -79.6(11) . . . . ?
 C68 O1 C69 C70 165.7(8) . . . . ?
 C69 O1 C68 C67 -79.8(11) . . . . ?
 C70 O2 C71 C72 161.4(8) . . . . ?
 C71 O2 C70 C69 -80.7(11) . . . . ?
 C72 O3 C73 C74 167.2(8) . . . . ?
 C73 O3 C72 C71 -83.3(11) . . . . ?
 C74 O4 C67 C68 160.7(9) . . . . ?
 C75 O5 C82 C81 162.8(7) . . . . ?
 C76 O6 C77 C78 -82.1(10) . . . . ?
 C77 O6 C76 C75 167.9(7) . . . . ?
 C78 O7 C79 C80 -79.8(9) . . . . ?
 C79 O7 C78 C77 159.4(8) . . . . ?
 C80 O8 C81 C82 -75.2(9) . . . . ?
 C81 O8 C80 C79 169.2(7) . . . . ?
 C82 O5 C75 C76 -81.1(9) . . . . ?
 C83 O9 C84 C84 169.1(13) . . . 3_757 ?

_shelx_res_file
;
    thew8.res created by SHELXL-2014/7

TITL thew8_a.res in P2(1)/c
REM Old TITL THEW8 in P21/c #14
REM SHELXT solution in P2(1)/c
REM R1 0.138, Rweak 0.006, Alpha 0.055, Orientation as input
REM Formula found by SHELXT: C94 N52 Na7 Si3 P7 Th2
REM EXTI 0.00000(6)
CELL 0.71073 23.147859 17.413321 26.494652 90 103.6146 90
ZERR 4 0.00067 0.000502 0.000928 0 0.0035 0
LATT 1
SYMM -X,0.5+Y,0.5-Z
SFAC C H N Na O P Si Th
UNIT 336 748 32 4 36 4 24 8
SADI C3 C1 C3A C1A C2A C1A C2 C1 C6 C4 C5 C4 C8 C7 C9 C7 C27 C26 C28 C26 C24 =
 C23 C25 C23 C31 C29 C30 C29 C36 C34 C35 C34 C38 C37 C39 C37 C42 C40 C41 C40 =
 C57 C56 C58 C56 C60 C59 C61 C59 C53 C51 C52 C51 C49 C48 C50 C48 C46 C45 C47 =
 C45 C13 C12 C14 C12 C20 C18 C19 C18
SIMU 0.005 0.01 2 C1 > C3A
RIGU Na1 O1 O2 O3 O4 O5 O6 O7 O8 C67 C68 C69 C70 C71 C72 C73 C74 C75 C76 C77 =
 C78 C79 C80 C81 C82 C1A C1 C2A C2 C3 C3A SI1

L.S. 16
PLAN  80
TEMP -123(2)
BOND $H
fmap 2
MORE -1
ACTA 52
CONF
SHEL 100 0.82
OMIT 0 2 3
OMIT -3 1 3
REM <olex2.extras>
REM <HklSrc "%.\\THEW8.hkl">
REM </olex2.extras>

WGHT    0.032500   34.956501
FVAR       0.12503   0.67422
TH1   8    0.646112    0.140020    0.724113    11.00000    0.01633    0.02007 =
         0.02681    0.00044    0.00761    0.00097
TH2   8    0.835649    0.328487    0.800670    11.00000    0.01669    0.01857 =
         0.02980    0.00098    0.00971    0.00068
P1    6    0.739713    0.234927    0.765388    11.00000    0.02202    0.02331 =
         0.03674   -0.00103    0.00798   -0.00364
SI1   7    0.595932    0.235792    0.592823    11.00000    0.03362    0.04217 =
         0.03598    0.01410    0.01779    0.01756
SI2   7    0.742293   -0.035171    0.731980    11.00000    0.01896    0.02018 =
         0.03007    0.00070    0.00887    0.00029
SI3   7    0.561417    0.171746    0.828070    11.00000    0.01993    0.02569 =
         0.02568   -0.00132    0.00847   -0.00026
SI4   7    0.842697    0.304498    0.944257    11.00000    0.02374    0.02954 =
         0.02970   -0.00385    0.00981   -0.00393
SI5   7    0.758254    0.491678    0.717798    11.00000    0.02395    0.02180 =
         0.04691    0.00865    0.01563    0.00515
SI6   7    0.952262    0.220942    0.750458    11.00000    0.01638    0.02604 =
         0.03025   -0.00271    0.00776    0.00184
N1    3    0.583814    0.183954    0.645126    11.00000    0.02441    0.02142 =
         0.03651    0.00107    0.01122    0.00467
N2    3    0.680376    0.019193    0.704871    11.00000    0.02049    0.02452 =
         0.00757   -0.00208   -0.00507    0.00056
N3    3    0.584074    0.116751    0.781551    11.00000    0.01957    0.01960 =
         0.03232   -0.00603    0.01044   -0.00737
N4    3    0.552262    0.038240    0.682240    11.00000    0.01828    0.02014 =
         0.02553   -0.00246    0.00496    0.00512
N5    3    0.850680    0.355574    0.890329    11.00000    0.02033    0.02195 =
         0.04277   -0.00466    0.01782   -0.00548
N6    3    0.820299    0.444634    0.753136    11.00000    0.01117    0.02817 =
         0.03078    0.00777    0.00644   -0.00152
N7    3    0.930174    0.279651    0.794542    11.00000    0.01911    0.02474 =
         0.02780   -0.00117    0.00514    0.00047
N8    3    0.928469    0.433684    0.837079    11.00000    0.02081    0.01513 =
         0.03172    0.00313    0.01108   -0.00423
C4    1    0.571592    0.189138    0.525708    11.00000    0.02718    0.06596 =
         0.03030    0.01435    0.00721    0.00691
AFIX  13
H4    2    0.583980    0.225859    0.501210    11.00000   -1.20000
AFIX   0
C5    1    0.601580    0.113162    0.518511    11.00000    0.04062    0.07317 =
         0.03672   -0.00467    0.01411    0.00219
AFIX 137
H5A   2    0.644794    0.120201    0.526866    11.00000   -1.50000
H5B   2    0.588033    0.096162    0.482393    11.00000   -1.50000
H5C   2    0.591162    0.074354    0.541654    11.00000   -1.50000
AFIX   0
C6    1    0.504398    0.178176    0.504684    11.00000    0.03656    0.12205 =
         0.04736    0.00914    0.00092    0.02039
AFIX 137
H6A   2    0.490640    0.135685    0.523109    11.00000   -1.50000
H6B   2    0.496072    0.166439    0.467494    11.00000   -1.50000
H6C   2    0.483601    0.225408    0.510031    11.00000   -1.50000
AFIX   0
C7    1    0.678804    0.251568    0.606406    11.00000    0.04054    0.04344 =
         0.02896    0.00069    0.01451   -0.00299
AFIX  13
H7    2    0.689290    0.287237    0.636771    11.00000   -1.20000
AFIX   0
C8    1    0.699177    0.290432    0.561684    11.00000    0.04653    0.05955 =
         0.05195    0.01995    0.02340    0.00623
AFIX 137
H8A   2    0.691864    0.256000    0.531589    11.00000   -1.50000
H8B   2    0.741751    0.301888    0.572581    11.00000   -1.50000
H8C   2    0.676946    0.338269    0.552278    11.00000   -1.50000
AFIX   0
C9    1    0.714388    0.177049    0.622518    11.00000    0.02235    0.05072 =
         0.04395   -0.00514    0.01320   -0.00490
AFIX 137
H9A   2    0.730887    0.177254    0.660143    11.00000   -1.50000
H9B   2    0.746836    0.173895    0.604600    11.00000   -1.50000
H9C   2    0.688049    0.132650    0.613047    11.00000   -1.50000
AFIX   0
C10   1    0.521297    0.160290    0.640879    11.00000    0.02858    0.04026 =
         0.02959    0.00193    0.01204    0.00601
AFIX  23
H10A  2    0.495272    0.185108    0.610193    11.00000   -1.20000
H10B  2    0.508361    0.177299    0.672139    11.00000   -1.20000
AFIX   0
C11   1    0.515452    0.073704    0.635678    11.00000    0.01878    0.03994 =
         0.03148    0.00060    0.00607    0.00349
AFIX  23
H11A  2    0.473410    0.058442    0.631634    11.00000   -1.20000
H11B  2    0.528586    0.056329    0.604594    11.00000   -1.20000
AFIX   0
C12   1    0.726154   -0.141066    0.741451    11.00000    0.02655    0.02526 =
         0.03023    0.00240    0.00332    0.00364
AFIX  13
H12   2    0.766010   -0.164665    0.755864    11.00000   -1.20000
AFIX   0
C13   1    0.699389   -0.188197    0.693135    11.00000    0.03535    0.02410 =
         0.04163   -0.00285    0.00678   -0.00106
AFIX 137
H13A  2    0.657664   -0.173674    0.679890    11.00000   -1.50000
H13B  2    0.701839   -0.242929    0.701995    11.00000   -1.50000
H13C  2    0.721453   -0.178294    0.666451    11.00000   -1.50000
AFIX   0
C14   1    0.690836   -0.155819    0.783045    11.00000    0.04181    0.02525 =
         0.04544    0.00213    0.02154   -0.00364
AFIX 137
H14A  2    0.708965   -0.127152    0.814633    11.00000   -1.50000
H14B  2    0.691425   -0.210826    0.790970    11.00000   -1.50000
H14C  2    0.649651   -0.138866    0.769992    11.00000   -1.50000
AFIX   0
C15   1    0.777552    0.007148    0.797756    11.00000    0.02651    0.02504 =
         0.02650    0.00206    0.00141   -0.00337
AFIX  13
H15   2    0.797931    0.055167    0.790585    11.00000   -1.20000
AFIX   0
C16   1    0.826307   -0.043195    0.831115    11.00000    0.02646    0.02373 =
         0.05008    0.00167   -0.01593   -0.00368
AFIX 137
H16A  2    0.808327   -0.089321    0.842115    11.00000   -1.50000
H16B  2    0.846976   -0.014260    0.861794    11.00000   -1.50000
H16C  2    0.854762   -0.058164    0.810745    11.00000   -1.50000
AFIX   0
C17   1    0.733801    0.032206    0.830299    11.00000    0.03583    0.03577 =
         0.03285   -0.01116    0.00236    0.00533
AFIX 137
H17A  2    0.717989    0.083197    0.819001    11.00000   -1.50000
H17B  2    0.754542    0.034110    0.867067    11.00000   -1.50000
H17C  2    0.701024   -0.004739    0.825542    11.00000   -1.50000
AFIX   0
C18   1    0.799522   -0.030579    0.690802    11.00000    0.01791    0.04082 =
         0.03669   -0.00864    0.00762    0.00397
AFIX  13
H18   2    0.819733    0.020042    0.699770    11.00000   -1.20000
AFIX   0
C19   1    0.774934   -0.027218    0.632436    11.00000    0.02718    0.04693 =
         0.04102    0.00431    0.01112    0.00545
AFIX 137
H19A  2    0.757524   -0.077032    0.620037    11.00000   -1.50000
H19B  2    0.807116   -0.015116    0.615430    11.00000   -1.50000
H19C  2    0.744286    0.012663    0.624160    11.00000   -1.50000
AFIX   0
C20   1    0.849620   -0.089250    0.703199    11.00000    0.02399    0.04807 =
         0.04333   -0.00822    0.00559    0.00598
AFIX 137
H20A  2    0.871361   -0.083584    0.739505    11.00000   -1.50000
H20B  2    0.876806   -0.080797    0.680428    11.00000   -1.50000
H20C  2    0.832945   -0.141142    0.697644    11.00000   -1.50000
AFIX   0
C21   1    0.639658   -0.013263    0.658201    11.00000    0.02145    0.02920 =
         0.02816    0.00731    0.00608    0.00355
AFIX  23
H21A  2    0.657670   -0.059956    0.647054    11.00000   -1.20000
H21B  2    0.633729    0.024561    0.629543    11.00000   -1.20000
AFIX   0
C22   1    0.580287   -0.033357    0.669130    11.00000    0.01613    0.02481 =
         0.02497   -0.00064   -0.00225   -0.00281
AFIX  23
H22A  2    0.554394   -0.057785    0.638211    11.00000   -1.20000
H22B  2    0.585930   -0.069990    0.698461    11.00000   -1.20000
AFIX   0
C23   1    0.476746    0.163655    0.819047    11.00000    0.02505    0.02940 =
         0.03591    0.00310    0.01459   -0.00136
AFIX  13
H23   2    0.467036    0.108254    0.811503    11.00000   -1.20000
AFIX   0
C24   1    0.441200    0.208030    0.771725    11.00000    0.02675    0.05201 =
         0.04942    0.00367    0.01036    0.00671
AFIX 137
H24A  2    0.446516    0.263322    0.778032    11.00000   -1.50000
H24B  2    0.398957    0.195064    0.766015    11.00000   -1.50000
H24C  2    0.455454    0.194009    0.740940    11.00000   -1.50000
AFIX   0
C25   1    0.452382    0.183296    0.866687    11.00000    0.02977    0.05558 =
         0.04547   -0.01482    0.01393   -0.00581
AFIX 137
H25A  2    0.472454    0.151631    0.896203    11.00000   -1.50000
H25B  2    0.409559    0.173082    0.858826    11.00000   -1.50000
H25C  2    0.459600    0.237696    0.875401    11.00000   -1.50000
AFIX   0
C26   1    0.586195    0.273234    0.821337    11.00000    0.02791    0.02619 =
         0.04448   -0.00249    0.01388   -0.00684
AFIX  13
H26   2    0.630623    0.271724    0.831052    11.00000   -1.20000
AFIX   0
C27   1    0.569459    0.307380    0.766476    11.00000    0.03070    0.02978 =
         0.06060    0.00373    0.01072   -0.00384
AFIX 137
H27A  2    0.578304    0.270072    0.741640    11.00000   -1.50000
H27B  2    0.592450    0.354362    0.765408    11.00000   -1.50000
H27C  2    0.526929    0.319530    0.757317    11.00000   -1.50000
AFIX   0
C28   1    0.568261    0.328744    0.859700    11.00000    0.04155    0.02520 =
         0.05249   -0.00793    0.01899    0.00114
AFIX 137
H28A  2    0.524896    0.333987    0.851380    11.00000   -1.50000
H28B  2    0.586372    0.379052    0.857230    11.00000   -1.50000
H28C  2    0.582022    0.308766    0.895076    11.00000   -1.50000
AFIX   0
C29   1    0.594732    0.140584    0.897296    11.00000    0.03519    0.03499 =
         0.02931    0.00036    0.01368    0.00747
AFIX  13
H29   2    0.574760    0.171687    0.920004    11.00000   -1.20000
AFIX   0
C30   1    0.583860    0.056500    0.908116    11.00000    0.07344    0.04406 =
         0.04012    0.00456    0.01519    0.00318
AFIX 137
H30A  2    0.541267    0.045296    0.896944    11.00000   -1.50000
H30B  2    0.597595    0.046397    0.945408    11.00000   -1.50000
H30C  2    0.605730    0.023746    0.888952    11.00000   -1.50000
AFIX   0
C31   1    0.661629    0.157796    0.914909    11.00000    0.04279    0.06050 =
         0.03588   -0.00134    0.00475    0.00854
AFIX 137
H31A  2    0.682573    0.132657    0.891308    11.00000   -1.50000
H31B  2    0.676899    0.138307    0.950236    11.00000   -1.50000
H31C  2    0.668043    0.213393    0.914407    11.00000   -1.50000
AFIX   0
C32   1    0.560394    0.037423    0.775608    11.00000    0.02680    0.03253 =
         0.02443   -0.00316    0.01325   -0.00203
AFIX  23
H32A  2    0.538747    0.027005    0.802960    11.00000   -1.20000
H32B  2    0.593825    0.000630    0.780123    11.00000   -1.20000
AFIX   0
C33   1    0.519376    0.025741    0.723389    11.00000    0.02262    0.02554 =
         0.02729   -0.00281    0.01379   -0.00422
AFIX  23
H33A  2    0.503124   -0.027080    0.720827    11.00000   -1.20000
H33B  2    0.485731    0.062227    0.718705    11.00000   -1.20000
AFIX   0
C34   1    0.910924    0.302831    1.001779    11.00000    0.03280    0.04791 =
         0.03474   -0.00487    0.00656   -0.00239
AFIX  13
H34   2    0.896696    0.278188    1.030732    11.00000   -1.20000
AFIX   0
C35   1    0.961167    0.250537    0.993139    11.00000    0.03171    0.06275 =
         0.04764    0.00220   -0.00232    0.00821
AFIX 137
H35A  2    0.946190    0.197992    0.986347    11.00000   -1.50000
H35B  2    0.993964    0.251045    1.024225    11.00000   -1.50000
H35C  2    0.975401    0.269212    0.963334    11.00000   -1.50000
AFIX   0
C36   1    0.938498    0.379645    1.024247    11.00000    0.03583    0.06770 =
         0.04005   -0.00828    0.00624   -0.01943
AFIX 137
H36A  2    0.957530    0.404512    0.999180    11.00000   -1.50000
H36B  2    0.968241    0.370116    1.056652    11.00000   -1.50000
H36C  2    0.907268    0.413184    1.031204    11.00000   -1.50000
AFIX   0
C37   1    0.777000    0.339962    0.969748    11.00000    0.03606    0.04031 =
         0.03049    0.00052    0.01591   -0.00538
AFIX  13
H37   2    0.760553    0.293498    0.983599    11.00000   -1.20000
AFIX   0
C38   1    0.788189    0.398395    1.013592    11.00000    0.04157    0.06132 =
         0.05533   -0.01255    0.02626   -0.01258
AFIX 137
H38A  2    0.806141    0.444641    1.002726    11.00000   -1.50000
H38B  2    0.815209    0.376388    1.044300    11.00000   -1.50000
H38C  2    0.750431    0.411832    1.022021    11.00000   -1.50000
AFIX   0
C39   1    0.727304    0.369455    0.925262    11.00000    0.03183    0.06951 =
         0.05788   -0.00834    0.02420   -0.00287
AFIX 137
H39A  2    0.740548    0.416227    0.910760    11.00000   -1.50000
H39B  2    0.692042    0.380917    0.938379    11.00000   -1.50000
H39C  2    0.717470    0.330126    0.898134    11.00000   -1.50000
AFIX   0
C40   1    0.823633    0.202041    0.922735    11.00000    0.02257    0.03913 =
         0.03094    0.00308    0.00757   -0.00274
AFIX  13
H40   2    0.782312    0.203855    0.900379    11.00000   -1.20000
AFIX   0
C41   1    0.862000    0.167297    0.888817    11.00000    0.04481    0.03466 =
         0.03727   -0.00509    0.01113   -0.00214
AFIX 137
H41A  2    0.843747    0.177801    0.852196    11.00000   -1.50000
H41B  2    0.865056    0.111669    0.894418    11.00000   -1.50000
H41C  2    0.901785    0.190152    0.898100    11.00000   -1.50000
AFIX   0
C42   1    0.820768    0.148029    0.968313    11.00000    0.04742    0.03628 =
         0.05372    0.00514    0.01962   -0.00446
AFIX 137
H42A  2    0.860948    0.139881    0.989823    11.00000   -1.50000
H42B  2    0.803672    0.098629    0.954634    11.00000   -1.50000
H42C  2    0.795867    0.171300    0.989406    11.00000   -1.50000
AFIX   0
C43   1    0.867523    0.437214    0.900446    11.00000    0.02257    0.02939 =
         0.03792   -0.00919    0.01711   -0.00009
AFIX  23
H43A  2    0.867211    0.450684    0.936683    11.00000   -1.20000
H43B  2    0.838657    0.470693    0.876867    11.00000   -1.20000
AFIX   0
C44   1    0.929979    0.449344    0.891397    11.00000    0.02537    0.02793 =
         0.04814   -0.01108    0.01486   -0.00947
AFIX  23
H44A  2    0.943024    0.502872    0.900065    11.00000   -1.20000
H44B  2    0.958551    0.414415    0.914025    11.00000   -1.20000
AFIX   0
C45   1    1.017466    0.266754    0.727908    11.00000    0.02363    0.03169 =
         0.03908   -0.00242    0.01284    0.00690
AFIX  13
H45   2    1.045068    0.286704    0.760105    11.00000   -1.20000
AFIX   0
C46   1    1.001219    0.335962    0.692190    11.00000    0.02879    0.03957 =
         0.05400    0.01096    0.01696    0.00800
AFIX 137
H46A  2    0.978226    0.318891    0.658117    11.00000   -1.50000
H46B  2    1.037603    0.361546    0.688230    11.00000   -1.50000
H46C  2    0.977378    0.371960    0.707251    11.00000   -1.50000
AFIX   0
C47   1    1.054777    0.211187    0.703325    11.00000    0.03482    0.05569 =
         0.05741   -0.00071    0.02569    0.01164
AFIX 137
H47A  2    1.069137    0.168952    0.727467    11.00000   -1.50000
H47B  2    1.088761    0.238759    0.695925    11.00000   -1.50000
H47C  2    1.030179    0.190487    0.670939    11.00000   -1.50000
AFIX   0
C48   1    0.981520    0.124931    0.778077    11.00000    0.01880    0.03470 =
         0.03535   -0.00785    0.00970    0.00486
AFIX  13
H48   2    0.995955    0.097899    0.750083    11.00000   -1.20000
AFIX   0
C49   1    1.034622    0.128256    0.825537    11.00000    0.04442    0.02652 =
         0.04693    0.00066    0.00849    0.00676
AFIX 137
H49A  2    1.064972    0.162950    0.818211    11.00000   -1.50000
H49B  2    1.051509    0.076724    0.832939    11.00000   -1.50000
H49C  2    1.021205    0.147213    0.855689    11.00000   -1.50000
AFIX   0
C50   1    0.933431    0.073363    0.791353    11.00000    0.03599    0.03587 =
         0.05579   -0.00067    0.00992   -0.00637
AFIX 137
H50A  2    0.919774    0.095742    0.820440    11.00000   -1.50000
H50B  2    0.949942    0.022177    0.801061    11.00000   -1.50000
H50C  2    0.899857    0.069228    0.761038    11.00000   -1.50000
AFIX   0
C51   1    0.885415    0.202539    0.695542    11.00000    0.02799    0.04130 =
         0.02691    0.01102    0.00788    0.00071
AFIX  13
H51   2    0.855083    0.177897    0.711641    11.00000   -1.20000
AFIX   0
C52   1    0.897340    0.145272    0.655648    11.00000    0.05881    0.06357 =
         0.03567   -0.02146    0.00189    0.00050
AFIX 137
H52A  2    0.919493    0.170698    0.633092    11.00000   -1.50000
H52B  2    0.859472    0.126108    0.634609    11.00000   -1.50000
H52C  2    0.920719    0.102205    0.673604    11.00000   -1.50000
AFIX   0
C53   1    0.856206    0.276218    0.669043    11.00000    0.03003    0.04958 =
         0.03838    0.00423   -0.00805   -0.00047
AFIX 137
H53A  2    0.855750    0.315494    0.695438    11.00000   -1.50000
H53B  2    0.815361    0.264948    0.650137    11.00000   -1.50000
H53C  2    0.878925    0.295088    0.644694    11.00000   -1.50000
AFIX   0
C54   1    0.978286    0.309798    0.836403    11.00000    0.02307    0.02639 =
         0.03731    0.00290    0.01305    0.01071
AFIX  23
H54A  2    1.016248    0.284829    0.834837    11.00000   -1.20000
H54B  2    0.969879    0.297512    0.870452    11.00000   -1.20000
AFIX   0
C55   1    0.984181    0.397242    0.831370    11.00000    0.01485    0.03044 =
         0.04109   -0.00221    0.01525   -0.00163
AFIX  23
H55A  2    1.018049    0.416384    0.858606    11.00000   -1.20000
H55B  2    0.991596    0.410082    0.797043    11.00000   -1.20000
AFIX   0
C56   1    0.761530    0.601560    0.722697    11.00000    0.02869    0.01966 =
         0.05672    0.00656    0.02154    0.00111
AFIX  13
H56   2    0.719886    0.618721    0.707280    11.00000   -1.20000
AFIX   0
C57   1    0.774882    0.630955    0.778454    11.00000    0.06186    0.02689 =
         0.05781    0.00053    0.02969    0.00880
AFIX 137
H57A  2    0.746608    0.608408    0.796559    11.00000   -1.50000
H57B  2    0.771199    0.687024    0.778320    11.00000   -1.50000
H57C  2    0.815421    0.616324    0.796318    11.00000   -1.50000
AFIX   0
C58   1    0.799582    0.645352    0.691703    11.00000    0.04646    0.02811 =
         0.07150    0.00828    0.02611   -0.00562
AFIX 137
H58A  2    0.841617    0.632836    0.705493    11.00000   -1.50000
H58B  2    0.793674    0.700719    0.694829    11.00000   -1.50000
H58C  2    0.787666    0.630367    0.655065    11.00000   -1.50000
AFIX   0
C59   1    0.743098    0.465815    0.646315    11.00000    0.04642    0.02175 =
         0.05296    0.01312    0.00771   -0.00002
AFIX  13
H59   2    0.728224    0.411709    0.643956    11.00000   -1.20000
AFIX   0
C60   1    0.798519    0.464272    0.623922    11.00000    0.05270    0.03995 =
         0.04516    0.01063    0.01963    0.00917
AFIX 137
H60A  2    0.813090    0.516772    0.621972    11.00000   -1.50000
H60B  2    0.788312    0.441743    0.589054    11.00000   -1.50000
H60C  2    0.829534    0.433316    0.646445    11.00000   -1.50000
AFIX   0
C61   1    0.694342    0.512303    0.609558    11.00000    0.04688    0.07148 =
         0.04133    0.00885   -0.00082    0.00371
AFIX 137
H61A  2    0.657381    0.509106    0.621418    11.00000   -1.50000
H61B  2    0.687800    0.491355    0.574334    11.00000   -1.50000
H61C  2    0.706742    0.566105    0.609473    11.00000   -1.50000
AFIX   0
C62   1    0.692316    0.458488    0.742876    11.00000    0.03261    0.02544 =
         0.04374    0.00795    0.01977    0.00642
AFIX  13
H62   2    0.679397    0.407892    0.726133    11.00000   -1.20000
AFIX   0
C63   1    0.705525    0.446144    0.801621    11.00000    0.02475    0.04210 =
         0.04761    0.00662    0.01602    0.00107
AFIX 137
H63A  2    0.732189    0.402052    0.811076    11.00000   -1.50000
H63B  2    0.668303    0.436289    0.812056    11.00000   -1.50000
H63C  2    0.724550    0.492179    0.819381    11.00000   -1.50000
AFIX   0
C64   1    0.639322    0.513795    0.727088    11.00000    0.01889    0.01418 =
         0.04626    0.00719    0.00619    0.00964
AFIX 137
H64A  2    0.649986    0.563761    0.743695    11.00000   -1.50000
H64B  2    0.605081    0.492716    0.738237    11.00000   -1.50000
H64C  2    0.629133    0.520149    0.689273    11.00000   -1.50000
AFIX   0
C65   1    0.878972    0.479973    0.750549    11.00000    0.02476    0.04405 =
         0.06101    0.01915    0.02594    0.01255
AFIX  23
H65A  2    0.871831    0.526041    0.728040    11.00000   -1.20000
H65B  2    0.902144    0.442768    0.735038    11.00000   -1.20000
AFIX   0
C66   1    0.914150    0.502333    0.804158    11.00000    0.01694    0.02899 =
         0.05761    0.00558    0.01752    0.00067
AFIX  23
H66A  2    0.951339    0.528369    0.801500    11.00000   -1.20000
H66B  2    0.890677    0.538627    0.820066    11.00000   -1.20000
AFIX   0
PART 1
C1    1    0.546025    0.325148    0.582506    21.00000    0.06800    0.04731 =
         0.05921    0.02583    0.03683    0.03144
AFIX  13
H1    2    0.503382    0.309066    0.575050    21.00000   -1.20000
AFIX   0
C2    1    0.556100    0.379267    0.538038    21.00000    0.07745    0.05251 =
         0.06323    0.03397    0.03940    0.03747
AFIX 137
H2A   2    0.596736    0.399501    0.547218    21.00000   -1.50000
H2B   2    0.527761    0.421959    0.533548    21.00000   -1.50000
H2C   2    0.550097    0.350155    0.505561    21.00000   -1.50000
AFIX   0
C3    1    0.560524    0.374053    0.631513    21.00000    0.07233    0.04421 =
         0.06200    0.02414    0.03134    0.03616
AFIX 137
H3A   2    0.553750    0.343987    0.660854    21.00000   -1.50000
H3B   2    0.534907    0.419569    0.626568    21.00000   -1.50000
H3C   2    0.602247    0.390077    0.638658    21.00000   -1.50000
AFIX   0
PART 0
PART 2
C1A   1    0.571578    0.345789    0.594110   -21.00000    0.07027    0.04772 =
         0.06039    0.02671    0.03813    0.03409
AFIX  13
H1A   2    0.606482    0.379336    0.609035   -21.00000   -1.20000
AFIX   0
C2A   1    0.539185    0.372816    0.538752   -21.00000    0.07313    0.05243 =
         0.06222    0.02967    0.03835    0.03430
AFIX 137
H2AA  2    0.566882    0.402001    0.523303   -21.00000   -1.50000
H2AB  2    0.505421    0.405518    0.540985   -21.00000   -1.50000
H2AC  2    0.524834    0.327964    0.517073   -21.00000   -1.50000
AFIX   0
C3A   1    0.522372    0.355757    0.623380   -21.00000    0.06827    0.04663 =
         0.06078    0.02377    0.03684    0.03524
AFIX 137
H3AA  2    0.485217    0.334040    0.602737   -21.00000   -1.50000
H3AB  2    0.516786    0.410524    0.629303   -21.00000   -1.50000
H3AC  2    0.533623    0.329086    0.656832   -21.00000   -1.50000
AFIX   0

PART 0
NA1   4    0.755510    0.734982    0.977981    11.00000    0.02335    0.03372 =
         0.03575    0.00078    0.00853   -0.00180
O1    5    0.697771    0.695528    1.040479    11.00000    0.03193    0.07762 =
         0.05182    0.00975    0.00974   -0.00533
O2    5    0.702925    0.612054    0.952679    11.00000    0.03320    0.05101 =
         0.07628   -0.01451    0.00947   -0.00559
O3    5    0.684229    0.746253    0.895855    11.00000    0.04198    0.09834 =
         0.05521    0.02447    0.01154   -0.00439
O4    5    0.680031    0.831758    0.983346    11.00000    0.04153    0.05748 =
         0.10162   -0.00519    0.01994   -0.00056
O5    5    0.815761    0.791598    1.058331    11.00000    0.03292    0.04248 =
         0.04918   -0.00922    0.00999   -0.00310
O6    5    0.830630    0.644498    1.022160    11.00000    0.03403    0.04387 =
         0.04937   -0.00392    0.00209    0.00023
O7    5    0.823812    0.696496    0.922568    11.00000    0.04535    0.05359 =
         0.05152   -0.00453    0.01965   -0.00075
O8    5    0.811359    0.847077    0.958153    11.00000    0.03464    0.04284 =
         0.05231    0.00522    0.00228   -0.00586
C67   1    0.639278    0.814660    1.009985    11.00000    0.06118    0.06915 =
         0.10516   -0.00511    0.03021    0.01039
AFIX  23
H67A  2    0.606540    0.784400    0.988155    11.00000   -1.20000
H67B  2    0.622431    0.862220    1.021168    11.00000   -1.20000
AFIX   0
C68   1    0.669391    0.770137    1.054895    11.00000    0.02853    0.09245 =
         0.06466   -0.00649    0.02458    0.00931
AFIX  23
H68A  2    0.640464    0.756836    1.075713    11.00000   -1.20000
H68B  2    0.700803    0.802238    1.076837    11.00000   -1.20000
AFIX   0
C69   1    0.658306    0.638950    1.026608    11.00000    0.05445    0.08660 =
         0.06211    0.01150    0.01417   -0.01428
AFIX  23
H69A  2    0.622052    0.658185    1.002159    11.00000   -1.20000
H69B  2    0.646963    0.617362    1.057474    11.00000   -1.20000
AFIX   0
C70   1    0.687454    0.580654    1.001691    11.00000    0.03627    0.05407 =
         0.08339    0.00876    0.01595   -0.01108
AFIX  23
H70A  2    0.660806    0.535754    0.992551    11.00000   -1.20000
H70B  2    0.724228    0.563267    1.026300    11.00000   -1.20000
AFIX   0
C71   1    0.657069    0.612388    0.911244    11.00000    0.05572    0.07932 =
         0.07669   -0.01036    0.00619   -0.00334
AFIX  23
H71A  2    0.620464    0.629418    0.921175    11.00000   -1.20000
H71B  2    0.650311    0.560212    0.896167    11.00000   -1.20000
AFIX   0
C72   1    0.671997    0.665249    0.873893    11.00000    0.04575    0.09278 =
         0.05832   -0.00389    0.00182   -0.00832
AFIX  23
H72A  2    0.638761    0.667029    0.842596    11.00000   -1.20000
H72B  2    0.707608    0.646068    0.863246    11.00000   -1.20000
AFIX   0
C73   1    0.634165    0.785631    0.891904    11.00000    0.05433    0.10224 =
         0.08136    0.01922    0.01936    0.00207
AFIX  23
H73A  2    0.604417    0.754938    0.904527    11.00000   -1.20000
H73B  2    0.617057    0.801025    0.855480    11.00000   -1.20000
AFIX   0
C74   1    0.652991    0.854887    0.925793    11.00000    0.04015    0.06425 =
         0.09963    0.01751    0.00852    0.00693
AFIX  23
H74A  2    0.618137    0.888541    0.924201    11.00000   -1.20000
H74B  2    0.682822    0.884341    0.912440    11.00000   -1.20000
AFIX   0
C75   1    0.842226    0.731402    1.092066    11.00000    0.03485    0.05137 =
         0.04305   -0.00501   -0.00118   -0.00533
AFIX  23
H75A  2    0.811175    0.704607    1.105453    11.00000   -1.20000
H75B  2    0.871337    0.753372    1.122067    11.00000   -1.20000
AFIX   0
C76   1    0.873486    0.673928    1.064229    11.00000    0.04002    0.04501 =
         0.04692    0.00228    0.00230   -0.00012
AFIX  23
H76A  2    0.905679    0.699563    1.051742    11.00000   -1.20000
H76B  2    0.891097    0.631953    1.088137    11.00000   -1.20000
AFIX   0
C77   1    0.853305    0.601641    0.985465    11.00000    0.05268    0.04688 =
         0.06259   -0.00545    0.01404    0.00734
AFIX  23
H77A  2    0.822041    0.566460    0.966511    11.00000   -1.20000
H77B  2    0.887191    0.569996    1.004081    11.00000   -1.20000
AFIX   0
C78   1    0.872698    0.650434    0.948680    11.00000    0.05298    0.05025 =
         0.07129   -0.00584    0.02519    0.00772
AFIX  23
H78A  2    0.905698    0.683716    0.966981    11.00000   -1.20000
H78B  2    0.887194    0.618685    0.923213    11.00000   -1.20000
AFIX   0
C79   1    0.841206    0.765097    0.898802    11.00000    0.04096    0.06425 =
         0.03859    0.00888    0.00743   -0.00705
AFIX  23
H79A  2    0.807245    0.783671    0.871431    11.00000   -1.20000
H79B  2    0.874206    0.752625    0.882268    11.00000   -1.20000
AFIX   0
C80   1    0.860578    0.827037    0.938447    11.00000    0.03839    0.05079 =
         0.04844    0.01513    0.00968   -0.00522
AFIX  23
H80A  2    0.893418    0.808314    0.966816    11.00000   -1.20000
H80B  2    0.874802    0.872308    0.922267    11.00000   -1.20000
AFIX   0
C81   1    0.825247    0.895473    1.003010    11.00000    0.04155    0.03785 =
         0.06334   -0.00066    0.00989   -0.00849
AFIX  23
H81A  2    0.788215    0.918960    1.008398    11.00000   -1.20000
H81B  2    0.851778    0.937422    0.997127    11.00000   -1.20000
AFIX   0
C82   1    0.855623    0.850633    1.051756    11.00000    0.04058    0.04780 =
         0.04860   -0.01327    0.00700   -0.01020
AFIX  23
H82A  2    0.893502    0.828251    1.047493    11.00000   -1.20000
H82B  2    0.864228    0.884957    1.082403    11.00000   -1.20000
AFIX   0

O9    5    1.053233   -0.013325    0.961549    11.00000    0.06147    0.09808 =
         0.10396   -0.02685    0.02988   -0.00706
C83   1    1.058300   -0.057433    0.919263    11.00000    0.12350    0.08561 =
         0.07200   -0.01167    0.03903   -0.00003
AFIX 137
H83A  2    1.029125   -0.040065    0.888281    11.00000   -1.50000
H83B  2    1.050915   -0.111458    0.925994    11.00000   -1.50000
H83C  2    1.098443   -0.051966    0.913615    11.00000   -1.50000
AFIX   0
C84   1    0.998286   -0.018596    0.974238    11.00000    0.05928    0.07377 =
         0.11849   -0.01702    0.03516    0.00123
AFIX  23
H84A  2    0.986981   -0.073236    0.975715    11.00000   -1.20000
H84B  2    0.967537    0.007180    0.947237    11.00000   -1.20000
AFIX   0
HKLF 4

REM  thew8_a.res in P2(1)/c
REM R1 =  0.0557 for   13798 Fo > 4sig(Fo)  and  0.0923 for all   19666 data
REM   1067 parameters refined using    963 restraints

END

WGHT      0.0326     34.8197

REM Highest difference peak  2.613,  deepest hole -1.313,  1-sigma level  0.170
Q1    1   0.4580  0.3282  0.6483  11.00000  0.05    2.61
Q2    1   1.0264  0.1411  0.8774  11.00000  0.05    2.22
Q3    1   0.8351  0.3283  0.7619  11.00000  0.05    2.03
Q4    1   0.6539  0.1396  0.6874  11.00000  0.05    1.92
Q5    1   0.6391  0.1420  0.7619  11.00000  0.05    1.90
Q6    1   0.8348 -0.0485  0.7994  11.00000  0.05    1.79
Q7    1   0.8284  0.3274  0.8405  11.00000  0.05    1.75
Q8    1   0.6205  0.1749  0.6918  11.00000  0.05    1.75
Q9    1   0.8121  0.2923  0.7706  11.00000  0.05    1.68
Q10   1   0.8099  0.3640  0.7717  11.00000  0.05    1.68
Q11   1   0.8595  0.2929  0.8324  11.00000  0.05    1.62
Q12   1   0.6471  0.7048  1.0443  11.00000  0.05    1.61
Q13   1   1.0275  0.5160  0.8788  11.00000  0.05    1.58
Q14   1   0.6203  0.1021  0.7002  11.00000  0.05    1.53
Q15   1   0.6711  0.1793  0.7504  11.00000  0.05    1.52
Q16   1   0.8597  0.3642  0.8263  11.00000  0.05    1.48
Q17   1   0.6708  0.1018  0.7475  11.00000  0.05    1.43
Q18   1   0.8743  0.3288  0.7514  11.00000  0.05    1.43
Q19   1   0.6538  0.5927  0.9577  11.00000  0.05    1.32
Q20   1   0.6813  0.1410  0.6737  11.00000  0.05    1.31
Q21   1   0.5424  0.4544  0.8514  11.00000  0.05    1.21
Q22   1   0.8243  0.3914  0.8002  11.00000  0.05    1.19
Q23   1   0.6355  0.8465  0.9695  11.00000  0.05    1.18
Q24   1   0.6807  0.7961  0.9119  11.00000  0.05    1.08
Q25   1   0.6275  0.2000  0.7210  11.00000  0.05    1.06
Q26   1   0.6382  0.7263  0.8786  11.00000  0.05    0.96
Q27   1   0.6967  0.6378  0.9240  11.00000  0.05    0.93
Q28   1   0.8282  0.2355  0.7507  11.00000  0.05    0.89
Q29   1   0.6826  0.5160  0.6720  11.00000  0.05    0.87
Q30   1   0.6877  0.8200  1.0185  11.00000  0.05    0.84
Q31   1   0.8145  0.2026  0.8601  11.00000  0.05    0.83
Q32   1   0.6672  0.1947  0.7026  11.00000  0.05    0.82
Q33   1   0.6898  0.0432  0.8082  11.00000  0.05    0.81
Q34   1   0.6571  0.2364  0.7695  11.00000  0.05    0.81
Q35   1   0.6419  0.2276  0.6748  11.00000  0.05    0.80
Q36   1   0.6371  0.0439  0.6759  11.00000  0.05    0.80
Q37   1   1.0195  0.2044  0.8790  11.00000  0.05    0.79
Q38   1   0.7212  0.1992  0.7330  11.00000  0.05    0.75
Q39   1   0.7670  0.2651  0.7909  11.00000  0.05    0.75
Q40   1   0.7873  0.4458  0.7281  11.00000  0.05    0.72
Q41   1   0.6476  0.1120  0.7999  11.00000  0.05    0.71
Q42   1   0.6337  0.9166  0.8489  11.00000  0.05    0.69
Q43   1   0.8372  0.3365  0.9114  11.00000  0.05    0.69
Q44   1   0.6487  0.0500  0.7773  11.00000  0.05    0.69
Q45   1   0.4921  0.3350  0.5929  11.00000  0.05    0.68
Q46   1   0.8588  0.2086  0.7809  11.00000  0.05    0.68
Q47   1   0.6638  0.2567  0.7114  11.00000  0.05    0.67
Q48   1   0.8621  0.4406  0.7813  11.00000  0.05    0.67
Q49   1   0.5979  0.1454  0.7056  11.00000  0.05    0.67
Q50   1   0.6305 -0.1397  0.7491  11.00000  0.05    0.66
Q51   1   0.7054  0.6495  1.0296  11.00000  0.05    0.66
Q52   1   0.7674 -0.0027  0.7596  11.00000  0.05    0.66
Q53   1   0.9309  0.2241  0.8385  11.00000  0.05    0.65
Q54   1   0.8355  0.4131  0.8516  11.00000  0.05    0.65
Q55   1   0.7478  0.5160  0.5984  11.00000  0.05    0.64
Q56   1   0.8215  0.6873  1.0500  11.00000  0.05    0.64
Q57   1   0.8089  0.2086  0.8191  11.00000  0.05    0.63
Q58   1   1.0098 -0.0345  0.9318  11.00000  0.05    0.63
Q59   1   0.8582  0.2779  0.7850  11.00000  0.05    0.63
Q60   1   0.7204  0.1789  0.8188  11.00000  0.05    0.63
Q61   1   0.7638  0.1884  0.7522  11.00000  0.05    0.62
Q62   1   0.6722  0.3032  0.6505  11.00000  0.05    0.62
Q63   1   0.9701  0.2511  0.7807  11.00000  0.05    0.62
Q64   1   0.5683  0.0111  0.6786  11.00000  0.05    0.61
Q65   1   0.5774  0.1828  0.8691  11.00000  0.05    0.61
Q66   1   0.7458  0.3619  0.9023  11.00000  0.05    0.61
Q67   1   0.8099  0.8109  1.0187  11.00000  0.05    0.61
Q68   1   0.8413  0.1283  0.8692  11.00000  0.05    0.60
Q69   1   0.8392  0.2415  0.8484  11.00000  0.05    0.60
Q70   1   0.8391  0.0197  0.8039  11.00000  0.05    0.60
Q71   1   0.8411  0.2875  0.7300  11.00000  0.05    0.60
Q72   1   0.6918  0.2354  0.7010  11.00000  0.05    0.59
Q73   1   0.6237  0.2576  0.7425  11.00000  0.05    0.59
Q74   1   0.8768  0.2328  0.8775  11.00000  0.05    0.59
Q75   1   0.8261  0.7439  0.7967  11.00000  0.05    0.59
Q76   1   0.8584  0.2056  0.7382  11.00000  0.05    0.59
Q77   1   0.9596  0.0320  0.9818  11.00000  0.05    0.59
Q78   1   0.7699  0.3650  0.7020  11.00000  0.05    0.59
Q79   1   0.8396 -0.0170  0.8406  11.00000  0.05    0.58
Q80   1   0.7162  0.1952  0.7569  11.00000  0.05    0.58
;
_shelx_res_checksum               69165
_shelx_hkl_file
;
   0   0  -5  -32.22   20.83
   0   0   5   83.28   14.00
   0   0  -6  164.62   20.61
   0   0  -6  184.59   14.92
   0   0  -7  -10.25   10.74
   0   0  -7    7.32    4.87
   0   0   8  190.46   24.63
   0   0  -8  138.54   28.78
   0   0  -8  142.86   25.89
   0   0  -9   -0.57    5.88
   0   0  -9   -3.55    9.82
   0   0   9   11.27   11.11
   0   0  10 1566.45   79.14
   0   0 -10 1575.37  100.89
   0   0 -10 1878.05  108.04
   0   0  10 1773.90   97.72
   0   0 -11   -8.59   11.58
   0   0 -11   -8.84   11.30
   0   0 -12 1062.99   88.52
   0   0 -12  934.44   83.82
   0   0  12  944.52   67.51
   0   0  13   19.05   12.55
   0   0 -13   15.84   13.93
   0   0 -13    2.49    2.41
   0   0 -14  207.36   41.71
   0   0  14  196.99   32.95
   0   0 -14  158.48   37.15
   0   0  15    1.89    4.90
   0   0 -15   35.77   25.76
   0   0 -15   -7.62   11.10
   0   0  15   46.58   25.78
   0   0 -16  350.65   59.16
   0   0  16  332.28   46.89
   0   0 -16  319.30   59.29
   0   0  16  332.30   61.62
   0   0 -17   -7.91   13.36
   0   0  17   14.03   18.79
   0   0 -17   31.40   23.19
   0   0  17   -1.52    6.71
   0   0 -18   84.17   34.83
   0   0 -18   59.27   25.59
   0   0  18   49.73   28.64
   0   0  18   42.70   15.79
   0   0  19   -9.95   11.68
   0   0 -19   -1.66    5.84
   0   0 -19   17.13   21.30
   0   0  19   19.39   21.29
   0   0 -19   -7.30   14.04
   0   0  20   -0.64   13.67
   0   0 -20    7.59    3.39
   0   0  20   13.34   21.95
   0   0  21  -14.41   19.55
   0   0  21   10.73   17.65
   0   0 -21   -3.04    3.73
   0   0 -22   21.05    7.23
   0   0  22   14.98    6.38
   0   0  22   26.46    8.74
   0   0  23  -18.55   22.21
   0   0  23  -21.92   31.60
   0   0  24   96.16   28.33
   0   0  24   96.17   31.86
   0   0  25  -23.48   20.43
   0   0  25 -119.17   45.90
   0   0  26    6.22    9.38
   0   0  26   36.51   20.88
   0   0  27  -72.46   49.05
   0   0  27  -17.73   17.18
   0   0  28  207.86   62.18
   0   0  28  253.33   56.37
   0   0  29  -39.74   46.52
   0   0  29    6.74    6.67
   0   0  30   79.37   22.33
   0   0  31  -90.84   59.64
   0   0  32   28.97   15.54
   0   0  33   22.01   30.26
   0   0  34   79.35   51.89
   0   1   4 1323.00   61.74
   0  -1   4 1303.58   59.56
   0  -1  -4  143.23   21.99
   0  -1   4 1390.20   58.34
   0   1  -5 1851.10   73.54
   0  -1   5 2293.07   83.38
   0  -1  -5 1741.42   57.28
   0  -1  -5 1980.18   75.85
   0  -1   5 2116.26   81.47
   0  -1  -5 2196.37   52.45
   0   1   5 1865.76   78.74
   0   1   5 2003.67   63.09
   0  -1  -6  941.31   57.96
   0   1  -6  902.48   56.07
   0   1   6  838.31   43.49
   0   1   6  791.49   54.24
   0  -1   6  945.91   60.58
   0  -1  -6  787.84   41.52
   0  -1   6 1034.78   60.25
   0   1   7  193.82   30.70
   0  -1   7  150.01   25.54
   0  -1  -7  245.80   39.51
   0  -1   7  183.78   17.35
   0   1  -7  156.11   28.43
   0   1  -7  169.81   26.89
   0   1   7  205.82   23.09
   0  -1  -8  -15.76   16.66
   0  -1   8   -0.48   16.17
   0  -1   8   17.72    6.10
   0   1  -8    8.71    6.49
   0   1   8    8.56    3.34
   0   1  -8   23.75   14.22
   0   1   8   23.77   13.36
   0   1  -9  445.36   50.12
   0  -1  -9  360.25   40.19
   0  -1   9  427.16   29.13
   0  -1  -9  483.84   31.85
   0   1  -9  478.62   50.26
   0   1   9  459.63   41.37
   0   1   9  554.05   54.60
   0  -1   9  356.45   41.29
   0   1 -10 1197.02   81.56
   0  -1 -10 1369.42   56.00
   0   1  10 1156.07   67.74
   0  -1  10 1257.49   89.44
   0  -1 -10 1124.59   84.99
   0  -1  10 1122.31   49.55
   0   1 -10 1441.32   93.14
   0   1  10 1367.69   90.03
   0  -1 -11   -5.17   34.24
   0  -1 -11   88.70   13.96
   0   1  11   77.05   18.19
   0  -1  11   82.72   13.09
   0   1 -11  128.90   32.81
   0  -1  11  -68.06   50.16
   0   1 -11  120.26   29.37
   0   1  11  153.26   34.77
   0  -1 -12  555.25   37.72
   0   1  12  496.05   50.78
   0  -1  12  515.27   35.38
   0  -1  12  415.94   50.40
   0   1  12  656.97   71.57
   0  -1 -12  457.97   51.89
   0   1 -12  583.39   65.52
   0   1 -12  597.10   68.29
   0   1 -13   30.93   20.98
   0   1  13   13.64   10.55
   0  -1 -13   19.46   10.25
   0   1 -13   21.70   15.33
   0  -1 -13    6.01    3.69
   0   1  14 1378.46   90.23
   0  -1 -14 1509.10   65.14
   0  -1 -14 1616.18   65.04
   0  -1  14 1432.24   95.63
   0   1 -14 1841.22  125.02
   0   1 -14 1560.09  109.64
   0  -1 -14 1750.21  130.91
   0   1  14 1745.82  122.06
   0  -1  14 1739.25  119.47
   0   1  15   42.99   26.39
   0  -1 -15   27.23   20.00
   0   1 -15   47.01   23.24
   0  -1  15   62.72   23.84
   0   1 -15   53.42   25.29
   0  -1 -15   39.40   11.07
   0   1  15   34.53   16.62
   0  -1 -15   -0.22    8.19
   0   1  16  157.55   37.81
   0  -1  16  148.92   33.87
   0  -1 -16  130.39   35.55
   0   1 -16  170.77   41.52
   0   1  16  156.09   32.07
   0  -1 -16  154.96   21.52
   0  -1  16  245.22   51.29
   0   1 -16  184.05   45.75
   0  -1 -16  184.34   44.44
   0  -1 -17   10.70   15.05
   0   1 -17   21.19   15.91
   0  -1 -17   -5.28   12.12
   0   1  17    4.20    9.65
   0  -1  17   11.35    9.96
   0   1  17   11.97    3.89
   0  -1 -17    6.46    2.29
   0   1 -18   53.52   24.94
   0  -1  18   79.57   35.84
   0  -1 -18   40.16    9.46
   0   1  18   34.84   16.45
   0  -1  18   39.85   17.40
   0  -1 -18   78.78   35.58
   0  -1 -18   29.75   12.61
   0   1  18   20.07   13.34
   0   1  19   -5.29   12.73
   0  -1 -19   24.89   22.50
   0  -1  19    0.68    6.46
   0  -1 -19    6.31    5.52
   0   1  19   -3.43   11.29
   0  -1 -19  -16.49   17.64
   0   1 -19   11.60   16.75
   0  -1 -20    3.17    1.07
   0   1  20   10.00    9.07
   0  -1  20    3.11    6.32
   0   1  20    1.24   20.91
   0  -1  21   60.42   35.56
   0  -1  21   20.94   11.70
   0   1  21   29.76   14.13
   0   1  21   -2.70   21.38
   0  -1 -21   30.40   11.74
   0   1  22  311.46   53.85
   0  -1  22  337.53   73.36
   0  -1  22  279.27   53.22
   0   1  22  191.73   46.44
   0   1 -22  228.98   25.58
   0   1  23   25.57    8.50
   0  -1  23   63.33   26.00
   0   1  23   90.11   28.95
   0  -1  23   75.44   37.06
   0   1 -23   67.98   12.36
   0  -1  24  486.29   88.87
   0   1  24  460.22   69.78
   0   1 -24  351.49   24.42
   0  -1  24  425.36   74.56
   0   1  24  454.01   84.75
   0  -1  25   -9.93   18.23
   0   1  25  -26.74   44.56
   0   1  25    2.36    4.16
   0  -1  25   48.52   29.48
   0   1  26  516.66   95.91
   0  -1  26  620.99  106.57
   0   1  26  613.90   80.48
   0  -1  26  552.30   86.54
   0   1  27    9.08   13.02
   0   1  27  -61.89   63.04
   0  -1  27   -7.34   26.60
   0  -1  27   -7.55   17.25
   0  -1  28  282.60   71.35
   0  -1  28  296.86   65.86
   0   1  28  326.87   61.14
   0   1  28  177.74   57.61
   0  -1  29  -10.99   38.46
   0  -1  29   45.94   28.61
   0   1  29   69.84   31.41
   0   1  29   44.54   26.18
   0  -1  30   35.23   29.22
   0   1  30  118.77   50.22
   0  -1  30   95.89   39.41
   0  -1  31   25.31   37.12
   0   1  31  135.54   63.13
   0   1  32   15.52   26.90
   0  -1  32  -37.13   52.30
   0   1  33  111.07   51.67
   0  -1  33    5.49   40.89
   0   1  34   18.37   25.33
   0  -1  34   -1.82   25.42
   0   2  -3   -8.75    8.38
   0   2   4   48.70    9.87
   0  -2  -4   64.96   11.14
   0   2   4   90.85   19.50
   0  -2  -4   95.41   21.02
   0  -2   4  108.98   18.99
   0   2  -4   57.05   11.08
   0  -2  -4   79.24   11.93
   0   2   4   87.20   12.26
   0  -2   5  376.53   37.04
   0   2   5  338.27   26.44
   0   2  -5  356.06   35.26
   0  -2  -5  344.54   26.06
   0  -2  -5  292.49   34.48
   0   2   5  294.91   25.00
   0  -2  -5  328.11   26.62
   0   2   5  385.35   39.84
   0   2   6  152.04   30.95
   0   2  -6  170.25   26.85
   0   2   6  178.26   19.95
   0  -2  -6  163.60   20.19
   0  -2   6  206.00   28.43
   0  -2  -6  215.08   21.40
   0  -2  -6   93.72   17.69
   0   2   7 1053.56   53.76
   0  -2  -7  891.06   52.02
   0  -2  -7  965.44   69.03
   0   2  -7  945.04   66.35
   0   2   7 1010.10   72.16
   0  -2   7 1028.39   65.66
   0  -2  -7 1135.78   49.39
   0  -2   7 1001.91   69.02
   0   2   8  231.23   25.90
   0   2   8  125.49   26.16
   0  -2  -8  257.49   24.01
   0  -2   8  251.57   37.11
   0  -2  -8  225.77   35.11
   0  -2   8  266.59   39.06
   0   2  -8  208.37   33.81
   0  -2  -8  188.16   24.52
   0   2   9  689.37   49.30
   0  -2  -9  871.01   45.97
   0  -2  -9  837.80   68.31
   0  -2   9  865.66   69.27
   0   2   9  652.74   63.62
   0  -2  -9  694.81   49.03
   0   2  -9  844.82   67.22
   0  -2   9  851.96   72.37
   0  -2  10  129.00   26.84
   0   2  10  143.31   23.71
   0  -2 -10  240.39   41.40
   0  -2 -10  161.53   25.20
   0  -2  10  125.53   27.12
   0  -2 -10  180.87   21.11
   0   2  10   72.32   16.15
   0   2 -10  164.86   31.07
   0   2  11   51.12   15.46
   0  -2  11   74.13   15.64
   0   2  11   20.96    7.58
   0   2 -11   67.10   22.40
   0  -2 -11   70.96   13.80
   0   2  12    6.87   10.99
   0  -2  12   14.83    7.45
   0  -2 -12   15.96    6.17
   0   2  12    8.04    7.07
   0   2 -12   11.92   10.36
   0  -2  12  -71.86   55.51
   0  -2 -12  -55.57   42.62
   0  -2 -13    0.39    4.39
   0   2 -13   10.47   11.06
   0  -2  13    0.72    2.42
   0  -2 -13    1.36    5.15
   0   2  13   -0.50    1.61
   0  -2 -14   -6.43    8.41
   0  -2 -14    1.30    2.93
   0  -2  14   -9.66    6.50
   0   2  14    4.88    6.24
   0   2 -14    8.83    9.67
   0  -2 -15  677.64   83.49
   0  -2  15  620.27   44.25
   0   2  15  692.43   63.10
   0  -2 -15  663.46   49.45
   0   2  15  622.99   80.66
   0   2 -15  656.23   75.96
   0  -2 -15  690.86   46.57
   0  -2  15  507.45   64.44
   0  -2 -16    6.23   22.68
   0  -2 -16   37.14   11.77
   0  -2 -16   32.58   11.30
   0  -2  16   32.48   16.37
   0   2 -16   30.34   17.97
   0   2  16    7.00   17.33
   0  -2  16   28.03    8.93
   0   2  16   37.88   17.19
   0  -2  17 1282.17  119.08
   0  -2 -17  996.17   60.80
   0  -2 -17 1159.16  120.39
   0   2  17  930.63  107.46
   0   2  17 1014.68   80.87
   0   2 -17 1115.18  107.16
   0  -2 -17 1013.53   59.02
   0   2 -18   92.64   33.35
   0   2  18   30.43   14.14
   0  -2 -18  110.26   39.71
   0  -2 -18   90.45   18.55
   0   2  18   80.21   26.14
   0  -2  18  108.94   34.25
   0  -2 -18   77.52   19.58
   0   2  19 1650.71  150.87
   0  -2  19 1931.34  147.17
   0   2 -19 1633.39  136.51
   0  -2  19 1580.96  121.30
   0  -2 -19 1901.56  161.67
   0  -2 -19 1547.69   74.31
   0  -2 -19 1731.57  154.70
   0   2  19 1644.66  109.50
   0   2  20  156.90   37.12
   0   2  20   81.20   15.49
   0  -2  20  197.15   46.05
   0  -2  21 1207.73  109.19
   0   2  21 1168.87  131.99
   0   2  21 1308.89  105.90
   0  -2  21 1482.93  140.13
   0   2  22   39.64   22.10
   0  -2  22   46.54   23.47
   0   2  23  439.10   77.61
   0   2  23  622.40   73.80
   0  -2  23  664.28   99.59
   0  -2  23  604.33   86.46
   0   2  24    6.50    3.93
   0  -2  24   26.85   22.02
   0   2 -24   10.92    4.78
   0  -2  24   30.83   27.87
   0   2  25   13.99   13.55
   0  -2  25    8.96   13.43
   0   2  25  -20.76   36.51
   0  -2  25   -7.28   15.73
   0   2  26   -7.01   11.19
   0  -2  26   15.03   17.04
   0  -2  26   10.27   12.49
   0   2  26   10.42   24.55
   0  -2  27    8.78    6.45
   0   2  27   18.48   18.13
   0   2  27   33.64   27.63
   0  -2  27   -3.67   17.32
   0   2  28   54.43   27.02
   0   2  28   80.92   45.84
   0  -2  28   46.49   21.23
   0  -2  28   35.40   12.44
   0   2  29  191.75   72.25
   0  -2  29  167.33   48.06
   0  -2  29  112.74   46.37
   0  -2  30   -6.05   21.47
   0   2  30   36.48   28.46
   0  -2  30    6.84   16.00
   0   2  31  206.52   73.57
   0  -2  31   70.25   35.03
   0   2  32   38.06   34.14
   0  -2  32  -53.83   44.79
   0   2  33  141.69   64.47
   0  -2  33   46.86   14.18
   0  -2  34  -79.79   75.63
   0  -3   0    0.88    2.78
   0  -3   0    5.43    3.71
   0  -3   0   -1.59    5.45
   0   3   0    1.55    3.33
   0   3   1 1007.67   43.31
   0  -3   1 1204.49   61.41
   0  -3  -1 1015.64   43.78
   0  -3  -1 1097.16   59.67
   0   3   1 1033.53   59.20
   0   3   2   92.08   17.30
   0   3  -2   21.95    4.19
   0   3   2   85.83   11.70
   0  -3   2   90.51   17.74
   0  -3  -2   87.00   17.55
   0  -3  -2   88.25   13.01
   0   3   3  834.76   47.82
   0   3  -3  876.48   55.35
   0  -3  -3  835.42   57.64
   0  -3   3  812.28   55.14
   0   3   3  702.99   52.83
   0   3   3  751.97   35.19
   0  -3  -4   17.26    9.26
   0   3   4   -4.28   11.45
   0   3   4    9.19    5.29
   0  -3   4    2.81    8.90
   0   3  -4   20.78   13.26
   0   3  -5 3505.58  119.89
   0   3   5 3661.57  103.59
   0   3   5 2999.76  122.17
   0  -3  -5 3655.86  134.42
   0  -3   5 3746.36  121.95
   0  -3  -5 3098.00   92.15
   0  -3  -6  740.13   48.72
   0   3   6  791.25   48.02
   0  -3  -6  746.26   64.66
   0  -3   6  849.54   61.96
   0   3   6  719.49   63.37
   0   3  -6  780.05   60.99
   0  -3  -7 1810.22   71.79
   0   3   7 1813.40  100.96
   0  -3  -7 1560.67   72.27
   0   3   7 1859.06   74.16
   0  -3  -7 1578.56   99.39
   0   3   7 1798.25   71.12
   0  -3   7 1891.48   95.08
   0   3  -7 1715.84   91.79
   0   3   8   16.43   13.81
   0  -3   8   23.26   10.82
   0  -3  -8   31.63   10.16
   0   3  -8   22.98   13.72
   0  -3  -8   23.11    9.70
   0  -3  -8   18.77    5.64
   0   3   8   15.10    6.21
   0  -3  -9 1640.74   79.99
   0   3  -9 1851.77  104.21
   0   3   9 1872.40   79.45
   0  -3  -9 1773.14   74.41
   0  -3   9 1683.59   94.40
   0  -3   9 1981.22  109.18
   0  -3  -9 1706.60  107.53
   0   3   9 1846.98  112.33
   0   3  10  257.21   47.95
   0  -3 -10  248.23   28.77
   0  -3 -10  214.14   28.90
   0   3 -10  220.09   39.34
   0  -3  10  265.07   45.38
   0  -3  10  248.18   42.27
   0  -3 -10  269.93   49.03
   0   3  10  272.96   31.03
   0  -3  11  905.43   82.68
   0   3  11  840.59   58.64
   0   3  11  835.99   85.62
   0  -3 -11  716.40   56.49
   0  -3  11  916.50   82.09
   0  -3 -11  882.51   53.23
   0   3 -11  832.78   77.98
   0  -3 -11  849.67   78.23
   0  -3 -12  710.31   56.35
   0  -3  12  726.57   79.60
   0  -3 -12  800.04   51.85
   0   3  12  775.25   58.92
   0  -3  12  667.09   73.41
   0   3  12  831.10   87.47
   0   3 -12  831.91   78.57
   0   3  13    6.67    8.02
   0  -3  13  -12.98   21.40
   0  -3 -13   17.11   13.89
   0  -3 -13   24.76   12.44
   0   3 -13   14.25   15.06
   0   3  13    2.34   13.71
   0  -3 -14   78.19   35.79
   0  -3  14   26.36   12.42
   0   3 -14   11.19    7.69
   0  -3 -14   11.36    8.20
   0   3  14   13.73    7.79
   0  -3  14  -46.41   42.67
   0   3  14    6.45   20.80
   0   3  15  160.64   30.53
   0  -3  15  104.89   18.88
   0  -3  15  195.90   27.98
   0   3  15  103.07   35.86
   0  -3 -15  170.22   25.55
   0   3 -15  187.72   41.35
   0  -3 -15   41.18   22.06
   0   3  16    7.31    5.88
   0  -3  16    6.13    1.12
   0   3  16    4.42    3.05
   0  -3 -16    8.01    5.80
   0   3 -16    1.77    8.32
   0  -3 -17  301.74   59.23
   0  -3 -17  360.36   41.39
   0  -3  17  321.30   35.17
   0   3 -17  381.53   63.86
   0   3  17  251.56   58.58
   0   3  17  341.06   45.33
   0  -3  17  258.02   46.39
   0   3  18   76.13   21.16
   0   3  18   42.81   19.24
   0  -3  18   45.80   12.17
   0  -3 -18   41.51    8.63
   0   3 -18   72.65   31.73
   0  -3 -18   41.34   13.03
   0   3 -19   46.02   25.53
   0  -3 -19   53.79   15.52
   0   3  19   46.60   15.72
   0  -3  19   51.08   13.46
   0  -3 -19    8.68   21.53
   0   3  19   46.52   14.84
   0   3  20   10.33   26.00
   0  -3 -20   -2.21    3.45
   0   3  20    0.27    3.26
   0   3  21    1.14   14.29
   0  -3 -21   14.52   12.23
   0   3  21    3.72    7.73
   0  -3  22   28.14   23.89
   0   3  22   -0.64    4.18
   0   3  22   38.28   37.46
   0   3  23   65.00   21.58
   0   3  23   69.54   42.96
   0  -3  23   81.19   33.61
   0  -3  23  149.08   50.84
   0   3  24   14.84    4.33
   0  -3  24   27.47   12.37
   0   3  24   28.13   18.34
   0   3  25   10.28   13.40
   0  -3  25    6.30    7.47
   0   3  25   10.64   22.61
   0  -3  25   49.46   35.42
   0   3  26   17.56   25.61
   0  -3  26   64.17   39.01
   0   3  26   18.33   10.74
   0  -3  26   -7.15   17.37
   0   3  27   -1.42   12.37
   0   3  27    2.13   10.85
   0  -3  27    1.18   11.51
   0  -3  28   68.35   37.53
   0   3  28   43.56   39.37
   0  -3  28   56.65   28.36
   0   3  28   53.08   21.41
   0  -3  29   75.66   40.94
   0  -3  29  119.61   45.70
   0   3  29  109.79   53.00
   0  -3  30   29.53   26.78
   0   3  30   -5.56   18.77
   0  -3  30   -1.06    4.94
   0  -3  31  139.89   56.07
   0   3  31  211.73   71.98
   0  -3  32  -34.51   40.66
   0   3  32   17.60    8.56
   0   3  33  183.48   72.74
   0  -3  33  148.79   59.73
   0  -3  34  -55.11   50.88
   0  -4   0 1387.69   74.82
   0  -4   0 1550.39   81.85
   0   4   0 1277.96   81.78
   0  -4   0 1317.18   60.42
   0  -4  -1   10.26    6.29
   0  -4  -1   32.56   10.66
   0   4  -1   29.89   10.35
   0  -4  -1   33.57    9.07
   0   4   1   31.42    8.43
   0  -4   1   46.45   12.47
   0   4   1   43.06   12.29
   0   4   2   26.06   11.24
   0  -4  -2   18.60   10.57
   0  -4  -2   32.94    9.37
   0  -4   2   13.15    5.66
   0   4   2   26.48    8.37
   0   4  -2   42.36   14.96
   0   4   3   19.46   10.63
   0   4   3   32.69    8.62
   0   4  -3   19.85    5.61
   0  -4  -3   32.82    9.10
   0  -4   3   38.82   17.47
   0  -4  -3   23.49    6.81
   0   4   4  762.48   41.23
   0   4   4  891.30   67.85
   0   4  -4  868.45   62.37
   0  -4  -4  795.81   64.91
   0  -4   4  997.11   66.97
   0   4   4  983.64   61.77
   0   4   5   37.66    8.89
   0  -4   5   27.68    9.41
   0   4   5   28.74    7.01
   0   4  -5   45.65   15.45
   0   4   5   63.83   15.53
   0  -4  -5   45.55   15.17
   0   4   6   97.56   24.96
   0  -4  -6  134.15   30.38
   0  -4   6   81.04   21.98
   0   4  -6  117.57   25.63
   0   4   6  109.76   20.60
   0  -4  -6  114.83   22.00
   0  -4  -7 1496.08  103.32
   0  -4   7 1500.24   94.52
   0  -4  -7 1537.70   78.07
   0   4  -7 1445.73   89.53
   0   4   7 1484.11  104.16
   0   4   7 1501.44   78.05
   0  -4  -8   92.94   19.14
   0   4   8   92.02   26.60
   0  -4  -8   63.04   16.75
   0   4  -8   72.28   18.13
   0   4   8  104.72   19.77
   0  -4   8  122.76   28.38
   0   4   9 1350.42  101.82
   0  -4  -9 1218.19   96.95
   0   4  -9 1430.62   96.48
   0  -4   9 1572.33  100.03
   0  -4  -9 1295.52   75.00
   0  -4  10   82.06   26.99
   0   4 -10   49.47   16.77
   0  -4 -10   53.65   18.08
   0  -4 -10   40.00   21.02
   0   4  10   90.64   31.06
   0   4  10   50.42   13.02
   0  -4 -11 1073.26   98.43
   0   4 -11 1153.54   93.23
   0   4  11 1134.55   99.20
   0  -4  11 1119.85   87.70
   0  -4  11 1181.75   93.83
   0  -4 -11 1033.01   70.94
   0   4  11 1108.61   67.38
   0   4 -12  416.71   59.36
   0  -4  12  562.55   68.56
   0  -4 -12  474.09   49.24
   0   4  12  536.21   69.29
   0   4  12  524.05   47.45
   0  -4 -12  598.70   77.04
   0  -4  12  575.02   69.59
   0  -4 -13  328.77   40.14
   0  -4 -13  415.05   63.96
   0  -4  13  437.70   61.82
   0  -4  13  336.16   55.82
   0   4 -13  304.57   54.15
   0   4  13  378.07   41.70
   0   4  13  384.97   62.15
   0  -4  14  532.61   69.86
   0  -4 -14  453.50   48.10
   0   4  14  459.02   49.96
   0   4 -14  436.99   63.46
   0   4  14  408.76   67.99
   0  -4  14  502.14   68.33
   0  -4 -14  540.58   72.84
   0   4  15   44.90   16.52
   0  -4  15   44.03   18.37
   0   4 -15   52.02   23.87
   0  -4 -15   88.44   38.41
   0  -4 -15   55.12   18.36
   0  -4  15   54.06   23.23
   0   4  15   59.23   27.82
   0   4  16  207.99   50.22
   0   4 -16  197.91   44.57
   0   4  16  247.37   37.48
   0  -4  16  181.54   44.12
   0  -4 -16  307.97   69.00
   0  -4  16  163.17   39.99
   0  -4  16  247.07   33.28
   0  -4  17  125.95   29.77
   0  -4  17  174.14   28.75
   0   4  17  182.32   48.74
   0   4 -17  177.44   46.09
   0   4  17  197.37   34.09
   0  -4 -17  156.25   42.35
   0  -4  18   51.93    9.68
   0   4  18  100.45   23.19
   0  -4  18   81.05   19.71
   0  -4 -18   14.93   34.81
   0   4  18  108.40   39.26
   0   4 -18  106.52   34.56
   0  -4 -18   89.33   19.80
   0   4  19  609.26   92.90
   0  -4 -19  571.86   56.71
   0  -4  19  501.59   80.81
   0  -4  19  535.69   50.50
   0   4  19  589.08   62.26
   0  -4 -20  212.18   33.78
   0   4  20  245.22   61.20
   0  -4  20  241.55   33.37
   0   4  20  264.37   42.99
   0  -4  20  112.13    8.76
   0   4  21  582.48   96.53
   0   4  21  536.60   62.16
   0  -4  21  421.00   79.31
   0  -4 -21  524.04   53.80
   0  -4  21  462.24   45.25
   0   4  22   94.33   28.04
   0  -4 -22   78.93   20.56
   0   4  22  115.50   46.65
   0  -4  23  106.43   40.41
   0   4  23   53.58   22.21
   0  -4 -23   89.53   21.68
   0   4  23   69.42   39.69
   0   4  24   45.03   18.43
   0  -4  24   65.69   29.90
   0   4  24   77.98   33.53
   0  -4  25   11.82   19.55
   0   4  25   18.67   22.96
   0   4  25   -5.14   10.55
   0  -4  26   66.39   30.77
   0   4  26   65.77   26.46
   0   4  26   63.98   34.26
   0  -4  27   79.02   47.38
   0   4  27   34.11   18.13
   0  -4  27   18.89   12.88
   0   4  27   37.23   26.14
   0   4  28  -12.48   17.42
   0  -4  28   16.46   21.62
   0   4  29  108.01   51.16
   0  -4  29  128.25   47.02
   0  -4  29  100.59   42.75
   0   4  30  -16.99   23.99
   0  -4  30  -11.30   17.72
   0  -4  30    9.90   14.14
   0  -4  31   78.70   48.04
   0  -4  31   39.90   27.14
   0   4  31   42.20   32.74
   0   4  32    3.09   15.99
   0  -4  32  -26.86   23.59
   0  -4  33    3.39   18.97
   0   4  33   25.07   30.21
   0  -4  34   44.72   32.72
   0  -5   0    0.53    4.59
   0  -5   0   -0.84    4.20
   0   5   0   -9.65   12.20
   0  -5   0    0.67    2.34
   0  -5   1   14.04   13.26
   0   5  -1   -1.34    6.73
   0  -5  -1   -0.94    6.89
   0  -5   1    2.76    4.15
   0  -5  -1    8.33    4.47
   0  -5  -1    0.18    3.43
   0  -5  -2  119.35   18.73
   0  -5   2  124.57   23.17
   0   5   2  146.80   28.36
   0  -5  -2  131.08   27.06
   0   5   2  125.83   18.45
   0   5  -2  134.16   27.76
   0  -5  -2  146.16   28.32
   0  -5   3  653.82   60.05
   0  -5  -3  637.52   59.17
   0   5   3  591.17   42.21
   0   5   3  570.92   59.12
   0  -5  -3  622.21   44.11
   0   5  -3  655.67   59.36
   0  -5  -4    7.13    4.42
   0  -5  -4    9.53    4.46
   0   5   4    6.82   11.44
   0   5  -4   -2.54    7.57
   0   5   4   10.94    6.25
   0   5   4   14.97    7.78
   0  -5   4   21.10   15.59
   0   5   5  343.93   51.24
   0  -5  -5  378.92   50.07
   0   5  -5  400.60   49.25
   0   5   5  335.31   30.44
   0  -5   5  304.74   45.55
   0   5   5  387.34   43.63
   0   5   6   46.88   14.43
   0  -5  -6   68.37   22.64
   0   5  -6   71.80   21.61
   0   5   6   75.84   14.30
   0   5   6   72.57   19.19
   0  -5   6   55.25   12.93
   0   5   7   62.82   13.18
   0   5  -7   86.75   26.19
   0   5   7   63.02   15.01
   0   5   7   34.27   18.12
   0  -5  -7   54.92   23.74
   0  -5  -7   58.03   17.32
   0  -5   7   56.54   16.31
   0  -5  -8  372.99   42.83
   0   5   8  366.26   54.74
   0   5   8  366.44   42.05
   0  -5   8  394.69   52.36
   0  -5  -8  417.38   59.21
   0   5  -8  390.66   54.71
   0   5   9    4.82    7.20
   0   5   9    8.68    7.34
   0   5  -9  -14.49   15.42
   0  -5   9   31.18   16.65
   0  -5  -9   14.50    8.10
   0  -5  -9   -5.99   29.35
   0  -5  10 1155.11   93.65
   0   5  10 1009.98   94.81
   0  -5 -10 1042.37  101.99
   0   5 -10  881.83   80.48
   0  -5 -10  999.73   71.15
   0   5  10  960.11   67.97
   0  -5 -11  159.71   34.02
   0  -5 -11  175.25   30.55
   0  -5  11  182.05   38.83
   0   5  11  167.93   41.14
   0   5 -11  120.47   27.69
   0   5  12 3309.94  177.95
   0  -5  12 3192.92  169.44
   0  -5 -12 2795.22  126.63
   0   5 -12 3281.25  168.52
   0  -5 -12 3078.70  176.23
   0  -5 -13  534.80   56.50
   0   5  13  623.06   78.25
   0  -5  13  622.10   73.36
   0  -5 -13  638.41   83.64
   0   5 -13  545.21   72.34
   0  -5  13  586.49   74.60
   0   5  14 1086.52  107.94
   0   5 -14 1046.25  100.50
   0  -5  14 1097.88  109.42
   0  -5 -14 1024.12   78.95
   0  -5  14 1214.75  108.62
   0  -5 -14  971.26  102.29
   0  -5 -15  583.28   61.31
   0   5  15  572.83   83.43
   0  -5  15  803.82   93.18
   0  -5 -15  694.63   89.52
   0   5 -15  620.14   79.52
   0  -5  15  680.74   88.04
   0  -5 -16  718.49   68.82
   0  -5  16  821.13   97.58
   0  -5 -16  929.69  105.28
   0   5  16  764.25   64.80
   0  -5  16  793.20   93.82
   0   5  16  787.34   97.86
   0   5 -16  700.07   86.41
   0  -5 -17  344.63   70.35
   0  -5  17  187.51   49.74
   0  -5  17  235.47   53.82
   0   5  17  236.01   37.27
   0   5 -17  241.09   54.37
   0  -5 -17  253.74   41.56
   0   5  17  254.57   59.32
   0   5 -18  185.56   46.42
   0  -5  18  179.57   44.06
   0  -5  18  221.50   35.81
   0   5  18  152.05   44.05
   0   5  18  156.46   31.93
   0  -5  18  179.14   45.90
   0   5  19   12.93    4.15
   0   5  19    3.05   11.41
   0  -5  19   30.95   15.43
   0   5  20    3.24    2.44
   0   5  20   -0.24    6.25
   0  -5  20    3.72    3.50
   0  -5 -20  -10.57   10.89
   0  -5 -21  128.66   26.80
   0  -5  21  107.22   21.21
   0   5  21  107.83   29.31
   0   5  21  102.43   40.92
   0  -5  21    8.84   49.41
   0   5  22  144.67   50.12
   0   5  22  144.98   33.66
   0  -5  22  138.93   25.60
   0  -5 -22  128.65   28.30
   0  -5  22   40.53   33.06
   0   5  23  143.91   33.52
   0  -5 -23  129.90   29.18
   0   5  23  131.24   47.59
   0  -5  23  114.67   33.48
   0  -5  23  117.09   23.91
   0   5  24  364.88   83.43
   0   5  24  335.63   53.68
   0  -5 -24  349.19   45.69
   0  -5  25  243.98   61.87
   0   5  25  248.41   46.17
   0   5  25  218.53   66.56
   0  -5  25  397.38   84.63
   0  -5 -25  226.65   37.84
   0  -5  26  265.29   66.08
   0   5  26  255.21   48.55
   0  -5  26  480.53   92.64
   0   5  26  287.44   74.37
   0   5  27  103.99   48.55
   0  -5  27  104.82   42.73
   0   5  27  105.21   29.46
   0  -5  27  193.39   62.63
   0  -5  28  335.70   77.48
   0   5  28  354.61   86.66
   0  -5  28  441.00   94.95
   0   5  29   -5.34   21.81
   0  -5  29   20.87   22.30
   0   5  30  123.54   55.78
   0  -5  30  148.50   56.44
   0  -5  30  157.47   52.16
   0  -5  31    9.16    5.24
   0   5  31  -19.52   27.40
   0  -5  31   -9.76   19.44
   0  -5  32   31.28   27.65
   0   5  32    1.18    7.61
   0  -5  33  -26.46   34.96
   0  -5  34  -14.30   22.14
   0  -6   0 8389.68  229.92
   0   6   0 8961.04  243.52
   0  -6   0 8548.23  222.43
   0  -6   1 2714.80  128.45
   0   6  -1 2692.92  134.31
   0  -6  -1 2623.01  125.68
   0  -6  -1 2416.07   98.07
   0  -6   1 2670.85  129.22
   0  -6   1 2419.65  103.89
   0  -6  -1 2641.33  132.38
   0  -6  -2 2204.60  118.20
   0  -6  -2 2361.60  125.90
   0  -6  -2 2101.56   91.97
   0   6   2 2225.20  119.25
   0   6   2 2177.21   86.59
   0   6  -2 2404.46  125.35
   0  -6   2 2136.74  124.20
   0   6   3  745.50   69.83
   0   6   3  689.27   48.36
   0  -6  -3  779.49   72.03
   0  -6   3  739.14   69.92
   0   6  -3  694.05   69.00
   0  -6  -3  713.01   53.37
   0  -6  -4  243.43   30.39
   0   6   4  286.50   40.57
   0   6  -4  251.24   40.27
   0  -6  -4  275.87   43.85
   0  -6   4  306.95   45.24
   0   6   4  315.10   46.11
   0   6   4  228.42   28.25
   0  -6  -5  283.58   45.69
   0   6   5  253.48   28.82
   0  -6   5  353.43   49.19
   0   6  -5  246.90   41.24
   0   6   5  243.80   43.69
   0   6   5  288.13   41.28
   0   6   6  125.22   33.58
   0  -6   6   84.93   14.64
   0   6   6  122.35   26.26
   0  -6  -6  128.90   32.40
   0   6  -6  114.88   27.48
   0   6   6  121.68   18.78
   0   6   7    3.95    4.52
   0   6   7   -3.58    1.91
   0   6   7   15.70   13.79
   0  -6  -7   15.23   16.52
   0   6  -7    9.73   11.91
   0  -6  -8 1014.25   75.08
   0   6   8 1158.14   98.95
   0   6   8 1000.17   59.74
   0   6   8 1118.95   81.67
   0  -6  -8 1278.93  107.81
   0   6  -8 1134.07   92.27
   0  -6   8 1213.03   98.05
   0  -6  -9   -4.64    7.23
   0  -6  -9   22.73   26.13
   0  -6   9    1.53    5.64
   0   6   9   -0.64   13.20
   0   6   9   -6.96    7.68
   0   6  -9   25.33   20.58
   0   6   9   -1.56    3.75
   0   6  10  231.07   36.28
   0  -6  10  271.09   51.62
   0  -6 -10  234.95   36.91
   0   6 -10  295.96   51.30
   0  -6 -10  192.19   30.67
   0   6  10  249.88   48.10
   0  -6  11   55.16   23.31
   0  -6 -11   16.22   21.77
   0   6 -11   71.31   27.30
   0   6  11   42.71   19.66
   0   6  11   44.25   16.38
   0  -6 -11   41.14   14.32
   0  -6 -12 1622.81  137.31
   0   6  12 1453.15  126.38
   0  -6 -12 1327.74   91.91
   0   6 -12 1208.93  107.74
   0  -6  12 1360.43  115.10
   0   6 -13  274.35   49.62
   0  -6 -13  208.63   49.10
   0  -6  13  259.28   51.60
   0  -6 -13  269.44   42.39
   0   6  13  217.80   51.38
   0   6  14  262.81   57.71
   0   6 -14  285.93   53.42
   0  -6 -14  318.64   62.00
   0  -6 -14  280.48   43.51
   0  -6  14  334.18   59.74
   0   6 -15  120.69   35.02
   0  -6 -15  135.46   29.34
   0   6  15  142.38   42.11
   0  -6 -15  159.52   43.08
   0  -6  15  139.91   38.93
   0  -6  15  202.96   49.14
   0  -6  16   21.49   17.68
   0  -6 -16   19.65   27.19
   0  -6  16   44.36   24.83
   0  -6 -16   -4.85   10.17
   0   6 -16  -17.41   18.10
   0   6  16  -13.45   20.92
   0  -6  17  551.35   83.21
   0  -6  17  673.86   90.30
   0  -6 -17  579.99   63.84
   0   6 -17  580.71   83.19
   0   6  17  569.90   89.92
   0  -6 -18   15.77   10.08
   0  -6  18   -9.38   18.50
   0   6  18    3.97   11.96
   0  -6  18   32.27   25.99
   0  -6  19  324.08   68.63
   0   6  19  278.01   66.22
   0  -6  19  287.52   63.81
   0  -6  20   -6.61   25.89
   0  -6  20  -18.85   26.23
   0  -6  20   15.75   16.06
   0   6  20    3.30    6.81
   0  -6  21  115.32   29.30
   0   6  21  105.33   40.06
   0  -6  21   46.08   27.28
   0  -6 -22   11.02    2.43
   0  -6  22   24.86   13.54
   0   6  22   17.72   20.74
   0  -6  23   81.20   32.94
   0  -6  23  176.52   31.50
   0  -6 -23  198.49   37.62
   0   6  23  175.02   55.73
   0  -6 -24    3.76   10.36
   0   6  24   -4.69    7.64
   0  -6 -25   53.28   18.63
   0   6  25   43.64   26.87
   0  -6 -26  112.80   28.92
   0   6  26   99.26   46.71
   0  -6  27   48.80   31.75
   0   6  27   44.05   29.58
   0  -6  28  129.33   47.82
   0   6  28   44.89   33.32
   0  -6  28  210.68   69.36
   0   6  29   11.97   17.11
   0  -6  29   37.15   25.69
   0   6  30   83.42   45.81
   0  -6  30   90.67   44.35
   0  -6  30   91.84   49.72
   0  -6  31   -8.31   18.24
   0   6  31  -19.46   34.75
   0  -6  31   38.06   39.82
   0   6  32   13.84    9.51
   0  -6  32  -26.70   34.82
   0  -6  33  -13.26   22.80
   0  -6  34    3.46   18.57
   0  -7   0    4.10    4.83
   0   7   0    0.31   11.87
   0  -7   0   -5.12    4.99
   0  -7   0   -0.28    5.17
   0  -7  -1  108.33   29.47
   0  -7   1   94.63   31.34
   0   7  -1   91.78   24.89
   0  -7  -1  101.83   22.64
   0  -7   1  115.16   27.14
   0  -7  -1  110.73   29.14
   0  -7   1   98.75   21.94
   0  -7   2 1222.68   80.90
   0   7  -2 1334.47   99.58
   0  -7   2 1258.22   99.80
   0  -7  -2 1053.74   69.08
   0  -7  -2 1238.72   94.08
   0  -7  -2 1220.60   99.23
   0   7   2 1202.15   93.53
   0   7   3  300.18   34.99
   0  -7  -3  314.92   49.63
   0  -7  -3  280.97   36.41
   0  -7  -3  315.94   48.87
   0  -7   3  281.22   43.63
   0   7  -3  308.91   49.98
   0   7   3  250.60   45.12
   0   7  -4  303.12   49.39
   0  -7  -4  293.42   36.01
   0   7   4  266.62   33.31
   0  -7   4  304.78   52.54
   0   7   4  294.37   47.53
   0  -7  -4  264.48   46.06
   0   7   4  349.43   49.30
   0  -7   5  362.74   54.53
   0  -7  -5  270.58   35.23
   0   7   5  278.09   34.17
   0   7   5  272.80   47.06
   0   7  -5  236.93   40.87
   0  -7  -5  266.93   47.76
   0   7   5  336.78   48.88
   0   7   6  909.70   80.96
   0   7  -6  758.19   78.30
   0   7   6  849.73   85.88
   0  -7   6 1028.86   89.70
   0  -7  -6  928.05   89.93
   0   7   6  827.22   57.99
   0   7  -7  793.75   82.55
   0  -7   7  669.96   72.79
   0  -7  -7  682.93   82.04
   0   7   7  790.28   86.44
   0   7   7  726.54   53.19
   0   7  -8  172.26   39.67
   0  -7  -8  167.80   31.52
   0  -7   8  106.84   28.16
   0   7   8  138.79   39.14
   0   7   8  161.14   24.97
   0  -7  -8  225.20   48.44
   0   7   8  188.80   38.10
   0   7   9  753.77   71.79
   0  -7  -9  772.10   71.73
   0   7  -9  830.07   84.80
   0  -7  -9  720.19   85.09
   0  -7   9  623.17   82.95
   0   7   9  667.55   53.75
   0   7   9  704.47   88.40
   0   7  10    6.03    3.92
   0   7  10  -10.38   20.66
   0  -7  10    8.26    8.68
   0   7 -10    3.60    3.46
   0   7  10    3.06    4.73
   0  -7 -10   21.24   24.28
   0  -7 -10   -2.85    9.11
   0   7  11  735.19   72.03
   0   7 -11  779.84   86.44
   0  -7 -11  838.79   75.25
   0   7  11  764.36   59.55
   0  -7  11  818.37   88.72
   0   7  11  783.80   91.95
   0  -7 -11  725.58   89.40
   0   7  12  387.50   51.62
   0  -7  12  437.39   68.84
   0   7 -12  441.61   66.11
   0   7  12  392.73   44.30
   0   7  12  400.22   67.76
   0  -7 -12  414.59   71.01
   0  -7 -12  403.00   53.94
   0  -7 -13  522.51   80.48
   0   7 -13  616.09   80.27
   0  -7 -13  529.31   62.03
   0   7  13  578.12   83.78
   0  -7  13  562.42   78.87
   0  -7 -14  161.06   46.31
   0   7  14  152.46   45.76
   0  -7  14  162.58   43.85
   0   7 -14  170.61   45.24
   0  -7 -14  154.34   34.52
   0   7 -15   41.33   23.81
   0  -7  15   70.47   30.58
   0  -7 -15   71.51   33.97
   0  -7 -15   42.00   16.51
   0   7  15   42.21   24.65
   0   7 -16   14.71    3.67
   0  -7  16   56.65   28.93
   0  -7 -16   30.41   12.60
   0   7  16   34.92   21.67
   0   7  17   23.23   18.67
   0  -7  17   37.35   22.02
   0  -7 -17   35.23    9.66
   0   7  18   86.39   34.03
   0  -7  18   63.05   26.22
   0  -7 -18   59.25   17.58
   0  -7  18  133.22   49.11
   0  -7  19   27.92   23.19
   0  -7 -19   26.83   15.84
   0  -7  19   31.99   24.06
   0   7  19   31.17   28.29
   0  -7 -20    9.76   12.51
   0   7  20    3.26    3.74
   0  -7  20  -16.40   25.88
   0   7  21    9.00    5.22
   0  -7  21  -23.43   33.73
   0  -7  21  -19.00   21.52
   0   7  22  158.71   55.74
   0  -7  22  108.46   22.22
   0  -7  22  167.67   36.07
   0   7  23  -22.18   25.08
   0  -7 -23  -12.57   12.18
   0  -7 -24  103.84   27.45
   0   7  24   66.84   35.00
   0  -7  24   -8.71   54.47
   0   7  25   22.06   19.67
   0  -7 -25    9.63    4.57
   0   7  26   85.26   51.71
   0  -7 -26   98.28   24.54
   0  -7  26   29.48   26.04
   0  -7  27  266.30   80.23
   0   7  27   37.36   29.93
   0  -7  28   59.65   38.79
   0   7  28   35.28   23.28
   0  -7  29  128.03   53.20
   0  -7  29  228.04   72.00
   0   7  29  130.17   60.60
   0   7  30    4.50   12.43
   0  -7  30   38.78   30.68
   0  -7  31   92.98   39.77
   0   7  31   73.35   41.13
   0  -7  31  158.71   63.06
   0  -7  32  174.62   68.00
   0  -7  32  101.57   44.72
   0  -7  33  116.33   59.70
   0  -8   0    2.69    4.52
   0  -8   0    0.24    2.67
   0  -8  -1   85.26   24.96
   0  -8   1  106.66   27.97
   0  -8  -1   82.48   25.40
   0  -8   1  105.01   27.75
   0  -8   1   91.83   24.25
   0  -8  -1   65.57   17.21
   0   8  -1   94.62   26.55
   0   8  -2   58.97   21.75
   0  -8   2   61.93   20.37
   0  -8  -2   61.40   21.23
   0  -8   2   20.27   17.21
   0  -8  -2   63.02   18.65
   0  -8  -2   36.85   20.32
   0  -8   2   64.54   22.86
   0  -8   3   -8.14   10.49
   0  -8  -3    0.73    3.75
   0   8   3   -7.01    9.13
   0  -8  -3   -4.73   10.39
   0  -8   3  -21.84   24.35
   0   8  -3   -4.45   13.39
   0  -8  -3   -3.18    8.02
   0   8   4  566.18   70.67
   0  -8  -4  529.47   67.00
   0  -8  -4  549.21   53.47
   0   8  -4  670.72   76.43
   0   8   4  806.42   80.47
   0   8   4  592.73   52.90
   0  -8   4  667.32   78.24
   0  -8  -4  621.56   77.31
   0  -8  -5  176.75   31.56
   0   8   5  190.01   28.88
   0   8   5  239.28   45.16
   0  -8  -5  173.10   41.82
   0  -8   5  188.72   42.07
   0   8   5  202.54   41.59
   0   8  -5  219.67   44.53
   0   8   6  720.23   55.64
   0   8   6  758.31   78.26
   0   8   6  691.54   82.20
   0  -8  -6  759.47   86.70
   0  -8   6  847.33   87.78
   0   8  -6  705.16   78.59
   0  -8  -7  117.48   34.87
   0   8  -7   67.23   19.75
   0   8   7  120.62   37.29
   0  -8   7   79.89   16.95
   0   8   7  113.89   22.45
   0   8   7  107.11   28.67
   0   8   8  714.26   56.46
   0   8   8  730.70   88.84
   0   8  -8  677.31   80.16
   0  -8  -8  842.83   95.00
   0   8   8  733.62   77.77
   0  -8   8  772.98   86.55
   0  -8  -9   12.85    8.60
   0  -8   9   -1.52   13.02
   0   8   9   10.07    6.83
   0   8   9   11.77    4.51
   0   8  -9   -3.03   16.44
   0  -8  -9   22.35   16.87
   0   8   9    6.49    7.73
   0  -8 -10   37.31   16.03
   0  -8 -10   48.31   27.09
   0   8  10   41.54   19.63
   0   8  10   38.23   12.11
   0  -8  10    0.27   17.29
   0   8 -10   37.70   18.00
   0   8  10   22.37   12.82
   0  -8  11  130.18   40.04
   0   8  11  147.54   24.53
   0  -8 -11  140.95   31.33
   0   8  11  136.43   40.59
   0  -8 -11  161.33   47.10
   0   8  11  137.10   31.06
   0   8 -11  157.17   39.12
   0   8  12   -2.55    4.82
   0   8 -12   -4.13    6.32
   0  -8 -12   -5.76   11.00
   0   8  12  -13.54   19.49
   0   8  12  -11.15   16.00
   0  -8  12   18.65   17.55
   0   8 -13   31.41   20.33
   0  -8 -13   -8.49   29.74
   0  -8 -13   23.49   11.38
   0   8  13   16.88    3.46
   0  -8  13   44.09   23.95
   0   8  13   20.40    8.74
   0   8 -14    4.30    9.19
   0   8  14    4.34    4.85
   0  -8 -14   -9.08   19.22
   0  -8 -14   13.06   10.11
   0  -8  14   33.12   19.58
   0   8  14    4.35   12.43
   0   8  15   54.44   16.80
   0  -8  15   52.20   19.96
   0   8 -15   63.67   28.36
   0   8  15   43.11   20.11
   0  -8 -15   42.85   21.46
   0  -8  16  959.19  112.73
   0   8  16 1008.00  125.80
   0  -8 -16  930.67   87.22
   0  -8  17 1054.49  116.86
   0  -8  17  925.41  116.69
   0   8  17  864.12  119.22
   0  -8 -17  785.99   85.10
   0  -8  18  771.74  104.24
   0  -8  18  570.39   94.66
   0   8  18  577.13   97.40
   0  -8 -18  589.62   72.71
   0  -8  19  958.38  119.98
   0   8  19  841.93  118.50
   0  -8  19  809.65  113.69
   0  -8 -19  761.75   81.27
   0  -8 -20  729.66   78.54
   0   8  20  765.06  117.52
   0  -8  20  848.09  119.43
   0  -8  20  932.31  120.58
   0  -8 -21  522.81   67.70
   0   8  21  455.33   93.66
   0  -8  21  580.55   99.33
   0  -8  21  579.70   99.58
   0   8  22  241.27   69.04
   0  -8  22  365.72   80.08
   0  -8  22  306.23   75.42
   0  -8  23  203.24   57.41
   0  -8  23  213.30   61.96
   0   8  23  199.61   63.26
   0   8  24  115.20   45.78
   0  -8  24   61.85   15.98
   0  -8 -25   -4.00    9.72
   0   8  25  -33.34   32.74
   0   8  26   -8.98   22.97
   0  -8 -26   -2.08   12.17
   0   8  27    2.00   16.28
   0  -8  27 -102.70   65.79
   0  -8  28  108.74   49.00
   0   8  28   49.41   36.70
   0  -8  29  191.77   71.83
   0   8  29   60.46   44.64
   0  -8  29   95.87   47.91
   0   8  30   59.98   34.30
   0  -8  30  120.50   54.91
   0  -8  31  200.88   72.98
   0  -8  31   95.43   50.50
   0  -8  32   88.93   46.87
   0  -8  32   94.42   52.58
   0  -8  33   64.84   44.59
   0  -9   0   -9.32    7.83
   0  -9   0   -1.55    1.90
   0  -9  -1    9.34    2.32
   0  -9   1    9.50   13.10
   0  -9  -1    8.01    9.74
   0  -9   1  -12.66   19.20
   0   9  -1  -24.78   21.15
   0  -9   1    6.31    3.76
   0  -9  -1    1.63    8.48
   0  -9   2  455.32   57.03
   0  -9   2  478.33   67.28
   0  -9   2  430.27   61.15
   0  -9  -2  358.50   49.07
   0  -9  -2  391.79   61.09
   0   9  -2  392.70   62.39
   0  -9  -2  450.49   67.17
   0   9  -3  989.74   97.54
   0  -9  -3  889.51   93.48
   0  -9   3  924.70   94.99
   0  -9   3  948.18   84.56
   0  -9  -3  977.14  101.79
   0  -9  -3  910.33   73.95
   0   9  -4  404.76   62.21
   0  -9   4  388.09   61.74
   0  -9  -4  417.31   66.48
   0  -9   4  419.29   57.20
   0  -9  -4  355.69   46.99
   0   9   4  395.16   63.13
   0  -9  -4  451.35   68.27
   0   9   4  482.71   67.65
   0   9  -5  614.99   77.60
   0   9   5  656.39   82.47
   0  -9  -5  620.42   62.72
   0   9   5  627.54   56.21
   0  -9  -5  703.97   86.01
   0  -9   5  711.83   82.76
   0  -9  -5  755.23   93.27
   0   9   5  703.71   80.28
   0   9   6 1049.59  107.03
   0   9  -6 1088.63  102.76
   0   9   6 1181.33  104.72
   0   9   6 1151.66   77.62
   0  -9   6 1300.53  111.95
   0  -9  -6 1244.35  117.31
   0  -9  -6 1162.85   85.46
   0   9  -7  539.07   74.66
   0   9   7  563.08   53.31
   0   9   7  548.90   71.11
   0   9   7  559.72   79.94
   0  -9  -7  550.34   78.82
   0  -9   7  644.49   79.39
   0   9  -8  691.22   85.03
   0  -9   8  749.23   89.80
   0   9   8  590.58   56.31
   0  -9  -8  668.17   87.79
   0   9   8  660.96   88.91
   0   9   8  684.49   81.04
   0   9   9  313.61   59.86
   0  -9  -9  287.03   58.38
   0   9  -9  312.82   58.19
   0   9   9  260.59   37.72
   0   9   9  266.38   49.18
   0  -9   9  254.13   52.15
   0  -9 -10  495.50   77.96
   0  -9  10  463.99   75.36
   0   9  10  454.49   65.00
   0   9 -10  456.04   70.72
   0  -9 -10  474.44   63.26
   0   9  10  449.46   48.27
   0   9  10  436.05   75.03
   0   9  11  145.99   27.34
   0  -9 -11  164.04   35.52
   0   9  11  148.82   36.49
   0  -9  11  187.96   49.84
   0  -9 -11  209.81   56.86
   0   9 -11  118.99   34.84
   0   9  11  151.68   45.52
   0  -9 -12  245.49   59.82
   0   9  12  273.36   39.42
   0  -9 -12  293.79   49.96
   0  -9  12  322.27   64.33
   0   9  12  260.48   60.85
   0   9  12  265.41   46.33
   0   9 -12  288.91   58.17
   0   9 -13  104.22   34.42
   0   9  13   98.33   22.72
   0   9  13   73.48   28.79
   0   9  13   71.36   24.14
   0  -9 -13  112.05   31.60
   0  -9  13  131.33   46.69
   0  -9  14   37.89   24.02
   0   9  14   -6.64   20.54
   0   9  14   27.42   12.40
   0   9 -14   14.07   11.26
   0  -9 -14   21.59   11.17
   0   9  15  300.88   65.89
   0   9  15  312.36   43.37
   0  -9 -15  342.07   54.40
   0  -9  15  298.34   67.10
   0   9  16   23.13   12.27
   0  -9  16   49.40   32.72
   0   9  16    3.53    3.28
   0  -9 -16   32.61   19.61
   0   9  17   29.95   14.99
   0  -9  17   32.87   22.78
   0   9  17   29.03   16.90
   0  -9 -17   38.91   20.21
   0  -9 -18   36.99   15.23
   0   9  18   47.26   19.57
   0  -9  18   48.47   26.87
   0   9  18   10.56   21.08
   0  -9  18   94.18   46.00
   0  -9 -19   27.41   15.33
   0   9  19   33.79   19.96
   0   9  19   -0.12   16.62
   0  -9  19   33.98   31.68
   0   9  20   41.98   18.67
   0  -9  20   97.37   46.51
   0   9  20   27.10   18.51
   0  -9  20   27.96   28.98
   0  -9 -20   47.85   20.44
   0   9  21   22.24   12.63
   0  -9  21   68.34   36.77
   0  -9 -21   62.39   24.57
   0  -9  22   16.30   16.21
   0  -9 -22   40.36   20.80
   0   9  22   31.25   24.21
   0  -9  22   67.22   35.10
   0   9  23  216.58   68.61
   0  -9  23  266.88   68.83
   0  -9  23  166.27   60.78
   0   9  24  102.53   43.99
   0  -9  24   77.78   35.50
   0  -9  24   97.12   41.73
   0  -9  25   41.01   29.60
   0   9  25   95.97   42.70
   0  -9  26  -12.32   48.24
   0  -9 -26   55.94   23.75
   0   9  26   43.78   25.10
   0  -9  27  -86.76   72.50
   0   9  27  -31.96   41.57
   0  -9  28  -33.81   62.65
   0   9  28   51.92   33.15
   0  -9  29  140.05   63.66
   0   9  29   -3.30   16.14
   0   9  30   84.13   46.49
   0  -9  30  323.73   92.67
   0  -9  31  216.45   78.60
   0  -9  31   38.19   35.14
   0  -9  32  151.30   68.86
   0  -9  32   89.38   47.40
   0  -9  33  177.90   72.32
   0 -10   0 1417.40  122.65
   0 -10   0 1382.44  118.91
   0 -10   0 1156.37   93.92
   0 -10   1 1736.57  116.69
   0  10  -1 1959.22  153.22
   0 -10   1 2010.34  144.23
   0 -10  -1 1716.81  135.14
   0 -10   1 1645.31  139.18
   0 -10  -1 1683.27  113.32
   0 -10  -1 1983.75  148.80
   0  10  -2  729.78   89.51
   0 -10   2  809.78   92.59
   0 -10  -2  661.32   66.71
   0 -10   2  714.78   88.78
   0 -10  -2  781.57   89.45
   0 -10   2  719.50   76.74
   0 -10  -2  742.50   92.26
   0  10   3 1104.01  104.21
   0 -10   3 1028.25   93.35
   0 -10  -3 1100.89  114.44
   0 -10  -3  986.47   83.91
   0 -10  -3 1034.25  105.14
   0 -10   3 1288.55  118.06
   0 -10   3 1054.06  108.82
   0  10  -3 1132.34  113.45
   0 -10   4   60.94   22.67
   0 -10  -4   63.33   22.73
   0  10   4   80.46   30.10
   0 -10  -4   62.15   18.62
   0 -10   4   68.68   28.19
   0 -10  -4   65.32   26.66
   0  10   4   90.95   31.49
   0  10  -4   73.59   27.19
   0 -10   5  763.20   83.23
   0 -10  -5  832.90   97.55
   0 -10  -5  844.37  103.33
   0 -10   5  773.44   92.12
   0  10  -5  709.12   86.31
   0 -10  -5  778.61   74.42
   0  10   5  760.18   92.59
   0  10   5  751.99   90.40
   0  10   6  200.55   44.41
   0 -10  -6  218.99   54.16
   0 -10   6  188.88   45.59
   0 -10  -6  204.45   36.78
   0  10   6  182.56   33.01
   0 -10  -6  195.43   47.45
   0  10  -6  188.42   44.93
   0  10   6  187.06   46.98
   0  10   7   65.20   30.83
   0  10   7   54.23   22.44
   0 -10   7  107.58   37.44
   0 -10  -7   65.15   29.08
   0  10  -7   76.67   29.73
   0  10   7   57.70   16.38
   0  10  -8  127.88   37.86
   0  10   8   74.49   27.16
   0 -10   8   90.04   24.75
   0 -10  -8  114.49   38.99
   0  10   8  114.90   25.52
   0  10   8  110.59   35.69
   0 -10   9  556.24   79.41
   0  10  -9  600.83   83.65
   0 -10  -9  655.11   94.56
   0  10   9  568.29   79.72
   0  10   9  626.12   58.71
   0  10   9  617.00   90.18
   0  10 -10   65.25   26.57
   0  10  10   66.15   25.46
   0 -10 -10   53.56   20.88
   0 -10  10   71.28   27.29
   0  10  10   50.91   16.34
   0 -10 -10   76.85   35.86
   0  10  10   42.66   30.74
   0  10  11  561.60   55.50
   0 -10 -11  580.57   73.69
   0 -10  11  616.22   89.60
   0  10  11  610.55   93.72
   0 -10 -11  586.50   91.50
   0  10  11  480.15   70.78
   0  10 -11  512.33   80.07
   0  10  12   17.76    9.67
   0  10  12   10.59   11.65
   0  10 -12   22.86   15.71
   0  10  12   20.90   16.50
   0 -10  12   40.16   27.89
   0 -10 -12   22.53   18.00
   0  10  13  232.29   63.10
   0  10  13  188.34   33.40
   0 -10 -13  245.23   51.30
   0  10  13  190.05   44.71
   0 -10  13  259.23   61.91
   0  10  14    3.35    7.54
   0  10  14   -0.65    3.82
   0 -10 -14    9.30   12.25
   0  10  14    4.88    3.22
   0 -10 -15   89.40   30.63
   0 -10  15   83.22   35.41
   0  10  15   76.35   35.19
   0  10  15   80.03   22.95
   0 -10 -16  206.62   47.72
   0  10  16  200.98   34.54
   0  10  16  219.99   64.75
   0 -10  16  235.97   59.46
   0  10  17   -1.16    9.97
   0  10  17   -4.05    9.62
   0 -10 -17    1.65    6.87
   0 -10  17  -19.68   22.64
   0 -10  18   55.88   28.06
   0 -10 -18   62.85   23.39
   0  10  18   55.56   16.84
   0  10  18   30.33   14.53
   0  10  19   86.12   43.65
   0 -10  19  192.69   61.11
   0 -10 -19   67.83   22.32
   0 -10  19   80.53   38.53
   0  10  19   82.57   22.52
   0  10  20  144.49   33.39
   0  10  20  110.27   43.12
   0 -10  20  154.42   50.25
   0 -10  20  224.68   64.05
   0 -10 -20  151.58   38.06
   0 -10 -21   90.33   28.80
   0  10  21   59.85   34.50
   0  10  21  102.16   26.75
   0 -10  21   98.66   48.63
   0 -10  21  128.88   53.07
   0  10  22  109.58   28.36
   0 -10  22   77.13   35.69
   0 -10 -22  109.27   31.13
   0  10  22   68.83   37.89
   0 -10  22  191.20   63.74
   0  10  23   11.15   12.98
   0  10  23   -6.19    7.73
   0 -10  23   -1.83   23.46
   0 -10  23   13.86   27.51
   0 -10  24  148.31   44.15
   0  10  24  141.53   34.64
   0  10  24  104.23   44.30
   0 -10  24   98.73   38.75
   0 -10  25   42.50    9.41
   0  10  25    6.62   10.80
   0 -10  25   -9.08   36.89
   0  10  26   22.64   23.72
   0 -10  26  -14.60   45.27
   0  10  27   85.04   47.93
   0 -10  27   91.18   22.42
   0 -10  28  -96.14   70.77
   0  10  28  -32.38   32.39
   0 -10  29    1.72   46.79
   0  10  29   89.71   45.14
   0 -10  30  123.03   55.54
   0 -10  31  150.57   70.19
   0 -10  32  135.31   67.38
   0 -11   0    8.94   18.94
   0 -11   0   -8.21   16.08
   0 -11   0    1.12   11.70
   0 -11   1    1.06    3.51
   0 -11  -1    1.93   11.04
   0 -11  -1   24.84   23.35
   0 -11   1    3.83   13.13
   0 -11   1    5.47    5.96
   0 -11  -1   10.62    9.37
   0 -11  -2   64.07   29.75
   0 -11  -2   33.96   11.39
   0 -11  -2   34.67   15.08
   0  11  -2   50.40   24.22
   0 -11   2   40.25   17.75
   0 -11   2   30.17   12.91
   0 -11   2   35.26   19.31
   0  11   3   17.37   15.64
   0  11  -3   -2.25    4.22
   0 -11  -3   26.68   20.26
   0 -11   3   14.63    7.89
   0 -11   3   18.36   10.99
   0 -11  -3   13.42   12.19
   0 -11   3   14.46   11.76
   0 -11  -3    6.76   12.72
   0  11   4  197.88   48.97
   0 -11   4  202.45   51.75
   0  11  -4  202.66   48.32
   0 -11  -4  202.11   49.77
   0 -11   4  191.97   41.63
   0 -11  -4  197.15   51.03
   0 -11  -4  191.00   37.36
   0 -11   4  198.16   50.03
   0  11   5   13.07   15.27
   0 -11   5   -6.25   15.30
   0  11  -5   -8.97   12.66
   0 -11  -5    4.48    3.66
   0 -11  -5   -4.49   16.51
   0 -11  -5   -8.22   16.69
   0  11   5    5.23   11.42
   0 -11   5    4.17    2.91
   0 -11   6  125.85   32.56
   0  11  -6  114.76   37.10
   0  11   6  110.93   33.76
   0 -11  -6  115.92   30.26
   0 -11  -6  119.97   35.53
   0 -11  -6  130.25   37.93
   0  11   6  121.27   36.40
   0 -11   6  113.93   36.82
   0  11   7   60.70   21.99
   0  11  -7   95.15   35.00
   0 -11   7   89.99   29.57
   0  11   7  106.53   37.26
   0 -11  -7   96.66   32.43
   0 -11   7  129.07   43.09
   0 -11  -7   84.86   32.89
   0  11  -8   -2.54    7.08
   0  11   8   -2.61   12.96
   0  11   8   -1.20    5.20
   0 -11   8  -29.46   21.80
   0 -11  -8   16.15   18.49
   0  11   8   -0.59   13.25
   0  11   9  605.35   59.14
   0 -11   9  461.96   74.25
   0  11   9  515.79   86.21
   0  11  -9  591.84   85.44
   0  11   9  488.20   77.06
   0 -11  -9  594.39   91.84
   0  11  10   66.47   20.49
   0  11 -10   54.62   28.36
   0  11  10   54.46   27.60
   0  11  10   52.03   22.70
   0 -11  10   27.05    6.19
   0  11  11  300.15   59.88
   0 -11  11  305.28   65.45
   0  11  11  377.82   46.59
   0 -11 -11  396.29   64.79
   0  11  11  417.47   80.04
   0  11  12  391.60   80.55
   0  11  12  443.06   50.88
   0 -11 -12  475.44   71.06
   0  11  12  378.48   66.84
   0 -11  12  413.73   76.74
   0 -11  13  772.09  107.60
   0  11  13  770.83   67.39
   0  11  13  833.58  115.63
   0 -11 -13  778.01   91.24
   0  11  13  659.73   88.84
   0  11  14  173.31   41.98
   0  11  14  228.00   62.56
   0  11  14  206.31   35.77
   0 -11  14  218.35   58.44
   0 -11 -14  230.49   50.18
   0  11  15  981.39  128.06
   0 -11  15  795.61  111.96
   0 -11 -15  869.40   99.05
   0  11  15  791.38   70.49
   0 -11 -16  325.07   60.00
   0 -11  16  335.36   73.11
   0  11  16  299.80   44.25
   0  11  16  333.22   77.48
   0 -11 -17  159.27   44.58
   0  11  17  164.97   33.15
   0 -11  17  152.52   48.44
   0  11  17  176.40   57.62
   0 -11  18   43.10   32.63
   0 -11 -18   36.42   18.88
   0  11  18   48.16   18.16
   0  11  18   22.20   13.05
   0  11  19   -4.13   21.08
   0 -11  19   16.39    6.64
   0  11  19    9.55    8.44
   0 -11 -19    4.23    8.25
   0  11  20   -6.73    3.26
   0 -11  20    6.87   16.02
   0 -11 -20  -18.45   22.54
   0  11  20   20.17   23.92
   0 -11 -21  111.30   36.69
   0 -11  21  270.50   76.26
   0  11  21  117.92   49.75
   0 -11  21  166.98   63.61
   0  11  21  151.12   31.35
   0 -11  22   68.41   40.40
   0 -11  22   32.38   29.44
   0  11  22   21.31   13.41
   0  11  22   33.00   26.98
   0 -11  23  405.02   96.33
   0  11  23  391.12   93.44
   0  11  23  271.33   44.71
   0 -11  23  277.45   79.36
   0 -11  24  218.10   77.13
   0 -11  24  139.37   58.89
   0  11  24  152.53   59.38
   0 -11  25  558.45  112.05
   0  11  25  435.57  102.71
   0 -11  25  398.62   95.55
   0  11  26   46.58   37.39
   0 -11  26   64.99   33.32
   0 -11  26   81.14   39.11
   0 -11  27  299.21   92.12
   0  11  27  258.50   87.30
   0  11  28   86.48   53.43
   0 -11  28    8.40   40.80
   0 -11  29   58.54   27.93
   0 -11  30 -130.42   86.98
   0 -11  31  147.13   63.25
   0 -12   0   67.44   27.50
   0 -12   0  130.28   38.48
   0 -12   0  101.36   31.41
   0 -12   1 1041.76  114.64
   0 -12  -1  992.72  113.10
   0 -12   1  890.57  109.25
   0 -12  -1  920.04   90.20
   0 -12   1  941.71   96.36
   0 -12  -1  941.32  109.14
   0 -12  -2   11.28   15.17
   0 -12  -2    7.20    4.31
   0  12   2   48.18   33.62
   0 -12   2    6.35    5.80
   0  12  -2    0.23   11.17
   0 -12   2  -35.04   28.28
   0 -12  -2    6.74    5.05
   0 -12   2    4.08    2.44
   0  12   3  633.24   88.77
   0 -12  -3  576.10   72.67
   0 -12   3  663.48   91.94
   0 -12   3  573.19   87.57
   0 -12  -3  700.30   96.13
   0  12  -3  700.72   95.54
   0 -12  -3  607.75   94.79
   0 -12   3  627.19   80.63
   0  12  -4   23.55   15.90
   0 -12  -4   50.34   23.63
   0 -12  -4   24.35   18.96
   0 -12   4   62.58   26.04
   0 -12   4   56.73   26.94
   0  12   4   50.03   27.52
   0 -12  -4   49.93   18.77
   0 -12   4   50.25   20.83
   0 -12  -5  426.44   60.99
   0  12   5  420.72   75.67
   0 -12   5  452.43   78.41
   0 -12   5  378.20   65.49
   0 -12  -5  469.15   87.33
   0 -12  -5  444.29   78.85
   0  12  -5  402.56   71.39
   0 -12  -6  493.79   84.74
   0  12  -6  449.73   75.81
   0  12   6  418.51   77.79
   0 -12  -6  507.05   66.17
   0 -12   6  444.32   69.98
   0  12   6  516.30   85.59
   0 -12  -6  552.39   93.26
   0 -12   6  478.26   80.94
   0 -12  -7   27.53   26.03
   0 -12   7   18.21   15.24
   0 -12   7   82.63   40.31
   0  12   7   33.37   21.04
   0  12   7   56.90   33.91
   0 -12   8  288.93   57.62
   0  12   8  271.60   60.35
   0  12   8  232.05   62.31
   0 -12  -8  321.69   74.59
   0 -12   8  285.63   60.30
   0  12   9    6.34   11.38
   0  12   9   -2.22    7.69
   0  12   9  -15.43   22.42
   0  12  10  705.48   68.59
   0 -12  10  617.65   93.84
   0  12  10  657.10  102.26
   0  12  10  590.24   89.26
   0  12  11    6.18    9.87
   0 -12  11   -1.81   12.51
   0  12  11   -8.58   19.66
   0 -12 -11    1.22    4.05
   0  12  11   15.37   22.16
   0 -12  12  121.83   38.88
   0  12  12  150.44   41.51
   0  12  12  139.81   50.86
   0 -12 -12  201.92   49.83
   0  12  12  166.32   33.45
   0 -12  13  209.07   57.15
   0 -12 -13  212.00   49.69
   0  12  13  148.45   39.74
   0  12  13  209.35   54.84
   0  12  13  207.92   35.62
   0  12  14   -5.57    6.89
   0  12  14   -9.29   17.45
   0 -12 -14   -3.80   14.42
   0 -12  14    3.31    9.90
   0  12  14   11.48   10.30
   0 -12  15   79.98   37.72
   0 -12 -15   66.45   27.46
   0  12  15   77.44   21.63
   0  12  15   65.82   30.22
   0  12  16   66.12   18.58
   0 -12  16   92.98   47.39
   0  12  16   62.38   36.60
   0 -12 -16   42.42   19.64
   0 -12  17  163.18   56.25
   0 -12 -17  109.96   39.01
   0  12  17  133.14   29.67
   0  12  17  103.14   47.13
   0 -12 -18  359.12   68.84
   0  12  18  373.84   87.44
   0 -12  18  352.91   78.70
   0  12  18  329.42   45.21
   0 -12 -19   27.73   17.02
   0 -12  19   32.00   28.82
   0  12  19   52.35   35.79
   0  12  19   36.35   11.34
   0  12  20  456.39  100.65
   0  12  20  385.88   50.62
   0 -12 -20  483.92   79.32
   0 -12  20  429.86   92.21
   0  12  21   40.10   17.28
   0 -12  21   52.21   36.29
   0 -12  21   38.90   32.31
   0  12  21   52.36   34.88
   0 -12  22  271.39   78.18
   0  12  22  200.68   68.16
   0 -12  22  189.91   67.10
   0  12  23   49.90   31.97
   0 -12  23   48.90   28.50
   0 -12  24   29.61   30.80
   0 -12  24   26.85   25.81
   0  12  24   28.57   28.49
   0 -12  25   66.46   41.00
   0  12  25   18.57   20.15
   0 -12  25   94.34   49.11
   0 -12  26    2.77   12.28
   0 -12  26   20.57    8.01
   0 -12  27   29.98   36.64
   0  12  27   53.48   38.63
   0 -12  27   37.76   37.60
   0 -12  28  -13.97   32.17
   0 -12  29  -22.41   42.99
   0 -12  30  -12.63   45.43
   0 -12  31  -84.39   70.04
   0 -13   0  -25.81   23.36
   0 -13   0  -37.96   30.41
   0 -13   0   -5.28   12.70
   0 -13  -1    3.96    7.03
   0 -13  -1   -0.19   11.35
   0 -13   1   -2.79    8.38
   0 -13  -1    6.36   14.82
   0  13   1    1.55    8.41
   0 -13   1  -39.38   36.53
   0 -13   1   -2.40    8.29
   0 -13  -2  283.45   62.88
   0 -13  -2  234.91   47.09
   0 -13   2  277.38   61.89
   0  13   2  260.59   60.88
   0 -13   2  232.02   52.90
   0 -13   2  247.19   52.74
   0 -13   3   24.53   24.54
   0  13   3   41.54   30.31
   0 -13  -3    9.54    8.97
   0 -13   3  -23.78   24.71
   0 -13   3   26.60   22.41
   0 -13  -3   11.95    7.86
   0 -13  -4 1734.62  163.53
   0 -13   4 1635.47  154.23
   0  13   4 1583.58  150.63
   0 -13  -4 1632.36  123.66
   0 -13   4 1745.22  143.82
   0 -13   4 1985.03  172.37
   0  13   5   25.76   24.14
   0 -13  -5   67.11   53.47
   0 -13   5   46.63   37.42
   0 -13   5   18.60   22.04
   0 -13   5   42.26   33.31
   0 -13  -5   11.16   13.51
   0 -13   6 1021.80  113.23
   0 -13  -6 1234.35  149.04
   0 -13  -6 1072.80  104.20
   0  13   6 1061.93  124.34
   0 -13   6 1099.30  125.84
   0  13   7   -9.95   13.66
   0  13   7   25.80   30.69
   0 -13   7   38.76   32.93
   0 -13  -7   16.22   14.44
   0 -13  -7    6.31   16.55
   0  13   8  682.37  106.14
   0 -13   8  672.14   97.24
   0 -13  -8  642.51  114.71
   0  13   8  591.24   93.55
   0  13   9   67.22   27.15
   0 -13   9   45.55   13.85
   0 -13  -9   84.22   40.39
   0  13   9   90.39   36.37
   0  13  10  100.85   34.23
   0 -13 -10  102.51   45.09
   0 -13  10   63.22   20.32
   0  13  10   86.60   41.59
   0  13  11   -1.35   17.69
   0 -13 -11  -10.25   16.15
   0 -13  11   -8.93   24.75
   0  13  11   -9.42   25.08
   0 -13 -12   52.27   25.96
   0  13  12   38.16   14.17
   0  13  12   40.39   15.15
   0 -13  12   37.99    9.02
   0  13  12   43.13   24.76
   0  13  13   -1.85   18.81
   0  13  13   -6.72   27.55
   0 -13 -13    8.85    7.92
   0  13  13   21.18   12.84
   0 -13  13   -0.86    7.07
   0  13  14   16.84   12.17
   0  13  14  -13.09   21.47
   0 -13 -14    7.39   10.39
   0  13  14   -4.97   16.03
   0 -13  14   32.67   23.61
   0 -13 -15  -20.17   19.29
   0  13  15  -11.00   28.25
   0  13  15   -2.43    5.07
   0  13  15  -22.00   25.33
   0 -13  15    2.79    4.20
   0 -13 -16   14.16   11.95
   0  13  16   20.79    9.36
   0 -13  16   29.69   27.31
   0  13  16   -0.69   19.56
   0 -13 -17   32.65   16.09
   0  13  17   36.83   15.10
   0  13  17   41.86   25.69
   0 -13  17   80.55   45.75
   0  13  18   -6.39    9.68
   0  13  18    0.83   14.87
   0 -13  18   25.63   33.67
   0 -13 -18    7.88   15.30
   0  13  19   -0.61    6.51
   0  13  19  -13.15   25.80
   0 -13  19  -13.89   21.68
   0 -13  20   -1.60   13.32
   0  13  20   14.65   23.78
   0 -13  21   -6.05   11.66
   0  13  21    2.83   14.73
   0 -13  22   -3.20   18.26
   0  13  22   -3.74    9.44
   0 -13  23   11.80   16.49
   0 -13  23   62.34   49.58
   0  13  23  -17.42   28.89
   0  13  24    8.68   19.73
   0 -13  24   33.77   37.18
   0 -13  24   18.86   20.37
   0 -13  25   48.22   39.26
   0 -13  25    6.24   16.52
   0  13  25    8.54   13.89
   0 -13  26  -39.54   41.76
   0 -13  26   55.83   40.93
   0  13  26  -16.61   23.80
   0 -13  27   15.82   16.28
   0 -13  27   15.22   22.81
   0 -13  28   -8.60   38.95
   0 -13  29  -21.03   43.00
   0 -13  30  -21.61   57.23
   0  14   0   25.58   33.74
   0 -14   0   13.86    5.15
   0 -14   1   95.21   26.60
   0 -14   1  141.78   37.34
   0  14   1  151.10   48.00
   0 -14  -1  133.09   41.54
   0 -14  -1  152.47   38.89
   0 -14   2   -7.09   26.55
   0  14   2   35.84   31.00
   0 -14  -2   20.61   19.17
   0 -14  -2   10.52    5.63
   0 -14   2   16.25   14.45
   0 -14   3  182.62   47.54
   0 -14  -3  172.71   43.02
   0 -14  -3  172.36   51.39
   0 -14   3  151.09   49.73
   0  14   3  192.59   58.30
   0 -14  -4  168.55   55.49
   0  14   4  155.86   52.67
   0 -14   4  198.34   58.21
   0 -14   4  202.41   53.11
   0 -14  -4  153.31   42.03
   0 -14  -5    5.21   26.74
   0 -14   5    7.51   21.37
   0  14   5    2.07   17.09
   0 -14  -5    8.76   12.92
   0 -14   6  587.98   98.98
   0 -14  -6  516.51   75.16
   0  14   6  465.03   89.66
   0 -14  -6  611.75  107.67
   0 -14  -7   77.88   30.33
   0  14   7   91.23   40.52
   0 -14  -7  100.13   49.37
   0 -14   7  118.18   48.82
   0 -14   8  210.98   62.28
   0  14   8  174.98   54.19
   0 -14  -8  256.00   70.58
   0  14   8  166.21   50.29
   0  14   9  153.48   53.94
   0  14   9  148.69   46.13
   0 -14   9  120.55   32.12
   0 -14  -9  228.56   67.04
   0 -14  10  158.47   50.38
   0  14  10  135.25   44.01
   0 -14 -10  212.07   64.68
   0  14  10  170.98   58.18
   0 -14  11  175.98   49.19
   0 -14 -11  248.16   74.30
   0  14  11  167.19   47.94
   0 -14 -11  203.34   55.88
   0  14  11  181.85   60.74
   0 -14  12    6.19   16.64
   0 -14 -12  -33.14   39.07
   0  14  12    7.71   12.14
   0  14  12  -15.83   27.09
   0 -14 -12   -8.27   20.51
   0  14  13  130.82   50.88
   0 -14  13  106.74   42.93
   0 -14 -13  113.55   38.56
   0  14  13   94.29   36.11
   0  14  14   18.73   15.83
   0 -14  14   39.71   32.63
   0  14  14   63.13   37.54
   0 -14 -14   28.46   18.30
   0  14  15   42.34   19.57
   0  14  15   97.83   44.97
   0  14  15   88.75   25.95
   0 -14  15   61.71   35.22
   0 -14  16  334.79   80.27
   0  14  16  362.08   49.17
   0  14  16  265.23   74.64
   0 -14  17   11.38    9.77
   0  14  17   -6.73   15.84
   0  14  17    6.50    2.88
   0  14  18  396.93   48.68
   0  14  18  355.11   89.35
   0 -14  18  396.28   91.38
   0 -14  19   44.03   39.20
   0  14  19   27.43   26.31
   0  14  20  234.50   72.69
   0 -14  20  272.93   76.37
   0  14  21   -9.23   22.89
   0 -14  21  -20.76   27.29
   0 -14  22  199.07   69.85
   0 -14  22  204.99   67.38
   0  14  22  168.18   65.58
   0  14 -23   41.29   35.27
   0 -14  23   72.74   49.81
   0  14  23  -12.69   28.28
   0 -14  23  -11.84   18.26
   0 -14  24  112.56   56.89
   0  14  24   47.48   38.35
   0 -14  24   24.51   12.71
   0 -14  25  -10.94   11.31
   0 -14  25   55.25   41.96
   0 -14  26  -28.47   30.26
   0 -14  26   51.93   45.72
   0 -14  27   50.69   46.75
   0 -14  28   47.12   41.49
   0 -14  29  -64.51   56.71
   0 -15   0    2.15    5.59
   0  15   0   16.30   21.52
   0 -15   1    0.55    7.71
   0 -15  -1  -39.12   31.36
   0  15  -1   15.53   18.76
   0 -15   1  -29.38   28.23
   0  15   1    2.23   13.49
   0 -15  -1   -3.96   20.18
   0 -15   2   74.95   30.95
   0  15  -2  121.50   47.12
   0  15   2   81.60   36.28
   0 -15  -2   77.12   37.13
   0 -15   2   72.49   32.77
   0 -15  -2   88.87   31.79
   0 -15   3    9.34    6.77
   0  15   3   30.60   23.52
   0 -15  -3   41.15   22.78
   0 -15  -3   65.16   42.04
   0  15   4  348.61   77.22
   0 -15   4  411.20   83.86
   0 -15  -4  389.01   82.63
   0 -15  -4  388.08   66.70
   0 -15   5   24.46   23.79
   0 -15  -5   15.52   12.86
   0  15   5   21.47   22.45
   0 -15  -5   33.14   35.16
   0 -15   6  424.89   81.70
   0 -15  -6  507.71  101.01
   0  15   6  325.87   77.58
   0 -15  -6  453.34   71.02
   0 -15  -7   22.26   26.97
   0  15   7   -3.38   13.06
   0 -15   7   26.18   33.66
   0 -15  -7   -9.84   14.88
   0 -15   8  312.77   73.77
   0 -15  -8  324.98   83.73
   0  15   8  265.00   66.43
   0 -15  -9   -5.58   23.89
   0  15   9    1.68    7.72
   0 -15   9  -12.87   31.59
   0 -15 -10  114.87   50.08
   0 -15  10   34.56   20.03
   0  15  10   92.81   36.57
   0  15  10   58.32   30.46
   0  15  11  400.68   88.42
   0 -15 -11  457.10  104.59
   0  15  11  341.36   79.29
   0 -15  11  295.00   72.09
   0  15  12   74.17   34.68
   0  15  12   84.61   43.64
   0 -15 -12  136.11   53.36
   0 -15  12   37.42    6.00
   0  15  13  563.01  102.55
   0 -15  13  514.06   96.21
   0 -15 -13  768.24  139.27
   0  15  13  584.74  107.96
   0  15  14   11.67    7.46
   0 -15  14  -26.68   24.01
   0 -15 -14    1.63   25.78
   0  15  14   33.13   29.21
   0  15  15  437.74   90.30
   0  15  15  509.51  104.43
   0 -15  15  430.19   92.69
   0  15  16   27.49   26.28
   0 -15  16   38.76   36.68
   0  15  17  373.40   90.71
   0 -15  17  376.61   85.15
   0 -15  18   -9.22   21.13
   0  15  18   -6.39   18.22
   0 -15  19  -20.18   18.33
   0  15  19   19.59   19.72
   0  15  20   -9.08   21.39
   0 -15  20   -5.26    9.82
   0  15  21   67.72   41.99
   0 -15  21   27.43   27.84
   0  15 -22   15.59   21.78
   0 -15  22   19.58   15.30
   0  15  22    7.70   12.81
   0  15  23   82.29   45.29
   0 -15  23  193.93   72.53
   0  15 -23  164.08   57.74
   0 -15  23  136.32   57.83
   0 -15  24   31.40   40.72
   0 -15  24   69.74   52.40
   0 -15  25  311.32   93.79
   0 -15  26   67.94   53.88
   0 -15  27  195.65   77.60
   0 -15  28   47.28   49.87
   0 -16   0   22.83   21.83
   0  16   0   20.71   20.81
   0  16  -1  975.41  134.89
   0 -16  -1 1017.58  115.03
   0 -16  -1  982.42  136.99
   0 -16   1  960.95  132.73
   0  16   1 1022.70  136.34
   0  16  -2   48.17   51.94
   0 -16  -2   21.23   24.55
   0 -16  -2   27.13   24.90
   0 -16   2   32.18   45.30
   0  16   2   68.48   39.28
   0 -16  -3  800.97  100.68
   0 -16   3  768.11  117.06
   0  16  -3  786.20  121.09
   0 -16  -3  819.41  126.32
   0  16   3  833.85  124.97
   0 -16  -4   84.74   55.08
   0  16  -4   38.65   36.36
   0  16   4   25.20   15.08
   0 -16  -4    4.14   11.79
   0 -16   4   15.35   22.79
   0 -16  -5   37.42   23.41
   0 -16   5   35.63   25.28
   0 -16  -5   41.75   19.70
   0  16   5   97.38   45.35
   0 -16  -6   -9.57   11.58
   0 -16  -6    6.57    9.22
   0 -16   6   25.67   27.17
   0  16   6  -10.93   16.10
   0  16   7  -10.62   23.73
   0 -16  -7   19.07   12.08
   0 -16   7   38.98   32.65
   0 -16  -7    0.52   11.50
   0 -16  -8   23.73   22.32
   0  16   8    3.93   23.71
   0 -16   8   30.31   29.01
   0 -16   9  307.29   69.53
   0  16   9  342.85   82.24
   0 -16  -9  445.90  104.33
   0 -16 -10   -4.76   23.07
   0  16  10   -2.40   10.79
   0 -16  10  -19.00   30.30
   0  16  11  291.29   77.74
   0  16  11  299.92   76.86
   0 -16 -11  430.38  100.58
   0 -16  11  290.08   74.27
   0 -16  12  -35.27   24.87
   0 -16 -12    3.86   18.32
   0  16  12   33.30   29.71
   0  16  12   14.39   18.47
   0 -16  13  360.74   89.91
   0  16  13  449.96   99.61
   0 -16 -13  576.38  122.94
   0  16  13  427.60   92.81
   0 -16 -14    0.25   11.39
   0  16  14   35.41   31.76
   0  16  14   16.81   11.45
   0 -16  14   28.36   23.20
   0 -16 -15  102.34   54.52
   0 -16  15   94.55   42.42
   0  16  15  100.18   53.01
   0  16  15   83.81   42.50
   0  16  16   11.56   13.49
   0 -16 -16   28.54   31.83
   0 -16  16    4.91   10.77
   0 -16  17   36.28   32.87
   0  16  17   -3.84    4.89
   0 -16  18   14.94   23.66
   0  16  18   18.26   16.84
   0 -16  19   27.24   29.00
   0  16  19    9.17   19.50
   0  16 -19   32.78   33.43
   0  16 -20   13.63   22.72
   0  16  20  -18.13   30.32
   0 -16  20    1.58   14.61
   0  16 -21   -6.62   16.49
   0  16  21    7.20   12.39
   0 -16  21   20.31   26.06
   0  16 -22   14.93   11.59
   0 -16  22  -37.20   34.98
   0 -16  23   19.89   16.31
   0 -16  23   97.06   52.05
   0  16 -23   24.54   31.57
   0 -16  24  136.38   73.86
   0 -16  25  188.01   76.42
   0 -16  26   85.77   57.44
   0  17   0   -9.52   24.62
   0 -17   0  -12.39   26.53
   0 -17  -1  -14.79   41.09
   0  17  -1   57.81   41.95
   0 -17   1   -2.12   21.90
   0  17   1   57.39   33.77
   0 -17   2   50.61   25.17
   0  17   2   93.89   46.70
   0 -17  -2   66.24   27.10
   0  17  -2   78.22   38.64
   0 -17  -2   26.30   13.85
   0  17  -3   46.50   47.12
   0 -17   3   16.02   33.71
   0 -17  -3   27.19   21.31
   0  17   3   24.57   31.78
   0 -17  -3    3.21   21.11
   0 -17   4  270.23   70.49
   0 -17  -4  317.29   81.32
   0 -17  -4  303.90   64.16
   0  17  -4  371.93   88.56
   0  17   4  360.89   86.27
   0 -17  -5    1.98   12.51
   0  17  -5   27.85   31.72
   0 -17  -5    6.87   22.69
   0 -17   5    0.62   14.03
   0  17   5    7.58   23.32
   0 -17  -6  300.61   60.44
   0 -17   6  325.33   77.89
   0  17   6  323.13   83.02
   0 -17  -6  300.64   76.37
   0  17  -6  318.07   79.11
   0 -17  -7   20.03   21.56
   0 -17   7   74.32   52.70
   0  17   7   13.85   16.61
   0  17  -7   37.22   33.23
   0 -17   8  396.98   86.31
   0  17   8  312.12   79.50
   0 -17  -8  485.81  103.92
   0  17  -8  403.88   90.83
   0  17   9  115.76   48.76
   0  17  -9  149.40   58.63
   0 -17   9   42.17   13.38
   0 -17  -9  216.71   75.94
   0 -17  10   92.84   30.18
   0  17  10  106.27   48.31
   0 -17 -10  197.88   69.60
   0 -17  11  301.97   77.93
   0 -17 -11  529.04  123.28
   0  17  11  344.91   86.34
   0  17  12    2.68   19.48
   0 -17  12   32.06   14.04
   0  17  13  410.51   97.45
   0  17  13  545.00  111.59
   0 -17  13  499.51  103.44
   0 -17 -13  739.40  148.01
   0  17  14   34.36   32.09
   0 -17  14   17.16   38.19
   0  17  14  -10.78   20.40
   0 -17 -14   31.21   33.27
   0 -17  15  374.94   94.68
   0 -17 -15  489.06  119.73
   0  17 -15  428.91   96.61
   0  17  15  435.45  101.23
   0  17  15  336.22   87.62
   0 -17  16    2.81   31.57
   0 -17 -16   10.48   20.43
   0  17  16   18.25   14.82
   0  17 -16   40.16   36.43
   0 -17  17  356.64   92.70
   0  17  17  309.27   88.34
   0 -17 -17  423.63  110.65
   0  17 -17  389.26   92.87
   0 -17 -18  -17.60   31.61
   0 -17  18   -4.38   12.49
   0  17  18   -0.68   10.88
   0  17 -18   33.51   40.61
   0 -17  19   34.06   38.39
   0 -17 -19    9.54   13.88
   0  17 -19    3.59    9.81
   0  17  19    1.70   15.62
   0  17 -20   25.30   32.63
   0  17  20   23.83   12.14
   0 -17  20   35.78   43.12
   0 -17  21   24.67   21.63
   0  17 -21   35.10   28.01
   0  17 -22   18.33   28.14
   0 -17  23  260.06   84.74
   0 -17  24   78.27   50.30
   0 -17  25  227.67   81.97
   0 -18   0  -28.98   35.35
   0  18   0   11.63   20.14
   0 -18  -1  -29.91   40.18
   0  18  -1   10.35   21.38
   0 -18   1   24.45   18.96
   0  18   1   -1.78   10.59
   0 -18  -2  -31.02   38.68
   0 -18   2  -15.71   36.01
   0  18   2   12.78   26.94
   0  18  -2   14.59   25.40
   0  18  -3   49.61   32.03
   0 -18  -3   -2.03   27.46
   0 -18   3   17.04   10.58
   0  18   3    6.65   14.83
   0  18  -4   88.84   51.18
   0  18   4   91.69   45.66
   0 -18  -4   84.33   43.28
   0 -18   4   83.30   47.90
   0 -18   5   49.50   44.69
   0  18  -5   16.65   31.03
   0  18   5    9.84   14.00
   0 -18  -5   32.29   33.82
   0 -18  -6  255.17   82.48
   0  18  -6  166.13   66.26
   0  18   6  163.39   58.08
   0 -18   6  220.05   71.17
   0  18   7   26.82   24.68
   0  18  -7   67.56   43.14
   0 -18   7   85.03   43.14
   0 -18  -7  100.19   53.16
   0  18  -8  241.57   75.76
   0  18   8  196.39   66.02
   0 -18  -8  306.56   91.00
   0 -18   8  248.38   72.36
   0  18   9  113.91   48.50
   0  18  -9  110.25   56.51
   0 -18   9   59.14   29.79
   0 -18  -9  167.10   71.77
   0 -18 -10  249.18   82.01
   0  18  10  138.38   53.98
   0  18 -10  202.81   71.79
   0 -18  10  140.03   48.53
   0 -18 -11   56.38   29.57
   0  18  11   -4.71   31.41
   0 -18  11   -5.70   35.00
   0  18 -11   43.27   37.07
   0  18  12  -13.54   31.62
   0 -18  12  -14.32   24.30
   0  18 -12   31.17   34.04
   0 -18 -12   24.65   24.70
   0  18  13   33.45   31.57
   0 -18  13   53.04   38.12
   0  18 -13   41.14   29.97
   0 -18 -13   94.10   52.61
   0  18 -14  107.53   56.25
   0 -18 -14   54.96   39.93
   0 -18  14   48.25   33.00
   0  18  14   36.01   34.04
   0  18  15  -26.02   26.00
   0  18 -15   37.72   37.92
   0  18  15    1.29   19.15
   0 -18 -15   -3.98    9.83
   0 -18  15   11.70   19.62
   0 -18 -16  253.78   82.87
   0 -18  16  143.16   58.41
   0  18 -16  227.39   78.68
   0  18  16  182.78   67.75
   0  18  17   -3.02   19.99
   0 -18 -17  -11.57   30.19
   0 -18  17    6.14   23.02
   0  18 -17   27.17   34.65
   0  18 -18  484.19  104.82
   0 -18  18  431.82  107.32
   0 -18 -18  648.85  144.75
   0  18  18  484.11  113.95
   0  18 -19   35.57   35.91
   0 -18  19   41.34   50.05
   0  18 -20  407.69   99.72
   0  18 -21    8.91   17.09
   0  18 -22  261.86   80.10
   0  19   0  -37.18   33.40
   0 -19   0  -31.46   41.33
   0  19  -1   -4.49   12.97
   0 -19  -1   11.35   21.99
   0  19   1  -25.52   32.79
   0 -19   1   29.75   21.09
   0  19   2  190.56   66.99
   0 -19  -2  147.14   49.59
   0 -19   2  144.35   55.70
   0  19  -2  142.42   54.67
   0  19   3   20.24   24.43
   0 -19  -3   17.02   19.57
   0  19  -3   85.33   45.39
   0 -19   3   61.40   53.70
   0 -19   4  600.36  115.10
   0 -19  -4  712.18  129.06
   0  19   4  558.61  115.17
   0  19  -4  580.78  117.47
   0 -19   5   90.68   56.65
   0 -19  -5  227.60   77.11
   0  19  -5   90.54   51.60
   0  19   5   85.19   48.61
   0  19  -6  408.98   97.57
   0 -19   6  322.29   84.84
   0 -19  -6  476.74  109.36
   0  19   6  330.71   89.24
   0 -19   7  172.73   69.39
   0 -19  -7  167.94   72.42
   0  19   7  128.09   62.71
   0  19  -7  141.24   67.87
   0  19   8  288.34   82.45
   0 -19   8  404.53   97.31
   0 -19  -8  446.28  112.28
   0  19  -8  319.62   86.98
   0  19   9   47.02   24.82
   0 -19  -9  115.73   62.65
   0  19  -9  102.31   51.46
   0 -19   9   16.74    7.91
   0 -19 -10   54.37   43.33
   0  19 -10   42.03   31.79
   0  19  10   -0.66   19.52
   0 -19  10  -14.51   36.39
   0  19  11  -14.42   42.49
   0 -19 -11   34.07   30.65
   0 -19  11   17.53   18.49
   0  19 -11   39.59   31.42
   0  19  12   -6.55   24.91
   0 -19  12   -9.93   18.95
   0 -19 -12   14.89   12.81
   0  19 -12   -9.07   10.74
   0  19  13   -4.96   21.03
   0 -19  13   27.28   13.11
   0 -19 -13   23.02   10.86
   0  19 -13   49.93   31.18
   0  19  14  -12.69   24.87
   0 -19 -14   -5.42   21.02
   0 -19  14   -3.39   13.79
   0  19 -14   29.91   26.60
   0 -19  15    4.12    8.23
   0  19 -15   22.55   20.96
   0 -19 -15  -17.66   32.28
   0 -19  16   24.69   26.13
   0  19 -16   46.50   31.98
   0  19 -17  -22.42   24.88
   0 -19  17   29.91   30.47
   0  19 -18   24.88   22.59
   0  19 -19   -6.75   22.37
   0  19 -20  -13.56   11.52
   0  19 -21   28.03   30.36
   0 -20   0   86.43   55.74
   0  20   0   63.53   37.16
   0 -20   1  274.68   82.97
   0  20   1  292.63   88.10
   0  20  -1  278.70   86.23
   0 -20  -1  240.90   77.61
   0 -20   2  153.15   69.04
   0  20   2  121.27   56.93
   0  20  -2  139.59   61.83
   0 -20  -2  177.09   66.41
   0  20   3  190.23   66.67
   0 -20  -3  187.70   69.70
   0  20  -3  196.58   71.22
   0 -20   3  164.87   64.52
   0 -20   4    0.60   16.14
   0  20   4   -5.51   21.52
   0 -20  -4  -18.16   29.07
   0  20  -4   10.69   22.83
   0 -20  -5   74.43   41.86
   0 -20   5  114.77   54.11
   0  20  -5   82.90   43.91
   0  20   5   10.76   14.80
   0  20   6   49.26   16.26
   0 -20   6  104.65   56.53
   0 -20  -6   91.80   52.24
   0  20  -6  106.23   59.85
   0  20   7  -42.95   47.24
   0 -20  -7   21.43   38.00
   0  20  -7  -15.01   14.17
   0 -20   7   54.40   48.96
   0 -20   8   80.32   49.23
   0 -20  -8  118.22   56.20
   0  20  -8  112.75   51.87
   0  20   8   44.26   30.43
   0 -20   9  -33.07   40.46
   0  20   9  -10.66   24.03
   0  20  -9   75.41   45.98
   0 -20  -9   34.23   41.87
   0  20  10   16.25    9.53
   0 -20 -10  108.08   56.30
   0 -20  10   70.56   23.98
   0  20 -10  125.76   62.42
   0 -20 -11   83.71   42.97
   0  20  11   35.34   17.49
   0 -20  11   72.14   29.66
   0  20 -11  105.46   52.38
   0  20 -12   15.29   27.24
   0 -20 -12    7.67   27.23
   0  20  12  -12.39   27.58
   0 -20  12    9.97   10.50
   0 -20  13   16.55   13.70
   0  20 -13   32.39   17.79
   0  20  13   22.80   11.90
   0  20 -14  -12.21   25.54
   0  20  14  -47.12   49.98
   0 -20  14  -12.49    7.68
   0  20 -15  145.46   67.57
   0  20 -16   63.75   41.39
   0  20 -17   70.79   56.57
   0  20 -18   95.29   53.15
   0  20 -19   -9.86   21.43
   0  20 -20   32.38   27.74
   0  21   0    2.16   16.62
   0 -21   0   16.61   29.41
   0  21  -1   16.60   21.95
   0 -21   1   20.24   21.71
   0 -21  -1   15.03   11.65
   0  21   1  -10.36   17.42
   0 -21   2   22.72   37.31
   0  21   2   13.91   28.48
   0 -21  -2   -5.61   34.29
   0  21  -2   -4.00   21.02
   0  21   3   -2.08   29.54
   0 -21  -3    9.44   22.93
   0 -21   3    1.96   29.62
   0  21  -3   -3.56   12.59
   0 -21  -4   43.84   14.13
   0  21  -4   64.25   37.61
   0 -21   4   58.62   35.69
   0  21   4   36.54   13.71
   0 -21   5   -5.82   21.93
   0  21  -5    1.15   19.39
   0  21   5  -24.01   24.77
   0 -21  -5  -21.24   28.47
   0 -21   6   85.80   46.18
   0  21   6   26.27   17.82
   0  21  -6  -10.33   31.51
   0 -21  -6    8.39   24.79
   0  21   7   -6.83   36.26
   0  21  -7   23.66   10.27
   0 -21   7   52.79   40.65
   0 -21  -7  -24.64   40.49
   0 -21  -8   11.46   17.86
   0  21   8  -30.73   34.64
   0  21  -8    0.34   26.23
   0 -21   8  -47.66   39.88
   0  21   9    1.95   19.58
   0 -21   9  -28.53   46.41
   0  21  -9   -3.32    8.14
   0  21  10  -45.14   37.05
   0  21 -10  -20.09   30.18
   0  21 -11   53.87   34.54
   0  21  11  117.66   56.98
   0  21  12   44.01   38.68
   0  21 -12   68.48   51.16
   0  21 -13  176.80   77.65
   0  21 -14   38.82   37.69
  -1   0  34    2.82   18.58
  -1   0  33   39.14   34.77
  -1   0  32   85.75   52.56
  -1   0  31   15.05   27.53
  -1   0  30  329.89   66.43
  -1   0  30  234.23   73.22
  -1   0  29   16.25   15.44
  -1   0  29  -31.81   44.13
  -1   0  28  596.55   89.58
  -1   0  28  510.54  103.00
  -1   0  27  -30.75   36.84
  -1   0  27  -18.67   23.38
  -1   0  26  477.71   78.52
  -1   0  26  420.35   86.99
   1   0 -25    4.30    1.87
  -1   0  25  -12.75   15.85
  -1   0  25  -29.03   34.58
  -1   0  24   41.96   12.31
  -1   0  24   86.70   29.50
   1   0 -24  128.23   22.58
  -1   0  23   -8.78   24.91
   1   0 -23   -2.57    5.71
  -1   0  23   -8.09   19.89
  -1   0  22  195.71   51.97
   1   0 -22  309.01   36.91
  -1   0  22  252.73   50.73
  -1   0  21   -2.97   15.35
  -1   0  21   11.03   14.35
   1   0 -20 1044.73  110.48
   1   0 -20  918.80  106.51
  -1   0  20  937.86  111.67
  -1   0  20  957.01   96.67
  -1   0  19   14.47   17.00
   1   0 -19   51.10   30.26
   1   0 -19   16.45   21.39
  -1   0  19    3.07    8.58
  -1   0  18 1240.52  118.60
   1   0 -18 1419.32  126.51
  -1   0  18 1323.09  105.76
   1   0 -18 1424.14  122.37
  -1   0  17   37.17   24.93
  -1   0  17   39.79   20.43
   1   0 -17   20.74   18.43
   1   0 -17   75.65   33.35
  -1   0  16 2608.16  158.72
   1   0 -16 2882.16  168.86
  -1   0  16 2503.11  135.75
   1   0 -16 2575.65  152.21
  -1   0  15   14.52   14.08
   1   0 -15   20.33   16.36
  -1   0  15   58.11   28.61
   1   0 -15   22.54   15.38
   1   0 -14 1842.68  125.19
   1   0 -14 1874.83  123.13
  -1   0  14 1960.17  119.34
  -1   0  14 1810.35  108.51
  -1   0  13   19.77   12.75
   1   0 -13   -2.10   14.68
   1   0 -13   -0.54    6.83
   1   0 -12 1484.85  100.40
  -1   0  12 1478.87   90.18
   1   0 -12 1482.65  108.80
  -1   0  11   11.10   10.58
   1   0 -11   -1.93    7.99
   1   0 -11  -15.44   17.84
   1   0 -10  772.68   65.57
  -1   0  10  711.21   56.30
   1   0 -10  587.24   58.59
  -1   0  10  788.84   64.64
  -1   0   9    5.88    7.41
  -1   0   9   26.43   15.85
   1   0  -9  -15.66   13.68
   1   0  -9   -5.30    9.53
   1   0  -9   16.06    9.21
   1   0  -8 1257.82   53.36
  -1   0   8 1288.16   76.69
   1   0  -8 1312.57   77.20
  -1   0   8 1194.23   67.08
  -1   0   7    2.03    2.28
   1   0  -7   -1.17    2.54
   1   0  -6  593.47   38.44
  -1   0   6  771.29   47.15
  -1   0   6  733.48   36.77
  -1   0   6  712.06   44.99
   1   0  -6  733.92   36.43
  -1   0   5   -4.06    4.09
  -1   0   5   12.00    8.18
   1   0  -5    8.85    6.40
  -1   0  -4   16.34    9.69
   1   0   4  -64.39   28.48
  -1   0  -5  -24.63   13.20
   1   0   6  288.29   44.44
  -1   0  -6  153.61   27.22
  -1   0  -7    5.64   10.07
  -1   0  -7   -7.11    6.98
  -1   0  -8 1198.35   84.42
   1   0   8 1183.97   87.64
  -1   0  -9   -2.50    4.47
  -1   0  -9    0.05    5.98
  -1   0 -10 2327.22  125.83
  -1   0 -10 2270.30  121.36
   1   0  10 2501.35  125.96
  -1   0 -11   -8.04    6.02
  -1   0 -11    7.96   10.09
   1   0  12 2081.55   96.28
  -1   0 -12 2254.45  130.74
  -1   0 -12 2538.30  142.02
   1   0  12 2706.90  137.64
  -1   0 -13    5.26    7.12
  -1   0 -13   23.82   19.25
   1   0  13   37.52   17.23
   1   0  14  498.91   51.25
  -1   0 -14  567.18   71.98
   1   0  14  696.45   74.88
  -1   0 -14  556.20   72.84
  -1   0 -14  542.79   29.83
   1   0  15   10.66    9.11
  -1   0 -15    0.77    2.95
  -1   0 -15   -8.35   16.52
   1   0  16   -0.45    9.27
   1   0  16   45.70   26.53
  -1   0 -16    4.31    2.82
  -1   0 -16    6.85    8.71
  -1   0 -16   52.59   31.29
  -1   0 -17   -8.18   13.44
  -1   0 -17   12.42   16.68
  -1   0 -17   -0.69    2.01
   1   0  17   14.39   20.54
   1   0  17   -6.71   12.27
   1   0  18   64.37   20.08
  -1   0 -18   62.69   21.95
   1   0  18   53.03   35.32
  -1   0 -18  113.88   40.85
  -1   0 -18   51.01    9.26
   1   0  19   14.06   22.83
  -1   0 -19   44.37   27.35
   1   0  19   -2.42    7.92
   1   0  20  908.49  115.34
   1   0  20  948.28   89.62
   1   0  21   19.18   15.57
   1   0  21   20.94   11.78
   1   0  22 1716.89  167.58
   1   0  22 1784.99  131.26
   1   0  23   23.25   12.94
   1   0  23   27.13   20.55
   1   0  24 1276.65  149.67
   1   0  24 1217.15  112.24
   1   0  25   28.74   16.35
   1   0  25    2.66    8.34
   1   0  26  422.71   71.34
   1   0  26  341.49   80.49
   1   0  27  -94.84   44.16
   1   0  27    1.71   11.86
   1   0  28  164.90   43.93
   1   0  28   63.50   32.67
   1   0  29    0.46    9.89
   1   0  29  -51.95   47.44
   1   0  30  -10.83   32.64
   1   0  31  -36.63   43.83
   1   0  32  -69.04   54.53
   1   0  33  -17.78   35.78
  -1  -1  35   62.54   46.04
  -1  -1  34   39.82   35.69
  -1   1  34   26.56   21.73
  -1   1  33   23.27   30.54
  -1  -1  33   -2.16   23.84
  -1   1  32  148.48   63.63
  -1  -1  32    4.32   38.80
  -1   1  31   46.88   39.21
  -1  -1  31    2.36    8.90
  -1   1  30  290.58   87.91
  -1  -1  30  260.78   63.17
  -1   1  30  283.48   59.34
  -1  -1  30  206.43   62.58
  -1  -1  29   28.99   18.06
  -1   1  29   27.53   20.17
  -1   1  29   50.92   38.23
  -1  -1  29    3.18   30.16
  -1  -1  28  129.57   44.16
  -1   1  28  172.84   46.95
  -1  -1  28   90.92   38.84
  -1   1  28  138.68   44.86
  -1  -1  27   89.85   34.03
  -1  -1  27   74.16   30.86
  -1   1  27   67.07   27.80
  -1   1  27   71.67   29.22
  -1  -1  26   90.42   38.72
  -1   1  26   -0.15   42.28
  -1   1  26   70.62   28.59
  -1  -1  26   88.69   35.45
   1   1 -25  199.36   27.40
  -1  -1  25  140.79   42.17
  -1  -1  25  165.27   48.00
  -1   1  25  173.30   44.61
  -1   1  25   83.04   31.81
   1  -1 -24   13.55    7.56
   1   1 -24    5.16    1.39
  -1  -1  24   -8.62   22.37
  -1   1  24   19.82   17.81
  -1  -1  24    2.40   12.75
  -1   1  23  320.58   56.60
   1  -1 -23  378.09   40.82
  -1  -1  23  323.41   62.77
  -1  -1  23  304.26   63.90
  -1   1  23  249.21   50.41
  -1  -1  22   13.41    9.98
   1  -1 -22   16.28    6.42
  -1   1  22   32.27   21.08
  -1   1  22  -10.91   29.67
  -1  -1  22   39.43   25.13
  -1  -1  21  535.15   83.83
   1  -1 -21  459.61   44.59
  -1   1  21  415.96   76.99
  -1  -1  21  403.52   67.09
  -1   1  21  451.15   64.90
  -1   1  20  -14.74   25.98
   1  -1 -20   24.47   22.52
  -1  -1  20    3.82   14.04
  -1   1  20    7.15    9.31
   1  -1 -20   -3.25    7.29
   1   1 -20   16.85   16.93
  -1  -1  20   -0.44    6.29
   1  -1 -20  -16.46   20.18
   1  -1 -19  229.89   54.49
   1  -1 -19  193.46   28.18
   1  -1 -19  224.56   50.96
  -1  -1  19  215.74   46.43
  -1   1  19  141.56   40.11
   1   1 -19  210.78   50.29
  -1  -1  19  278.60   57.19
  -1   1  19  195.71   40.42
   1  -1 -18   94.45   18.78
  -1   1  18   31.86    3.37
   1   1 -18   82.70   29.39
  -1  -1  18   82.02   29.00
  -1   1  18   81.25   24.15
   1  -1 -18   83.02   31.98
  -1  -1  18   68.07   23.48
   1  -1 -18   98.00   36.90
   1   1 -17  101.09   30.48
  -1  -1  17   86.12   25.65
  -1   1  17   62.81   20.86
   1  -1 -17   87.46   28.32
   1   1 -17  134.19   39.01
  -1   1  17   93.76   27.33
  -1  -1  17  189.36   44.10
   1  -1 -17  116.11   35.53
   1   1 -16  170.71   43.03
  -1   1  16  116.57   28.05
   1  -1 -16  159.02   38.45
  -1   1  16  150.42   31.79
  -1  -1  16  142.46   32.75
   1   1 -16  180.11   40.32
  -1  -1  16  181.96   38.04
   1  -1 -16  114.59   32.58
   1  -1 -15    6.97   13.50
   1   1 -15   20.55   15.25
   1  -1 -15   53.37   15.97
  -1   1  15    1.47    9.55
  -1  -1  15   51.41   21.69
   1   1 -15   70.84   28.34
  -1   1  15   27.51   13.31
   1  -1 -14  295.18   35.03
  -1   1  14  150.38   31.90
  -1  -1  14  262.02   42.92
   1  -1 -14  173.79   34.58
  -1  -1  14  417.90   58.17
   1   1 -14  305.65   49.76
   1   1 -14  300.39   47.43
  -1   1  14  203.11   35.18
  -1  -1  13  476.68   56.02
   1  -1 -13  280.62   37.55
   1   1 -13  440.10   57.60
   1  -1 -13  436.59   44.45
   1   1 -13  430.49   55.09
  -1   1  13  304.44   48.98
  -1  -1  13  370.05   34.42
  -1   1  13  370.19   46.11
   1  -1 -12  158.52   22.41
   1   1 -12  182.20   36.87
   1   1 -12  136.90   30.24
  -1   1  12  124.70   24.48
   1  -1 -12   46.69   23.20
  -1  -1  12  129.50   20.17
  -1   1  12  143.48   33.50
   1  -1 -11  382.07   47.05
   1  -1 -11  573.29   41.74
  -1   1  11  438.06   52.43
   1   1 -11  514.21   57.34
  -1   1  11  554.14   52.52
   1   1 -11  590.55   61.29
  -1  -1  11  599.81   65.27
  -1  -1  11  562.68   40.84
   1  -1 -10    2.85    3.89
  -1   1  10    5.74    2.82
  -1   1  10   10.29   15.45
  -1  -1  10    1.10    4.28
   1   1 -10    7.41    6.48
  -1  -1   9  332.92   30.57
  -1  -1   9  308.23   32.75
   1   1  -9  441.47   45.84
   1  -1  -9  380.50   31.27
  -1   1   9  389.03   45.53
   1  -1  -9  404.21   50.18
   1   1  -9  420.89   46.03
  -1   1   9  339.82   38.20
  -1  -1   8  309.28   33.53
  -1  -1   8  345.01   29.04
   1  -1  -8  334.05   34.15
  -1   1   8  340.35   36.87
   1  -1  -8  373.53   31.31
   1   1  -8  330.26   39.28
   1   1  -8  319.01   38.12
   1  -1  -8  414.04   44.71
  -1   1   8  282.96   36.38
  -1   1   7  -18.61   16.12
  -1  -1   7   -4.89    9.82
   1   1  -7   17.21   13.29
   1  -1  -7   14.47    9.63
  -1  -1   7  -18.76   16.16
  -1   1   7    1.33    3.84
  -1  -1   7    8.89    6.75
   1   1  -7   11.87    7.96
  -1   1   6  541.44   45.58
  -1   1   6  549.00   39.98
   1  -1  -6  550.56   46.50
   1  -1  -6  548.27   38.63
  -1  -1   6  592.00   39.35
   1   1  -6  601.09   43.19
  -1  -1   6  553.18   47.06
   1   1  -6  570.88   43.02
  -1  -1   5  198.80   17.23
   1   1  -5  213.70   25.11
   1  -1  -5  203.81   26.50
  -1   1   5  231.19   24.30
  -1   1   5  194.20   24.02
   1  -1  -5  192.79   21.84
  -1  -1   5  250.96   26.63
  -1  -1  -4  157.61   25.85
   1  -1   4   50.87   13.91
   1   1   4  106.86   21.06
  -1   1  -4   17.55    4.29
  -1  -1  -5  135.62   29.67
  -1   1  -5   57.84   14.78
   1  -1   5   36.46   11.24
   1  -1   5   77.78   18.51
   1   1   5  141.98   25.35
   1   1   5   50.82    6.87
  -1  -1  -6   27.39   10.48
   1  -1   6   94.00   19.87
   1  -1   6  137.02   32.97
   1   1   6  167.02   26.81
  -1   1  -6  112.54   22.79
   1   1   6   74.81   10.99
  -1  -1  -7   18.14    7.05
   1   1   7    0.05    3.05
   1  -1   7    1.40   12.80
  -1   1  -7    3.85    8.29
  -1  -1  -8  888.60   71.54
   1  -1   8  802.27   30.56
   1   1   8  924.13   66.80
  -1  -1  -8 1063.24   37.33
   1   1   8  836.11   45.94
   1  -1   8 1057.95   77.20
  -1   1  -8  825.22   66.69
   1   1   9  136.56   31.24
  -1  -1  -9   64.61    9.51
   1   1   9   68.42   14.34
  -1   1  -9   88.53   24.40
  -1  -1  -9   94.27   12.16
   1  -1   9   29.69   17.23
   1  -1   9   60.50    8.64
  -1   1  -9   83.06   24.15
  -1  -1  -9    3.98   16.11
  -1   1 -10 1696.46  105.51
  -1  -1 -10 1457.02   50.28
   1   1  10 1735.27  105.06
  -1  -1 -10 1748.64   52.80
   1  -1  10 1338.73   43.77
  -1  -1 -10 1574.37  105.44
   1  -1  10 1445.10   99.58
  -1   1 -10 1498.46   93.95
   1   1  10 1444.72   71.05
  -1  -1 -11  153.60   31.17
   1   1  11  240.75   31.88
  -1   1 -11  305.41   47.37
   1  -1  11   59.16   32.07
  -1   1 -11  300.44   46.33
  -1  -1 -11  237.08   20.47
   1   1  11  371.87   56.12
  -1  -1 -11  282.52   22.39
   1   1  12  191.00   28.95
  -1   1 -12  232.98   41.33
  -1  -1 -12  251.45   21.59
  -1  -1 -12  108.62   21.56
  -1  -1 -12  199.52   19.80
  -1   1 -12  226.96   42.30
  -1  -1 -13   83.18   12.91
  -1   1 -13   76.49   27.50
   1   1  13  130.01   42.62
   1  -1  13   18.63   26.29
   1   1  13   53.60   16.01
  -1  -1 -13   75.85   12.81
  -1  -1 -13   25.10    3.53
  -1   1 -13   79.56   29.42
   1  -1  14  205.48   45.30
  -1  -1 -14  123.10   15.98
  -1   1 -14  134.77   34.14
   1   1  14   98.75   23.99
   1   1  14   91.68   33.53
  -1  -1 -14  137.07   34.43
   1   1  15  486.09   68.25
  -1   1 -15  438.81   64.69
  -1  -1 -15  545.14   75.48
  -1  -1 -15  438.60   30.23
   1  -1  15  636.73   81.85
   1   1  15  458.31   51.40
  -1  -1 -15  566.37   76.47
   1  -1  16   39.38   20.75
  -1  -1 -16   31.04   22.58
  -1   1 -16   18.03   15.68
   1   1  16   16.81   20.10
   1   1  16   17.15    8.82
  -1  -1 -16   -7.31   10.29
   1  -1  17  413.35   54.16
   1   1  17  355.11   63.20
   1  -1  17  599.28   79.31
  -1  -1 -17  411.00   69.28
  -1   1 -17  383.68   63.96
   1   1  17  408.76   53.11
  -1  -1 -17  457.53   74.38
  -1  -1 -18   51.36   24.04
   1   1  18   42.04   23.49
   1  -1  18   66.44   26.91
  -1   1 -18   45.00    9.21
   1   1  18   31.76   12.40
  -1   1 -18   83.89   35.86
  -1  -1 -18  117.72   42.41
  -1  -1 -19  570.35   83.99
   1  -1  19  525.53   68.08
  -1   1 -19  421.58   25.97
   1   1  19  471.14   62.74
   1   1  19  485.64   80.03
   1   1  20   69.72   23.83
   1  -1  20   58.60   24.93
   1   1  20    0.48   23.78
   1   1  21  218.00   41.83
   1  -1  21  253.01   63.35
   1  -1  21  223.79   45.76
   1   1  21  153.84   44.27
   1  -1  22   31.81   18.11
   1  -1  22   42.60   30.94
   1   1  22   44.49   23.44
   1  -1  23   17.30   19.85
   1   1  23    0.20    7.83
   1  -1  23   -8.17    6.36
   1   1  24   30.13   20.60
   1  -1  24    2.26    9.40
   1  -1  24   19.63   20.88
   1  -1  25   11.30   14.71
   1  -1  25   13.72   13.66
   1   1  25   13.03    9.82
   1  -1  26   58.46   29.81
   1   1  26   81.13   30.32
   1   1  26   61.46   16.88
   1  -1  26   55.05   19.75
   1   1  27   63.72   24.60
   1   1  27   -0.70   19.52
   1  -1  27   43.53   15.26
   1  -1  27   30.34   16.23
   1  -1  28   24.07   12.79
   1  -1  28   22.33    9.95
   1   1  28   53.29   25.04
   1   1  29  -35.55   47.86
   1  -1  29   24.96   12.53
   1  -1  29  -35.56   44.09
   1  -1  30  -45.98   45.93
   1   1  30 -131.90   56.16
   1  -1  31  -33.37   56.16
   1   1  31    4.28   28.71
   1  -1  32  -52.43   55.60
   1   1  32   16.66   36.53
   1   1  33   37.64   40.86
   1  -1  33 -155.59   65.85
  -1  -2  35  190.21   76.89
  -1  -2  34  -41.66   53.69
  -1   2  34   64.71   43.34
  -1  -2  33  131.71   47.05
  -1   2  33  203.84   73.07
  -1  -2  32  -65.50   55.78
  -1   2  32    4.43   20.06
  -1  -2  31   25.05    6.32
  -1  -2  31   45.95   23.96
  -1  -2  30  -16.63   22.62
  -1  -2  30   -6.47   24.41
  -1   2  30   59.33   41.47
  -1  -2  29  -11.81   13.00
  -1   2  29   12.15   11.92
  -1   2  29   18.41   21.36
  -1  -2  29  -10.17   26.62
  -1  -2  28   -0.40   26.35
  -1  -2  28   41.60   23.99
  -1   2  28   17.30   11.14
  -1   2  28   46.53   34.72
  -1   2  27   -3.57    6.81
  -1  -2  27   -5.52    8.29
  -1  -2  27  -17.03   18.50
  -1   2  27    0.18    8.33
  -1   2  26   48.72   23.20
  -1   2  26   57.52   34.71
  -1  -2  26   78.48   37.18
  -1  -2  26   54.12   24.48
  -1   2  25   18.57   26.43
  -1  -2  25    4.71   12.93
  -1   2  25    1.81    4.84
  -1  -2  25    6.50   15.20
  -1  -2  24   78.01   36.70
  -1   2  24   40.76   18.84
  -1   2  24   50.63   24.02
  -1  -2  24   50.25   23.51
  -1   2  23  165.44   55.51
  -1  -2  23  191.69   53.60
  -1   2  23  156.34   39.50
   1  -2 -23  165.47   28.08
  -1  -2  23  143.65   42.74
  -1  -2  22   -4.52    5.03
   1  -2 -22   22.21   11.50
  -1   2  22    7.86    9.66
  -1  -2  22   32.49   27.52
   1  -2 -21   44.42   16.26
  -1  -2  21   61.79   27.59
  -1   2  21   44.89   18.21
  -1   2  21   -7.83   26.00
   1  -2 -20   93.16   36.50
  -1   2  20   92.84   28.84
   1  -2 -20   91.07   20.08
  -1   2  20   42.86   12.35
  -1  -2  20   97.11   33.65
   1  -2 -19  -10.13   15.37
   1  -2 -19   19.96   14.54
   1  -2 -19   -3.06    9.94
   1   2 -19   11.99   15.01
   1  -2 -19    0.73    1.33
  -1  -2  19   18.04   19.88
  -1   2  19    7.75    9.44
  -1  -2  18   85.70   33.94
   1  -2 -18   19.42   10.42
  -1  -2  18   20.55   16.16
   1  -2 -18    4.30    2.64
   1   2 -18   10.35   10.77
   1  -2 -18  -69.11   28.71
  -1   2  18   14.36   10.17
  -1   2  18  -51.35   36.05
  -1  -2  17   62.84   26.24
   1  -2 -17   15.21   15.45
   1   2 -17   48.10   21.88
  -1   2  17   41.61   18.75
   1  -2 -17   24.16    9.40
  -1  -2  17   27.85    9.32
  -1   2  17    7.98   21.21
   1  -2 -17   24.74   10.45
   1  -2 -16  304.28   53.62
   1  -2 -16  405.39   41.81
   1   2 -16  396.50   60.65
   1  -2 -16  389.94   38.87
  -1  -2  16  465.36   72.69
  -1  -2  16  355.79   37.14
  -1   2  16  343.72   49.21
  -1   2  16  258.34   44.07
  -1  -2  15   -3.13    5.35
  -1   2  15   -5.52    7.46
   1   2 -15    3.49   11.03
  -1  -2  15   10.66   25.72
   1  -2 -15   -0.65    3.76
   1  -2 -15   -3.14    7.61
  -1  -2  14   -1.44    6.47
   1   2 -14    3.66    8.78
   1  -2 -14    0.95    1.80
   1  -2 -14    0.68    7.76
  -1   2  14   -2.41    8.28
   1  -2 -13  135.21   21.65
   1  -2 -13   67.70   11.20
  -1  -2  13  122.81   20.94
   1  -2 -13   98.94   18.55
  -1   2  13  124.29   27.18
   1   2 -13  139.55   32.25
  -1   2  13   76.38   22.26
  -1   2  12   26.17   11.75
   1  -2 -12   29.38   10.27
   1  -2 -12   11.99    1.73
   1   2 -12   36.95   18.54
  -1  -2  12   24.67   10.44
   1   2 -11  880.43   72.85
   1  -2 -11  908.30   76.09
  -1   2  11  740.90   59.94
   1  -2 -11  856.44   50.98
   1  -2 -11  746.49   58.13
  -1   2  11  585.95   63.32
  -1  -2  11  719.05   63.00
  -1  -2  11  750.57   50.10
   1  -2 -10  503.79   47.25
  -1  -2  10  567.95   59.18
  -1   2  10  582.75   51.19
   1  -2 -10  620.25   60.91
   1   2 -10  611.40   58.23
  -1  -2  10  475.94   53.13
  -1   2  10  472.54   55.13
   1  -2 -10  627.74   43.14
   1   2  -9 2379.36  109.86
  -1  -2   9 2314.39  115.36
  -1   2   9 2004.83   89.53
  -1  -2   9 2497.24  112.96
  -1   2   9 1880.11  107.72
   1  -2  -9 2446.98   83.57
   1  -2  -9 2006.30  103.61
   1  -2  -9 2008.73   92.42
  -1  -2   8 1061.85   70.10
  -1  -2   8 1192.50   75.55
   1  -2  -8  927.79   60.84
   1  -2  -8 1004.12   76.31
  -1   2   8 1007.10   75.07
  -1   2   8 1100.37   62.23
   1  -2  -8 1185.40   55.70
   1   2  -8 1080.72   69.68
  -1  -2   7 1282.40   69.93
   1  -2  -7 1459.93   60.61
   1  -2  -7 1343.22   82.28
  -1  -2   7 1520.82   79.25
   1   2  -7 1399.60   77.08
   1  -2  -7 1335.12   69.21
  -1   2   7 1240.33   77.19
  -1   2   7 1276.68   64.79
   1  -2  -6  395.52   30.82
   1  -2  -6  335.70   32.10
  -1  -2   6  373.04   37.61
   1   2  -6  337.32   36.54
  -1   2   6  327.43   31.65
  -1   2   6  327.43   38.16
   1  -2  -6  272.76   30.79
   1  -2  -5 2792.32   80.57
  -1   2   5 2690.76   83.90
  -1   2   5 2726.23  102.08
   1  -2  -5 2694.46   86.86
   1   2  -5 2927.82   95.04
  -1  -2   5 3057.14   95.47
   1  -2  -5 2507.72  100.16
   1   2  -4   -5.25   10.53
  -1   2   4   19.52    7.39
   1  -2  -4   24.45    7.54
  -1  -2   4   36.44    9.82
  -1   2   4   24.19    9.09
   1  -2  -4   25.69    7.03
   1  -2  -4   29.42   11.49
   1   2   3 2974.37   95.35
   1  -2   3 2971.52   91.39
   1  -2   4 1021.01   61.26
  -1  -2  -4  956.29   36.41
  -1   2  -4 1051.94   59.75
  -1  -2  -4 1025.87   62.74
   1   2   4 1063.56   64.88
   1   2   5 2695.17  106.66
   1   2   5 2803.31   64.20
  -1   2  -5 2394.76   95.47
   1   2   5 2959.43   74.26
   1  -2   5 2495.32   99.61
  -1  -2  -5 2482.13   64.48
  -1  -2  -5 2206.59   93.83
   1   2   6  230.47   19.40
   1   2   6  248.37   21.25
  -1   2  -6  203.66   31.37
  -1  -2  -6  202.32   20.34
   1  -2   6  235.32   33.08
   1   2   6  178.21   26.65
   1  -2   7 1291.63   78.34
   1   2   7 1268.57   50.70
  -1  -2  -7 1153.31   51.36
  -1  -2  -7 1487.21   84.35
  -1   2  -7 1379.68   82.32
   1   2   7 1160.36   80.42
   1  -2   7 1501.58   87.05
   1   2   8   -1.22   10.31
  -1  -2  -8   35.63   17.80
  -1   2  -8    8.62    9.62
  -1  -2  -8   13.66    7.23
   1  -2   8   18.62   17.94
   1  -2   8    6.42    8.73
   1   2   8   11.70    6.24
   1  -2   9   84.34   21.48
  -1  -2  -9  139.14   38.60
   1   2   9   89.29   20.24
   1  -2   9  100.22   28.03
  -1   2  -9   99.25   25.70
   1   2   9  106.57   16.59
   1   2  10  184.89   23.71
  -1  -2 -10  128.60   30.81
   1   2  10  128.36   26.39
   1  -2  10  198.17   35.90
  -1   2 -10  193.38   35.59
   1  -2  10  163.09   30.22
  -1   2 -11    0.76    3.35
   1   2  11    2.45    8.49
   1   2  11    9.50    6.82
  -1  -2 -12   41.58   16.82
  -1   2 -12  109.21   28.09
   1  -2  12   98.61   14.85
   1   2  12   60.27   27.71
   1  -2  12   26.75   32.63
   1   2  12  111.07   20.51
   1  -2  13   85.08   12.75
   1   2  13  103.05   21.77
  -1   2 -13  102.30   31.48
   1   2  13   40.15   12.14
  -1  -2 -13   32.89   27.91
  -1  -2 -13   88.30   14.93
   1   2  14  106.22   22.26
  -1   2 -14  102.89   30.38
  -1  -2 -14   21.52   21.26
   1   2  14   62.65   17.89
  -1  -2 -14   83.96   14.75
   1  -2  14   78.72   12.72
   1  -2  15  326.59   27.45
   1   2  15  369.04   43.37
   1   2  15  388.07   62.79
   1  -2  15  276.55   46.01
  -1  -2 -15  405.44   64.30
  -1  -2 -15  363.86   33.60
  -1   2 -15  425.82   63.44
  -1  -2 -16    0.32    3.40
  -1  -2 -16    2.94   13.16
   1   2  16    7.56    8.12
   1   2  16   -6.85   14.36
  -1  -2 -17  188.59   23.99
  -1   2 -17  180.52   46.30
   1   2  17  165.11   30.10
  -1  -2 -17  180.90   49.77
   1   2  17  142.59   38.66
   1  -2  17  245.57   58.18
   1   2  18   46.60   18.95
  -1  -2 -18   64.07   31.30
  -1   2 -18   55.76   26.73
   1   2  18   -3.86   16.89
   1   2  19  235.61   39.99
   1   2  19  149.53   44.49
   1  -2  19  252.47   48.16
   1  -2  20  152.87   38.86
   1   2  20  116.51   27.80
   1  -2  21   33.56   22.87
   1   2  21   16.95   10.81
   1   2  22  102.43   18.61
   1   2  22  225.03   41.88
   1  -2  22  214.51   46.72
   1  -2  22  317.26   67.00
   1  -2  23   11.41   13.80
   1   2  23    5.93    6.80
   1   2  24  201.03   40.05
   1   2  24   90.26   19.27
   1  -2  24  160.29   43.47
   1  -2  24  212.94   58.94
   1  -2  25   73.82   43.14
   1   2  25   26.77   15.55
   1  -2  25   28.63    9.56
   1  -2  26   21.83   22.53
   1  -2  26   10.12    7.31
   1   2  26   37.03   20.25
   1  -2  27   64.89   29.04
   1  -2  27   50.00   23.58
   1   2  27   41.24   31.24
   1   2  27   70.75   31.48
   1  -2  28   12.59   17.05
   1  -2  28   -9.70   17.12
   1   2  28   22.52   13.19
   1   2  28   -1.51    4.27
   1  -2  29  201.01   51.74
   1  -2  29  235.17   71.76
   1   2  29  275.37   87.55
   1  -2  30  -69.40   40.53
   1   2  30    7.58   11.99
   1  -2  31  194.14   67.68
   1   2  31  226.87   79.79
   1  -2  32  -35.26   32.96
   1   2  32   32.85   37.40
   1  -2  33   27.75   26.38
   1   2  33  128.57   62.35
  -1  -3  35   -6.26   21.00
  -1   3  34   15.65   19.87
  -1  -3  34  -61.24   55.22
  -1   3  33  115.46   50.51
  -1  -3  33   39.36   12.14
  -1   3  32   -9.52   19.61
  -1  -3  32  -71.49   42.18
  -1   3  31   86.61   46.19
  -1  -3  31   47.44   14.50
  -1  -3  31   60.71   30.23
  -1   3  30   -3.90   13.62
  -1  -3  30  -22.96   33.03
  -1  -3  30   13.31    8.43
  -1   3  29   41.60   32.65
  -1  -3  29   20.70   19.84
  -1  -3  29   15.95   15.24
  -1   3  29    9.78   13.19
  -1   3  28   -0.39    9.05
  -1  -3  28  -11.67   18.05
  -1   3  28    3.20   11.94
  -1  -3  28   20.76   21.92
  -1   3  27   40.96   21.50
  -1   3  27   63.39   42.22
  -1  -3  27   25.62   10.14
  -1  -3  27   80.63   41.73
  -1   3  26   21.06   15.19
  -1  -3  26   46.57   31.39
  -1  -3  26    7.25    3.76
  -1   3  26   33.44   29.10
  -1  -3  25  366.92   68.49
  -1  -3  25  414.74   83.81
  -1   3  25  372.86   84.57
  -1   3  25  365.19   60.30
  -1  -3  24  125.97   46.81
  -1   3  24   75.47   39.53
  -1   3  24   81.65   24.82
  -1  -3  24   72.48   33.91
  -1  -3  23  632.38   92.93
  -1  -3  23  488.56   78.98
  -1   3  23  463.18   89.09
  -1   3  23  489.40   66.37
  -1  -3  22  136.40   49.85
  -1  -3  22   47.11   24.30
   1  -3 -22   85.04   24.63
  -1   3  22   40.66   22.43
  -1   3  22   65.43   35.19
  -1  -3  21  779.49   92.91
  -1  -3  21 1037.41  111.51
  -1   3  21  790.15  112.26
   1  -3 -21  793.37   62.94
   1  -3 -21  788.72   66.31
  -1   3  21  788.58   81.99
  -1   3  20   71.15   24.16
  -1  -3  20  137.12   41.80
   1  -3 -20   59.54   20.06
  -1   3  20  102.37   44.91
   1  -3 -20   90.82   23.25
  -1   3  19  483.12   80.38
   1  -3 -19  457.04   76.87
  -1  -3  19  404.61   45.14
   1  -3 -19  459.56   49.33
  -1   3  19  447.88   59.39
   1  -3 -19  506.88   52.16
   1   3 -19  430.56   72.51
  -1  -3  19  597.53   87.67
  -1   3  18    9.81   18.54
  -1   3  18    0.17    5.97
   1  -3 -18    5.15    6.60
   1   3 -18   19.52   14.92
  -1  -3  18   23.17   28.61
  -1  -3  18   -6.23    8.33
   1  -3 -18    0.80    4.56
   1  -3 -17  272.04   38.48
  -1   3  17  247.65   39.96
   1  -3 -17  189.39   37.18
   1  -3 -17  257.67   35.91
  -1  -3  17  136.22   15.57
  -1  -3  17  258.62   34.43
  -1   3  17  268.76   58.02
   1   3 -17  273.64   53.28
  -1   3  16    9.69    6.68
   1   3 -16   21.33   13.78
   1  -3 -16  -21.15   29.22
   1  -3 -16   12.22    5.99
  -1   3  16   20.26   22.75
   1  -3 -16    2.33    8.15
  -1  -3  16    7.39    5.22
  -1   3  15    4.81   10.57
  -1  -3  15   -1.76    1.69
   1  -3 -15    6.51    6.06
   1   3 -15   10.94   13.60
  -1   3  15   -1.22    6.40
   1  -3 -15   -6.98    7.16
   1  -3 -14  107.70   38.00
  -1  -3  14  -89.74   44.88
  -1  -3  14   18.43   12.61
  -1   3  14    9.89    8.53
   1  -3 -14    4.78    6.15
   1   3 -14    2.88    9.92
   1  -3 -14    8.80   11.58
  -1   3  14   20.16   19.99
   1  -3 -13 1378.11   75.09
  -1  -3  13 1250.04  101.13
  -1  -3  13 1367.86  107.50
   1  -3 -13 1255.98   83.47
   1   3 -13 1580.56  109.39
   1  -3 -13 1415.03  109.73
  -1   3  13 1222.97  105.19
  -1   3  13 1428.97   85.81
  -1  -3  12  -29.37   26.01
   1  -3 -12   26.06   11.02
   1   3 -12   33.43   19.26
  -1   3  12   21.62   11.56
  -1  -3  12    1.59   13.36
  -1   3  12   39.42   23.38
   1  -3 -12   32.46   15.72
  -1  -3  11 1338.55   92.44
   1   3 -11 1416.30   98.51
   1  -3 -11 1372.30  100.25
   1  -3 -11 1418.13   72.68
  -1   3  11 1318.92  104.97
  -1   3  11 1247.98   77.37
  -1  -3  11 1294.58   99.62
   1  -3 -11 1297.26   79.80
   1  -3 -10   88.59   18.60
  -1  -3  10   68.31   23.06
  -1  -3  10  100.80   27.90
  -1   3  10   67.42   25.22
   1  -3 -10   56.42   14.90
   1   3 -10   62.93   19.29
  -1   3  10   52.61   17.13
   1  -3 -10   50.57   17.33
  -1   3   9 3795.48  121.87
  -1  -3   9 3839.55  145.78
   1  -3  -9 3153.60  123.63
  -1  -3   9 3199.45  124.48
   1  -3  -9 3353.49  151.39
   1   3  -9 3349.36  135.59
  -1   3   9 3639.03  156.91
   1  -3  -9 3651.09  113.30
   1   3  -8   82.93   21.51
  -1  -3   8   79.14   22.77
   1  -3  -8   63.77   13.79
   1  -3  -8   89.69   18.44
  -1   3   8   87.34   23.36
   1  -3  -8   93.81   17.64
  -1   3   8  101.69   18.79
   1   3  -7 1600.50   86.62
  -1   3   7 1499.51   93.20
   1  -3  -7 1464.09   69.25
  -1   3   7 1575.38   73.23
   1  -3  -7 1328.80   73.73
   1  -3  -7 1323.50   88.40
  -1  -3   7 1686.89   86.99
  -1   3   6  501.02   50.40
   1   3  -6  514.09   47.13
   1  -3  -6  499.55   42.49
  -1  -3   6  529.26   50.08
   1  -3  -6  579.22   42.43
   1  -3  -6  524.77   51.83
  -1   3   6  509.06   39.93
  -1   3   5  282.47   28.55
   1  -3  -5  251.31   34.17
   1   3  -5  314.32   36.29
  -1  -3   5  301.32   35.12
   1  -3  -5  295.38   30.62
   1  -3  -5  262.43   29.72
  -1   3   5  295.02   37.01
   1  -3  -4  340.03   38.68
   1  -3  -4  442.56   36.16
   1   3  -4  391.59   38.80
  -1  -3   4  449.94   38.75
  -1   3   4  451.55   44.48
   1  -3  -4  491.18   38.79
  -1   3   4  445.36   36.83
  -1   3   3   19.02    7.34
  -1   3   3   20.31    7.62
   1  -3  -3   15.94    6.01
   1   3  -3    4.48    5.84
   1  -3  -3   25.31    7.58
  -1  -3   3   34.41   13.09
   1  -3  -2   79.09   13.82
   1  -3  -2   60.94    8.54
  -1   3   2   67.45   16.21
  -1  -3   2   80.10   14.49
   1   3  -2   54.32   13.84
   1  -3  -2   69.54   17.25
  -1   3   2    5.90    3.02
  -1  -3   2   72.17   13.49
   1  -3  -1  285.25   31.62
   1  -3  -1  352.36   33.63
   1   3  -1    3.14    4.68
   1   3  -1  306.75   27.47
  -1  -3   1  352.83   33.63
  -1  -3   1  347.34   30.53
  -1  -3   1  202.41   22.42
  -1   3   0   -1.13    3.62
   1  -3   0   86.54   19.16
   1   3   0   89.68   16.06
  -1  -3   0   86.32   15.32
  -1  -3   0   55.54   12.23
   1   3   0   77.67   12.98
  -1   3   0   -0.21    2.01
  -1  -3   0   90.45   15.99
   1   3   1  347.99   30.06
  -1  -3  -1  326.28   30.23
   1  -3   1  318.15   32.78
   1   3   1  391.59   34.29
  -1  -3  -1  345.00   31.99
  -1  -3  -2   72.95   14.31
  -1   3  -2   70.52   14.70
   1   3   2   75.58   16.78
  -1  -3  -2   80.53   16.50
   1   3   2   83.08   14.21
   1  -3   2   96.60   18.97
   1   3   3  150.81   19.38
  -1  -3  -3  172.69   27.47
   1  -3   3   88.01   15.44
   1   3   3  141.85   23.81
  -1   3  -3  153.67   25.24
  -1   3  -4  885.30   62.02
   1  -3   4 1014.27   64.45
  -1  -3  -4  895.21   64.01
   1   3   4  872.65   67.17
   1  -3   5 1660.27   84.77
  -1   3  -5 1707.21   86.72
   1   3   5 1453.48   84.71
  -1  -3  -5 1675.02   60.65
  -1  -3  -5 1372.53   84.18
   1   3   5 1734.58   68.49
  -1  -3  -6    1.36    3.77
   1   3   6   -0.29    2.13
   1  -3   6    0.38    2.21
  -1  -3  -6   -5.69   10.02
   1   3   6    7.26    5.64
  -1   3  -6   -4.14    5.65
   1   3   7 1860.94   74.08
  -1   3  -7 1788.41   97.17
   1   3   7 1758.20  102.70
   1  -3   7 1908.59   98.34
  -1  -3  -7 1812.56  105.48
  -1  -3  -7 1575.90   64.73
   1  -3   8    1.90    6.07
  -1  -3  -8   -6.09    6.48
   1   3   8   -2.12    4.23
  -1   3  -8   -1.78    3.67
   1   3   8   -2.19    1.02
   1   3   9  296.42   47.14
   1  -3   9  346.44   48.51
  -1   3  -9  309.65   45.22
  -1  -3  -9  417.64   53.40
   1   3   9  364.94   32.25
  -1  -3  -9  292.81   30.29
  -1  -3 -10  317.46   50.79
   1  -3  10  242.50   44.62
  -1  -3 -10  204.68   26.88
   1  -3  10  235.72   39.59
  -1   3 -10  246.06   43.60
   1   3  10  226.06   26.63
  -1   3 -11  213.73   39.82
  -1  -3 -11  180.05   27.88
   1  -3  11  200.78   40.58
   1  -3  11  241.39   45.57
   1   3  11  199.06   26.32
   1   3  11  100.91    8.23
  -1  -3 -12  489.09   74.24
  -1   3 -12  388.15   55.75
   1  -3  12  344.15   51.17
   1   3  12  333.28   35.29
   1  -3  12  357.86   55.75
  -1   3 -13   83.45   32.27
   1  -3  13   21.53   11.49
  -1  -3 -13   75.85   21.08
   1   3  13   80.22   18.79
   1  -3  13   38.98    9.80
   1  -3  14  -10.29   27.78
  -1   3 -14   36.58   18.95
   1   3  14   26.63   13.57
   1   3  14   -7.91   24.64
   1  -3  14   47.96   13.29
   1  -3  15 1107.12   59.41
   1  -3  15 1226.80  117.52
   1   3  15 1346.41  121.04
   1   3  15 1183.77   75.74
  -1  -3 -15 1258.02  121.28
  -1   3 -15 1310.24  113.18
  -1  -3 -16  374.52   67.40
  -1   3 -16  396.27   63.87
  -1  -3 -16  354.54   37.31
   1  -3  16  306.04   53.03
   1  -3  16  350.01   32.72
   1   3  16  366.44   65.93
   1   3  16  362.35   44.31
   1   3  17 1187.31  129.25
   1  -3  17 1332.07   63.97
  -1  -3 -17 1416.81   76.00
   1  -3  17 1344.51  129.79
  -1  -3 -17 1452.53  139.16
  -1   3 -17 1332.31  120.58
   1   3  17 1536.44   91.66
  -1   3 -18  136.83   42.67
   1   3  18   50.27   21.30
   1  -3  18   95.63   17.08
  -1  -3 -18  107.20   20.65
   1  -3  18   47.49   30.17
  -1  -3 -18   49.41   20.35
   1   3  18  137.34   30.10
   1  -3  19  877.22  115.19
   1   3  19  995.78   79.71
   1   3  19  950.00  116.46
  -1  -3 -19  793.57   56.71
  -1  -3 -20  107.91   21.65
   1   3  20   75.29   22.05
   1   3  21  747.14   72.38
   1  -3  21  712.24   85.91
   1   3  21  590.78   97.28
   1   3  22  -15.53   33.59
   1  -3  22   40.22   24.61
   1   3  22    4.95    5.55
   1   3  23   28.84   21.60
   1  -3  23   19.79   15.64
   1   3  23    4.71    4.55
   1   3  24   -6.03   11.09
   1   3  24   16.13   18.67
   1  -3  24   -3.61   14.03
   1  -3  25  103.72   47.60
   1   3  25   83.99   49.80
   1   3  25   43.84   18.65
   1  -3  25   44.86   23.56
   1   3  26   61.12   37.92
   1  -3  26   45.96   35.01
   1  -3  26   34.08   23.23
   1   3  26   42.00   19.64
   1   3  27  410.61   62.40
   1  -3  27  547.41  101.14
   1  -3  27  463.66   82.57
   1   3  27  514.83  113.35
   1  -3  28   46.13   28.18
   1  -3  28   54.59   36.44
   1   3  28   45.05   32.68
   1  -3  29  464.64   86.16
   1   3  29  555.04  115.50
   1  -3  29  552.09  111.11
   1   3  30   79.62   47.70
   1  -3  30   11.59    8.47
   1  -3  30   45.65   32.49
   1   3  31  312.85   90.17
   1  -3  31  227.28   74.14
   1  -3  32  -21.64   38.83
   1   3  32   52.97   40.02
   1   3  33  138.15   62.89
   1  -3  33   37.00   10.01
  -1  -4  35   31.45   11.36
  -1  -4  34   23.93   20.54
  -1  -4  33   -3.99   19.39
  -1   4  33   15.69   24.37
  -1   4  32   19.10   25.31
  -1  -4  32  -13.64   29.47
  -1  -4  32   56.54   35.49
  -1  -4  31   -3.55    6.54
  -1  -4  31   -0.14   24.98
  -1   4  31   -3.12   11.04
  -1  -4  30  118.64   44.59
  -1  -4  30  115.82   49.15
  -1   4  30   94.59   48.32
  -1  -4  29   18.82   16.35
  -1  -4  29   16.73   10.38
  -1   4  29   49.03   30.48
  -1   4  28  156.24   58.78
  -1  -4  28  175.70   58.58
  -1  -4  28  119.67   43.46
  -1   4  28  151.41   41.52
  -1  -4  27  142.30   57.78
  -1  -4  27   77.36   35.03
  -1   4  27   87.27   29.48
  -1   4  27   84.26   35.99
  -1   4  26  121.84   47.18
  -1   4  26  108.41   32.71
  -1  -4  26  171.15   55.19
  -1  -4  26  114.85   39.82
  -1  -4  25   53.03   28.94
  -1   4  25   61.17   24.40
  -1  -4  25  149.25   53.28
  -1   4  25   72.16   34.74
  -1  -4  24   13.85   14.75
   1  -4 -24   45.55   17.67
  -1   4  24   35.20   17.22
  -1   4  24   22.62   17.22
  -1  -4  23  119.65   41.47
  -1   4  23  100.49   38.64
   1  -4 -23  100.97   24.27
  -1   4  23   71.81   21.90
  -1  -4  22   15.95    5.66
  -1   4  22   41.14   28.06
  -1   4  22   36.26   16.39
  -1  -4  22   69.18   33.48
   1  -4 -22   22.51    5.96
   1  -4 -21   27.46   12.70
  -1   4  21   31.74   24.01
  -1  -4  21   18.78    7.64
  -1   4  21    4.55   11.36
  -1  -4  20  102.54   24.01
  -1  -4  20   61.92   23.64
   1  -4 -20  108.21   28.48
  -1   4  20  102.40   36.54
  -1   4  20   88.36   25.49
   1  -4 -19   32.83   13.01
  -1  -4  19   27.93    9.89
  -1   4  19   10.62   13.94
   1   4 -19   45.65   23.39
  -1   4  19   27.22   14.21
   1  -4 -18  456.85   78.01
   1   4 -18  431.72   70.09
   1  -4 -18  489.37   54.06
  -1  -4  18  393.29   59.50
  -1   4  18  435.75   72.93
  -1   4  18  432.92   55.99
   1  -4 -18  480.24   50.25
  -1  -4  18  466.81   50.15
  -1  -4  17   -6.46   31.24
   1   4 -17   52.88   23.40
  -1   4  17   59.78   27.60
  -1   4  17   61.87   19.76
   1  -4 -17   76.59   21.81
  -1  -4  17   73.91   20.38
  -1  -4  16  323.73   55.72
  -1  -4  16  360.97   59.97
   1  -4 -16  576.59   80.68
   1   4 -16  334.23   58.25
  -1   4  16  316.14   45.60
   1  -4 -16  340.63   48.48
   1  -4 -16  355.69   41.82
  -1   4  16  353.43   65.07
  -1  -4  16  371.94   46.31
   1  -4 -15  289.46   56.49
  -1  -4  15  152.82   33.17
   1   4 -15  215.48   46.26
   1  -4 -15  159.26   29.15
  -1   4  15  188.94   47.91
   1  -4 -15  169.69   34.19
  -1   4  15  203.98   34.98
  -1  -4  15  157.92   40.54
  -1  -4  14 1309.07  105.40
  -1  -4  14 1226.04  108.70
   1   4 -14 1144.75  100.78
   1  -4 -14 1200.32   76.97
  -1   4  14 1217.28  113.69
  -1   4  14 1274.78   84.30
   1  -4 -14 1127.49   84.84
   1  -4 -14 1419.36  117.22
  -1   4  13   24.94   20.66
   1   4 -13    8.96    2.51
  -1  -4  13    3.29    6.94
   1  -4 -13    8.27   14.24
   1  -4 -13   25.35   12.25
  -1   4  13   15.72    9.34
  -1  -4  13   13.78   10.27
   1  -4 -13   11.85    6.68
  -1  -4  12  404.01   54.79
  -1   4  12  377.89   58.09
  -1  -4  12  370.12   54.33
   1  -4 -12  336.10   38.90
   1  -4 -12  428.84   62.17
   1  -4 -12  293.82   41.45
   1   4 -12  342.06   51.36
  -1   4  12  348.03   42.81
   1   4 -11  666.84   70.10
   1  -4 -11  804.41   59.23
  -1   4  11  744.82   60.36
  -1  -4  11  861.35   79.21
   1  -4 -11  698.35   76.98
   1  -4 -11  673.50   60.25
  -1  -4  11  783.26   73.21
  -1   4  11  765.12   79.51
   1  -4 -10  166.51   29.30
  -1   4  10  186.82   27.68
   1  -4 -10  123.01   23.99
   1  -4 -10  220.41   31.49
  -1   4  10  156.19   35.62
   1   4 -10  151.31   31.26
  -1  -4  10  203.27   39.67
   1  -4  -9  743.23   74.42
  -1   4   9  827.51   78.91
   1  -4  -9  943.18   68.62
  -1   4   9  955.40   62.94
   1   4  -9  918.93   76.59
  -1  -4   9  894.44   76.87
   1  -4  -9  948.04   62.96
   1  -4  -8  220.66   29.12
  -1   4   8  186.27   35.88
   1  -4  -8  193.32   38.47
   1  -4  -8  199.18   30.21
   1   4  -8  158.70   28.62
  -1  -4   8  219.92   37.81
   1  -4  -7 2518.26   98.21
  -1  -4   7 2433.72  117.92
  -1   4   7 2540.24  101.54
   1  -4  -7 2202.83  119.40
   1  -4  -7 2428.04  101.41
   1   4  -7 2653.69  118.00
  -1   4   7 2683.74  132.03
   1  -4  -6   31.61   12.77
   1  -4  -6   43.77   13.28
   1   4  -6   35.39   14.54
  -1  -4   6   28.81   10.84
  -1   4   6   32.55    5.95
  -1   4   6   32.15    6.63
   1  -4  -6   33.41   15.02
  -1   4   6   40.82   11.91
  -1   4   5 2373.06   96.87
   1   4  -5 2461.20  105.16
   1  -4  -5 2268.62   94.01
   1  -4  -5 2267.25   90.95
   1  -4  -5 2405.14  115.19
  -1   4   5 2402.06  115.66
  -1  -4   5 2427.15  106.63
  -1   4   4    3.45    3.39
  -1   4   4   13.32    2.77
   1   4  -4   -8.04   11.76
   1  -4  -4   12.17    3.76
  -1   4   4   15.14    7.64
   1  -4  -4    7.32    5.16
  -1  -4   3  220.46   30.66
  -1   4   3  198.63   28.14
  -1   4   3  152.85   26.36
  -1   4   3  177.36   16.04
   1  -4  -3  185.81   30.41
   1   4  -3  145.06   26.17
   1  -4  -3  156.88   16.68
   1  -4  -2  770.46   59.89
  -1  -4   2  817.58   58.90
   1   4  -2  798.77   57.75
   1  -4  -2  608.83   34.63
  -1  -4   2  773.98   51.97
  -1   4   2  766.40   58.95
  -1   4   2  758.51   55.27
   1  -4  -2  740.42   59.68
  -1  -4   1   55.23   11.97
  -1   4   1   53.64   14.92
   1  -4  -1   57.06   12.51
  -1   4   1   59.04   13.41
   1  -4  -1   67.23   18.13
   1  -4  -1   58.73   16.53
  -1  -4   1   56.40   16.65
   1   4  -1   47.55   13.38
  -1  -4   1   57.93   14.75
  -1   4   0  377.28   40.47
  -1  -4   0  345.18   32.70
  -1  -4   0  379.17   40.55
   1   4   0  339.00   36.65
   1   4   0  327.99   31.86
  -1  -4   0  345.85   36.16
   1  -4   0  387.26   41.39
   1   4   1 1274.64   63.86
  -1  -4  -1 1411.68   74.61
   1  -4   1 1346.33   78.55
   1   4   1 1405.27   74.25
  -1   4  -1 1476.30   79.26
  -1  -4  -1 1286.38   64.81
  -1   4  -2  131.75   22.63
  -1  -4  -2  115.96   20.74
   1   4   2  144.40   20.89
  -1  -4  -2  146.12   25.28
   1  -4   2  154.15   24.47
   1   4   2  146.04   25.97
  -1   4  -3 2248.68  105.64
   1  -4   3 2469.72  105.07
  -1  -4  -3 2136.87   83.08
   1   4   3 2302.51  106.09
   1   4   3 2109.80   78.68
  -1  -4  -3 2328.68  105.75
   1   4   4 1053.60   58.96
   1  -4   4 1133.56   74.28
   1   4   4 1172.89   79.78
  -1   4  -4 1167.04   74.85
  -1  -4  -4 1162.06   79.60
  -1  -4  -5 1323.05   88.73
  -1   4  -5 1247.71   79.46
   1   4   5 1290.39   86.96
   1  -4   5 1242.79   82.83
   1   4   5 1035.24   57.24
   1   4   6  535.66   57.74
  -1   4  -6  568.53   54.80
  -1  -4  -6  538.30   62.05
  -1  -4  -6  628.29   43.98
   1   4   6  590.37   47.55
   1  -4   6  625.96   59.00
  -1  -4  -7   62.36   20.48
   1   4   7  109.18   20.35
   1   4   7   94.04   26.27
  -1   4  -7   50.91   15.94
  -1  -4  -7   67.33   16.00
   1  -4   7   84.26   26.29
   1  -4   8  568.85   61.91
   1   4   8  478.98   59.62
   1   4   8  481.32   43.68
  -1  -4  -8  452.64   56.87
  -1  -4  -8  439.85   38.05
  -1   4  -8  434.19   53.03
  -1  -4  -9   64.66   14.36
   1  -4   9   42.89   17.33
   1   4   9   56.63   22.46
   1   4   9   62.60   14.67
  -1   4  -9   37.53   15.46
  -1  -4  -9   40.18   18.78
  -1  -4 -10 1201.37  100.32
   1   4  10 1076.40   96.39
  -1   4 -10  936.94   83.45
   1  -4  10 1132.25   92.32
  -1  -4 -10  958.60   61.19
  -1   4 -11   -4.26    6.28
   1   4  11    8.63   15.41
  -1  -4 -11    9.84   17.43
  -1  -4 -11   -1.47    6.84
   1  -4  11   17.78   16.71
  -1  -4 -12  188.73   42.84
   1   4  12  130.60   21.90
   1  -4  12   71.93   24.67
  -1   4 -12  106.94   31.54
   1   4  12  136.22   37.42
   1  -4  12  157.91   37.02
  -1  -4 -12  116.26   21.32
   1   4  13  488.04   44.95
  -1   4 -13  471.79   63.88
   1   4  13  399.91   66.68
  -1  -4 -13  650.93   78.86
   1  -4  13  425.47   63.10
   1  -4  13  508.74   71.15
  -1  -4 -13  422.11   42.84
  -1  -4 -14  239.25   34.97
   1   4  14  266.24   34.92
   1   4  14  296.34   58.87
   1  -4  14  231.16   47.58
   1  -4  14  271.79   53.99
  -1   4 -14  278.46   52.56
  -1  -4 -14  367.54   65.93
   1  -4  15  552.12   79.96
   1  -4  15  456.16   70.56
   1   4  15  522.25   49.44
  -1   4 -15  415.73   64.20
  -1  -4 -15  574.92   84.16
   1   4  15  488.91   77.82
  -1  -4 -16  -26.29   34.92
   1  -4  16  -13.63   23.84
   1   4  16   19.17   21.37
  -1   4 -16   31.27   21.44
   1   4  16   15.34    7.88
   1   4  17   48.01   16.03
   1  -4  17   58.61   15.18
   1   4  17   58.64   32.03
   1  -4  17   -3.22   28.98
  -1  -4 -17   -9.00   38.83
  -1   4 -17   55.76   26.86
   1  -4  18  -23.89   34.33
   1  -4  18   26.06    7.84
  -1   4 -18   28.77   16.85
   1   4  18   33.40   27.72
  -1  -4 -18   22.88    4.70
   1   4  18   32.18   11.83
   1   4  19   71.25   40.41
   1  -4  19   49.19   12.07
   1   4  19   51.74   16.91
  -1  -4 -19   51.01   12.84
  -1  -4 -20  196.34   30.83
   1   4  20  254.28   70.81
   1   4  20  213.99   37.27
   1  -4  20   74.24   17.15
   1  -4  20  188.60   25.62
   1   4  21  136.73   29.88
  -1  -4 -21  121.67   23.68
   1   4  21  134.78   51.72
  -1  -4 -22  186.90   28.79
   1   4  22  208.49   62.17
   1  -4  22  340.97   75.60
   1   4  22  201.17   37.45
   1   4  23   35.71   32.29
   1   4  23   21.65   13.45
  -1  -4 -23   41.88   15.14
   1   4  24  119.98   49.27
   1  -4  24  161.27   47.70
  -1   4 -24   25.94    6.56
   1   4  24  152.13   34.29
   1   4  25   44.83   33.98
   1  -4  25   75.02   44.62
   1   4  25    6.99    6.48
   1  -4  25   44.40   29.63
   1   4  26  155.97   60.12
   1  -4  26  255.01   69.32
   1  -4  26  152.00   45.97
   1   4  26  137.16   33.53
   1  -4  27   26.67   28.78
   1  -4  27  -17.02   11.41
   1   4  27   13.05   27.35
   1  -4  28   54.36   28.40
   1   4  28   30.96   25.67
   1  -4  28   87.32   48.44
   1  -4  29  134.48   47.22
   1   4  29  131.32   59.51
   1  -4  29  167.39   63.56
   1  -4  30   25.61   17.11
   1  -4  30   61.51   38.48
   1   4  30    1.32   30.30
   1   4  31  185.77   70.12
   1  -4  31  181.66   65.30
   1   4  32    4.68   14.03
   1  -4  32   -4.53   27.25
   1  -4  33   68.26   43.10
  -1  -5  34  -26.89   37.81
  -1  -5  33  -21.71   32.57
  -1   5  33   30.95   18.28
  -1  -5  32  106.24   45.90
  -1   5  32  130.37   62.50
  -1  -5  32  114.86   45.44
  -1   5  31   -8.94   22.65
  -1  -5  31   23.72   23.81
  -1  -5  31   -7.35   15.94
  -1  -5  30  211.14   61.34
  -1  -5  30  227.36   67.63
  -1   5  30  250.28   76.40
  -1  -5  29   62.03   34.20
  -1   5  29   33.46   31.04
  -1  -5  29  106.06   48.47
  -1   5  28  292.97   54.75
  -1  -5  28  303.15   71.30
  -1   5  28  302.46   82.67
  -1  -5  28  310.42   73.44
  -1   5  27    1.93   11.56
  -1   5  27    0.78    4.69
  -1  -5  27   27.83   26.49
  -1  -5  26  165.49   51.65
  -1  -5  26  304.02   71.86
  -1   5  26  194.55   63.78
  -1   5  26  204.03   44.71
   1  -5 -26  214.66   38.25
  -1  -5  25   14.24   18.11
   1  -5 -25    7.85    5.89
  -1   5  25   14.56   13.72
  -1   5  25   -0.45   14.25
  -1   5  24   76.25   26.19
  -1  -5  24   86.21   37.25
  -1   5  24   81.00   39.73
   1  -5 -24   69.54   19.24
  -1  -5  24   56.47   17.04
  -1  -5  23  -19.94   15.09
  -1   5  23   12.09   15.28
  -1   5  23   -5.46    7.89
   1  -5 -23  -15.41   15.30
   1  -5 -22    3.82    8.57
  -1   5  22   20.36   17.27
  -1   5  22   10.66    2.86
  -1  -5  22    5.74    5.32
  -1  -5  21   77.93   22.18
  -1   5  21   83.24   26.43
   1  -5 -21   78.90   23.41
  -1   5  21   88.67   36.73
   1  -5 -20   44.53   14.70
  -1  -5  20   42.16   15.09
  -1   5  20   52.72   20.93
  -1   5  20   24.18   17.76
  -1  -5  19   24.87   14.24
  -1   5  19   15.44    8.08
  -1   5  19    6.49    6.33
   1  -5 -18   82.88   42.21
  -1  -5  18   21.11   11.18
  -1   5  18   22.18   13.70
   1   5 -18   19.14   12.66
  -1   5  18   15.89   15.69
  -1  -5  18   54.94   22.31
   1  -5 -18   57.60   23.98
  -1  -5  18    1.92   20.42
  -1  -5  17   -1.74   14.93
  -1  -5  17  -11.50   19.02
  -1   5  17   10.21    5.43
   1   5 -17    9.65    5.13
  -1   5  17   18.53   12.74
   1  -5 -17   19.24   13.29
  -1  -5  16  221.41   48.95
   1  -5 -16  222.58   52.04
   1   5 -16  209.95   47.11
  -1   5  16  179.96   51.98
  -1   5  16  203.36   37.69
  -1  -5  16  276.09   54.97
   1  -5 -16  209.23   39.84
   1  -5 -15  259.20   54.38
  -1   5  15  268.41   40.51
  -1   5  15  255.88   54.25
  -1  -5  15  305.90   53.33
   1  -5 -15  234.71   41.14
   1   5 -15  202.45   43.60
  -1  -5  15  291.12   56.50
   1  -5 -14  214.17   51.21
  -1  -5  14  223.56   46.57
   1  -5 -14  143.14   30.68
  -1   5  14  161.89   42.90
  -1   5  14  161.17   29.46
   1   5 -14  185.66   41.90
  -1  -5  14  130.23   33.37
   1  -5 -13  339.15   45.89
  -1  -5  13  406.37   60.26
   1  -5 -13  282.63   53.52
  -1  -5  13  332.11   55.51
  -1   5  13  304.97   56.71
   1   5 -13  336.47   54.43
   1  -5 -12   56.40   22.75
  -1   5  12   95.53   30.54
   1   5 -12   78.15   22.65
  -1  -5  12  104.18   32.73
   1  -5 -12  115.96   25.82
   1  -5 -12  111.60   28.64
  -1   5  11  263.76   51.28
   1   5 -11  300.24   46.59
   1  -5 -11  322.22   40.62
  -1  -5  11  313.44   52.90
   1  -5 -11  293.38   52.41
   1  -5 -11  276.27   41.40
   1  -5 -10    8.18    3.03
  -1   5  10    1.85    7.74
   1  -5  -9   11.54   10.83
   1  -5  -9   75.21   33.07
   1   5  -9   62.24   25.33
  -1  -5   9   17.72   14.89
  -1   5   9  -20.45   16.92
  -1   5   8  172.91   21.28
   1  -5  -8  196.28   38.51
   1   5  -8  246.61   40.97
  -1   5   8  194.98   30.76
   1  -5  -8  189.18   30.82
  -1  -5   8  215.37   40.96
  -1   5   8  185.62   36.16
   1   5  -7  111.06   28.26
   1  -5  -7  122.14   30.31
  -1   5   7  114.80   23.45
  -1   5   7  123.65   29.20
   1  -5  -7  124.78   24.48
  -1   5   7  120.23   15.71
  -1  -5   7   99.51   22.75
  -1   5   6  762.18   75.56
   1  -5  -6  803.08   61.98
   1   5  -6  897.27   71.00
   1  -5  -6  776.07   72.40
  -1  -5   6  927.78   73.28
  -1   5   6  759.39   40.81
  -1   5   6  885.36   67.81
  -1   5   5  907.25   76.34
  -1  -5   5 1028.91   75.19
   1  -5  -5  835.39   78.78
  -1   5   5 1056.69   73.69
   1   5  -5  963.04   74.33
  -1   5   5  826.96   41.18
   1   5  -4  862.63   67.60
   1  -5  -4  830.60   72.67
  -1   5   4  686.23   38.70
  -1   5   4  836.04   70.27
   1  -5  -4  756.90   42.38
  -1   5   4  875.41   67.15
  -1  -5   4  944.95   70.51
   1   5  -3  914.71   72.51
  -1   5   3  905.42   71.47
  -1  -5   3 1033.63   68.58
  -1  -5   3 1134.60   79.41
   1  -5  -3 1003.64   76.76
  -1   5   3  998.75   71.98
   1  -5  -3  886.31   47.80
   1  -5  -2 1765.06   96.71
   1  -5  -2 1427.73   61.90
  -1  -5   2 1660.05   95.12
   1   5  -2 1773.77   96.56
  -1   5   2 1583.76   93.13
   1  -5  -2 1727.43   99.38
  -1   5   2 1809.98   93.96
  -1  -5   2 1607.57   82.71
  -1   5   1  350.80   44.05
   1   5  -1  415.88   49.19
  -1  -5   1  471.37   50.04
   1  -5  -1  407.34   48.69
   1  -5  -1  416.33   47.60
   1  -5  -1  379.50   33.58
  -1  -5   1  466.02   46.20
  -1  -5   1  419.52   40.96
   1   5   0  855.06   56.83
  -1   5   0  914.81   72.73
  -1  -5   0  867.93   69.03
   1  -5   0  945.36   72.10
  -1  -5   0  892.04   58.83
  -1  -5   0  905.61   65.49
   1  -5   1  287.30   37.86
   1   5   1  285.37   38.74
  -1   5  -1  292.27   40.35
  -1  -5  -1  303.01   42.17
   1   5   1  266.89   31.42
  -1  -5  -1  249.51   37.49
  -1  -5  -1  256.93   31.04
  -1   5  -2  303.79   40.64
  -1  -5  -2  301.25   34.97
  -1  -5  -2  291.34   40.01
   1  -5   2  314.88   43.07
   1   5   2  296.09   39.73
   1   5   2  304.43   32.81
   1   5   3    8.97    8.35
   1   5   3    7.85    3.95
  -1  -5  -3   15.80    7.43
   1  -5   3   19.44   14.07
  -1  -5  -3    4.15    3.95
  -1   5  -3    3.10    7.96
  -1  -5  -4  105.61   25.60
   1   5   4  101.16   26.87
   1  -5   4  117.98   29.60
   1   5   4   90.35   16.93
  -1   5  -4   85.25   22.20
  -1  -5  -5   11.41    6.60
   1   5   5    0.74    4.56
  -1   5  -5    6.31    4.73
   1   5   5    1.25    9.14
   1  -5   5  -15.90   16.58
   1   5   6 1064.18   87.84
   1   5   6  847.72   57.28
   1  -5   6  966.62   80.44
  -1  -5  -6 1106.21   89.38
  -1   5  -6 1012.26   80.64
   1   5   6  988.56   68.23
  -1   5  -7  899.86   79.58
  -1  -5  -7 1157.66   97.27
   1   5   7  893.33   84.41
  -1  -5  -7 1000.51   62.21
   1  -5   7 1115.53   86.74
   1   5   7 1086.12   72.36
   1   5   7  889.16   58.52
  -1  -5  -8  511.07   46.99
   1  -5   8  529.73   63.93
   1   5   8  629.14   56.40
   1   5   8  593.27   68.27
  -1  -5  -8  445.56   60.18
  -1   5  -8  547.89   64.25
   1   5   9  389.89   43.82
  -1  -5  -9  355.11   38.41
   1   5   9  406.50   59.98
  -1   5  -9  382.98   51.57
   1  -5   9  429.78   57.60
  -1  -5  -9  313.23   52.50
  -1   5 -10 2249.67  134.82
   1   5  10 2090.76  136.09
   1  -5  10 2256.56  137.27
   1   5  10 2114.31  101.96
  -1  -5 -10 2040.28   95.37
  -1  -5 -10 1807.82  130.10
   1   5  11  178.57   43.67
  -1   5 -11  168.91   36.08
  -1  -5 -11  170.97   28.30
   1   5  11  181.61   26.91
   1  -5  11  214.98   45.36
  -1  -5 -11  206.09   46.27
   1   5  12 1106.04  105.81
  -1  -5 -12 1128.62   74.67
  -1  -5 -12 1145.46  108.08
   1  -5  12 1293.16  110.20
  -1   5 -12 1112.59  100.22
  -1  -5 -13  344.46   59.45
   1  -5  13  350.09   62.94
  -1  -5 -13  222.86   33.51
   1  -5  13  228.67   46.89
  -1   5 -13  184.81   41.80
   1   5  13  197.37   47.27
  -1  -5 -14  435.92   70.08
   1  -5  14  371.23   62.67
   1   5  14  309.29   59.16
  -1   5 -14  297.69   54.47
  -1  -5 -14  283.86   39.46
   1  -5  14  333.42   59.18
  -1   5 -15   20.51   13.15
   1  -5  15  -12.37   19.68
   1  -5  15   57.34   29.30
  -1  -5 -15   24.87   11.39
   1   5  15   16.91   24.67
  -1   5 -16   75.87   29.93
   1   5  16  132.71   40.93
   1  -5  16   51.42   19.14
  -1  -5 -16  118.31   27.93
  -1  -5 -16  188.32   55.27
   1  -5  16   95.59   32.79
  -1   5 -17    7.53    8.43
   1  -5  17   -5.76    6.89
   1  -5  17    2.47   10.02
   1   5  17   23.90   20.54
   1  -5  18   15.27    9.78
   1  -5  18   47.88   18.78
   1   5  18   55.64   27.36
   1  -5  19   12.02    7.90
   1   5  19   18.28   20.83
  -1  -5 -20    9.94    5.10
   1   5  20   24.20   12.35
   1  -5  20   15.50    8.00
   1   5  20   19.28   18.22
  -1  -5 -21   43.52   11.97
   1   5  21   42.59   16.95
   1  -5  21   31.99   11.04
   1   5  21   37.32   21.23
   1  -5  22   -5.53    7.90
   1   5  22    5.73    9.52
  -1  -5 -22    1.05    8.23
   1   5  22   11.45   18.18
   1   5  23    4.04   12.19
  -1  -5 -23   -6.39    9.01
   1   5  24  149.20   54.87
  -1  -5 -24  127.80   25.79
  -1   5 -24  120.69   19.91
  -1  -5 -25   35.33   16.63
   1  -5  25   19.98   19.96
   1   5  25   22.41   19.44
   1  -5  26   88.04   38.26
   1   5  26   51.25   35.31
   1  -5  27   27.74   26.13
   1   5  27   19.07   20.80
   1  -5  27   92.47   49.63
   1  -5  28   35.48   28.28
   1   5  28   -4.72   15.33
   1   5  29    3.36   11.54
   1  -5  29    0.80   12.08
   1   5  30   -5.42   24.12
   1  -5  30  -11.51   24.37
   1  -5  30    9.98   11.55
   1   5  31  -29.64   27.66
   1  -5  31    0.21    9.40
   1   5  32   55.43   36.88
   1  -5  32  -11.97   26.45
   1  -5  33   10.77   26.19
  -1  -6  34  -22.15   36.29
  -1  -6  33   77.81   38.30
  -1  -6  32   32.33   34.63
  -1   6  32  -17.39   28.70
  -1  -6  32   14.87   22.90
  -1  -6  31   62.12   29.81
  -1   6  31   31.39   30.98
  -1  -6  31   61.71   42.24
  -1  -6  30  146.46   57.28
  -1  -6  30   75.09   37.11
  -1   6  30   62.08   39.39
  -1   6  29  153.89   59.88
  -1  -6  29  239.16   70.62
  -1  -6  29  155.08   55.32
  -1  -6  28  359.96   81.19
  -1   6  28  301.66   83.94
  -1  -6  28  455.99   95.69
  -1  -6  27  190.90   60.86
  -1   6  27  106.81   52.89
  -1  -6  27  297.89   78.44
  -1  -6  26  493.81   94.83
   1  -6 -26  304.76   50.93
  -1  -6  26  324.44   74.99
  -1   6  26  284.59   75.97
  -1   6  25    2.39   10.95
   1  -6 -25    2.82    6.14
  -1   6  24  122.27   48.95
  -1  -6  24   96.78   34.28
   1  -6 -24  157.77   34.96
  -1  -6  23   -4.06    8.75
  -1   6  23    3.75   10.73
   1  -6 -23    9.85    6.03
  -1  -6  22   -9.58    9.90
   1  -6 -22  -10.61   14.36
  -1   6  22  -12.78   26.29
  -1  -6  21  -53.18   49.90
  -1   6  21   -9.77   21.29
  -1  -6  21    2.22    7.57
  -1   6  20  336.41   73.46
  -1  -6  20  322.21   61.14
  -1  -6  20  286.69   67.04
  -1  -6  20  321.44   48.53
   1  -6 -19  323.88   51.98
  -1   6  19  328.65   70.84
  -1  -6  19  316.12   68.64
  -1  -6  19  333.81   65.33
  -1  -6  18  930.16  109.30
   1  -6 -18  838.02   82.36
  -1   6  18  799.85  108.13
  -1  -6  18  889.19  110.64
   1   6 -18  798.15   99.56
  -1   6  17  249.40   63.26
   1  -6 -17  233.57   59.35
   1   6 -17  223.02   52.02
  -1  -6  17  251.98   55.07
  -1  -6  17  241.39   53.93
   1  -6 -17  238.55   42.49
   1  -6 -16 1152.89   94.95
   1  -6 -16 1206.46  124.51
   1   6 -16 1108.38  110.46
  -1  -6  16 1150.88  116.89
  -1   6  16 1019.84  114.99
  -1  -6  16 1313.64  121.43
  -1  -6  15  592.80   81.28
  -1  -6  15  637.59   78.80
   1  -6 -15  569.42   86.46
   1   6 -15  519.10   73.84
   1  -6 -15  509.03   60.69
  -1   6  15  456.18   79.62
  -1   6  14 1202.87  117.45
   1  -6 -14 1221.70  119.90
  -1  -6  14 1219.28  114.95
   1  -6 -14 1164.33   93.63
   1   6 -14 1336.04  115.27
  -1   6  13  879.35  100.26
   1  -6 -13  973.75  106.64
   1   6 -13  846.18   87.66
  -1  -6  13  890.22   94.94
   1  -6 -13  847.66   77.98
   1  -6 -12   23.62   20.70
  -1  -6  12   86.02   30.32
  -1   6  12   43.37   21.02
   1   6 -12   87.03   29.60
   1  -6 -12   76.12   22.91
   1   6 -11  447.29   60.98
   1  -6 -11  334.29   45.72
   1  -6 -11  271.23   45.19
  -1   6  11  338.85   59.43
  -1  -6  11  436.61   65.30
   1   6 -10   97.50   29.26
   1  -6 -10  116.35   39.72
  -1   6  10   55.10   13.30
  -1   6  10   58.89   13.40
   1  -6 -10   69.63   20.17
  -1  -6  10   74.65   22.09
   1  -6  -9  372.45   49.67
   1  -6  -9  440.29   65.93
   1   6  -9  455.07   58.80
  -1   6   9  360.93   57.37
  -1   6   9  357.65   32.10
  -1   6   9  322.69   42.51
  -1  -6   9  430.99   60.49
  -1   6   8  543.88   57.45
  -1   6   8  558.94   38.95
   1   6  -8  676.53   70.24
   1  -6  -8  564.15   56.44
   1  -6  -8  631.91   74.76
  -1   6   8  540.35   71.48
  -1  -6   8  603.90   68.35
   1  -6  -7   17.28   15.35
  -1   6   7    3.87    9.60
  -1   6   7    2.75    8.11
  -1   6   7    8.91    3.74
   1  -6  -7   14.61   10.16
   1   6  -7   -1.09    5.55
  -1  -6   6  164.73   34.14
   1  -6  -6  134.58   31.30
  -1   6   6   97.33   30.04
  -1   6   6  114.31   16.43
  -1   6   6  132.02   27.09
   1   6  -6   96.70   24.14
   1   6  -5   -3.20   13.08
  -1  -6   5   12.03   14.33
   1  -6  -5   -3.96   11.04
  -1   6   5   -0.36    3.06
   1  -6  -5    0.94    2.52
  -1   6   5  -10.01   11.80
  -1   6   5   -0.92   13.00
   1  -6  -4   81.85   15.34
   1   6  -4   97.99   25.58
  -1   6   4   84.05   14.09
  -1   6   4   83.59   20.61
   1  -6  -4   81.60   25.33
  -1   6   4   95.44   25.36
  -1  -6   4   76.63   21.02
   1   6  -3   99.96   25.45
  -1   6   3  105.45   26.45
   1  -6  -3   82.43   24.27
  -1  -6   3   82.01   21.27
  -1   6   3  105.12   26.19
   1  -6  -3   89.82   25.67
  -1  -6   3  103.32   23.22
   1  -6  -3   93.10   17.39
  -1   6   2  568.25   56.75
  -1  -6   2  469.29   48.27
   1   6  -2  574.77   60.46
   1  -6  -2  542.05   59.94
   1  -6  -2  501.17   57.84
   1  -6  -2  440.17   40.37
  -1  -6   2  522.65   57.42
  -1  -6   1   40.03   16.49
   1   6  -1   35.48    9.74
  -1  -6   1   38.03   14.27
   1  -6  -1   32.33   10.90
   1  -6  -1   36.23   13.14
  -1  -6   1   37.61   17.62
   1  -6  -1   49.23   18.15
  -1   6   1   30.12   13.70
  -1  -6   0   96.25   24.42
   1  -6   0  109.01   25.56
  -1   6   0  128.83   30.12
  -1  -6   0   97.22   21.12
   1  -6   0  112.12   26.95
  -1  -6   0  125.45   28.21
   1  -6   0   96.43   19.27
   1   6   1   22.98    8.63
   1   6   1   25.15   10.09
   1  -6   1    2.20   16.46
  -1   6  -1   25.36   12.88
  -1  -6  -1   18.04    7.74
  -1  -6  -1   15.25    9.32
  -1  -6  -1   20.16    7.81
   1   6   2    3.64    4.39
  -1  -6  -2  -10.33   14.47
  -1  -6  -2   13.56    9.66
  -1   6  -2    7.94    7.31
  -1  -6  -2    6.71    3.73
   1   6   2    0.52    7.25
   1  -6   2    2.42    8.75
  -1   6  -3 1541.24   99.72
  -1  -6  -3 1453.61   96.71
   1  -6   3 1530.53  100.73
   1   6   3 1512.62  101.12
  -1  -6  -3 1265.32   80.12
   1   6   3 1301.92   72.63
   1   6   4    2.39    2.81
  -1  -6  -4    4.86    5.19
   1   6   4   -0.26    9.70
   1  -6   4   18.17   14.15
  -1  -6  -4    5.16    4.64
  -1   6  -4   -2.01    9.43
   1  -6   5  519.81   63.50
   1   6   5  639.84   67.50
  -1  -6  -5  538.49   66.96
  -1   6  -5  596.39   64.59
   1   6   5  524.26   47.07
  -1   6  -6   88.87   24.51
  -1  -6  -6   73.90   24.59
   1   6   6   81.14   17.18
   1   6   6   93.42   25.66
   1   6   6  106.78   26.80
   1  -6   6   18.08   14.66
   1   6   7  786.87   70.11
  -1  -6  -7  792.26   82.50
   1   6   7  667.27   75.57
  -1   6  -7  665.54   73.16
   1   6   7  600.77   51.50
   1  -6   7  679.48   75.56
  -1  -6  -8  655.54   79.12
   1   6   8  574.90   57.77
   1  -6   8  633.77   71.83
  -1   6  -8  588.42   69.61
  -1  -6  -8  629.15   56.71
   1   6   8  569.48   50.04
   1   6   8  526.33   69.02
   1   6   9  271.93   49.44
  -1  -6  -9  274.17   44.99
  -1   6  -9  437.54   62.64
   1   6   9  332.92   45.37
  -1  -6  -9  356.15   42.53
   1  -6   9  385.06   60.86
   1   6   9  346.68   40.02
   1   6  10 1188.43   84.28
   1   6  10 1280.76  113.18
  -1  -6 -10 1219.93  115.21
  -1   6 -10 1294.01  103.95
   1  -6  10 1236.34  106.20
  -1  -6 -10 1153.05   77.73
   1   6  11  428.81   51.20
   1   6  11  417.38   70.72
  -1  -6 -11  404.20   66.06
  -1   6 -11  488.32   66.96
  -1  -6 -11  463.65   48.28
   1  -6  11  508.06   69.18
   1   6  12 1899.21  142.46
   1   6  12 1670.08   98.57
  -1  -6 -12 1796.84   97.74
  -1   6 -12 1865.19  132.83
  -1  -6 -12 2100.00  154.04
   1  -6  12 1773.86  129.67
  -1   6 -13  424.70   63.87
   1  -6  13  402.90   64.52
  -1  -6 -13  430.95   49.43
   1   6  13  418.17   71.20
  -1  -6 -13  416.79   67.94
  -1   6 -14  614.92   81.36
  -1  -6 -14  630.56   60.90
   1   6  14  625.34   88.92
  -1  -6 -14  602.37   85.00
   1  -6  14  724.42   91.19
  -1   6 -15  117.16   36.02
   1   6  15  119.58   41.17
  -1  -6 -15  162.49   45.01
  -1  -6 -15  110.60   26.94
   1  -6  15  133.94   38.43
   1  -6  15  163.60   44.70
   1  -6  16  141.96   40.19
   1   6  16   99.49   34.99
  -1  -6 -16  135.87   26.80
  -1  -6 -16  215.53   54.07
  -1   6 -16  102.61   32.52
   1  -6  16  190.32   49.21
   1   6  17    8.53    7.73
   1  -6  17   14.79    8.28
  -1  -6 -17   14.56   11.62
   1  -6  18   17.63   23.04
   1  -6  18  -13.95   21.76
   1   6  18   -9.90   13.81
   1  -6  19    6.21   17.32
   1  -6  19   10.44   10.12
   1   6  19    2.53    6.83
   1  -6  20  376.72   46.78
   1  -6  20  319.00   63.29
   1   6  20  381.83   79.59
   1   6  21   95.51   37.94
   1  -6  21   46.13   11.92
   1   6  22  351.21   77.50
  -1  -6 -22  391.09   51.69
   1  -6  22  367.10   44.69
   1  -6  22  333.51   73.27
   1   6  23  138.50   48.30
  -1  -6 -23  107.54   25.33
   1  -6  24  105.00   21.69
   1   6  24  234.35   71.32
  -1  -6 -24  233.35   37.55
   1   6  25  148.66   59.15
  -1  -6 -25  105.10   25.24
   1  -6  25   74.77   30.17
   1  -6  26  380.40   94.77
   1   6  26  151.45   57.48
   1  -6  27  348.42   91.08
   1   6  27  176.61   61.01
   1  -6  27  172.96   56.87
   1   6  28    5.00   20.41
   1  -6  28   40.57   32.27
   1  -6  29    1.31    4.20
   1   6  29    3.69   11.33
   1  -6  30  -14.62    9.33
   1   6  30   -9.05   16.37
   1  -6  31   14.95   20.96
   1   6  31    3.36   11.94
   1  -6  31   55.48   45.85
   1  -6  32   31.90   34.82
   1  -6  33   36.86   33.93
  -1  -7  34   20.63   31.07
  -1  -7  33   18.46   23.89
  -1  -7  32   57.74   41.40
  -1   7  32    6.75    5.60
  -1  -7  32   22.23   26.40
  -1  -7  31   -6.90   19.29
  -1   7  31  -17.47   26.97
  -1  -7  31   11.04   25.61
  -1  -7  30   71.19   43.19
  -1   7  30   33.02   22.79
  -1  -7  30   39.22   34.47
  -1  -7  29  177.27   64.85
  -1  -7  29   82.08   45.56
  -1   7  29   51.03   39.26
  -1   7  28    6.31   19.18
  -1  -7  28   72.28   46.57
  -1   7  27   22.25    4.68
  -1  -7  27  199.61   66.72
   1  -7 -26   14.58   11.99
  -1   7  26   16.54    9.61
  -1  -7  25   61.49   35.74
  -1   7  25  130.44   49.01
   1  -7 -25  176.08   40.54
   1  -7 -24  298.25   50.70
  -1   7  24  246.55   71.50
  -1  -7  24  178.20   33.01
   1  -7 -23  267.18   49.75
  -1   7  23  219.12   68.94
  -1  -7  23  209.38   43.69
  -1  -7  23  285.44   48.38
  -1  -7  22  622.64   98.82
  -1   7  22  531.63  104.40
  -1  -7  22  540.07   67.12
   1  -7 -21  264.00   49.68
  -1   7  21  252.98   64.55
  -1  -7  21  211.59   58.17
  -1  -7  21  194.17   47.87
  -1   7  20  209.25   63.07
  -1  -7  20  317.47   71.34
   1  -7 -20  299.18   51.99
  -1  -7  20  288.37   60.21
  -1  -7  19  663.97  101.05
  -1  -7  19  694.42   99.34
  -1   7  19  536.62   91.52
   1  -7 -19  581.86   71.62
  -1  -7  18  164.39   48.90
  -1   7  18  129.96   43.32
   1  -7 -18   88.86   26.74
  -1  -7  18  112.34   40.08
  -1  -7  17  107.61   40.88
  -1   7  17   72.60   30.56
   1  -7 -17   52.96   18.02
   1   7 -17   22.99   13.28
  -1  -7  17   63.82   25.81
  -1  -7  16   38.28   24.56
   1  -7 -16   25.94   19.95
   1  -7 -16   12.46   11.09
  -1   7  16    0.22   14.04
   1   7 -16    7.26    8.57
  -1  -7  16   44.69   24.48
  -1  -7  15    9.19   11.83
   1  -7 -15   26.67   14.31
  -1   7  15   18.77    7.38
   1  -7 -15    9.08   11.36
   1   7 -15   32.06   23.64
  -1   7  14  354.36   71.50
   1   7 -14  482.54   72.00
   1  -7 -14  410.62   56.16
   1  -7 -14  314.05   63.56
  -1  -7  14  400.29   64.80
   1  -7 -13   72.97   19.12
   1  -7 -13  101.19   28.75
  -1   7  13   46.94   21.35
  -1  -7  13  115.36   35.95
   1   7 -13  124.88   37.90
  -1   7  12  482.73   42.82
   1  -7 -12  541.92   62.10
  -1   7  12  530.47   78.82
   1  -7 -12  477.27   72.64
  -1  -7  12  520.64   72.63
   1   7 -12  539.54   70.42
  -1   7  11  512.88   77.36
   1   7 -11  647.94   77.48
   1  -7 -11  623.30   87.74
  -1  -7  11  692.16   81.97
  -1   7  11  562.13   45.80
   1  -7 -11  593.91   66.08
   1   7 -10  508.38   67.81
   1  -7 -10  531.40   62.02
  -1   7  10  485.26   58.28
  -1   7  10  495.66   40.78
  -1  -7  10  529.60   70.36
   1  -7 -10  561.17   76.40
  -1   7  10  530.33   76.54
  -1   7   9  631.20   80.04
   1  -7  -9  713.12   72.40
   1  -7  -9  786.73   90.46
  -1  -7   9  706.32   80.77
  -1   7   9  606.47   45.85
  -1   7   9  673.74   67.21
   1   7  -9  731.36   79.42
  -1   7   8  184.77   44.34
  -1   7   8  183.76   23.15
  -1   7   8  190.31   35.92
  -1  -7   8  124.04   29.22
   1  -7  -8  181.64   43.12
   1  -7  -8  204.01   38.84
   1   7  -8  212.45   42.13
  -1   7   7  251.18   27.44
  -1   7   7  255.57   48.91
  -1  -7   7  192.42   31.61
  -1   7   7  290.56   46.15
   1  -7  -7  276.27   49.80
   1   7  -7  198.52   36.02
  -1   7   6   -1.83    5.66
  -1   7   6    0.66    3.25
   1   7  -6  -19.82   18.07
   1  -7  -6  -12.85   20.68
  -1   7   6   -7.17   17.87
   1   7  -5 1289.96   97.87
   1  -7  -5 1107.07   65.85
   1  -7  -5 1234.78   99.46
  -1  -7   5 1262.91  100.87
  -1   7   5 1282.06   94.82
  -1   7   5 1153.26   96.59
  -1   7   5 1163.56   60.72
   1  -7  -4   45.33   21.51
   1   7  -4   59.46   21.63
   1  -7  -4   44.28   12.11
   1  -7  -4   56.80   14.23
  -1  -7   4   54.16   17.27
  -1   7   4   46.62   17.71
  -1  -7   4   19.80    2.49
  -1   7   4   74.30   22.52
   1   7  -3  157.57   34.59
  -1   7   3  161.35   35.93
   1  -7  -3  154.18   34.13
   1  -7  -3  109.31   32.72
  -1  -7   3  167.06   30.96
  -1  -7   3  148.49   30.58
  -1   7   3  185.89   36.85
   1  -7  -3  145.47   23.32
  -1   7   2  224.29   42.19
  -1  -7   2  198.68   33.46
   1  -7  -2  155.33   37.83
   1  -7  -2  159.35   26.79
  -1  -7   2  152.39   29.89
   1  -7  -2  200.34   38.02
  -1  -7   2  211.03   36.95
   1   7  -2  171.50   35.16
   1  -7  -1  379.86   51.82
   1   7  -1  347.11   53.44
  -1  -7   1  358.09   51.09
   1  -7  -1  363.42   40.37
  -1  -7   1  403.12   50.91
   1  -7  -1  352.23   53.28
  -1  -7   1  358.65   44.19
  -1  -7   0 1105.89   85.10
   1  -7   0 1016.32   90.39
   1  -7   0 1017.67   70.03
  -1   7   0 1063.69   91.27
   1  -7   0 1183.83   92.52
  -1  -7   0  975.23   71.62
  -1  -7   0 1121.19   90.92
  -1  -7  -1  243.50   42.03
   1  -7   1  209.01   35.68
  -1  -7  -1  248.14   41.67
  -1  -7  -1  224.83   34.21
  -1   7  -1  214.49   40.26
   1   7   1  231.17   32.99
  -1  -7  -2  270.62   46.86
   1   7   2  239.40   33.98
  -1  -7  -2  269.87   37.85
   1   7   2  258.43   42.51
   1  -7   2  236.06   40.11
  -1   7  -2  291.82   46.00
  -1  -7  -2  270.10   45.16
  -1  -7  -3   30.47   12.81
   1   7   3   13.39    6.56
  -1   7  -3   38.68   19.90
   1   7   3   15.80    8.32
  -1  -7  -3   22.77    4.18
   1  -7   3   28.90   11.51
  -1  -7  -4   74.54   19.21
  -1  -7  -4   67.56   23.03
   1  -7   4   94.51   29.55
   1   7   4   78.52   27.41
   1   7   4   65.53   17.25
  -1   7  -4   71.97   24.63
   1  -7   5   58.42   33.77
  -1   7  -5    8.72   16.18
   1   7   5   27.07    8.55
   1   7   5   28.12   17.16
  -1  -7  -5   28.54   13.78
  -1   7  -6  453.94   62.70
  -1  -7  -6  494.78   66.74
   1   7   6  407.75   61.43
   1  -7   6  369.17   50.19
   1   7   6  444.35   47.02
   1   7   6  586.42   65.94
   1   7   7  126.45   23.38
  -1  -7  -7  149.69   38.86
   1  -7   7   69.60    9.51
   1   7   7  143.37   40.10
   1   7   7  175.07   37.63
  -1   7  -7  125.06   31.09
   1  -7   8  515.09   70.67
   1   7   8  549.76   51.47
   1   7   8  596.98   66.08
  -1   7  -8  635.65   75.48
  -1  -7  -8  636.92   84.43
   1   7   8  563.07   75.50
   1   7   9    2.93    2.04
  -1  -7  -9    6.71    4.65
   1   7   9  -12.94   20.24
  -1   7  -9   14.86   12.85
  -1  -7  -9   15.61   12.60
   1   7   9   -2.32    6.12
   1  -7   9    0.87    8.67
  -1  -7 -10  681.76   86.02
  -1  -7 -10  727.38   66.39
  -1   7 -10  867.81   91.68
   1   7  10  705.68   60.78
   1   7  10  720.06   92.00
   1   7  10  803.36   75.37
   1  -7  10  795.54   89.79
   1  -7  11  230.34   52.00
  -1  -7 -11  178.38   32.10
   1   7  11  181.79   34.17
  -1   7 -11  227.50   48.75
  -1  -7 -11  125.62   37.79
   1   7  11  183.94   32.35
   1   7  11  201.58   50.46
  -1   7 -12  209.59   46.68
   1  -7  12  200.60   47.05
   1   7  12  145.62   41.37
  -1  -7 -12  172.34   45.53
  -1  -7 -12  167.23   30.56
   1   7  12  146.71   31.05
   1  -7  13  416.92   71.06
  -1  -7 -13  387.08   50.45
  -1  -7 -13  406.63   70.85
   1   7  13  329.22   67.48
   1   7  13  317.46   47.32
  -1   7 -13  445.08   68.77
  -1  -7 -14  138.77   29.19
   1  -7  14  141.27   39.78
   1   7  14   86.07   35.73
  -1   7 -14  135.15   43.48
  -1  -7 -14  126.19   40.86
   1  -7  15  546.38   82.87
  -1   7 -15  447.30   70.75
  -1  -7 -15  637.56   93.28
   1   7  15  574.72   93.28
  -1  -7 -15  536.84   60.03
   1  -7  16  535.75   84.75
   1   7  16  445.89   81.59
   1  -7  16  421.54   74.57
  -1  -7 -16  411.59   52.36
   1   7  17  464.47   81.34
   1  -7  17  572.29   87.25
   1  -7  17  489.93   87.28
  -1  -7 -17  488.01   56.97
   1  -7  18  455.49   80.53
   1   7  18  288.07   67.27
  -1  -7 -18  364.16   49.83
   1  -7  18  409.11   81.17
   1   7  19  359.34   74.07
  -1  -7 -19  348.27   50.13
   1  -7  19  328.26   72.17
   1  -7  19  427.49   83.16
   1  -7  20  443.52   82.98
   1  -7  20  521.65   91.70
   1   7  20  375.11   79.86
   1  -7  21   49.71   10.95
   1   7  21   67.78   35.70
   1  -7  21   74.20   29.54
   1  -7  22    7.86   19.31
   1   7  22    1.26   15.24
   1   7  23   -6.67   18.86
   1  -7  23  -46.94   46.43
  -1  -7 -24    3.57   13.16
   1   7  24   -9.34   29.69
   1  -7  24  -51.68   45.74
  -1  -7 -25  -11.38   15.27
   1   7  25  -18.40   26.16
   1  -7  26 -141.80   78.21
   1   7  26   -1.83    8.15
   1   7  27   27.96   29.02
   1  -7  27  183.75   71.85
   1  -7  28  231.47   77.81
   1   7  28   60.38   38.20
   1  -7  29  176.49   69.50
   1   7  29   79.55   47.87
   1  -7  29   67.55   37.88
   1   7  30   -1.93   16.82
   1  -7  30   49.94   34.76
   1   7  31  118.50   57.40
   1  -7  31  170.95   67.21
   1  -7  31  122.03   51.23
   1  -7  32   68.26   47.06
   1  -7  33   73.67   50.04
  -1  -8  34  185.92   71.76
  -1  -8  33  163.25   70.94
  -1  -8  32  159.02   63.84
  -1  -8  32   81.61   46.52
  -1  -8  31   87.33   51.48
  -1   8  31   -6.47   21.49
  -1  -8  31   55.66   38.53
  -1  -8  30   60.20   40.85
  -1   8  30    6.82    7.72
  -1  -8  30  100.56   52.91
  -1   8  29   -8.52   28.97
  -1  -8  29   52.60   38.92
  -1  -8  28  188.35   73.96
  -1   8  28  -16.85   24.77
  -1   8  27  -22.57   29.98
  -1  -8  27  -16.65   38.84
   1  -8 -26   -5.50   17.39
  -1   8  26   23.07   24.40
  -1  -8  25  -23.48   57.08
  -1   8  25   40.17   28.40
   1  -8 -25   49.47   18.54
  -1  -8  24  -46.59   48.11
  -1   8  24    0.25   13.47
   1  -8 -24    1.72   11.22
  -1  -8  23    2.03   16.21
  -1  -8  23  -16.35   38.97
  -1   8  23   33.39   23.24
  -1  -8  22   -6.17   14.52
  -1   8  22  -25.42   28.28
   1  -8 -22   24.84   20.38
  -1  -8  22   -7.95   16.31
  -1   8  21  -13.39   24.80
   1  -8 -21   13.90   16.93
  -1  -8  21  -23.63   20.47
  -1  -8  21  -26.06   29.67
  -1  -8  20   51.49   26.15
  -1   8  20   27.65   23.72
  -1  -8  20   33.17   17.68
   1  -8 -20   54.56   22.80
  -1   8  19  -10.43   20.64
   1  -8 -19   -4.35    7.76
  -1  -8  19  -25.77   24.34
  -1  -8  19   22.91   26.01
   1  -8 -18  -10.57   14.89
  -1   8  18   -4.58   14.66
  -1  -8  18   11.38   19.56
  -1  -8  18   15.85   24.11
  -1  -8  17   98.85   39.00
   1  -8 -17  121.45   32.55
  -1   8  17   75.04   28.53
  -1  -8  17  192.98   50.57
  -1  -8  16   12.18   19.77
   1  -8 -16   12.54   11.02
  -1   8  16    7.49    5.65
  -1   8  16   -0.61   14.62
   1   8 -16   16.70   17.54
   1  -8 -15   57.06   22.25
   1   8 -15   85.27   32.89
  -1   8  15   49.07   19.03
  -1   8  15   70.89   18.87
  -1  -8  15   30.81   18.10
   1  -8 -14   34.03    7.54
  -1   8  14   54.64   24.36
  -1  -8  14   49.03   29.72
  -1   8  14   64.48   16.53
   1   8 -14   62.19   28.06
   1  -8 -14   73.05   25.37
  -1   8  13    2.52    6.31
  -1  -8  13   19.01   18.78
   1  -8 -13    1.71    7.05
   1   8 -13    2.84    6.46
  -1   8  13  -10.79   18.68
   1  -8 -12  198.09   41.00
   1  -8 -12  213.68   53.52
  -1   8  12  169.97   45.93
  -1  -8  12  198.69   47.10
  -1   8  12  174.82   25.79
   1   8 -12  202.28   45.97
   1  -8 -11  329.62   51.74
  -1   8  11  317.32   34.97
  -1  -8  11  378.18   63.03
   1   8 -11  375.35   61.79
  -1   8  11  311.51   61.88
   1  -8 -11  368.70   69.49
  -1   8  11  306.98   49.85
  -1   8  10  484.71   62.59
   1   8 -10  553.49   73.88
  -1   8  10  480.54   42.70
  -1   8  10  534.87   79.76
   1  -8 -10  518.79   80.66
   1  -8 -10  558.16   67.06
  -1  -8  10  505.33   71.50
   1  -8  -9  484.30   62.78
   1  -8  -9  498.21   75.00
   1   8  -9  490.38   68.51
  -1   8   9  452.35   41.29
  -1  -8   9  519.99   71.75
  -1   8   9  496.25   66.30
  -1   8   9  465.53   73.72
  -1   8   8 1393.39  122.08
  -1   8   8 1255.70   68.61
   1  -8  -8 1473.10  125.46
   1   8  -8 1320.28  111.60
  -1   8   8 1382.60  105.42
  -1  -8   8 1523.76  117.94
   1   8  -7  875.82   86.45
  -1   8   7  763.91   52.46
  -1   8   7  810.96   90.58
  -1  -8   7 1047.54   96.43
   1  -8  -7  900.55   94.59
  -1   8   7  836.39   84.08
  -1   8   6  178.54   25.46
  -1   8   6  155.52   38.06
   1  -8  -6  160.97   40.28
   1   8  -6  214.38   43.74
  -1  -8   6  240.72   48.47
   1  -8  -6  181.34   29.23
  -1   8   6  189.12   38.63
   1  -8  -5  336.12   53.24
  -1  -8   5  335.78   54.11
   1  -8  -5  264.76   53.48
   1   8  -5  340.16   54.34
   1  -8  -5  292.44   36.15
  -1   8   5  271.53   51.25
  -1   8   5  334.10   52.79
  -1  -8   5  316.77   47.52
  -1   8   4  342.38   55.51
   1  -8  -4  393.30   59.74
   1  -8  -4  426.96   65.97
  -1  -8   4  316.76   54.33
  -1   8   4  438.57   60.32
  -1  -8   4  384.18   52.41
   1   8  -4  425.58   60.09
   1  -8  -4  367.37   40.63
  -1  -8   3   13.16    7.53
   1  -8  -3    7.29    5.24
  -1  -8   3  -14.33   25.09
   1  -8  -3   16.91    7.85
   1   8  -3    8.17    7.18
   1  -8  -3   20.87    8.61
  -1   8   3   45.54   28.60
   1  -8  -2    5.67    8.58
   1   8  -2    4.99    3.45
  -1  -8   2   -4.15    9.83
   1  -8  -2    0.24    2.79
  -1  -8   2   -2.15    7.42
   1  -8  -2  -12.56   12.00
  -1  -8   1  542.70   58.70
   1  -8  -1  568.38   69.71
   1   8  -1  603.93   72.81
   1  -8  -1  514.31   52.01
  -1  -8   1  580.08   69.25
   1  -8  -1  600.65   73.70
  -1  -8   1  590.96   66.60
   1  -8   0  407.07   47.40
  -1  -8   0  447.52   58.48
  -1   8   0  392.85   58.42
   1  -8   0  354.90   66.40
  -1  -8   0  409.99   50.33
  -1  -8   0  371.09   59.15
   1  -8   0  367.55   57.10
   1  -8   1 1900.78  127.22
  -1   8  -1 1698.86  123.98
  -1  -8  -1 1734.44  115.91
   1  -8   1 1557.56   96.03
  -1  -8  -1 1419.69   92.94
  -1  -8  -1 1701.91  120.67
   1  -8   1 1740.06  120.57
  -1   8  -2 1222.66  106.75
  -1  -8  -2 1394.37   90.48
  -1  -8  -2 1400.92  114.85
   1   8   2 1393.17   86.20
   1   8   2 1465.85  109.60
   1  -8   2 1335.32  110.84
  -1  -8  -2 1414.55  107.99
  -1   8  -3 1359.49  109.16
   1   8   3 1529.50  113.78
  -1  -8  -3 1434.33   90.59
   1  -8   3 1605.51  116.77
  -1  -8  -3 1450.89  111.06
   1   8   3 1475.64   86.64
  -1  -8  -3 1376.26  115.77
   1   8   4 1158.65   78.02
   1   8   4 1258.07  105.24
   1  -8   4 1231.05  107.05
  -1  -8  -4 1136.62   81.76
  -1  -8  -4 1202.73  105.09
  -1   8  -4 1120.37  100.00
   1  -8   5 1743.48  125.60
  -1  -8  -5 1524.14   95.03
   1   8   5 1667.21  124.11
   1   8   5 1566.56   93.67
  -1  -8  -5 1643.87  123.65
  -1   8  -5 1700.60  124.82
   1   8   6 1959.74  137.12
   1   8   6 1696.16   93.80
   1   8   6 1927.33  123.93
  -1   8  -6 1693.76  123.80
  -1  -8  -6 2013.92  139.82
   1  -8   6 2084.15  133.56
  -1   8  -7  624.96   77.11
   1   8   7  602.09   57.12
   1   8   7  684.52   75.70
   1   8   7  691.46   82.99
  -1  -8  -7  771.57   88.18
   1  -8   7  678.12   78.84
  -1  -8  -8  239.69   50.27
   1   8   8  235.12   44.74
   1   8   8  236.47   34.92
   1  -8   8  174.32   41.98
  -1   8  -8  180.75   39.61
   1   8   8  224.12   49.40
   1   8   9   73.88   27.55
  -1   8  -9   63.49   23.54
  -1  -8  -9   81.18   24.68
   1  -8   9   91.11   28.55
   1   8   9   73.31   20.27
  -1  -8  -9   91.72   34.34
   1   8   9   82.85   23.47
   1  -8  10   -3.38   15.05
  -1  -8 -10    6.78   13.58
  -1   8 -10    2.87    6.10
   1   8  10  -10.80   18.56
  -1  -8 -10    3.78    3.62
   1   8  10    1.75    4.03
   1   8  10   -6.56   24.58
   1   8  11   13.93    2.40
  -1   8 -11   14.06    9.83
   1   8  11   -3.34   11.95
  -1  -8 -11    9.15    4.52
   1   8  11   -0.15   14.04
   1  -8  11   10.07   14.07
   1   8  12   33.51   13.05
  -1  -8 -12   11.79   12.36
   1  -8  12   51.91   28.05
   1   8  12   30.51    5.54
   1   8  12   15.96    7.32
  -1  -8 -12   40.61   17.97
  -1   8 -13   82.95   30.50
  -1  -8 -13   85.75   23.83
   1   8  13   47.31   22.09
   1  -8  13  100.52   36.26
   1   8  13   75.82   21.14
  -1  -8 -13   83.05   26.39
   1   8  13   80.17   23.71
  -1   8 -14  127.13   40.95
   1   8  14   42.96   26.01
   1  -8  14   88.99   37.37
   1   8  14  103.88   26.61
  -1  -8 -14  101.64   26.40
   1   8  15   18.11    6.61
   1  -8  15   51.42   29.31
  -1  -8 -15   36.49   16.31
   1  -8  16  144.59   45.16
  -1  -8 -16  108.36   26.31
   1   8  16   89.99   37.22
  -1  -8 -17   17.41    6.45
   1   8  17   -4.40   16.75
   1  -8  17   49.27   27.19
   1  -8  17   65.25   36.48
  -1  -8 -18  169.03   36.58
   1   8  18  197.10   55.23
   1  -8  18  297.47   73.67
   1  -8  18  141.52   44.55
   1  -8  19   -0.78    7.86
   1   8  19   -3.05   19.27
  -1  -8 -19   20.99   10.65
  -1  -8 -20   17.16   15.70
   1   8  20  -16.85   25.50
   1  -8  20  -14.85   29.66
   1  -8  20   23.75   24.44
   1  -8  21  -10.69   24.68
   1   8  21  -20.21   19.09
   1  -8  21  -13.24   13.94
   1  -8  22   -6.91   15.77
   1   8  22   -5.40   22.37
   1   8  23    3.78    4.97
   1  -8  23  -37.51   34.70
   1   8  24    2.78   15.88
   1  -8  24  -49.24   54.81
   1   8  25  -17.76   23.99
  -1  -8 -25    0.69    7.46
   1   8  26   19.17   18.09
   1  -8  26  -99.14   68.97
   1   8  27    4.89   15.56
   1  -8  27 -114.22   77.45
   1  -8  28  112.61   50.01
   1   8  28    0.12   25.08
   1   8  29   34.13   33.36
   1  -8  29  206.07   80.82
   1   8  30   98.91   47.81
   1  -8  30  180.14   67.20
   1  -8  30  268.07   84.77
   1  -8  31  150.77   64.11
   1  -8  31   93.44   47.24
   1  -8  32   95.09   60.58
  -1  -9  33  122.10   62.05
  -1  -9  32  109.03   58.16
  -1  -9  32   17.55   28.93
  -1  -9  31  104.36   58.84
  -1  -9  31  192.35   69.90
  -1  -9  30   49.45   40.73
  -1   9  30  -10.27   10.25
  -1   9  29   72.07   43.33
  -1  -9  29  287.24   88.01
  -1  -9  28  -36.10   44.93
  -1   9  28   16.27   21.94
  -1  -9  27 -128.12   77.05
  -1   9  27  -16.36   26.85
   1  -9 -26  136.83   36.22
  -1   9  26  132.77   56.56
  -1  -9  26   98.51   24.35
  -1  -9  25  -38.02   44.19
  -1   9  25    7.25   12.38
  -1  -9  24  226.09   68.02
  -1   9  24  170.76   62.06
  -1  -9  24  214.48   64.16
   1  -9 -23  117.56   33.89
  -1  -9  23  105.09   40.68
  -1  -9  23  141.83   51.52
  -1   9  23   81.45   38.73
   1  -9 -22  325.97   58.43
  -1   9  22  370.35   85.47
  -1  -9  22  427.17   88.14
  -1  -9  22  378.36   83.11
  -1   9  21  320.94   46.39
  -1  -9  21  335.41   77.14
   1  -9 -21  308.01   57.45
  -1   9  21  306.68   77.65
  -1  -9  21  407.22   86.58
   1  -9 -20  175.94   41.90
  -1   9  20  115.33   42.60
  -1   9  20  163.49   32.06
  -1  -9  20  263.62   65.43
  -1  -9  20  178.39   55.92
  -1   9  19  430.21   50.60
  -1  -9  19  391.39   78.68
   1  -9 -19  406.14   64.88
  -1  -9  19  531.13   90.36
  -1   9  19  342.62   75.17
  -1  -9  18  160.70   48.50
  -1  -9  18  108.56   37.42
   1  -9 -18   89.51   29.06
  -1   9  18   71.91   30.90
  -1   9  18   99.13   23.16
  -1   9  17   94.80   38.84
  -1   9  17  110.85   23.94
   1  -9 -17  105.08   33.69
  -1  -9  17   86.73   33.81
  -1  -9  16   65.44   28.98
  -1   9  16   82.42   19.19
   1  -9 -16  110.07   33.89
  -1   9  16   57.56   32.31
  -1   9  15   -2.95   20.69
  -1   9  15   13.86   10.03
  -1  -9  15   16.73   19.05
   1  -9 -15   21.39   15.41
   1   9 -14    3.28    7.62
  -1  -9  14   14.46   17.91
  -1   9  14    0.18    2.78
   1  -9 -14    3.75    7.63
   1   9 -13  138.60   40.36
  -1   9  13  116.27   22.70
   1  -9 -13  124.55   31.36
  -1   9  13  111.26   42.47
  -1  -9  13  158.87   47.18
   1  -9 -13   97.42   35.46
  -1   9  12   10.15    2.69
   1   9 -12   42.33   21.02
  -1   9  12   28.42   12.10
  -1   9  12   34.34   18.85
   1  -9 -12   49.20   30.41
  -1  -9  12   34.31   19.14
   1  -9 -12   36.14   16.60
   1  -9 -11  808.64  100.32
  -1   9  11  798.67   58.56
   1  -9 -11  839.71   88.95
   1   9 -11  891.90  100.49
  -1   9  11  701.42   79.43
  -1   9  11  919.27  112.39
  -1  -9  11  794.01   96.13
   1  -9 -10  252.66   55.32
  -1  -9  10  236.87   50.78
   1  -9 -10  239.56   46.27
   1   9 -10  231.24   50.09
  -1   9  10  211.92   47.29
  -1   9  10  205.48   30.25
  -1   9  10  236.13   55.11
  -1  -9   9  386.36   63.86
  -1   9   9  449.32   74.17
   1   9  -9  474.05   70.18
  -1   9   9  439.73   41.66
   1  -9  -9  445.91   73.43
  -1   9   9  451.32   65.11
   1  -9  -9  444.06   61.96
  -1   9   8  912.91   62.92
  -1   9   8 1069.98  111.14
  -1   9   8 1031.88   96.96
  -1  -9   8 1059.15  100.94
   1   9  -8 1019.18  100.25
   1  -9  -8 1028.18  109.02
  -1   9   7   67.86   30.27
  -1  -9   7  110.10   37.63
   1   9  -7   85.60   30.58
  -1   9   7   66.72   23.14
  -1   9   7   62.95   15.68
   1  -9  -7   71.80   27.88
  -1   9   6  619.06   75.88
   1  -9  -6  604.50   81.32
   1  -9  -6  583.00   55.87
  -1  -9   6  614.94   71.04
   1   9  -6  606.14   76.30
  -1  -9   6  603.98   76.76
   1  -9  -6  642.74   88.36
  -1   9   6  550.11   76.98
  -1   9   5   -3.05    7.74
   1  -9  -5   -0.31    8.23
   1  -9  -5  -11.82   17.31
  -1   9   5    6.60    4.44
   1   9  -5    2.37    6.24
   1  -9  -5  -22.22   20.35
  -1  -9   5   -0.01    2.83
  -1  -9   5    6.20   17.82
  -1  -9   4  437.13   58.68
   1  -9  -4  443.71   68.57
   1  -9  -4  413.30   64.72
   1  -9  -4  403.63   47.59
  -1   9   4  445.29   65.81
  -1  -9   4  442.65   65.39
   1   9  -4  461.16   65.99
   1  -9  -3  581.52   79.59
  -1  -9   3  756.98   82.08
  -1   9   3  602.29   76.82
  -1  -9   3  629.27   69.48
   1  -9  -3  628.09   79.88
   1  -9  -3  539.91   54.60
  -1  -9   3  606.63   76.85
   1   9  -3  640.67   78.10
   1  -9  -2  286.63   40.53
   1  -9  -2  313.81   56.73
   1   9  -2  361.75   58.95
  -1   9   2  446.68   66.54
  -1  -9   2  245.70   44.53
  -1  -9   2  339.66   51.26
   1  -9  -2  355.08   59.12
  -1  -9   2  369.12   56.19
   1  -9  -1  508.38   69.78
   1  -9  -1  543.16   72.92
   1   9  -1  554.92   74.59
  -1   9   1  674.34   80.58
  -1  -9   1  548.32   71.93
  -1  -9   1  511.81   66.65
  -1  -9   1  513.98   60.60
   1  -9  -1  494.71   53.82
  -1  -9   0  214.37   37.40
   1  -9   0  180.86   34.39
  -1   9   0  200.39   43.91
   1  -9   0  221.39   49.17
  -1  -9   0  201.26   44.53
   1  -9   0  224.58   43.73
  -1  -9   0  168.93   38.44
  -1   9  -1   61.66   17.97
  -1  -9  -1   64.77   23.38
   1  -9   1   19.68   22.66
  -1  -9  -1   74.97   26.82
   1  -9   1   73.06   22.44
   1  -9   1  105.45   33.16
  -1  -9  -1   76.20   23.43
   1  -9   2  225.18   45.39
  -1   9  -2  329.17   58.11
  -1  -9  -2  313.24   45.76
  -1  -9  -2  312.03   54.66
  -1  -9  -2  283.95   54.46
   1  -9   2  267.94   43.75
   1  -9   3   12.49   10.13
  -1  -9  -3   49.44   17.66
   1   9   3   46.67   16.91
   1   9   3   41.47   19.07
  -1  -9  -3   25.43   11.08
  -1  -9  -3   25.02   12.79
  -1   9  -3   31.67   15.57
  -1   9  -4   48.22   23.88
  -1  -9  -4   40.79   17.34
   1  -9   4   35.11   23.11
   1   9   4   43.28   15.79
  -1  -9  -4   47.29   19.99
   1   9   4   39.08   20.76
  -1  -9  -4   46.81   20.61
  -1  -9  -5  178.40   42.88
   1  -9   5  164.18   41.22
  -1  -9  -5  153.77   32.80
  -1   9  -5  171.82   42.33
   1   9   5  139.91   39.96
   1   9   5  155.35   28.77
   1  -9   6   68.85   32.72
   1   9   6   52.11   19.85
   1   9   6   36.06   15.74
  -1   9  -6   64.88   25.69
   1   9   6   41.27   24.54
  -1  -9  -6   44.67   22.70
   1   9   7  174.59   43.78
   1   9   7  145.59   36.10
   1   9   7  121.22   28.93
  -1  -9  -7  154.54   40.69
   1  -9   7  109.16   20.27
  -1   9  -7  137.05   34.43
   1   9   8   19.77   13.42
   1  -9   8   -9.68   24.24
   1   9   8   38.26   22.89
   1   9   8   20.81    9.73
  -1   9  -8   23.44    7.33
  -1  -9  -8   44.57   22.69
   1  -9   9  317.54   60.27
  -1  -9  -9  286.56   59.89
   1   9   9  259.02   40.27
  -1   9  -9  311.98   59.25
   1   9   9  302.97   60.76
   1   9   9  280.12   53.58
  -1  -9 -10  331.35   67.21
   1  -9  10  251.38   55.49
   1   9  10  290.92   63.19
   1   9  10  306.60   53.61
  -1   9 -10  278.79   56.97
   1   9  10  259.65   39.26
  -1  -9 -10  295.34   49.14
   1  -9  11    6.08    4.99
  -1   9 -11   -5.23   11.56
   1   9  11   10.44   10.23
  -1  -9 -11  -22.87   25.18
  -1  -9 -11    5.29    7.65
   1   9  11   -1.77   13.91
   1   9  11   11.19   10.05
  -1   9 -12  127.15   38.30
   1  -9  12   89.07   33.54
  -1  -9 -12   72.13   16.09
   1   9  12   95.80   38.24
  -1  -9 -12  118.71   30.52
   1   9  12  115.00   30.74
   1   9  12  108.83   23.94
   1   9  13   -7.31   19.55
  -1  -9 -13    0.38    6.73
   1  -9  13   18.41   18.21
  -1   9 -13    3.80   12.22
   1   9  13  -11.59   17.21
   1   9  13    2.70    6.74
   1  -9  14  598.84   89.93
   1   9  14  496.03   56.11
  -1  -9 -14  513.69   64.89
   1   9  14  459.46   80.65
   1   9  14  434.85   64.73
   1   9  15    8.34    7.07
   1  -9  15   11.33   20.93
  -1  -9 -15   45.61   21.57
   1   9  15   21.49   13.25
   1   9  16  536.60   62.91
   1  -9  16  576.86   92.73
  -1  -9 -16  558.63   67.93
   1   9  16  441.86   84.28
  -1  -9 -17  289.87   50.78
   1   9  17  342.57   51.95
   1   9  17  404.57   80.81
   1  -9  17  288.44   65.42
   1  -9  18  554.18   93.16
   1  -9  18  478.36   85.01
   1   9  18  470.68   62.19
   1   9  18  490.30   95.52
  -1  -9 -18  438.06   62.16
   1  -9  19  743.61  109.27
   1   9  19  571.08   68.14
  -1  -9 -19  527.05   67.85
   1   9  19  655.38  110.50
   1  -9  19  593.32  105.02
   1   9  20  214.26   67.17
  -1  -9 -20  269.84   46.67
   1  -9  20  252.64   69.49
   1  -9  20  360.00   79.76
   1  -9  21  176.76   55.11
   1  -9  21  269.15   73.11
  -1  -9 -21  189.04   39.09
   1   9  21  182.81   59.92
   1  -9  22   28.04   17.81
   1   9  22   53.03   29.79
   1   9  23   -9.49   32.58
   1  -9  23  -29.77   26.69
   1  -9  23   -2.84    9.17
   1  -9  24    2.61   17.54
   1  -9  24   -7.06   34.38
   1   9  24  -13.36   26.94
  -1   9 -24   22.91   16.00
   1   9  25   29.50   21.55
   1  -9  25  -42.10   41.69
   1   9  26  -46.28   45.17
   1  -9  26  -50.14   48.18
   1   9  27  175.52   66.65
   1  -9  27   43.38   18.99
   1  -9  28   46.09   20.66
   1   9  28  201.84   70.11
   1   9  29   61.96   50.47
   1  -9  29  122.05   57.79
   1  -9  30  227.48   91.14
   1  -9  31  197.21   77.97
   1  -9  31   78.60   50.64
   1  -9  32  189.61   75.31
  -1 -10  32   68.84   51.99
  -1 -10  32  121.93   63.81
  -1 -10  31  102.84   61.85
  -1 -10  31  193.87   77.36
  -1 -10  30  271.84   87.49
  -1 -10  29   62.24   37.62
  -1  10  29   93.12   55.99
  -1 -10  28  -49.19   50.30
  -1  10  28   39.63   36.39
  -1 -10  27   70.24    6.31
  -1  10  27  100.21   48.36
  -1  10  26   32.00   27.97
  -1 -10  26    5.59   29.39
  -1  10  25   16.74   23.47
  -1 -10  25   40.31    7.68
  -1 -10  24   -0.41   20.13
  -1  10  24   10.46   17.28
  -1  10  24    8.23    3.18
  -1 -10  24   -0.39   23.46
  -1  10  23   27.47   12.00
  -1  10  23    0.62   24.36
  -1 -10  23   25.29   17.35
  -1 -10  23   21.13   17.48
   1 -10 -22   39.88   22.27
  -1  10  22   16.29   10.52
  -1 -10  22   55.87   40.59
  -1  10  22   36.60   24.26
  -1 -10  22   22.82   14.83
   1 -10 -21   24.48   12.77
  -1  10  21   34.20   10.81
  -1  10  21   10.88    9.89
  -1 -10  21   17.60   13.26
  -1 -10  20  189.16   60.45
  -1 -10  20   96.14   45.00
  -1  10  20  106.19   45.02
  -1  10  20  105.97   23.82
   1 -10 -20   91.35   28.74
  -1 -10  19  143.42   45.84
   1 -10 -19  132.08   38.98
  -1  10  19  143.40   27.99
  -1 -10  19  246.00   62.03
  -1  10  19  143.57   51.27
   1 -10 -18  248.38   55.74
  -1  10  18  183.63   31.34
  -1 -10  18  188.95   51.53
  -1  10  18  203.48   62.21
  -1  10  17  795.89   65.91
  -1  10  17  789.21  120.23
  -1 -10  17  741.75  109.96
   1 -10 -17  859.25   98.37
  -1  10  16  190.03   56.50
  -1  10  16  222.86   33.62
  -1 -10  16  295.30   68.39
   1 -10 -16  235.16   50.95
  -1 -10  15  785.91  107.16
   1 -10 -15  794.65   92.26
  -1  10  15  842.98  115.26
  -1  10  15  741.41   60.99
  -1  10  14  279.44   35.85
  -1  10  14  274.16   66.42
   1 -10 -14  287.08   56.15
  -1 -10  14  270.09   63.81
   1 -10 -13  453.67   68.41
  -1 -10  13  461.18   77.99
  -1  10  13  378.06   41.84
  -1  10  13  413.13   78.29
  -1  10  13  377.30   59.76
   1 -10 -12  263.12   49.69
  -1  10  12  258.61   35.59
   1  10 -12  280.70   58.51
  -1  10  12  239.15   48.62
  -1  10  12  250.57   58.84
  -1 -10  12  272.07   59.55
   1 -10 -11   21.34   15.00
  -1  10  11   12.68    9.81
  -1  10  11   34.93   10.90
  -1 -10  11   29.19   20.98
  -1  10  11   47.65   25.46
   1  10 -11   24.60   15.59
   1 -10 -11   30.44   21.79
  -1  10  10   61.81   14.85
   1 -10 -10   69.09   31.59
   1  10 -10   25.92   10.77
   1 -10 -10   61.46   22.16
  -1  10  10   63.61   28.71
  -1  10  10   48.72   16.57
  -1 -10  10   41.67   18.77
  -1  10   9   17.58   12.80
  -1  10   9   42.50   13.21
   1 -10  -9   35.03   17.82
  -1  10   9   48.97   20.27
  -1 -10   9    2.72   23.11
   1  10  -9   39.89   20.85
  -1 -10   8  101.22   40.10
  -1  10   8  115.36   24.03
   1  10  -8  166.54   42.93
   1 -10  -8  100.04   35.41
  -1  10   8  123.50   36.27
  -1  10   8  129.07   36.78
  -1 -10   8  115.22   34.24
  -1  10   7  548.38   76.91
   1 -10  -7  553.60   82.75
  -1 -10   7  583.94   75.31
  -1 -10   7  684.85   86.07
  -1  10   7  555.85   83.17
   1  10  -7  615.21   81.84
   1 -10  -7  623.77   94.05
  -1  10   6    5.60    7.86
   1  10  -6   29.89   22.85
   1 -10  -6   31.50    9.88
  -1  10   6   10.91   11.67
  -1 -10   6   50.89   26.32
   1 -10  -6   24.28   14.76
   1 -10  -6   30.40   15.33
  -1 -10   6   12.87    4.31
  -1 -10   5 1030.37  106.45
   1 -10  -5 1076.69   81.06
  -1 -10   5 1149.89  103.04
  -1  10   5 1116.39  112.13
   1  10  -5 1131.34  110.47
   1 -10  -5 1231.39  119.14
  -1  10   5 1055.03  105.31
   1 -10  -5 1250.45  123.29
   1 -10  -4   -0.22    7.50
   1  10  -4    1.70   13.79
  -1 -10   4   13.58    8.75
   1 -10  -4   10.14    8.24
  -1 -10   4   14.93   11.37
  -1 -10   4    6.75   13.22
  -1  10   4   13.54   11.15
   1 -10  -4    4.32   15.08
  -1 -10   3  195.90   44.45
  -1  10   3  185.78   45.06
   1  10  -3  171.82   41.98
   1 -10  -3  162.79   31.97
   1 -10  -3  204.94   48.26
  -1 -10   3  214.98   41.87
   1 -10  -3  170.75   44.02
  -1 -10   3  186.77   40.53
   1  10  -2  203.07   45.24
  -1 -10   2  199.01   41.08
   1 -10  -2  220.46   48.12
  -1  10   2  201.12   46.29
   1 -10  -2  192.76   47.46
  -1 -10   2  235.80   47.15
  -1 -10   2  187.48   37.81
   1 -10  -2  189.95   34.19
   1 -10  -1   14.49    8.70
  -1 -10   1    2.17   15.11
  -1 -10   1    8.23    5.13
   1 -10  -1    7.72   11.09
  -1 -10   1   18.82   21.87
   1 -10  -1    6.06    7.35
  -1  10   1   22.07   19.25
   1 -10   0  296.17   54.37
   1 -10   0  231.25   41.59
  -1 -10   0  266.85   52.67
  -1 -10   0  245.15   42.34
  -1 -10   0  261.70   53.54
   1 -10   0  274.66   54.32
  -1  10   0  243.11   51.44
   1 -10   1  488.41   71.82
   1 -10   1  447.46   67.87
  -1 -10  -1  360.73   51.34
  -1  10  -1  404.32   67.72
  -1 -10  -1  437.64   70.77
  -1 -10  -1  459.53   66.66
   1 -10   1  397.45   55.14
  -1  10  -2   80.20   32.24
  -1 -10  -2   76.96   23.24
   1 -10   2   62.91   24.43
   1 -10   2   65.06   22.48
  -1 -10  -2   52.70   21.78
   1 -10   2   60.32   17.03
  -1 -10  -2   71.21   29.91
   1 -10   3  139.54   33.25
   1 -10   3  109.85   34.38
  -1  10  -3  158.36   40.01
  -1 -10  -3  140.85   37.46
  -1 -10  -3  140.95   40.54
  -1 -10  -3  135.79   30.84
  -1  10  -4   98.72   32.01
  -1 -10  -4  107.98   28.19
  -1 -10  -4   84.75   29.15
  -1 -10  -4   96.16   31.85
   1  10   4   89.02   30.74
   1 -10   4  106.98   35.12
   1  10   4   85.20   22.78
  -1 -10  -5   29.81   16.09
   1  10   5   39.41   17.97
   1  10   5   51.69   21.96
  -1  10  -5   49.62   22.72
  -1 -10  -5   52.96   19.40
  -1 -10  -5   26.00    8.65
   1  10   5   36.52   15.35
   1 -10   5   45.38   27.79
   1  10   6  125.28   29.27
  -1 -10  -6   95.23   34.52
  -1  10  -6  115.47   35.72
   1 -10   6  183.40   48.65
   1  10   6  122.80   35.01
  -1 -10  -6  131.59   32.43
   1  10   6  114.99   37.74
   1 -10   7  134.72   44.44
   1  10   7  196.92   34.02
  -1 -10  -7  194.09   48.79
   1  10   7  189.39   50.50
  -1  10  -7  203.35   48.76
   1  10   7  192.71   44.52
   1  10   8  178.83   45.57
  -1  10  -8  118.84   35.35
   1  10   8  176.06   50.23
   1 -10   8  136.79   34.73
   1  10   8  159.25   33.15
  -1 -10  -8  171.26   48.43
   1  10   9   22.63   10.49
   1  10   9   37.54   18.94
   1  10   9   45.07   17.94
  -1  10  -9   24.75    5.80
   1 -10   9   22.10   13.36
  -1 -10  -9   56.92   29.56
  -1 -10 -10   22.78   11.30
   1  10  10   14.79   11.52
  -1  10 -10   38.52   15.70
   1 -10  10   23.43   16.62
   1  10  10   16.91    8.93
   1  10  10   37.94   15.28
  -1 -10 -10   54.78   29.49
  -1  10 -11    9.44    9.25
   1  10  11   20.79   17.18
   1  10  11   23.56    9.69
   1 -10  11   17.74    6.59
   1  10  11   12.51   14.42
  -1 -10 -11   24.24   13.48
  -1 -10 -12  364.37   57.31
   1  10  12  348.98   60.41
   1  10  12  312.58   46.07
   1 -10  12  328.53   66.46
   1  10  12  348.26   71.01
  -1 -10 -13  192.63   42.47
   1  10  13  186.78   44.66
   1  10  13  208.99   57.30
   1  10  13  238.39   38.73
   1 -10  13  239.08   61.05
   1 -10  14   39.86   26.48
   1  10  14   15.75    5.37
  -1 -10 -14   24.44   17.15
   1  10  14   26.86   13.77
   1  10  14   12.95    3.33
  -1 -10 -15   21.14   10.63
   1  10  15    2.97   17.62
   1  10  15   12.29    1.91
   1 -10  15   36.74   27.01
   1  10  15    1.57   12.26
  -1 -10 -16   -0.05    8.45
   1 -10  16  -24.52   20.57
   1  10  16    5.17    9.82
   1  10  16  -27.66   35.74
   1  10  17  -14.33   24.41
   1 -10  17    6.31   13.38
  -1 -10 -17   21.09   17.02
   1  10  17   -3.38   11.43
   1  10  18   14.96   10.83
   1 -10  18   19.89   20.79
  -1 -10 -18    1.53   16.05
   1  10  18    9.11   14.56
   1  10  19  178.90   57.27
  -1 -10 -19  143.59   36.26
   1 -10  19  235.13   62.91
   1 -10  19  141.66   47.35
   1  10  19  156.67   34.94
   1  10  20   44.78   19.92
   1  10  20   10.49   11.62
  -1 -10 -20   27.76   16.18
   1 -10  20   25.48   14.08
  -1 -10 -21  401.34   59.51
   1 -10  21  459.24   97.45
   1  10  21  426.47   60.08
   1 -10  21  567.08  106.62
   1  10  21  435.73   95.90
   1 -10  22  153.40   59.82
   1 -10  22  167.44   62.67
   1  10  22  116.61   51.68
   1  10  22  127.58   32.99
   1 -10  23  691.42  119.90
   1 -10  23  828.23  138.78
   1  10  23  672.52  120.66
   1  10  23  642.64   75.69
   1 -10  24  133.43   58.02
   1 -10  24  144.62   62.13
   1  10  24  121.78   53.23
   1  10  24  102.09   32.78
  -1  10 -24  161.92   41.68
   1 -10  25  423.40  102.36
   1  10  25  302.18   86.62
   1 -10  25  268.78   89.69
   1 -10  26   -6.40   27.39
   1  10  26   13.49   19.01
   1 -10  27  115.53   46.82
   1  10  27  137.80   61.26
   1  10  28   35.33   40.33
   1 -10  28  -61.02   56.31
   1 -10  29  -64.14   62.68
   1 -10  30   30.16   14.15
   1 -10  31  185.22   87.85
  -1 -11  31  280.74   94.89
  -1 -11  30   15.71   26.36
  -1 -11  29   95.28   28.20
  -1  11  28  102.67   55.04
  -1 -11  28    9.89   29.07
  -1 -11  27   28.47   13.76
  -1  11  27  100.70   46.72
  -1  11  26   41.68   26.33
  -1 -11  26  -19.74   23.56
  -1 -11  26  -49.62   44.55
  -1 -11  25   98.92   46.48
  -1 -11  25   57.38   35.21
  -1  11  25   46.67   21.62
  -1 -11  24   12.82   14.93
  -1 -11  24  -13.05   10.48
  -1  11  24   -8.21   18.88
  -1  11  23  142.15   59.36
  -1 -11  23  164.64   63.68
  -1 -11  23  307.65   87.32
  -1  11  22   -3.51    6.49
  -1  11  22    7.24    8.95
  -1 -11  22    9.60   22.62
  -1 -11  21   42.07   26.95
   1 -11 -21   70.28   29.43
  -1  11  21   73.00   21.40
  -1  11  21   80.61   41.63
  -1 -11  21  126.37   54.06
  -1  11  20    9.26    4.52
   1 -11 -20   17.42    4.17
  -1  11  20    6.41   13.66
  -1 -11  20   -2.16    7.11
   1 -11 -19   -7.21   16.51
  -1  11  19    8.68   14.60
  -1 -11  19   11.75   13.57
  -1  11  19    8.28    4.32
  -1  11  18  -10.02   20.50
   1 -11 -18    4.91    8.56
  -1  11  18   -5.09    2.94
  -1 -11  18   -6.24   14.05
  -1  11  17   72.58   37.51
   1 -11 -17   75.54   34.43
  -1  11  17   41.25   13.86
  -1 -11  17   49.79   33.86
  -1  11  16   80.87   39.49
   1 -11 -16   62.26   27.52
  -1 -11  16  101.87   48.36
  -1  11  16   53.62   15.11
  -1  11  15  130.88   42.62
  -1  11  15  110.78   22.98
  -1 -11  15  161.56   52.71
   1 -11 -15  134.54   40.27
  -1  11  14    3.07    4.26
   1 -11 -14   10.75   10.16
  -1 -11  14    2.42   12.23
  -1  11  14  -20.34   22.97
  -1  11  13   54.44   25.76
  -1 -11  13   64.82   31.90
   1 -11 -13   56.65   25.26
  -1  11  13   60.61   29.70
  -1  11  13   50.60   14.83
  -1  11  12   40.45   12.99
  -1 -11  12   64.06   28.33
  -1  11  12   41.41   22.13
  -1  11  12   74.76   17.83
   1 -11 -12   77.38   29.01
  -1 -11  11   87.07   25.31
  -1  11  11   97.64   34.86
  -1  11  11   92.34   29.18
   1 -11 -11  106.62   33.48
  -1  11  11  116.24   23.61
   1  11 -10   30.73   23.28
  -1  11  10    1.07   16.18
  -1  11  10    8.17    2.72
  -1 -11  10   11.14   24.27
  -1  11  10   -2.34   23.18
   1 -11 -10   16.12   13.47
   1  11  -9    3.40    4.62
  -1  11   9    3.41    8.36
  -1 -11   9   -8.80   11.02
  -1 -11   9  -24.78   27.27
  -1  11   9  -17.68   18.03
   1 -11  -9    0.71    3.81
   1 -11  -8    2.41   12.90
  -1 -11   8   21.13    5.45
   1 -11  -8   26.99   15.54
  -1 -11   8   18.88   21.07
   1  11  -8   38.44   20.59
  -1  11   8  -10.01   20.09
  -1  11   8   20.73   22.11
  -1  11   7  799.39  102.07
   1  11  -7  777.78   96.94
  -1  11   7  797.76   97.10
  -1 -11   7  879.65  101.65
  -1 -11   7  797.55   92.79
   1 -11  -7  874.54  109.57
   1 -11  -7  909.05  115.66
   1 -11  -7  823.22   74.97
   1 -11  -6  128.10   28.39
   1  11  -6  105.37   35.82
  -1 -11   6  149.01   43.52
  -1 -11   6  112.63   35.01
   1 -11  -6  123.70   45.91
  -1  11   6   92.67   38.90
  -1  11   6  122.31   36.28
   1 -11  -6  118.19   38.82
   1  11  -5 2244.55  163.49
  -1 -11   5 2157.36  147.93
   1 -11  -5 2460.62  176.10
   1 -11  -5 2029.90  166.04
  -1  11   5 2190.57  163.17
   1 -11  -5 1948.63  119.45
  -1 -11   5 2076.01  157.46
   1  11  -4  135.07   40.24
   1 -11  -4  110.94   29.37
  -1 -11   4  109.62   32.92
  -1  11   4  147.49   42.84
   1 -11  -4  134.31   47.64
   1 -11  -4  157.90   45.06
  -1 -11   4  129.84   40.96
  -1 -11   4  142.58   38.09
   1 -11  -3 2531.45  136.05
  -1 -11   3 2636.68  177.88
  -1 -11   3 2645.31  159.58
   1  11  -3 2650.75  179.58
  -1 -11   3 2938.19  182.87
  -1  11   3 2609.62  175.67
   1 -11  -3 2944.13  188.11
   1 -11  -3 2631.53  181.55
  -1 -11   2  734.01   90.59
   1  11  -2  701.40   91.10
   1 -11  -2  769.00   94.28
   1 -11  -2  679.43   72.31
  -1 -11   2  752.59   96.97
  -1  11   2  789.47   94.84
  -1 -11   2  710.03   81.62
   1 -11  -2  722.20   95.89
  -1 -11   1 2362.18  162.64
   1 -11  -1 2338.04  168.52
   1 -11  -1 2327.10  164.36
   1 -11  -1 1934.66  125.21
  -1 -11   1 2194.70  160.10
  -1  11   1 2064.74  155.12
  -1 -11   1 2035.81  135.12
   1 -11   0  351.03   54.15
   1 -11   0  421.89   70.40
  -1 -11   0  421.38   68.28
  -1  11   0  437.95   72.19
  -1 -11   0  446.57   74.15
  -1 -11   0  401.93   59.34
   1 -11   0  417.11   71.17
   1 -11   1 1052.78   95.48
  -1 -11  -1 1048.84   94.28
  -1 -11  -1 1156.44  112.36
  -1 -11  -1 1106.65  113.99
  -1  11  -1 1023.99  111.43
   1 -11   1  989.22  110.60
   1 -11   1 1311.43  125.67
   1 -11   2  161.42   35.77
  -1  11  -2  143.43   38.59
  -1 -11  -2  149.62   34.64
   1 -11   2  149.93   38.59
  -1 -11  -2  143.79   38.38
   1 -11   2  175.28   47.46
  -1 -11  -2  143.68   47.51
   1 -11   3  195.77   40.60
  -1 -11  -3  168.01   43.56
   1 -11   3  141.51   39.39
  -1 -11  -3  169.76   37.10
   1 -11   3  188.23   45.50
  -1  11  -3  171.67   44.31
  -1 -11  -3  181.30   45.10
  -1 -11  -4   37.94   15.82
   1 -11   4   46.52   23.41
   1  11   4   43.19   20.27
   1 -11   4   41.50   20.69
  -1 -11  -4   47.43   21.15
  -1 -11  -4   63.64   29.29
  -1  11  -4   39.31   19.60
  -1 -11  -5   -9.60   17.65
   1  11   5    0.73    6.12
  -1 -11  -5   -2.83    5.22
  -1  11  -5   -1.59    7.85
   1  11   5    6.40   13.71
   1 -11   5   21.09   25.19
   1  11   5  -11.52   18.07
  -1 -11  -5   -0.74   14.44
  -1 -11  -6   23.86   14.61
   1  11   6   23.79   17.93
   1 -11   6   28.33   22.01
  -1 -11  -6    4.83   11.47
  -1  11  -6   25.86   19.44
  -1 -11  -6   15.86   12.52
   1  11   6   11.65    2.12
   1  11   6   18.33   13.78
   1  11   7  254.30   41.09
   1 -11   7  239.62   58.92
   1  11   7  221.30   56.56
   1  11   7  251.42   54.42
  -1  11  -7  266.64   56.81
  -1 -11  -7  264.26   58.80
  -1  11  -8  262.68   58.18
   1 -11   8  227.51   53.06
   1  11   8  233.75   59.73
   1  11   8  266.06   58.71
   1  11   8  273.34   42.02
  -1 -11  -8  318.68   66.77
   1  11   9  273.71   67.92
   1  11   9  359.50   49.84
  -1  11  -9  304.10   65.09
   1  11   9  318.63   65.59
   1 -11   9  301.96   66.22
   1  11  10  489.22   59.65
   1  11  10  501.07   86.25
   1  11  10  466.90   75.06
   1 -11  10  484.12   83.35
   1  11  11  196.35   37.95
   1  11  11  198.67   48.19
   1  11  11  245.14   61.59
  -1 -11 -11  206.08   44.46
   1 -11  11  187.61   49.87
   1 -11  12    3.39    5.19
   1  11  12  -11.99   21.76
  -1 -11 -12   -1.32    2.99
   1  11  12    5.98    8.08
   1  11  12    0.07    3.43
   1  11  13  381.37   79.60
   1  11  13  328.67   49.43
   1 -11  13  337.75   76.25
  -1 -11 -13  340.99   59.29
   1  11  13  327.01   60.61
   1  11  14   -8.54   17.99
  -1 -11 -14   -4.56   15.66
   1  11  14    5.10    4.86
   1 -11  14   10.01   15.07
   1  11  14  -16.53   20.34
   1  11  15  220.45   39.70
   1  11  15  256.08   68.93
  -1 -11 -15  234.78   51.52
   1 -11  15  257.85   62.62
   1  11  15  195.61   46.53
   1  11  16   19.15   14.51
   1 -11  16   38.46   29.04
  -1 -11 -16   19.57   11.96
   1  11  16   27.26   16.60
   1 -11  17  150.83   50.27
  -1 -11 -17  177.09   44.81
   1  11  17  152.71   31.93
   1  11  17  130.58   48.10
   1 -11  18   72.80   34.01
   1  11  18   51.66   32.22
   1  11  18   60.62   20.18
  -1 -11 -18   76.82   26.68
   1 -11  19   15.85   26.09
   1  11  19   42.23   30.29
   1  11  19   14.30    8.20
  -1 -11 -19    1.06    5.46
  -1 -11 -20   16.23    5.77
   1  11  20   21.53   12.88
   1  11  20    5.49    9.94
   1 -11  20   32.07   20.15
   1 -11  21   48.04   31.38
   1  11  21   27.57   14.90
   1  11  21   46.45   33.37
   1 -11  21  107.60   57.74
   1 -11  22    2.78   10.43
   1  11  22    4.65   14.21
   1  11  22   -0.78   10.02
   1  11  23   13.84   11.43
   1 -11  23   42.51   41.11
   1  11  23   24.51   17.96
  -1  11 -23   43.74   31.28
   1 -11  23   64.79   40.23
   1  11  24    5.83    9.23
  -1  11 -24   52.70   27.02
   1 -11  24   32.80   32.17
   1 -11  24   39.45   29.96
   1 -11  25   42.87   34.55
   1  11  25   -8.83   28.96
   1 -11  25    9.24    9.84
   1 -11  26   51.69   28.03
   1  11  26   32.44   30.64
   1 -11  26   70.80   49.30
   1 -11  27   15.67   11.07
   1  11  27   41.97   40.94
   1 -11  28  -50.20   49.89
   1 -11  29  -92.54   67.59
   1 -11  30 -215.48   81.88
   1 -11  31   -5.79   32.26
  -1 -12  31   65.46   41.59
  -1 -12  30  -73.83   77.16
  -1 -12  29  -45.40   64.66
  -1 -12  28    2.57    6.69
  -1 -12  27   53.96   26.89
  -1  12  27   90.78   45.19
  -1 -12  27   94.64   54.06
  -1 -12  26  147.02   55.44
  -1  12  26  101.48   51.46
  -1 -12  26  129.46   51.89
  -1 -12  25    3.17   12.49
  -1  12  25  -19.62   27.23
  -1 -12  24  220.86   72.76
  -1 -12  24  232.69   75.32
  -1  12  24  172.01   61.88
  -1  12  23   -4.47   17.92
  -1 -12  23   15.53   23.21
  -1 -12  22   38.07   20.57
  -1  12  22   19.52   17.70
  -1 -12  21  110.16   51.38
  -1  12  21   49.00   16.03
  -1  12  21   51.73   33.28
  -1 -12  21   37.82   28.86
  -1  12  20  -22.63   20.58
  -1  12  20    4.27    2.70
  -1 -12  20  -12.34   25.86
  -1 -12  19   58.53   36.30
   1 -12 -19   78.52   30.82
  -1  12  19   64.05   33.07
  -1  12  19   76.76   20.25
  -1 -12  18   -4.96   22.21
  -1  12  18   -9.66   16.60
  -1  12  18   14.18    7.12
   1 -12 -18   12.48   13.33
   1 -12 -17  338.56   66.34
  -1  12  17  321.21   76.86
  -1  12  17  333.75   40.94
  -1 -12  17  330.91   77.47
   1 -12 -16   41.95   21.92
  -1  12  16   29.87   23.54
  -1  12  16   25.81   11.49
  -1 -12  16   58.05   34.95
   1 -12 -15  594.74   90.48
  -1 -12  15  602.03   98.28
  -1  12  15  607.19   55.22
  -1  12  15  573.78  100.30
  -1  12  14    5.93   17.62
  -1  12  14   -8.37   10.61
  -1 -12  14   13.19    6.87
   1 -12 -14   -1.86   15.93
  -1  12  13  234.21   33.76
  -1  12  13  227.04   60.77
  -1 -12  13  170.26   49.24
   1 -12 -13  218.64   53.06
  -1  12  13  150.16   43.34
  -1  12  12   90.99   23.57
   1 -12 -12   80.31   32.38
  -1  12  12   66.49   35.12
  -1  12  12   90.45   36.18
  -1 -12  12   75.78   25.80
  -1 -12  11  230.56   59.95
  -1  12  11  251.40   65.48
  -1  12  11  185.27   48.64
   1 -12 -11  251.93   55.11
  -1 -12  10  431.14   77.90
  -1  12  10  471.47   87.88
  -1  12  10  434.60   76.87
   1 -12  -9  118.23   47.67
  -1 -12   9   37.65   17.84
  -1  12   9   86.34   30.45
  -1  12   9  116.39   44.06
  -1 -12   8  353.72   63.84
   1 -12  -8  346.93   77.59
  -1  12   8  373.75   73.26
  -1  12   8  323.75   66.90
  -1 -12   8  416.09   76.50
   1 -12  -7    0.42   14.24
  -1 -12   7   16.49   24.27
  -1  12   7   -2.77    6.99
  -1  12   7    6.23   10.04
  -1 -12   7    9.57   11.08
   1  12  -7    5.97    5.32
   1 -12  -7    7.53   11.84
   1 -12  -6  605.32   70.11
  -1 -12   6  534.08   84.57
   1 -12  -6  699.97  103.66
  -1  12   6  556.23   87.06
  -1 -12   6  556.87   79.36
   1 -12  -6  654.65   95.64
   1  12  -6  619.14   89.44
   1  12  -5   18.71   13.57
   1 -12  -5   30.55   25.79
   1 -12  -5    6.12    5.64
  -1 -12   5   15.56   16.69
  -1  12   5   -0.94   14.68
  -1 -12   5    0.38   15.52
  -1 -12   5   20.10   16.36
   1 -12  -5    2.44    6.03
  -1 -12   4  122.88   37.45
   1 -12  -4   89.57   34.14
   1  12  -4   97.46   35.18
  -1  12   4   96.83   38.66
  -1 -12   4   88.92   28.75
  -1 -12   4  122.24   33.22
   1 -12  -4  111.06   40.26
   1 -12  -4  103.74   29.45
   1 -12  -3   72.73   30.68
   1  12  -3   69.16   29.60
  -1  12   3   89.25   35.27
  -1 -12   3   67.14   25.51
   1 -12  -3  108.83   40.13
  -1 -12   3   67.56   29.28
  -1 -12   3   71.21   28.55
   1 -12  -3   72.53   24.27
  -1  12   2    1.95   19.81
   1 -12  -2   -4.44    7.98
  -1 -12   2   -8.04   10.89
  -1 -12   2   -5.78    8.58
   1 -12  -2   10.94   14.46
   1 -12  -2  -14.90   19.24
  -1 -12   2  -54.95   26.23
  -1  12   1   43.01   27.32
  -1 -12   1  -10.03   16.97
   1 -12  -1   46.48   28.86
  -1 -12   1   26.03   17.49
   1 -12  -1   31.67   15.45
   1 -12  -1   37.15   24.34
  -1 -12   1   23.60   16.37
   1 -12   0  119.68   33.30
  -1  12   0  132.47   44.03
  -1 -12   0  106.44   40.29
   1 -12   0  119.56   33.33
  -1 -12   0  116.26   37.42
  -1 -12   0  106.35   30.78
   1 -12   0  125.55   39.63
   1 -12   1   13.72   19.49
   1 -12   1   41.23   24.05
  -1 -12  -1   59.87   30.98
  -1 -12  -1   28.74   17.93
  -1  12  -1   51.98   32.75
  -1 -12  -1   30.23   18.42
  -1  12  -1   22.05   13.90
   1 -12   1   34.49   15.59
  -1 -12  -2  827.03  105.13
  -1 -12  -2  741.79   82.19
   1 -12   2  777.41   87.17
   1 -12   2  875.54  107.79
  -1  12  -2  869.03  110.93
  -1 -12  -2  798.57  100.80
   1 -12   2  664.73   97.24
  -1 -12  -3  170.18   39.81
   1 -12   3  245.59   58.85
  -1 -12  -3  217.54   51.33
  -1  12  -3  184.57   49.06
  -1 -12  -3  123.93   42.07
   1 -12   3  158.30   48.72
   1 -12   3  159.19   41.03
   1  12   4 1321.35  128.15
  -1 -12  -4 1241.03  106.45
  -1 -12  -4 1496.89  139.25
   1 -12   4 1319.28  132.97
   1 -12   4 1298.26  117.56
   1 -12   4 1530.33  149.80
  -1 -12  -4 1381.98  143.30
  -1  12  -4 1270.36  128.71
   1 -12   5   61.82   32.64
   1  12   5   77.37   37.76
  -1 -12  -5   93.22   40.79
   1  12   5  110.48   41.04
  -1  12  -5   66.96   31.39
   1 -12   5   78.43   31.73
  -1 -12  -5   71.56   31.74
  -1 -12  -5   67.35   24.89
  -1 -12  -6  780.16  111.87
  -1 -12  -6  804.95   87.90
   1 -12   6  741.90   90.78
  -1 -12  -6  764.62  103.34
   1 -12   6  855.46  105.87
   1  12   6  772.39  103.42
   1  12   6  739.20  100.63
   1 -12   7  851.27  106.40
   1  12   7  732.12  105.74
   1  12   7  747.82  100.27
  -1 -12  -7  937.12  122.72
   1  12   7  781.80   78.26
   1  12   8   14.97   25.60
   1 -12   8  -14.19   25.12
  -1 -12  -8  -17.01   26.91
   1  12   8    6.47   16.24
   1  12   8   -6.38    7.82
   1  12   9   72.30   29.35
   1  12   9   42.04   26.67
   1  12   9   62.13   22.96
   1 -12   9   35.58   11.29
   1  12  10    7.97    9.77
   1 -12  10   -6.28   12.69
   1  12  10   -1.53   10.09
   1  12  10    4.94    3.54
   1  12  11  112.21   29.01
   1  12  11  109.97   37.92
  -1 -12 -11  100.49   33.43
   1 -12  11  107.40   42.30
   1  12  11  111.68   40.44
   1  12  12  273.86   58.46
  -1 -12 -12  314.75   64.48
   1  12  12  335.52   75.54
   1 -12  12  308.18   70.81
   1  12  12  363.85   51.27
  -1 -12 -13  155.24   45.11
   1  12  13  128.27   50.75
   1  12  13  148.86   31.60
   1 -12  13  175.48   55.63
   1  12  13  120.41   37.64
   1  12  14  172.09   47.95
  -1 -12 -14  204.75   48.62
   1  12  14  222.90   61.27
   1  12  14  199.55   39.91
   1 -12  14  164.92   55.10
   1  12  15   15.39   18.92
   1 -12  15   18.54   33.04
   1  12  15  -17.28   19.72
   1  12  15    4.03    4.35
  -1 -12 -15    1.32    6.37
   1  12  16  102.53   44.65
  -1 -12 -16   99.64   32.86
   1 -12  16  103.88   48.17
   1  12  16   71.14   22.05
   1  12  17   32.42   15.05
  -1 -12 -17   57.46   25.35
   1 -12  17   91.17   43.92
   1  12  17   57.47   34.37
   1  12  18   -0.13    4.94
  -1 -12 -18    1.57    3.40
   1 -12  18  -14.49   25.74
   1  12  18    1.96    4.70
   1 -12  19  102.89   36.34
   1  12  19   78.02   39.05
  -1 -12 -19   91.43   32.38
   1  12  19   70.87   23.94
   1 -12  20   71.43   35.72
   1  12  20   58.15   21.63
   1  12  20   76.58   45.71
   1 -12  21  324.42   86.60
   1  12  21  220.45   68.87
   1  12  21  202.41   39.35
   1 -12  21  217.87   67.03
   1 -12  22   85.68   40.86
   1  12  22   89.11   45.69
   1 -12  22  143.66   58.95
  -1  12 -22   95.65   37.38
   1  12  23  388.98   95.98
  -1  12 -23  393.03   73.37
   1 -12  23  473.44  105.13
   1 -12  23  529.51  110.56
   1  12  24   46.71   35.57
  -1  12 -24   45.34   29.30
   1 -12  24   82.65   55.93
   1 -12  24   24.99   25.46
   1 -12  25  239.04   79.81
   1  12  25  221.17   76.40
   1 -12  25  205.42   71.95
   1 -12  26   22.94   31.83
   1 -12  26   -9.20   31.63
   1  12  26    8.93   17.15
   1 -12  27  236.94   84.96
   1 -12  27  226.11   69.21
   1 -12  28  -15.54   37.59
   1 -12  29   -6.54   46.32
   1 -12  30  -13.91   50.52
  -1 -13  30 -151.75   70.22
  -1 -13  29  -49.56   48.88
  -1 -13  28  -21.17   30.19
  -1 -13  27    2.93   10.08
  -1 -13  27   12.00    9.95
  -1 -13  26  142.21   62.69
  -1 -13  26  111.85   53.92
  -1  13  26  148.19   63.69
  -1 -13  25    1.67   16.25
  -1  13  25    1.94   16.44
  -1 -13  24  522.35  112.77
  -1  13  24  363.62   95.32
  -1 -13  24  411.89  102.26
  -1 -13  23   77.71   43.27
  -1 -13  23  125.68   63.27
  -1  13  23   62.87   34.32
  -1 -13  22  846.56  133.43
  -1  13  22  644.04  121.72
  -1 -13  22  561.91  110.59
  -1 -13  21   11.99   19.85
  -1  13  21   18.97   16.86
  -1 -13  20  546.03  105.86
  -1  13  20  582.18  113.23
  -1 -13  19   27.70   30.21
  -1  13  19   10.80    7.87
  -1  13  19   42.78   35.83
   1 -13 -18  194.78   54.35
  -1  13  18  149.54   27.19
  -1  13  18  183.43   62.25
  -1 -13  18  184.61   60.73
  -1  13  17  -16.01   23.65
   1 -13 -17   10.18    6.25
  -1  13  17   10.44    7.54
   1 -13 -16    1.36    8.78
  -1  13  16   -0.93    7.26
  -1 -13  16   11.78   10.90
  -1  13  16  -15.42   28.61
  -1 -13  15   -8.27   14.36
  -1  13  15    3.05    4.70
  -1  13  15   -2.21    9.24
   1 -13 -15    6.57    9.39
   1 -13 -14  129.80   42.28
  -1  13  14  113.44   47.60
  -1 -13  14  115.21   46.21
  -1  13  14   94.47   32.91
  -1  13  13   20.19   21.88
   1 -13 -13    3.68   10.28
  -1  13  13   -0.90   19.05
  -1 -13  13    3.36   16.12
   1 -13 -12  643.29   98.80
  -1  13  12  660.72  108.79
  -1 -13  12  555.47   93.61
  -1  13  12  557.82   88.61
  -1 -13  11  138.43   38.81
   1 -13 -11  230.61   67.70
   1 -13 -11  198.05   51.00
  -1  13  11  260.35   65.61
  -1  13  11  168.86   51.30
  -1 -13  10  586.46   92.31
  -1  13  10  595.28  102.78
  -1  13  10  561.56   93.85
   1 -13 -10  835.34  128.91
  -1 -13   9   55.27   22.04
  -1  13   9   81.75   28.82
  -1  13   9  121.39   48.54
   1 -13  -9  115.50   50.11
   1 -13  -8  460.84   93.88
  -1  13   8  359.77   73.32
  -1 -13   8  369.23   74.93
  -1  13   8  474.74   87.60
   1 -13  -7  241.57   67.93
  -1  13   7  202.06   51.71
  -1 -13   7  183.05   53.44
   1 -13  -7  229.18   45.23
   1 -13  -6  257.16   48.82
  -1 -13   6  224.99   52.98
  -1 -13   6  272.76   66.06
  -1  13   6  178.14   51.14
   1 -13  -6  242.22   63.67
  -1 -13   6  201.12   57.56
  -1 -13   5  151.84   45.04
   1 -13  -5  141.13   35.09
   1 -13  -5  161.11   53.98
  -1  13   5  147.54   45.22
  -1 -13   5  116.51   42.37
  -1 -13   5  127.49   36.53
  -1  13   4   22.18   22.46
   1 -13  -4   41.70   19.04
  -1 -13   4   28.65   21.13
   1 -13  -4   25.84   20.44
  -1 -13   4   19.12   11.04
  -1 -13   4   26.99   18.46
  -1 -13   3   -8.92   12.03
  -1 -13   3  -20.30   20.35
  -1  13   3  -12.32   16.54
   1 -13  -3   -9.15   10.92
  -1 -13   3  -33.34   29.66
   1 -13  -3    1.99   10.46
  -1 -13   2    0.97    8.65
  -1 -13   2   11.44    8.56
   1 -13  -2    8.32    7.75
   1 -13  -2   -2.33   13.03
  -1  13   2   -9.13   10.61
  -1 -13   1   31.73   14.61
  -1 -13   1   41.93   16.70
   1 -13  -1   43.27   16.78
  -1 -13   1   15.36    7.90
  -1  13   1   44.44   25.61
   1 -13  -1   20.54   14.91
  -1 -13   0   -1.78    3.91
   1 -13   0  -16.50   24.47
   1 -13   0  -13.06   18.54
  -1 -13   0   -6.08   13.37
   1 -13   0   -2.13    8.40
  -1  13   0   19.69   18.52
  -1 -13   0  -10.53   17.51
   1 -13   1   13.13   17.08
  -1 -13  -1    3.43   15.65
  -1 -13  -1  -18.75   17.85
  -1 -13  -1    1.89    4.00
   1 -13   1    4.98   10.29
  -1  13  -1    5.94   19.56
   1 -13   1  -37.25   35.23
  -1 -13  -2   20.48   20.08
   1 -13   2   10.30    5.30
  -1  13  -2   49.45   32.23
  -1 -13  -2   22.89   16.87
   1 -13   2  -11.26   22.50
  -1 -13  -2   21.26   16.38
   1 -13   2    9.13   10.56
   1 -13   3   10.55   15.56
  -1 -13  -3    7.59   12.28
   1 -13   3   -1.47   11.76
  -1 -13  -3    1.81    8.95
   1 -13   3   15.71   17.77
   1 -13   4   57.40   32.24
   1 -13   4   56.69   31.20
  -1 -13  -4   68.38   28.21
  -1 -13  -4   69.37   34.57
   1  13   4  113.06   50.88
   1 -13   4   65.70   29.78
   1 -13   5   77.07   28.92
   1  13   5  116.50   41.59
  -1 -13  -5   97.56   39.84
   1 -13   5   67.62   35.45
  -1 -13  -5   97.79   33.18
  -1 -13  -6  226.36   48.11
   1 -13   6  268.84   65.77
   1  13   6  219.34   57.15
   1 -13   6  207.13   50.31
   1  13   6  237.25   60.58
  -1 -13  -6  245.85   64.01
   1  13   7   19.92   20.37
  -1 -13  -7   27.39   13.43
   1 -13   7   56.88   35.82
   1  13   7   30.69   23.98
   1 -13   8  320.56   68.98
  -1 -13  -8  375.59   84.65
   1  13   8  378.76   74.61
   1  13   8  394.90   79.62
  -1 -13  -9   -6.34   19.57
   1 -13   9  -27.03   37.00
   1  13   9    4.98    9.34
   1  13   9    2.51    6.03
   1  13   9  -19.63   19.33
   1 -13  10   23.22   18.86
   1  13  10   26.05    8.25
   1  13  10   -6.23   21.43
   1  13  10   26.94   17.98
   1 -13  11  -29.41   26.98
   1  13  11   -0.85    5.83
   1  13  11   -5.24    9.97
   1  13  11  -10.75   23.91
   1  13  12   31.17   14.23
   1  13  12   11.36   17.59
  -1 -13 -12   24.07   15.95
   1 -13  12   37.91   20.81
   1  13  12    8.09   23.71
  -1 -13 -13   50.27   24.07
   1  13  13   32.80   19.18
   1  13  13   56.07   20.01
   1 -13  13   39.87   29.09
   1  13  13   36.38   25.09
   1  13  14  401.63   86.12
   1 -13  14  391.60   84.78
   1  13  14  326.40   70.05
   1  13  14  421.15   55.40
  -1 -13 -14  388.58   72.35
   1  13  15   43.93   32.35
   1  13  15   33.76   13.84
  -1 -13 -15   39.33   21.90
   1  13  15   30.35   17.40
   1 -13  15   60.63   33.39
   1  13  16  826.76  128.12
   1  13  16  840.42   79.26
  -1 -13 -16  826.46  104.70
   1  13  16  647.94   97.21
   1 -13  16  792.09  120.68
   1 -13  17   51.67   35.38
   1  13  17   43.19   32.60
  -1 -13 -17   44.63   23.96
   1  13  17   37.46   18.10
   1  13  18  731.39  124.25
   1 -13  18  810.82  127.62
   1  13  18  843.59   79.65
  -1 -13 -18  828.33  104.51
   1  13  19    2.69    4.93
   1 -13  19   -4.12    9.83
   1  13  19   10.50   19.28
   1 -13  20  268.18   74.65
   1  13  20  283.96   44.76
   1  13  20  302.09   83.83
  -1  13 -21   37.85   27.72
   1  13  21   11.33   11.21
   1 -13  21   15.57    7.75
   1  13  22   51.15   34.35
  -1  13 -22   45.46   26.09
   1 -13  22   37.54   35.27
   1 -13  22   58.34   40.85
   1 -13  23  -13.75   20.95
  -1  13 -23   14.52   18.03
   1  13  23  -37.79   38.96
   1 -13  23   32.27   29.45
   1 -13  24   51.80   40.88
   1  13  24  -27.65   35.72
   1 -13  24   -6.22   18.81
   1 -13  25  -11.77   28.50
   1  13  25   -5.04    6.10
   1 -13  26   48.90   39.95
   1 -13  26  159.93   72.90
   1 -13  27   -0.43   18.66
   1 -13  28  193.28   80.41
   1 -13  29  -54.62   52.38
  -1 -14  29  -19.88   53.05
  -1 -14  28    9.88   28.79
  -1 -14  27   62.27   48.42
  -1 -14  26   77.56   49.49
  -1 -14  26   30.87   30.91
  -1  14  25   11.11   14.44
  -1 -14  25   45.40   30.43
  -1 -14  25   72.90   48.89
  -1 -14  24   14.19    9.36
  -1  14  24   11.51   11.52
  -1 -14  23   23.35   31.35
  -1  14  23   -5.80   16.71
  -1 -14  23   65.94   57.39
  -1  14  22   -3.41   11.64
  -1 -14  22  -22.15   31.51
  -1 -14  21   -1.25   18.50
  -1  14  21   15.00   21.22
  -1 -14  20  -24.69   24.68
  -1  14  20   -7.19   17.77
  -1  14  19   61.16   41.77
  -1 -14  19   52.75   35.22
  -1 -14  18   40.37   37.48
  -1  14  18   -1.63   18.28
  -1  14  17  235.34   70.18
  -1 -14  17  278.80   79.78
  -1 -14  16    5.87   19.74
  -1  14  16    5.55   17.01
  -1  14  15  147.05   54.95
  -1 -14  15  114.73   44.26
  -1  14  14   96.77   43.21
  -1 -14  14  103.58   43.04
  -1  14  14   54.65   29.46
   1 -14 -13  144.33   55.94
  -1 -14  13   65.71   33.53
  -1  14  13   98.19   44.08
  -1  14  13   72.77   29.92
  -1  14  12  253.70   61.17
  -1 -14  12  238.93   67.59
   1 -14 -12  283.11   81.91
  -1  14  12  313.61   77.76
  -1  14  11   29.54   27.43
  -1 -14  11  -25.24   24.42
   1 -14 -11    7.53   18.00
  -1  14  11  -15.37   22.48
  -1 -14  10  360.23   71.78
  -1  14  10  485.02   94.20
   1 -14 -10  494.07   99.72
  -1  14  10  374.86   80.22
  -1  14   9   48.64   23.20
   1 -14  -9   38.12   25.79
  -1 -14   9   48.04   30.24
   1 -14  -8  372.90   87.73
  -1  14   8  338.81   75.71
  -1 -14   8  461.64   86.61
   1 -14  -7  161.57   56.48
  -1 -14   7  172.23   56.62
   1 -14  -7  175.81   41.23
  -1  14   7  118.75   43.89
  -1 -14   6  576.11   94.16
   1 -14  -6  549.82   71.06
  -1  14   6  570.63   95.21
   1 -14  -6  614.10  105.69
  -1  14   5   40.61   27.74
   1 -14  -5   19.28   24.07
  -1 -14   5   29.08   33.44
   1 -14  -5   21.35   15.41
  -1  14   4  137.40   45.76
   1 -14  -4  171.63   54.45
  -1 -14   4  111.74   35.38
  -1 -14   4  129.77   39.47
   1 -14  -4  130.96   36.44
  -1 -14   3  -18.31   26.07
   1 -14  -3   26.45   28.41
  -1 -14   3   -5.69   13.45
  -1  14   3  -14.12   17.77
   1 -14  -3   12.03    5.01
   1 -14  -2  -11.30   16.78
   1 -14  -2   10.55   10.12
  -1 -14   2   -7.54   12.27
  -1  14   2    5.10    6.60
  -1 -14   1   46.16   23.70
  -1  14   1   28.63   21.26
   1 -14  -1   33.21   13.28
   1 -14  -1   -7.00   29.34
  -1 -14   1  -16.81   29.89
   1 -14   0   51.00   12.86
  -1 -14   0   72.40   26.39
  -1  14   0  112.17   44.12
  -1 -14   0   67.64   31.45
   1 -14   0   86.04   29.55
  -1 -14  -1   15.05    4.38
   1 -14   1   13.23   15.87
  -1  14  -1   29.40   25.63
  -1 -14  -1   36.22   27.07
   1 -14   1   46.76   23.10
  -1  14  -2  535.83   93.88
  -1 -14  -2  534.45   76.73
   1 -14   2  506.48   92.62
  -1 -14  -2  608.79  100.85
   1  14   2  505.86   88.28
   1 -14   2  560.83   81.79
  -1 -14  -3   62.82   33.17
  -1 -14  -3   52.68   26.19
  -1  14  -3   82.58   38.75
   1  14   3   75.56   37.16
   1 -14   3   38.04   25.65
   1 -14   3   65.17   33.71
  -1  14  -4 1072.79  128.11
   1  14   4  948.48  122.81
   1 -14   4 1046.98  116.64
   1 -14   4  995.98  125.10
  -1 -14  -4  992.42  107.73
  -1 -14  -4 1180.67  142.91
  -1 -14  -5    1.14    8.41
   1  14   5   19.83   30.94
   1 -14   5   59.82   56.62
  -1 -14  -5    4.65   15.14
  -1 -14  -6 1156.81  146.06
   1  14   6 1081.50  133.81
   1 -14   6 1061.25  128.73
  -1 -14  -6 1149.48  113.87
   1  14   7   -5.12   10.87
  -1 -14  -7   12.66   23.80
   1  14   7   18.62   19.44
   1 -14   8  209.21   56.42
   1  14   8  237.18   61.57
  -1 -14  -8  261.64   71.32
   1  14   8  245.05   63.35
   1  14   9  120.50   47.51
   1  14   9   62.22   31.10
   1 -14   9   52.73   18.13
  -1 -14  -9   78.06   38.50
   1  14  10  -28.02   28.91
  -1 -14 -10   -1.48   20.61
   1 -14  10  -24.64   38.33
   1  14  10    1.29   12.40
   1  14  11  237.54   41.64
   1  14  11  212.57   58.46
   1  14  11  269.11   69.02
  -1 -14 -11  295.58   80.34
   1 -14  11  171.18   52.43
   1  14  12    7.48   21.78
   1  14  12   22.14   14.44
   1  14  12   22.50   14.97
   1 -14  12   11.25   19.17
  -1 -14 -12   25.63   17.29
   1  14  13  153.12   35.66
   1  14  13  159.84   55.51
  -1 -14 -13  171.99   49.90
   1  14  13  131.87   45.16
   1 -14  13  109.18   42.77
   1  14  14  139.58   32.38
   1  14  14  171.78   62.41
   1  14  14  114.30   42.47
  -1 -14 -14  127.10   43.54
   1 -14  14  138.01   48.93
   1 -14  15   57.32   36.14
  -1 -14 -15  117.77   39.99
   1  14  15   96.66   23.09
   1  14  15   80.58   37.72
   1  14  15  110.45   44.65
   1  14  16   23.12   19.47
   1  14  16   47.44   19.42
  -1 -14 -16   62.83   31.71
   1 -14  16   51.78   37.57
   1  14  16   60.90   37.23
   1  14  17   24.90   25.21
   1 -14  17   54.49   32.61
   1  14  17   17.94    9.21
   1  14  18   57.90   20.24
   1  14  18   64.89   33.42
   1 -14  18   57.27   30.89
  -1  14 -19   44.34   32.48
   1  14  19    7.54   15.36
   1 -14  19   36.98   32.45
   1 -14  20   31.37   24.04
   1  14  20   48.81   33.46
  -1  14 -20   80.89   44.77
   1 -14  21   56.35   44.34
  -1  14 -21   13.19   19.37
   1  14  21    6.49    8.03
   1  14  22    1.55   15.50
   1 -14  22   -8.63   27.41
  -1  14 -22   12.28   21.28
   1 -14  23   68.47   44.68
   1 -14  23    5.22   10.55
   1  14  23   18.86   22.59
  -1  14 -23   67.09   38.59
   1 -14  24   -1.79   17.64
   1  14  24   21.23   20.24
   1 -14  24   64.70   44.17
   1 -14  25   37.35   32.99
   1 -14  25  119.50   68.33
   1 -14  26   99.11   65.17
   1 -14  27   12.32    9.80
   1 -14  28   74.54   52.92
  -1 -15  28    7.14   14.57
  -1 -15  27  161.91   76.50
  -1 -15  26  108.94   64.28
  -1 -15  25   97.09   58.94
  -1 -15  25   11.30   22.22
  -1 -15  24  130.65   65.09
  -1 -15  24   81.97   48.04
  -1 -15  23   25.79   29.39
  -1  15  23    9.85   21.77
  -1 -15  23   71.26   51.56
  -1  15  22  176.66   65.24
  -1 -15  22  146.67   63.10
  -1  15  21    2.09    8.99
  -1 -15  21  -17.34   30.73
  -1 -15  20  125.22   49.80
  -1  15  20  103.66   49.84
  -1 -15  19   24.41    6.33
  -1  15  19   47.76   37.33
  -1 -15  18   52.35   31.50
  -1  15  18   47.14   34.37
  -1  15  17   14.61   23.43
  -1 -15  17   29.92   34.71
  -1  15  16   41.61   30.95
  -1 -15  16   23.42   21.36
   1 -15 -15  135.37   61.98
  -1 -15  15   69.60   36.22
  -1  15  15   94.03   48.91
  -1 -15  14   36.16   36.13
   1 -15 -14   17.04   22.48
  -1  15  14   -7.44   18.07
  -1  15  14   -0.72    5.59
  -1  15  13  125.45   50.14
   1 -15 -13  101.28   50.26
  -1  15  13  126.40   48.02
  -1 -15  13   99.05   41.31
  -1  15  12  113.15   46.64
  -1 -15  12   63.98   19.70
  -1  15  12   91.33   38.62
   1 -15 -12  162.48   64.34
   1 -15 -11  190.83   70.70
  -1  15  11  120.15   46.54
  -1  15  11  137.49   50.29
  -1 -15  11  133.34   48.62
  -1 -15  10   81.99   16.65
  -1  15  10   96.30   31.78
   1 -15 -10  141.65   52.33
  -1  15   9  -23.91   30.17
  -1 -15   9   -4.13   15.82
   1 -15  -9    1.74   17.11
   1 -15  -8  148.76   57.09
  -1 -15   8  191.46   56.36
  -1  15   8   83.93   34.68
   1 -15  -7   33.36   17.01
   1 -15  -7   54.13   33.31
  -1  15   7   36.98   25.92
  -1 -15   7   44.41   29.08
  -1 -15   6   87.26   44.54
   1 -15  -6   92.91   44.01
  -1  15   6   77.44   34.03
   1 -15  -6   66.25   21.55
   1 -15  -5  447.80   69.65
   1 -15  -5  519.25  101.17
  -1 -15   5  421.73   82.45
  -1  15   5  473.39   91.36
  -1 -15   4   71.36   40.48
   1 -15  -4   55.95   26.82
  -1  15   4   61.28   32.65
   1 -15  -4  142.46   64.51
   1 -15  -3  711.43   90.30
  -1  15   3  766.04  117.64
  -1 -15   3  694.82  107.95
   1 -15  -3  809.48  120.19
   1 -15  -2  -21.36   22.68
  -1 -15   2    6.33    3.59
  -1 -15   2  -28.51   31.37
   1 -15  -2    9.42    9.98
  -1  15   2   -6.03   15.21
   1 -15  -1  268.21   61.27
  -1  15   1  307.36   72.05
  -1 -15   1  272.92   57.88
   1 -15  -1  253.70   54.46
  -1 -15   1  257.36   60.72
  -1 -15   0    2.64    5.24
   1 -15   0  -19.17   26.99
   1 -15   0    3.97    8.22
  -1  15   0    9.36    9.42
   1 -15   1  261.58   58.66
   1  15   1  297.62   68.96
  -1 -15  -1  277.60   67.82
   1 -15   1  236.53   59.68
  -1 -15  -1  231.22   51.47
  -1  15  -1  235.79   61.78
   1 -15   2   16.75   15.65
   1  15   2   26.06   21.89
  -1  15  -2   64.57   32.87
  -1 -15  -2   20.64   24.50
   1 -15   2   23.23   11.61
  -1 -15  -2   35.80   17.56
  -1 -15  -3   36.33   27.32
  -1  15  -3   26.36   22.97
  -1 -15  -3    6.54    9.65
   1  15   3   17.66   20.05
   1 -15   3    7.63   14.49
   1 -15   4   23.53   26.70
  -1 -15  -4   29.73   21.06
  -1 -15  -4   47.66   37.97
  -1  15  -4   -5.80   17.28
   1  15   4    5.27   18.57
   1 -15   5  261.59   65.88
  -1 -15  -5  265.67   56.58
  -1  15  -5  241.11   63.43
   1  15   5  225.38   63.61
  -1 -15  -5  299.00   75.60
   1  15   6   30.03   26.17
  -1  15  -6   35.44   30.83
  -1 -15  -6    3.61   15.02
   1 -15   6   56.70   45.14
  -1 -15  -6   17.68   16.30
   1  15   7  552.38  100.19
   1 -15   7  597.18  103.96
  -1  15  -7  546.37   94.44
  -1 -15  -7  637.99  115.04
  -1 -15  -8   -9.80   21.50
  -1  15  -8    5.51   20.44
   1 -15   8  -21.74    5.70
   1  15   8    0.45    6.88
   1  15   9  338.92   82.33
   1 -15   9  240.61   55.68
   1  15   9  296.79   76.47
  -1 -15  -9  393.95   91.23
   1  15  10   36.69   18.00
   1  15  10   41.38   25.73
  -1 -15 -10    3.69    9.85
   1  15  11  584.82  111.48
   1 -15  11  491.57   94.70
  -1 -15 -11  745.19  137.43
   1  15  11  594.29  109.32
   1  15  12   15.57    8.47
   1 -15  12   30.38   24.43
  -1 -15 -12   58.88   39.50
   1  15  12   33.88   27.32
   1  15  13  138.59   54.48
   1  15  13  148.50   56.66
   1 -15  13  139.54   57.48
  -1 -15 -13  182.09   63.16
   1  15  14   84.66   39.10
   1  15  14  126.60   32.88
   1  15  14  109.71   44.77
   1 -15  14  113.67   41.92
   1  15  15   19.92    9.03
   1 -15  15   12.89   23.12
   1  15  15   29.14   23.11
   1  15  15   34.17   27.49
  -1  15 -16  217.65   62.40
   1  15  16   88.97   43.53
   1  15  16  182.90   64.31
   1 -15  16  164.17   61.03
   1  15  16  153.54   35.36
   1 -15  17   46.97   37.79
   1  15  17   51.03   34.23
  -1  15 -17   37.10   31.06
   1  15  17   26.38   14.37
   1  15  18  179.82   64.28
   1 -15  18  194.53   63.28
  -1  15 -18  236.38   68.02
   1  15  19   26.98   11.35
  -1  15 -19   27.17   20.17
   1 -15  19   57.42   46.53
   1 -15  20  102.20   46.23
   1  15  20   96.76   46.42
  -1  15 -20  116.41   42.14
   1  15  21   18.04   23.64
   1 -15  21   39.27   39.16
  -1  15 -21   45.12   30.91
   1  15  22   -6.79   26.66
  -1  15 -22   19.35   21.03
   1 -15  22   18.68   24.73
   1  15  23  -12.92   28.73
   1 -15  23    3.56   20.16
   1 -15  24   93.54   54.21
   1 -15  24    7.59    7.04
   1 -15  25  100.75   63.49
   1 -15  26  100.45   69.06
   1 -15  27   70.14   57.95
  -1 -16  26   43.08   42.71
  -1 -16  25  207.11   86.60
  -1 -16  24   69.90   57.73
  -1 -16  23   55.46   48.36
  -1 -16  23   16.43   24.67
  -1  16  22    4.72   10.69
  -1 -16  22   18.45   11.68
  -1 -16  21   26.69   31.14
  -1  16  21   46.61   30.16
  -1 -16  20   45.82   34.63
  -1  16  20    8.98   18.30
  -1 -16  19  276.08   76.20
  -1  16  19  260.87   81.13
  -1  16  18   44.88   32.43
  -1 -16  18   33.15   32.55
   1 -16 -17 1149.62  179.26
  -1 -16  17  724.15  125.04
  -1  16  17  845.12  141.35
  -1 -16  16   10.61   26.40
   1 -16 -16   18.14   30.71
  -1  16  16   25.48   34.36
   1 -16 -15  996.57  167.10
  -1 -16  15  777.22  126.08
  -1  16  15  816.52  136.88
  -1  16  14    6.53    4.89
  -1  16  14    6.12   15.43
   1 -16 -14   18.98   32.35
  -1 -16  14  -22.96   35.47
  -1  16  13  588.97  107.90
   1 -16 -13  813.59  146.66
  -1 -16  13  554.24  108.45
  -1  16  13  540.77  109.88
   1 -16 -12   15.27   29.74
  -1  16  12  -15.73   26.42
  -1 -16  12   -7.15   12.44
   1 -16 -11  253.07   78.25
  -1 -16  11  200.76   57.81
  -1  16  11  170.38   54.69
  -1 -16  10  -65.68   47.53
   1 -16 -10  -40.07   30.27
  -1  16  10    1.88   14.97
  -1  16   9    6.40   17.48
   1 -16  -9   23.31   18.54
  -1 -16   9   15.73   17.16
  -1  16   8   -2.15   32.23
   1 -16  -8   74.54   38.26
  -1 -16   8   52.16   38.30
   1 -16  -7   98.10   33.34
  -1  16   7   87.50   40.54
  -1 -16   7   92.48   39.78
   1 -16  -7   90.69   42.87
  -1  16   6   -5.62   26.97
   1 -16  -6   -8.80   16.14
  -1 -16   6   22.71   29.92
   1 -16  -6   12.03   19.52
  -1 -16   5  235.97   63.19
   1 -16  -5  261.53   56.62
   1 -16  -5  272.15   75.09
  -1  16   5  224.34   66.19
   1 -16  -4    1.38   11.50
   1 -16  -4   16.32   29.09
  -1 -16   4    5.51    7.18
  -1  16   4   10.42   17.47
   1 -16  -3  130.87   41.20
  -1  16   3  133.33   49.79
   1 -16  -3  157.80   59.69
  -1 -16   3  105.29   38.85
   1 -16  -2  -27.17   34.54
  -1  16   2   -0.24   16.03
   1 -16  -2  -12.19    9.54
  -1 -16   2   -9.94   25.53
  -1 -16   1  -13.16   22.55
  -1  16   1   23.98   28.77
   1 -16  -1  -26.26   28.79
   1 -16  -1  -22.10   24.64
   1  16  -1   44.34   33.14
   1  16   0   25.49   31.80
  -1  16   0    0.55   10.63
  -1 -16   0  -24.36   34.60
   1 -16   0    2.92   13.88
   1 -16   0  -70.44   35.87
   1 -16   1  -27.81   38.01
  -1  16  -1   46.87   34.43
  -1 -16  -1  -44.40   35.90
  -1 -16  -1   49.41   27.51
   1  16   1   34.47   31.70
  -1  16  -2  -14.89   17.46
   1 -16   2  -22.43   33.44
  -1 -16  -2   -4.65   11.08
   1  16   2    8.79   20.64
  -1 -16  -2   -4.38    5.77
  -1 -16  -3   -3.06   20.31
  -1  16  -3    4.79   22.57
   1  16   3  -21.89   17.10
  -1 -16  -3    0.95    6.39
   1 -16   3  -23.08   26.97
   1 -16   4    8.10    5.62
  -1 -16  -4  -13.40   26.35
  -1 -16  -4   -9.46   20.37
   1  16   4   12.16   10.92
  -1  16  -4  -12.75   22.44
  -1 -16  -5   -5.76   14.66
  -1  16  -5   13.72   26.45
   1  16   5    7.88   12.18
  -1 -16  -5   32.39   28.26
   1 -16   5   29.14   26.83
  -1  16  -6   20.49   22.48
  -1 -16  -6   -6.00   11.75
   1 -16   6   28.55   27.78
  -1 -16  -6   -6.34    5.29
   1  16   6   11.89   20.41
   1  16   7  208.76   69.34
  -1  16  -7  177.94   66.64
   1 -16   7  206.55   68.29
  -1 -16  -7  245.43   75.51
  -1  16  -8   12.29   32.19
  -1 -16  -8   17.16   28.86
   1  16   8    6.31   26.86
   1 -16   8    2.22    8.18
   1  16   9  487.41   98.22
   1 -16   9  392.42   78.07
  -1  16  -9  560.85  104.98
  -1 -16  -9  542.38  113.85
   1  16  10    9.11   14.52
  -1 -16 -10   23.28   36.32
   1  16  10    4.17   21.11
  -1  16 -10   61.02   43.63
   1 -16  10  -43.72   37.65
  -1  16 -11  605.36  110.74
   1 -16  11  522.75  102.27
   1  16  11  609.66  112.63
  -1 -16 -11  665.49  129.07
   1  16  11  524.44  102.56
  -1  16 -12   80.28   45.61
   1  16  12   19.08   15.94
   1  16  12   25.56   22.31
  -1 -16 -12   28.61   40.56
   1 -16  12   -0.95   27.56
   1  16  13  356.79   89.85
   1 -16  13  257.02   75.34
   1  16  13  303.96   79.19
  -1  16 -13  425.76   93.37
  -1 -16 -13  447.51  108.39
  -1  16 -14    1.74    7.56
   1  16  14   25.83   24.19
  -1 -16 -14  -18.82   25.61
   1 -16  14    2.08   22.03
   1  16  14  -53.38   41.02
   1  16  15  203.66   67.43
  -1 -16 -15  323.08   93.38
  -1  16 -15  321.94   82.27
   1  16  15  204.16   66.67
   1 -16  15  210.12   60.76
   1  16  16    7.91   16.60
   1  16  16  -12.74   10.42
  -1  16 -16   10.11   19.08
   1 -16  16  -16.94   26.91
  -1  16 -17   73.52   47.16
   1  16  17   17.73   16.61
   1 -16  17   57.90   37.02
   1 -16  18   33.52   37.62
  -1  16 -18   -8.18   13.37
   1  16  18    2.20    9.58
   1  16  19   82.69   42.00
  -1  16 -19   71.84   39.93
   1 -16  19   59.24   37.61
   1 -16  20   20.77   25.25
  -1  16 -20   29.12   26.24
   1  16  20    3.92    7.95
   1  16  21  228.43   76.40
   1 -16  21  179.39   63.79
  -1  16 -21  241.12   67.40
  -1  16 -22   17.91   18.96
   1 -16  22  -20.58   26.53
   1 -16  23  388.75  100.76
   1 -16  24  129.78   67.64
   1 -16  25  447.38  113.04
   1 -16  26   61.65   55.79
  -1 -17  25   67.37   51.15
  -1 -17  24  184.31   73.47
   1  17 -23   -3.13   14.27
  -1 -17  23  122.59   62.17
   1  17 -22  247.96   77.09
  -1 -17  22  194.48   74.01
  -1 -17  21  -10.12   17.41
   1  17 -21   51.06   39.05
   1 -17 -20  161.15   69.04
  -1 -17  20  176.31   71.08
  -1  17  20  158.67   65.69
   1 -17 -19  -11.43   14.35
  -1 -17  19   47.18   50.48
  -1  17  19   45.00   43.83
  -1 -17  18  127.14   55.69
  -1  17  18  155.31   64.07
   1 -17 -18  199.84   74.69
  -1 -17  17   16.95   25.59
   1 -17 -17  -23.05   32.74
  -1  17  17    7.24   21.98
   1 -17 -16   12.04    5.73
  -1 -17  16  -13.69   17.59
  -1  17  16   21.33   28.19
  -1 -17  15   39.37   34.82
   1 -17 -15   53.13   40.69
  -1  17  15   55.60   44.16
  -1 -17  14  -12.02   26.51
  -1  17  14    7.45   20.93
   1 -17 -14  -20.06   33.15
  -1  17  14   11.80    9.56
   1 -17 -13  115.63   59.73
  -1 -17  13   81.90   32.77
  -1  17  13   93.58   41.84
  -1  17  12   27.35   12.35
  -1 -17  12   36.57   15.58
  -1  17  11  117.01   46.69
  -1 -17  11   82.98   30.32
  -1  17  10   65.62   35.28
  -1 -17  10   50.33   12.21
   1 -17  -9   24.68   29.78
  -1  17   9    2.29   14.83
  -1 -17   9   -5.67    6.44
  -1 -17   8  119.71   52.92
   1 -17  -8   84.64   48.91
  -1  17   8   60.29   30.31
  -1  17   7   -0.75   13.24
  -1 -17   7   17.56   28.53
   1 -17  -7   44.30   34.33
   1 -17  -6  258.21   75.29
   1 -17  -6  142.12   40.07
  -1  17   6  137.38   51.01
  -1 -17   6  169.07   59.52
   1 -17  -5  528.29   80.15
   1 -17  -5  537.35  108.28
  -1 -17   5  485.62   96.78
  -1  17   5  513.28  101.71
  -1  17   4  119.82   52.06
  -1 -17   4  121.16   60.13
   1 -17  -4  127.92   43.87
   1 -17  -4  205.56   80.13
   1 -17  -3  748.09  102.46
  -1  17   3  797.17  128.47
   1 -17  -3  747.96  122.90
  -1 -17   3  742.49  121.10
   1  17  -3  767.52  125.78
   1 -17  -2   31.40   33.29
   1 -17  -2  113.28   47.15
   1  17  -2   67.46   48.77
  -1 -17   2    8.71    4.39
  -1  17   2   27.34   28.31
   1 -17  -1  683.85  117.23
  -1 -17   1  624.69  109.01
  -1  17   1  658.29  114.02
   1  17  -1  675.90  114.82
   1  17   0   42.38   41.59
  -1  17   0   35.21   30.94
  -1 -17   0   69.36   45.53
   1 -17   0    9.35   26.76
   1 -17   1  374.44   85.21
  -1 -17  -1  438.75   95.59
   1  17   1  413.10   90.39
  -1  17  -1  429.61   95.24
   1  17   2   35.35   27.71
  -1  17  -2   18.22   37.86
   1 -17   2  -11.07   20.44
  -1 -17  -2  -37.84   27.27
  -1  17  -3  125.43   56.91
   1  17   3   70.21   31.43
  -1 -17  -3   95.31   45.64
   1 -17   3   44.40   29.01
  -1 -17  -3   47.47   23.66
  -1 -17  -4   18.16    4.18
  -1  17  -4    5.22   20.58
   1  17   4   37.79   30.84
  -1 -17  -4   20.08    9.04
   1 -17   4   35.30   30.14
  -1  17  -5   38.99   27.84
   1 -17   5   59.87   38.92
  -1 -17  -5   60.08   34.36
  -1 -17  -5   61.49   27.24
   1  17   5   36.06   23.57
  -1 -17  -6   73.11   39.22
  -1  17  -6   62.76   44.88
  -1 -17  -6   49.31   27.97
   1  17   6   38.98   31.46
   1 -17   6  110.11   58.69
  -1  17  -7  286.86   77.71
  -1 -17  -7  343.24   91.00
   1 -17   7  314.38   83.63
   1  17   7  266.98   72.91
   1 -17   8   18.54   28.21
  -1 -17  -8   14.17   28.79
   1  17   8    3.51    9.49
  -1  17  -8   52.01   39.98
   1 -17   9  171.35   50.85
   1  17   9  215.48   67.59
  -1 -17  -9  280.53   84.92
  -1  17  -9  230.93   72.08
  -1  17 -10    3.06   21.95
   1 -17  10  -23.07   33.07
  -1 -17 -10   18.82   30.39
   1  17  10   24.71   22.69
  -1  17 -11  348.82   88.21
   1 -17  11  345.86   86.54
   1  17  11  300.20   80.33
  -1 -17 -11  472.22  113.00
  -1  17 -12  113.71   52.98
  -1 -17 -12  131.71   62.07
   1 -17  12  111.81   51.83
   1  17  12  124.38   51.60
   1  17  12   68.42   33.51
   1 -17  13   54.57   31.42
   1  17  13   54.68   31.40
  -1 -17 -13   63.45   37.02
  -1  17 -13  102.43   46.66
   1  17  13   55.52   32.08
   1  17  14  216.58   71.35
   1  17  14  236.69   74.13
  -1 -17 -14  312.77   94.30
  -1  17 -14  240.76   73.34
   1 -17  14  183.90   66.08
   1 -17  15   65.85   41.17
  -1 -17 -15   47.79   33.08
  -1  17 -15   65.65   38.83
   1  17  15   16.04   16.16
   1  17  15   54.62   37.57
   1  17  16  314.99   88.21
   1 -17  16  272.67   81.62
  -1 -17 -16  414.15  107.87
  -1  17 -16  308.95   85.07
   1  17  16  206.27   65.63
  -1 -17 -17  -33.15   26.66
   1 -17  17   19.92   18.90
   1  17  17   31.86   31.84
  -1  17 -17   22.39   33.53
   1 -17  18  362.26   94.05
  -1 -17 -18  403.20  109.39
  -1  17 -18  343.34   89.85
   1  17  18  321.82   89.58
   1 -17  19   27.21   27.54
  -1  17 -19   30.17   29.71
   1  17  19   14.88   22.26
  -1  17 -20   68.17   39.83
   1 -17  20   55.68   41.84
  -1  17 -21    5.19    9.05
  -1  17 -22   22.64   15.16
   1 -17  23   35.03   37.82
   1 -17  24   44.22   43.45
   1 -17  25  120.73   62.71
   1  18 -22   -5.41    7.76
   1  18 -21   27.89   31.05
   1  18 -20    5.51   23.10
  -1 -18  20   32.29   35.44
  -1 -18  19   42.08   39.12
   1  18 -19   59.63   38.32
  -1 -18  18  -15.82   11.98
   1 -18 -18   -6.45    8.71
  -1  18  18   -5.79   19.45
   1  18 -18   22.36   31.07
  -1  18  17   72.19   42.75
   1 -18 -17   65.92   36.37
  -1 -18  17  104.74   56.41
  -1 -18  16   21.15   29.64
   1 -18 -16  -27.05   27.94
   1 -18 -15   -3.95   23.17
  -1 -18  15   41.49   27.46
   1 -18 -14  -37.28   44.09
  -1 -18  14   16.80   12.47
  -1  18  14   14.08   25.08
   1 -18 -13   20.59   21.44
  -1  18  13   -1.91   13.73
  -1 -18  13   35.69   11.15
   1 -18 -12   90.40   47.03
  -1  18  12   67.48   46.00
  -1 -18  12   21.29    8.64
   1 -18 -11   59.04   41.42
  -1  18  11   13.97   15.35
  -1 -18  11  -32.12   37.85
  -1 -18  10  330.31   77.27
  -1  18  10  352.93   90.84
   1 -18 -10  546.24  121.69
   1 -18  -9   31.66   29.89
  -1  18   9  -14.87   19.78
  -1 -18   9   -7.33   17.89
  -1 -18   8  306.08   80.64
  -1  18   8  250.24   72.16
   1 -18  -8  315.43   89.28
   1 -18  -7   88.16   48.98
  -1 -18   7   70.11   41.13
  -1  18   7   -0.32   20.74
  -1  18   6  211.53   68.92
   1  18  -6  184.48   63.00
  -1 -18   6  207.42   64.57
   1 -18  -6  217.64   71.21
  -1 -18   5   12.61   26.28
   1 -18  -5   25.96   41.38
   1  18  -5   21.80   31.51
  -1  18   5    0.64    5.30
  -1  18   4  108.30   41.07
   1  18  -4  106.74   48.30
  -1 -18   4   85.70   39.34
   1 -18  -4   98.19   50.85
  -1  18   3    7.81    7.61
   1  18  -3   69.43   41.02
   1 -18  -3   -6.80   25.15
  -1 -18   3   24.51   27.87
  -1  18   2  -35.69   37.31
   1  18  -2   30.26   22.13
  -1 -18   2  -19.69   29.53
   1 -18  -2  -38.23   45.38
   1 -18  -1   -6.09   10.68
   1  18  -1   39.34   35.61
  -1 -18   1  -18.29   32.42
  -1  18   1   12.69   10.73
   1 -18   0  233.10   67.46
  -1  18   0  296.00   75.51
  -1 -18   0  249.62   68.23
   1  18   0  260.91   73.28
  -1  18  -1   57.85   35.99
  -1 -18  -1   67.66   46.50
   1  18   1   73.53   48.96
   1 -18   1  148.25   74.45
   1 -18   2  970.69  142.83
  -1 -18  -2 1076.03  150.34
  -1  18  -2  992.39  149.96
   1  18   2 1012.00  150.84
  -1  18  -3   97.46   57.31
   1 -18   3  142.53   83.18
  -1 -18  -3  228.54  104.32
   1  18   3   59.17   46.40
   1 -18   4 1126.69  154.63
   1  18   4 1272.68  169.68
  -1  18  -4 1251.85  170.26
  -1 -18  -4 1287.62  170.99
   1  18   5   83.74   47.40
  -1  18  -5   79.61   51.85
   1 -18   5   49.22   43.72
   1 -18   6  826.05  130.49
  -1  18  -6  851.68  142.12
  -1 -18  -6  949.30  153.38
   1  18   6  826.09  138.12
  -1  18  -7   20.94   40.38
   1  18   7   10.10   16.15
  -1 -18  -7   84.72   61.42
   1 -18   7   64.03   50.13
   1 -18   8  262.65   71.19
   1  18   8  269.06   75.38
  -1 -18  -8  396.14   99.86
  -1  18  -8  291.63   81.39
   1 -18   9    0.20   30.27
  -1 -18  -9   44.95   47.29
  -1  18  -9   33.64   28.17
   1  18   9   28.45   22.25
  -1  18 -10   77.24   42.71
  -1 -18 -10   53.89   42.91
   1  18  10  -14.80   35.38
   1 -18  10  -12.48   21.91
   1  18  11   18.40   14.23
  -1 -18 -11   25.02   13.06
   1 -18  11   13.77   15.46
  -1  18 -11   42.00   28.07
  -1  18 -12   58.69   32.50
  -1 -18 -12   67.04   32.16
   1  18  12   16.63   21.64
   1 -18  12    8.89    5.20
  -1  18 -13   41.86   26.74
   1 -18  13  -11.30   42.15
  -1 -18 -13   14.27   11.74
   1  18  13    7.99   18.42
  -1  18 -14   65.35   47.96
   1  18  14   19.03   27.62
   1  18  14   29.15   21.26
  -1 -18 -14   39.92   37.49
   1 -18  14   34.48   35.84
   1  18  15  -14.96   34.23
   1  18  15   25.68   30.95
  -1  18 -15   41.53   36.41
  -1 -18 -15   61.97   45.04
   1 -18  15   46.82   27.61
  -1  18 -16   87.23   53.45
   1  18  16   56.80   32.55
  -1 -18 -16   58.78   41.70
   1  18  16   58.29   32.22
   1 -18  16   73.16   42.26
  -1 -18 -17  -34.93   38.77
  -1  18 -17   33.90   35.85
   1  18  17   20.78   28.51
   1 -18  17   32.75   38.19
   1  18  18   14.81   26.62
  -1  18 -18   10.40   24.71
   1 -18  18   25.29   33.80
  -1  18 -19   25.15   28.89
  -1  18 -20  -13.58   23.72
  -1  18 -21   61.45   34.91
   1  19 -21   48.83   39.89
   1  19 -20  255.37   79.44
   1  19 -19   49.53   40.95
   1  19 -18   51.52   31.46
  -1 -19  17   21.29   32.82
   1  19 -17   62.86   38.87
   1  19 -16   44.19   37.11
  -1 -19  16  -13.34   20.23
   1 -19 -16  -13.43   34.37
   1  19 -15   53.26   40.87
  -1 -19  15   19.39   27.97
   1 -19 -15    5.87   10.03
  -1 -19  14   58.96   40.31
   1 -19 -14   50.80   26.05
   1  19 -14   94.62   48.01
  -1 -19  13  -14.70   27.83
   1  19 -13   18.20   29.67
  -1  19  13    3.55   14.00
   1 -19 -13  -19.11   31.72
   1  19 -12  241.79   75.51
  -1  19  12  171.57   62.26
   1 -19 -12  307.64   97.80
  -1 -19  12  181.73   59.37
  -1 -19  11  -22.03   27.26
  -1  19  11   11.50   19.65
   1 -19 -11   70.10   48.21
   1  19 -11   43.81   44.98
   1 -19 -10  424.02  112.83
  -1  19  10  242.98   74.41
  -1 -19  10  208.65   65.01
   1  19 -10  341.11   89.24
  -1 -19   9   17.14   33.53
   1  19  -9  129.66   63.11
   1 -19  -9   71.38   49.38
  -1  19   9   17.22   23.61
   1  19  -8  193.58   69.86
   1 -19  -8  202.26   76.31
  -1  19   8  192.47   71.86
  -1 -19   8  221.13   75.85
   1  19  -7  152.98   63.88
  -1  19   7   79.83   47.83
  -1 -19   7  155.54   64.34
   1 -19  -7  149.51   63.85
   1  19  -6   93.22   53.42
   1 -19  -6  121.10   66.24
  -1 -19   6   73.04   48.13
  -1  19   6   80.64   41.83
  -1  19   5   94.60   41.95
  -1 -19   5  107.15   38.24
   1 -19  -5  118.91   66.47
   1  19  -5  107.51   49.14
  -1  19   4   17.97   14.29
   1 -19  -4   16.10   15.17
   1  19  -4   20.84   35.62
  -1 -19   4   -3.69   10.63
   1  19  -3  173.95   61.91
   1 -19  -3  164.92   58.52
  -1 -19   3  143.62   47.59
  -1  19   3  162.22   57.86
  -1  19   2   50.68   38.09
   1 -19  -2   94.15   49.15
  -1 -19   2   44.33   26.46
   1  19  -2   78.30   51.97
   1 -19  -1  157.12   59.63
   1  19  -1  170.43   60.36
  -1 -19   1  122.99   45.12
  -1  19   1  128.61   50.17
   1  19   0   83.39   41.31
   1 -19   0   66.54   43.01
  -1 -19   0   78.06   36.21
  -1  19   0   57.86   33.65
  -1  19  -1  109.32   49.17
   1  19   1   61.89   36.69
  -1 -19  -1   77.38   43.00
   1 -19   1   71.26   36.15
   1  19   2   74.77   43.48
  -1  19  -2   57.50   39.34
   1 -19   2   47.97   35.51
  -1 -19  -2   50.89   33.92
  -1 -19  -3  -20.91   32.34
   1 -19   3   31.57   38.73
   1  19   3   36.23   32.03
  -1  19  -3   21.32   22.39
  -1 -19  -4   64.28   45.25
   1  19   4   20.59   26.28
  -1  19  -4    2.77   12.98
   1 -19   4   27.18   33.09
   1 -19   5   79.54   51.81
  -1 -19  -5   40.65   37.48
  -1  19  -5   11.52   17.80
   1  19   5    5.53   21.35
   1 -19   6  103.72   54.09
   1  19   6   61.99   43.83
  -1  19  -6   60.29   37.48
  -1 -19  -6  120.21   61.68
   1 -19   7   17.41   38.90
  -1 -19  -7   -2.68    6.21
   1  19   7  -26.25   31.69
  -1  19  -7   16.39   26.89
   1  19   8  116.80   53.19
  -1  19  -8  156.67   64.86
  -1 -19  -8  197.58   69.22
   1 -19   8   62.94   28.28
  -1  19  -9   -5.44   36.52
  -1 -19  -9   33.19   37.34
   1  19   9   11.04   22.47
   1 -19   9  -10.64   29.19
  -1 -19 -10   78.48   41.90
  -1  19 -10   38.58   19.27
   1  19  10   23.13   23.60
   1 -19  10    5.42   19.41
  -1  19 -11  -12.32   18.59
   1  19  11  -26.21   36.13
   1 -19  11   -4.86   24.36
  -1 -19 -11   -1.64   18.08
  -1 -19 -12   -0.77   21.65
   1 -19  12   -7.09   19.36
  -1  19 -12    1.32   29.48
   1  19  12  -17.84   35.01
  -1 -19 -13   62.73   38.28
  -1  19 -13    9.98   11.52
   1  19  13   19.03   13.79
   1 -19  13   40.80   32.97
  -1  19 -14  157.89   69.01
   1 -19  14  137.62   54.44
   1  19  14  117.51   50.42
  -1 -19 -14  210.04   83.13
  -1  19 -15   69.20   46.03
   1 -19  15   73.49   42.85
  -1 -19 -15   50.20   36.14
   1  19  15   30.49   26.69
   1 -19  16  384.42   98.71
  -1  19 -16  350.51   98.10
  -1  19 -17   47.11   38.09
  -1  19 -18  456.67  110.55
  -1  19 -19    9.56   28.65
  -1  19 -20  113.82   54.28
  -1  19 -21   16.97   23.19
   1  20 -20   13.35   17.07
   1  20 -19   33.38   27.92
   1  20 -18   77.58   55.79
   1  20 -17  165.03   63.66
   1  20 -16   16.48   22.88
   1  20 -15  169.54   69.95
   1  20 -14   26.65   29.96
  -1 -20  14    8.43   34.64
   1  20 -13  135.09   59.92
  -1 -20  13  120.01   55.21
  -1  20  13  120.66   56.03
   1 -20 -13  182.79   70.98
   1 -20 -12   38.88   38.65
  -1  20  12    4.55    7.45
  -1 -20  12   -6.12   26.70
   1  20 -12   11.03    7.12
   1 -20 -11  118.66   57.12
  -1  20  11   34.24   16.18
  -1 -20  11   46.24   36.34
   1  20 -11   62.05   43.87
  -1  20  10   39.57   29.14
   1 -20 -10  138.10   66.70
  -1 -20  10   67.25   25.89
   1  20 -10  121.25   57.22
  -1 -20   9  -37.97   33.62
  -1  20   9  -12.55   36.42
   1 -20  -9   48.48   44.26
   1  20  -9   -6.16   22.64
   1 -20  -8  232.59   85.39
   1  20  -8  110.23   51.68
  -1  20   8  109.03   41.22
  -1 -20   8  145.28   57.88
  -1 -20   7   21.63   29.31
  -1  20   7   15.04   12.06
   1  20  -7    1.34    7.79
   1 -20  -7   44.49   48.62
   1  20  -6  112.41   55.10
   1 -20  -6  134.83   58.71
  -1 -20   6   92.00   48.96
  -1  20   6   72.45   30.68
  -1  20   5   59.98   40.24
   1 -20  -5   81.50   48.61
  -1 -20   5   50.53   38.65
   1  20  -5   50.24   42.85
   1 -20  -4   68.00   37.70
  -1 -20   4   58.73   40.56
  -1  20   4   30.72   11.87
   1  20  -4   74.25   45.35
   1 -20  -3   -3.29   31.16
   1  20  -3   28.56   29.07
  -1 -20   3    9.67   27.43
  -1  20   3  -19.90   30.60
  -1 -20   2   15.50   27.96
   1 -20  -2  -33.08   40.18
  -1  20   2   16.50   23.72
   1  20  -2   23.87   31.57
  -1  20   1   28.91   24.35
   1 -20  -1   25.70   24.05
   1  20  -1   31.43   28.65
  -1 -20   1   36.21   23.46
   1  20   0   -1.66   33.84
  -1 -20   0   13.77   21.62
  -1  20   0   13.37   11.78
   1 -20   0    4.81   18.75
   1  20   1   26.20   29.50
  -1  20  -1   27.50   23.61
  -1 -20  -1  -14.41   21.25
   1 -20   1   26.86   33.29
  -1  20  -2  272.65   80.00
   1 -20   2  247.27   80.25
  -1 -20  -2  172.22   60.05
   1  20   2  250.05   80.72
  -1 -20  -3   41.81   27.91
   1 -20   3   32.86   45.39
  -1  20  -3   37.46   38.23
   1  20   3   34.97   37.27
   1 -20   4  389.79   92.56
   1  20   4  431.94  107.69
  -1 -20  -4  435.34  107.21
  -1  20  -4  367.64   99.39
   1  20   5   39.66   28.52
  -1 -20  -5  139.28   74.07
   1 -20   5   55.37   45.67
  -1  20  -5   14.23   35.19
  -1 -20  -6  352.76   99.33
   1 -20   6  307.51   82.99
   1  20   6  239.09   80.16
  -1  20  -6  261.39   83.54
   1  20   7  139.99   58.57
  -1 -20  -7  208.17   75.48
  -1  20  -7  140.51   60.81
   1 -20   7  220.40   79.37
  -1  20  -8   58.81   43.87
   1 -20   8  -13.33   32.79
  -1 -20  -8  100.48   52.77
   1  20   8   40.09   24.46
  -1  20  -9   68.65   48.03
  -1 -20  -9   67.57   46.62
   1 -20   9   38.39   11.27
   1  20   9   10.47   18.70
  -1 -20 -10   26.52   28.20
  -1  20 -10   -1.20   15.35
   1  20  10  -19.44   38.12
   1 -20  10    0.65   28.00
   1 -20  11   63.22   33.54
   1  20  11   32.21   30.54
  -1  20 -11   90.52   46.49
  -1 -20 -11   66.97   37.93
  -1  20 -12   55.09   30.56
   1  20  12  -11.68   26.44
  -1 -20 -12   34.00   31.63
   1 -20  12   67.88   39.31
  -1  20 -13   16.22   23.48
   1  20  13    6.88   13.86
   1 -20  13   34.52   17.07
   1  20  14   15.52   12.77
  -1  20 -14   14.96    6.36
   1  20  15   -8.00   16.83
  -1  20 -15    8.40   24.62
  -1  20 -16   33.72   30.45
  -1  20 -17    9.20   14.45
  -1  20 -18   26.89   25.52
  -1  20 -19   35.30   24.97
   1  21 -14   -3.18   18.15
   1  21 -13   55.66   48.39
   1  21 -12   -7.34   14.40
  -1  21  12  -42.28   45.29
  -1  21  11  -15.22   23.34
   1  21 -11   10.92   13.27
   1  21 -10   33.36   37.22
  -1 -21  10  -33.82   48.03
  -1  21  10  -21.30   50.11
  -1 -21   9  -28.97   39.00
   1  21  -9   -7.50   16.26
  -1  21   9  -15.53   31.15
   1  21  -8   17.68   20.59
  -1  21   8   -5.62   35.20
   1 -21  -8   21.99   28.15
  -1 -21   8   24.28   27.44
  -1 -21   7   98.52   55.61
   1  21  -7  113.35   54.03
  -1  21   7   96.22   46.07
   1 -21  -7   67.20   33.02
   1 -21  -6   58.00   41.32
   1  21  -6   49.85   46.25
  -1  21   6   12.20   28.63
  -1 -21   6   79.18   49.99
   1  21  -5  345.53   96.06
   1 -21  -5  325.45   96.34
  -1  21   5  331.36   95.34
  -1 -21   5  272.21   83.31
   1 -21  -4  169.38   70.51
   1  21  -4   70.30   54.78
  -1  21   4   73.07   39.02
  -1 -21   4   63.04   39.96
  -1  21   3  467.16  116.14
   1  21  -3  492.40  115.46
   1 -21  -3  487.75  117.90
  -1 -21   3  504.95  110.32
  -1  21   2  129.95   65.73
   1  21  -2  114.45   58.97
  -1 -21   2  166.92   82.88
   1 -21  -2  199.72   92.50
   1  21  -1  385.23  103.17
  -1 -21   1  346.65   94.34
   1 -21  -1  397.92  103.82
  -1  21   1  351.30   94.67
  -1 -21   0  118.20   64.58
   1 -21   0  136.35   64.45
   1  21   0   41.65   31.87
  -1  21   0   21.74   28.72
  -1  21  -1  218.24   75.01
  -1 -21  -1  210.17   69.35
   1  21   1  254.77   82.60
   1 -21   1  226.41   81.69
   1 -21   2   28.70   40.29
  -1 -21  -2   47.30   21.95
  -1  21  -2   14.89    9.36
   1  21   2    7.89   19.31
  -1 -21  -3  -23.93   42.16
   1 -21   3   53.40   32.97
   1  21   3   13.51   12.06
  -1  21  -3    5.55   10.80
  -1 -21  -4  -10.98   28.06
   1 -21   4   15.79   22.85
  -1  21  -4   16.94   13.15
   1  21   4  -17.99   33.85
  -1 -21  -5   -1.66   34.88
  -1  21  -5   -3.17   25.92
   1 -21   5   24.45   26.52
   1  21   5   -1.43   36.91
  -1  21  -6   66.60   25.24
   1 -21   6   88.16   47.13
  -1 -21  -6  120.82   57.83
   1  21   6   54.12   27.99
  -1  21  -7   85.20   46.16
  -1 -21  -7  205.65   81.45
   1 -21   7  133.79   65.03
   1  21   7  175.44   70.73
   1  21   8   91.17   44.28
   1 -21   8   14.27   24.69
  -1 -21  -8  171.44   74.35
  -1  21  -8  116.18   59.92
   1  21   9  153.87   64.82
   1 -21   9   92.20   44.97
  -1  21  -9  165.22   69.09
  -1  21 -10   50.69   40.20
   1  21  10   33.66   33.38
  -1  21 -11   65.30   37.57
   1  21  11   98.95   47.75
   1  21  12   32.49   29.32
  -1  21 -12   -4.83   17.78
  -1  21 -13   49.86   33.07
  -1  21 -14  -58.22   51.08
  -2   0  35   39.67   41.14
  -2   0  34  219.95   77.12
  -2   0  33   28.88   26.60
  -2   0  32  380.71  101.10
  -2   0  31   -6.98   13.10
  -2   0  31   13.84   18.13
  -2   0  30  383.40   96.11
  -2   0  30  391.79   77.04
  -2   0  29  -27.53   39.44
  -2   0  29   -7.74   14.39
  -2   0  28  338.44   70.01
  -2   0  28  182.68   53.66
  -2   0  27  -21.80   22.78
  -2   0  27  -67.13   35.00
  -2   0  26  125.36   41.26
  -2   0  26   37.80    7.19
   2   0 -25   -4.30    9.21
  -2   0  25   -2.06   13.48
   2   0 -24   11.41    8.85
  -2   0  24  -20.12   34.34
  -2   0  24   -5.98   18.70
  -2   0  23  -47.20   46.15
  -2   0  23  -11.55   19.38
  -2   0  22  122.27   31.73
  -2   0  22  155.52   40.78
   2   0 -21   47.86   33.61
  -2   0  21  -16.72   20.75
  -2   0  21  -26.33   26.57
   2   0 -20   -0.48    8.49
  -2   0  20   -3.07   18.58
  -2   0  20    7.93    4.30
   2   0 -19   26.99   26.05
  -2   0  19   -6.77   13.34
  -2   0  19   -2.09   16.73
   2   0 -19   -7.29   13.61
  -2   0  18   90.63   28.16
   2   0 -18  141.64   42.54
   2   0 -18  101.89   32.91
  -2   0  18   46.38    6.61
   2   0 -17   11.55   11.32
  -2   0  17   10.45   12.79
  -2   0  17   -8.73   14.76
   2   0 -17  -11.34   15.31
  -2   0  16   35.29   15.57
   2   0 -16   40.07   21.74
   2   0 -16   46.48   24.34
  -2   0  16   14.73    4.65
   2   0 -15   -0.79    5.96
  -2   0  15   -1.56    9.47
   2   0 -15   16.57   12.55
  -2   0  15    8.06   11.84
  -2   0  14  278.64   47.38
   2   0 -14  248.41   42.56
  -2   0  14  239.59   40.55
   2   0 -14  231.70   40.68
   2   0 -13  -16.39   21.13
  -2   0  13    6.78    9.26
   2   0 -13   -4.15   12.41
   2   0 -12  333.62   48.44
  -2   0  12  435.92   53.25
  -2   0  12  364.51   47.16
   2   0 -12  268.55   35.99
  -2   0  11    2.04    3.93
   2   0 -11   -4.75    9.63
   2   0 -10  476.79   47.52
  -2   0  10  546.93   53.26
   2   0 -10  585.79   43.56
   2   0 -10  565.84   54.19
  -2   0  10  485.11   49.69
  -2   0   9   -3.01    4.35
   2   0  -9  -21.85   21.08
  -2   0   9   19.57   13.04
  -2   0   9    7.46    7.34
   2   0  -9   11.32    8.93
   2   0  -9  -10.78   11.13
  -2   0   8 1266.11   68.59
  -2   0   8 1256.02   60.26
   2   0  -8 1202.77   57.04
  -2   0   8 1096.47   66.48
   2   0  -7   20.42   14.71
  -2   0   7   21.57   13.14
  -2   0   7   -5.75    3.72
  -2   0   6 8962.80  153.88
  -2   0   6 9263.60  152.51
  -2   0   6 9906.57  180.39
   2   0  -6 9999.00  160.49
  -2   0   5   -8.51    6.81
   2   0  -5   26.92   11.89
  -2   0   5    1.90    2.63
   2   0  -5    5.97    9.97
   2   0  -5   33.09   11.28
  -2   0   5   18.03   10.15
  -2   0  -4  161.51   22.38
   2   0   4   97.67    6.17
  -2   0  -5   11.17    8.58
   2   0   6 1164.14   75.38
  -2   0  -6 1109.25   69.90
  -2   0  -6 1097.22   75.23
  -2   0  -7   27.60   16.37
  -2   0  -7    4.55    1.61
   2   0   8 2785.69  128.89
  -2   0  -8 3113.09  131.01
  -2   0  -9    0.70    9.25
  -2   0  -9   25.55   19.30
   2   0  10 2486.40  137.13
  -2   0 -10 2910.77  143.98
  -2   0 -10 2686.87  134.52
  -2   0 -11   34.31   21.31
  -2   0 -11   -3.47    8.19
   2   0  12 1308.83   73.07
  -2   0 -12 1203.84  102.87
  -2   0 -12 1405.09  105.55
  -2   0 -13   37.20   26.03
  -2   0 -13    4.30    8.14
   2   0  13   33.32   16.79
  -2   0 -14   15.03    7.95
   2   0  14   26.18   11.62
   2   0  15   -3.94    4.75
  -2   0 -15    9.94   17.80
  -2   0 -15   -6.00   12.31
   2   0  16   16.35    9.93
  -2   0 -16   -2.38   12.76
   2   0  16   95.99   38.34
  -2   0 -16   74.31   31.72
   2   0  17   -0.03    3.99
  -2   0 -17   16.95   16.85
  -2   0 -17  -19.37   20.81
   2   0  18   94.88   22.82
   2   0  18  149.45   48.28
  -2   0 -18  137.09   43.69
  -2   0 -18   58.30   26.17
   2   0  19  -10.79   12.42
   2   0  19   24.59   20.25
   2   0  20   12.84   16.02
   2   0  20   24.04   15.38
   2   0  21   13.80   20.19
   2   0  21   -2.09   10.85
   2   0  22    8.29   14.33
   2   0  22   12.44   14.57
   2   0  23   49.90   36.56
   2   0  23   -9.89   13.07
   2   0  24  114.39   41.55
   2   0  24  109.27   31.12
   2   0  25    3.86   11.80
   2   0  25  -26.69   35.55
   2   0  26   64.18   25.19
   2   0  26   72.13   35.88
   2   0  27    4.31    7.37
   2   0  27  -31.35   35.53
   2   0  28   14.31   11.06
   2   0  28   -8.61   31.05
   2   0  29 -123.72   54.14
   2   0  30   16.95   20.60
   2   0  31  -79.54   58.75
   2   0  32   25.18   31.35
   2   0  33  -17.59   38.36
  -2  -1  35  146.69   62.34
  -2   1  35  140.89   61.09
  -2  -1  34   50.38   36.82
  -2   1  34   15.00   24.03
  -2   1  33   73.90   44.83
  -2  -1  33   49.42   35.48
  -2  -1  32   92.36   49.61
  -2   1  32  103.71   54.21
  -2  -1  31   22.12   21.53
  -2   1  31   30.21   25.79
  -2   1  30  108.15   52.97
  -2  -1  30   89.57   36.41
  -2  -1  30   35.99   16.41
  -2   1  30   66.58   32.87
  -2   1  29   22.92   23.24
  -2  -1  29   -1.21   12.75
  -2   1  29   19.43   14.65
  -2   1  28  122.50   57.82
  -2  -1  28   83.22   31.17
  -2  -1  28  108.91   40.81
  -2   1  28  121.08   40.19
  -2  -1  27   15.54    3.90
  -2   1  27   44.19   34.29
  -2  -1  27  -15.91   35.25
  -2   1  27   49.80   28.23
  -2   1  26  145.23   49.41
  -2   1  26  161.23   44.34
  -2  -1  26  120.76   39.39
  -2  -1  26   88.66   44.33
  -2  -1  25   24.60    6.91
   2  -1 -25   61.26   16.86
  -2  -1  25   69.96   29.21
  -2   1  25   40.78   20.33
  -2   1  25   70.15   26.39
  -2  -1  24    6.77    3.47
  -2   1  24    4.17    8.97
   2  -1 -24    0.48    3.45
  -2  -1  24    9.98   18.71
  -2   1  23   41.10   33.82
  -2  -1  23   47.37   28.75
   2  -1 -23   99.46   22.12
  -2  -1  23   89.45   28.96
  -2   1  23   91.27   28.82
  -2  -1  22  247.86   52.72
  -2   1  22  233.78   50.92
   2  -1 -22  284.05   40.54
  -2   1  22  189.55   41.64
  -2  -1  22  164.41   48.96
  -2  -1  21   37.45   22.95
  -2   1  21   61.52   26.94
   2  -1 -21   68.41   17.21
  -2  -1  21   39.48   21.11
  -2   1  21   -7.00   28.54
  -2   1  20  532.30   73.56
   2   1 -20  560.05   79.31
  -2   1  20  491.31   76.04
   2  -1 -20  654.26   89.72
   2  -1 -20  696.65   93.79
  -2  -1  20  536.64   74.17
  -2  -1  20  622.05   85.66
   2   1 -19  226.90   52.29
  -2  -1  19  205.53   47.19
  -2  -1  19  197.74   47.79
   2  -1 -19  177.59   47.12
   2   1 -19  210.22   47.66
   2  -1 -19  199.33   52.20
  -2   1  19  122.60   36.47
  -2   1  19  181.47   39.37
   2   1 -18 1125.16  107.99
  -2  -1  18 1143.97  104.76
  -2   1  18 1178.20  103.38
   2  -1 -18 1229.50  121.79
   2   1 -18 1195.32  106.30
  -2   1  18 1020.66  107.11
   2  -1 -18 1133.81  117.49
  -2  -1  18 1128.44  105.16
   2   1 -17  138.13   39.04
   2  -1 -17  147.49   40.12
  -2  -1  17  138.95   37.52
   2   1 -17  182.62   42.55
  -2   1  17  121.52   30.49
   2  -1 -17  137.67   36.72
  -2   1  17  120.45   32.18
  -2  -1  17  162.58   42.78
   2  -1 -16 1958.06  139.96
   2   1 -16 1864.27  122.01
  -2   1  16 1808.00  120.37
  -2  -1  16 1847.82  124.60
   2   1 -16 1867.03  128.70
   2  -1 -16 2095.82  142.88
   2  -1 -16 1846.14   92.83
  -2  -1  16 1795.25  119.45
  -2   1  16 1694.93  129.05
  -2   1  15  111.55   30.19
  -2  -1  15  223.90   43.63
  -2   1  15  128.43   29.77
   2   1 -15  189.66   41.44
   2   1 -15  142.85   36.45
   2  -1 -15  164.82   27.85
  -2  -1  15  172.51   36.44
   2  -1 -15   78.64   14.64
  -2  -1  14  670.69   69.31
  -2   1  14  622.41   66.40
  -2  -1  14  831.01   75.58
   2   1 -14  614.38   69.14
   2  -1 -14  557.40   65.75
  -2   1  14  577.56   66.73
  -2  -1  14  607.06   52.28
   2   1 -14  685.19   71.48
   2  -1 -14  647.38   53.76
   2   1 -13   35.15   22.06
  -2   1  13  -14.23   20.39
  -2  -1  13   26.25   19.73
  -2  -1  13   -3.28    8.53
   2   1 -13   14.84   15.45
  -2   1  13    0.90    4.20
   2  -1 -13    5.79    6.46
   2   1 -12   28.98   12.60
  -2  -1  12   22.73    7.49
   2   1 -12   65.52   22.15
  -2   1  12   23.76    8.86
  -2   1  12   10.77   15.23
  -2  -1  12   81.90   26.26
   2  -1 -12   40.11   11.77
   2  -1 -11  239.48   39.39
   2   1 -11  299.92   41.58
  -2   1  11  203.63   34.61
   2   1 -11  323.44   43.17
   2  -1 -11  277.28   32.30
  -2  -1  11  258.89   31.51
  -2   1  11  255.77   37.90
  -2  -1  11  295.72   42.36
  -2  -1  10  276.45   40.05
   2  -1 -10  288.99   31.75
   2   1 -10  266.33   35.94
   2   1 -10  318.10   39.31
  -2  -1  10  352.06   45.33
  -2   1  10  233.76   35.30
  -2   1  10  265.30   37.19
   2  -1 -10  334.48   47.84
   2  -1 -10  263.06   36.29
  -2  -1  10  242.59   31.08
  -2   1   9  644.22   54.28
   2  -1  -9  761.27   50.10
  -2  -1   9  716.78   48.15
   2   1  -9  718.84   57.44
   2  -1  -9  686.52   58.49
  -2  -1   9  723.46   57.89
   2   1  -9  755.81   56.71
  -2   1   9  614.37   55.92
   2  -1  -9  664.38   53.89
  -2  -1   8  365.74   38.19
  -2   1   8  373.74   41.38
   2   1  -8  415.76   39.67
  -2  -1   8  452.67   36.52
   2  -1  -8  425.74   41.04
   2  -1  -8  485.40   46.12
  -2   1   8  410.98   41.44
   2  -1  -8  457.72   38.10
   2   1  -8  478.55   41.43
   2  -1  -7  541.62   50.51
   2  -1  -7  543.32   44.97
  -2   1   7  552.18   46.91
   2   1  -7  501.87   41.11
   2   1  -7  586.21   45.31
   2  -1  -7  561.58   40.12
  -2   1   7  584.42   46.97
  -2  -1   7  527.05   38.65
  -2  -1   7  462.05   35.31
  -2   1   6 3116.44  100.63
   2   1  -6 3447.79   96.01
  -2  -1   6 2912.96   87.37
   2  -1  -6 3163.67  104.12
   2  -1  -6 3111.80  107.87
  -2  -1   6 2925.19   88.70
   2   1  -6 2997.68   85.02
  -2   1   6 3304.80  109.32
  -2  -1   6 3481.66  102.13
   2  -1  -6 3097.89   88.25
  -2   1   5   20.74    7.55
   2  -1  -5   19.80    8.58
  -2   1   5   23.33   10.02
  -2  -1   5   12.71    5.53
   2  -1  -5    9.82    3.33
   2   1  -5   21.53    6.35
   2   1  -5   31.01    9.66
   2   1  -4   18.30    7.35
  -2  -1   4   20.39    7.30
   2  -1  -4    4.93    3.75
  -2   1   4   11.21    6.57
  -2  -1  -3  112.81   19.85
  -2   1  -3   24.59    7.39
   2  -1   4   23.38    5.43
  -2   1  -4   30.11   13.12
   2  -1   5  919.19   60.47
   2  -1   5 1023.48   65.66
  -2  -1  -5  800.58   55.45
  -2   1  -5  850.97   59.07
   2   1   5 1056.93   62.98
   2  -1   6   80.34   18.91
   2   1   6  106.29   11.36
  -2  -1  -6   71.22   14.47
  -2   1  -6  133.11   23.53
   2  -1   6  143.03   28.58
  -2  -1  -7  370.79   45.43
   2   1   7  498.06   51.97
   2   1   7  397.83   25.81
  -2   1  -7  506.54   49.86
   2  -1   7  497.44   54.64
   2  -1   8   75.34   23.76
  -2  -1  -8   27.26   14.59
   2   1   8   83.52   13.04
  -2   1  -8   75.15   22.77
  -2   1  -9   11.21    2.59
   2   1   9   15.60    5.30
   2  -1   9  -22.93   24.77
  -2  -1  -9  -19.18   21.33
  -2  -1 -10  477.78   59.39
   2  -1  10  413.55   52.87
   2   1  10  450.15   37.25
  -2   1 -10  571.87   64.58
  -2   1 -11   86.55   28.55
   2   1  11   79.90   17.59
  -2  -1 -11   44.08    9.80
  -2  -1 -12  417.80   61.72
   2   1  12  768.52   79.94
   2  -1  12  193.39   10.97
  -2   1 -12  391.10   56.14
   2   1  12  371.94   38.14
   2   1  13  168.56   26.56
  -2   1 -13  224.39   46.95
  -2  -1 -13  199.10   46.10
   2   1  13  302.24   50.85
  -2   1 -14   47.17   18.55
  -2  -1 -14   41.77   22.38
   2   1  14   29.20   12.37
  -2  -1 -14   21.06   20.76
   2   1  15  151.38   43.72
  -2  -1 -15  178.51   43.28
  -2   1 -15  131.27   40.00
  -2  -1 -15  132.14   38.76
   2  -1  15  260.86   59.40
   2   1  15  140.47   27.87
  -2   1 -16  214.75   48.93
   2  -1  16  343.82   65.17
  -2  -1 -16  207.04   49.25
   2   1  16  158.17   31.39
   2   1  16  229.48   53.53
  -2  -1 -16  201.65   49.18
  -2  -1 -17  191.93   49.65
   2   1  17  131.56   26.47
   2   1  17  122.37   41.91
  -2   1 -17  147.68   43.13
  -2  -1 -17  161.71   45.47
   2  -1  17  182.88   37.42
   2  -1  18  455.24   58.43
  -2   1 -18  461.01   76.89
   2   1  18  389.91   73.49
   2  -1  18  678.33   91.38
   2   1  18  362.03   47.78
  -2  -1 -18  464.53   77.77
  -2  -1 -18  517.53   82.70
   2   1  19    3.79    4.08
   2   1  19   -5.33   13.12
   2   1  20 1674.08  109.49
   2  -1  20 1678.74  119.13
   2   1  20 1991.80  171.66
   2  -1  20 1753.05  153.07
   2   1  21   -5.45   10.19
   2  -1  21   31.95   21.88
   2   1  21   31.28   17.34
   2   1  22 1426.88  108.24
   2  -1  22 1544.46  152.68
   2   1  22 1537.20  162.76
   2  -1  22 1489.69  118.11
   2   1  23   25.72   17.38
   2   1  23    0.29   25.67
   2  -1  23   21.45   13.52
   2  -1  24  743.94  115.61
   2   1  24  642.51   75.60
   2   1  24  635.82  109.02
   2  -1  24  592.66   79.13
   2   1  25   -7.76   22.49
   2   1  25   17.62   11.22
   2  -1  25   15.05   10.81
   2   1  26   -5.38   26.49
   2  -1  26   14.08   11.48
   2  -1  26   12.67    7.27
   2   1  26   47.19   19.87
   2  -1  27   -8.26   21.74
   2   1  27    9.96    5.63
   2  -1  27    6.20   16.58
   2  -1  28   -6.38   11.45
   2  -1  28   -9.52   26.41
   2  -1  29  -34.22   39.90
   2   1  29   -3.97   25.67
   2   1  30    2.10   34.10
   2  -1  30   33.38   17.58
   2  -1  31  -41.06   50.60
   2   1  31   14.62   15.19
   2  -1  32   39.67   31.52
   2   1  32   93.11   43.86
   2  -1  33 -114.14   57.48
  -2  -2  35   51.58   44.35
  -2   2  34   39.77   33.92
  -2  -2  34    8.64   20.40
  -2   2  33   37.02   33.62
  -2  -2  33  -55.56   50.23
  -2   2  32   57.09   33.18
  -2  -2  32   36.66   29.98
  -2  -2  32    8.49   26.86
  -2  -2  31  -51.29   57.46
  -2   2  31   26.17   27.59
  -2  -2  31  -11.12   15.17
  -2  -2  30   10.22   29.65
  -2  -2  30   57.68   32.57
  -2   2  30   47.41   33.61
  -2   2  30   41.42   21.77
  -2   2  29  111.02   37.43
  -2  -2  29  103.32   37.37
  -2   2  29   62.72   38.45
  -2  -2  29   38.00   15.76
  -2   2  28   48.88   25.32
  -2   2  28   51.33   29.54
  -2  -2  28   35.65   20.96
  -2  -2  28    8.43   15.76
  -2   2  27  628.00   85.66
  -2  -2  27  561.74  102.33
  -2   2  27  576.43  109.00
  -2  -2  27  615.91   97.24
  -2   2  26   25.63   28.35
  -2   2  26   22.72   19.37
  -2  -2  26   -1.81   17.52
  -2  -2  26    6.59    6.74
  -2   2  25  681.10  110.35
  -2  -2  25  662.86   94.24
  -2   2  25  669.24   85.81
  -2  -2  25  674.74  102.14
   2  -2 -25  717.84   64.42
   2  -2 -24   25.45   13.14
  -2  -2  24   13.24   15.58
  -2   2  24   34.06   25.66
  -2   2  24   22.51   22.38
  -2  -2  24   36.23   25.31
  -2  -2  23  464.76   77.43
  -2   2  23  439.79   87.63
  -2  -2  23  503.37   84.06
   2  -2 -23  497.23   55.83
  -2   2  23  448.87   67.48
   2  -2 -22  109.17   22.82
  -2  -2  22   90.95   30.74
  -2  -2  22  111.46   40.19
  -2   2  22  125.95   45.64
  -2   2  22   70.36   27.01
  -2  -2  21  527.99   77.06
  -2   2  21  564.70   74.55
   2  -2 -21  560.82   56.80
  -2   2  21  526.73   92.82
  -2  -2  21  567.34   84.75
  -2   2  20    7.05    5.24
   2  -2 -20   41.86   21.54
   2  -2 -20   -4.83   12.42
  -2  -2  20   74.40   37.88
   2   2 -20   40.98   24.19
   2  -2 -20   11.44    1.83
  -2   2  20   11.96   15.60
  -2  -2  20   35.39   20.15
   2  -2 -20   -9.95   20.09
   2   2 -19    7.46   16.21
  -2  -2  19   -2.91    2.95
  -2   2  19   18.88   16.75
  -2   2  19   -2.74    8.21
   2  -2 -19    6.01    6.77
   2  -2 -19   21.67   16.59
   2   2 -18   32.19   20.85
   2  -2 -18   64.57   22.05
  -2  -2  18   46.04   22.71
  -2   2  18    9.66   12.72
  -2  -2  18   19.09    8.30
   2  -2 -18    4.67   16.24
  -2  -2  18   88.20   31.38
   2  -2 -18   30.52   10.94
  -2   2  18   24.74   11.38
  -2   2  17  -12.57   14.33
  -2  -2  17    6.23    6.59
  -2  -2  17   12.07   13.20
   2  -2 -17    7.29   10.01
   2  -2 -17   -2.95    3.60
  -2   2  17    6.06    1.94
   2   2 -17    3.04    7.46
  -2   2  16  268.27   44.37
   2   2 -16  247.51   45.41
  -2  -2  16  317.99   52.65
  -2  -2  16  255.92   35.29
   2  -2 -16  268.40   37.10
   2  -2 -16  191.60   36.80
  -2  -2  16  362.70   56.26
  -2   2  16  202.79   44.98
   2   2 -15  349.75   52.14
   2  -2 -15  270.61   39.31
  -2   2  15  385.26   51.43
  -2  -2  15  362.41   43.10
  -2   2  15  332.99   56.00
   2  -2 -15  372.03   42.41
   2   2 -14   85.01   26.04
   2  -2 -14  150.42   33.42
   2  -2 -14   62.99   13.23
  -2  -2  14  172.88   39.20
  -2   2  14   81.05   28.74
  -2   2  14   88.31   24.81
  -2  -2  14   73.28   17.75
  -2   2  13 1774.80  101.95
   2  -2 -13 1560.65   87.15
   2   2 -13 1888.80  114.60
  -2  -2  13 1338.13  100.62
   2  -2 -13 1796.76  119.11
   2  -2 -13 1591.14   96.76
  -2   2  13 1708.63  119.23
  -2  -2  13 1633.35   86.09
   2  -2 -12  175.18   32.79
  -2  -2  12  168.02   26.19
   2  -2 -12  150.72   25.03
  -2   2  12  216.20   46.77
  -2   2  12  164.96   32.99
   2   2 -12  175.08   34.83
  -2   2  11 1929.83  114.87
  -2  -2  11 1952.71   88.00
  -2   2  11 1888.94   98.46
   2  -2 -11 1804.74   97.93
   2  -2 -11 2002.70  111.02
   2   2 -11 2258.56  112.42
   2  -2 -11 1956.21   89.61
  -2  -2  11 1743.16  100.80
   2   2 -10   45.54   17.64
  -2   2  10   38.64   20.79
  -2  -2  10  -21.06   26.52
   2  -2 -10   73.01   26.67
  -2  -2  10   57.85   17.75
  -2   2  10   35.70   16.47
  -2  -2  10    8.30    9.02
   2  -2 -10   30.57   12.84
  -2   2   9 1729.54   97.33
   2  -2  -9 1745.11   98.13
  -2  -2   9 1834.89   96.40
  -2  -2   9 1680.39   90.61
   2   2  -9 1766.43   91.30
   2  -2  -9 1727.76   96.19
  -2   2   9 1984.26   94.64
   2  -2  -8    0.76   11.90
  -2  -2   8    3.84    6.41
  -2   2   8    4.15    6.66
  -2   2   8   13.33   12.22
   2   2  -8   10.35    8.83
  -2  -2   8    5.64    3.21
   2  -2  -8   -1.30    8.03
  -2   2   7  541.22   49.37
  -2  -2   7  613.94   47.94
   2  -2  -7  456.23   43.96
  -2  -2   7  633.65   44.81
   2  -2  -7  554.04   47.93
   2   2  -7  594.79   47.71
  -2   2   7  543.19   46.06
  -2  -2   6 1761.37   75.90
   2  -2  -6 1484.89   86.48
  -2   2   6 1751.35   78.05
   2  -2  -6 1590.18   81.56
  -2  -2   6 1598.24   62.24
  -2   2   6 1633.57   84.92
   2   2  -6 1746.48   74.99
  -2   2   5   18.78    7.37
  -2  -2   5   44.46   12.56
   2  -2  -5   24.89    9.07
   2   2  -5   10.91    6.28
   2  -2  -5   25.07   11.09
  -2   2   5   11.27    1.88
  -2   2   4  151.80   21.35
  -2   2   4  157.49   21.23
   2  -2  -4  131.64   20.95
   2   2  -4  187.64   22.19
  -2  -2   4  144.70   18.18
   2  -2  -4  139.51   20.57
  -2   2   3  368.98   32.20
  -2   2   3  407.42   31.38
   2  -2  -3  474.21   36.43
   2   2   2 1945.92   75.19
  -2   2  -2 1804.83   56.74
  -2  -2  -2 1839.99   74.23
   2   2   3   -6.54   11.03
  -2   2  -3    0.94    2.22
  -2   2  -3  -12.96   10.09
   2  -2   3    7.07    6.55
  -2  -2  -4   94.51   21.63
   2  -2   4   84.84   19.65
   2   2   4   38.13    8.30
  -2   2  -4   77.63   11.34
  -2   2  -4   70.53   19.31
   2  -2   5    4.86    8.34
  -2  -2  -5   61.09   20.40
  -2   2  -5    8.75   10.28
  -2   2  -5   61.72   12.34
   2   2   5    0.89    5.85
   2   2   6  241.63   34.35
   2  -2   6  305.97   38.29
  -2   2  -6  260.09   36.53
   2   2   6  290.94   18.16
   2  -2   7   58.23   21.51
   2  -2   7   34.11   14.73
   2   2   7   15.21    9.92
  -2   2  -7   41.88   17.73
   2   2   7   24.26    5.53
  -2  -2  -7   58.85   23.67
   2   2   7   23.00    5.72
   2  -2   8 1699.12   99.48
  -2   2  -8 1462.72   91.17
   2   2   8 1507.27   94.96
   2  -2   8 1601.71   97.35
   2   2   8 1491.81   53.02
  -2  -2  -8 1313.09   90.56
   2   2   8 1665.62   56.06
  -2   2  -9  731.98   67.90
   2   2   9  733.95   39.82
  -2  -2  -9  579.64   57.43
   2   2   9  781.44   69.29
   2  -2   9  813.32   78.59
   2  -2   9  780.09   73.00
   2   2  10  271.75   44.94
   2  -2  10  212.98   37.43
  -2   2 -10  234.61   41.46
  -2  -2 -10  118.53   20.48
   2  -2  10  217.98   41.03
   2   2  10  238.76   25.59
   2   2  11  888.19   82.51
  -2  -2 -11  480.71   59.03
   2  -2  11  639.43   75.05
  -2   2 -11  717.46   72.36
   2   2  11  705.30   45.25
   2  -2  12   93.76   13.14
  -2   2 -12  134.82   34.51
   2   2  12  125.32   20.53
   2  -2  12   12.50   22.91
   2   2  12  105.42   30.20
  -2  -2 -12   23.59   33.08
   2   2  13 1619.52   77.18
  -2   2 -13 1902.05  129.61
  -2  -2 -13 1484.97   57.07
   2  -2  13 1743.09  134.22
   2   2  13 1850.94  131.33
   2  -2  13 1548.94   48.98
  -2  -2 -13 1661.43  128.79
   2   2  14  296.73   56.29
  -2  -2 -14  226.91   22.89
   2   2  14  246.19   32.78
  -2  -2 -14  132.02   47.70
  -2   2 -14  295.50   55.42
   2  -2  14  140.02   22.97
  -2   2 -15 1160.85  106.85
   2  -2  15  919.35  103.64
  -2  -2 -15 1184.83  116.69
   2   2  15  930.01  108.59
   2   2  15  901.44   63.54
  -2  -2 -15  904.45   45.71
   2   2  16  145.01   26.45
  -2  -2 -16  124.85   40.27
   2   2  16   95.26   33.65
  -2   2 -16  124.59   36.50
   2  -2  16   26.03   42.78
  -2  -2 -16  120.63   16.68
   2   2  17  625.32   58.53
   2  -2  17  491.02   81.86
  -2  -2 -17  656.46   94.54
  -2   2 -17  566.05   82.83
   2   2  17  671.11   92.10
  -2   2 -18  145.61   44.15
   2   2  18   89.01   25.82
   2  -2  18  236.43   60.21
   2   2  18  149.08   29.62
  -2  -2 -18  161.73   51.18
   2   2  19  553.16   57.04
   2   2  19  460.29   84.47
   2   2  20   10.45   10.89
   2  -2  20   26.30   21.09
   2  -2  21   13.47   14.73
   2   2  21    4.82    4.03
   2  -2  22   13.98   18.28
   2   2  22    6.38    2.47
   2  -2  23  120.23   34.39
   2  -2  23  191.25   56.92
   2   2  23  128.68   29.80
   2   2  23   69.75   27.86
   2  -2  24   56.61   35.15
   2   2  24   -4.16   35.07
   2   2  24   55.63   21.32
   2  -2  24   44.27   21.12
   2   2  25  371.55   85.57
   2  -2  25  455.12   96.19
   2   2  25  395.34   60.39
   2  -2  25  437.83   69.39
   2   2  26   42.46   22.10
   2  -2  26   47.53   35.80
   2   2  26  -19.35   39.33
   2  -2  26   20.37   12.01
   2   2  27  346.48   53.82
   2   2  27  286.05   81.26
   2  -2  27  345.62   65.07
   2  -2  27  373.11   84.54
   2  -2  28   21.60   21.71
   2  -2  28    7.58    4.03
   2   2  28   12.80   19.20
   2   2  29  332.35   92.79
   2  -2  29  257.01   77.24
   2   2  30   37.00   39.32
   2  -2  30   11.74   20.57
   2  -2  31   31.89   30.51
   2   2  31   92.05   54.62
   2   2  32   14.00   29.96
   2  -2  32  -25.55   51.37
   2  -2  33  -59.31   55.89
  -2  -3  35  114.03   52.11
  -2  -3  34  -74.48   68.24
  -2   3  34   -1.11   13.13
  -2  -3  33  -25.59   44.02
  -2   3  33   17.04   12.09
  -2  -3  32  -11.60   14.50
  -2  -3  32  -62.93   48.20
  -2   3  32  -22.87   26.19
  -2  -3  31  -19.95   25.50
  -2   3  31    7.34    9.82
  -2   3  30   16.53   14.83
  -2   3  30   -6.81   14.40
  -2  -3  30  -27.58   39.16
  -2  -3  30  -20.89   25.91
  -2  -3  29   12.17    7.84
  -2   3  29   46.64   23.69
  -2  -3  29   52.92   21.31
  -2   3  29   69.06   37.44
  -2   3  28   -0.90   12.35
  -2  -3  28  -26.94   32.22
  -2  -3  28  -16.54   23.28
  -2   3  28   -9.97   15.90
  -2   3  27  135.76   50.63
  -2   3  27  109.78   35.63
  -2  -3  27   74.13   34.48
  -2  -3  27  118.84   38.24
  -2  -3  26   14.28   12.93
  -2  -3  26   25.82   22.48
  -2   3  26   23.28   20.82
  -2   3  26   23.22   12.81
  -2   3  25   85.47   38.58
  -2  -3  25   91.96   39.06
  -2  -3  25   95.80   40.29
  -2   3  25   63.36   25.77
  -2   3  24   11.05   25.21
  -2   3  24   -8.73    7.84
   2  -3 -24    8.12   11.99
  -2  -3  24   57.89   34.19
  -2  -3  24    9.71   16.25
  -2   3  23   42.54   25.13
   2  -3 -23   66.41   21.27
  -2  -3  23   64.20   29.57
  -2   3  23   40.63   20.27
  -2  -3  23  133.99   47.32
  -2  -3  22  110.68   42.54
  -2   3  22   36.15   17.51
   2  -3 -22   37.23   15.92
   2  -3 -22   42.99   19.25
  -2   3  22   35.97   26.61
  -2  -3  22   62.52   33.10
  -2   3  21   14.83    7.65
   2  -3 -21   27.32   14.90
  -2  -3  21   56.87   29.62
  -2   3  21   22.20   18.33
   2  -3 -21   15.23    6.27
  -2  -3  20   73.64   33.75
   2  -3 -20   36.18   13.28
   2   3 -20   32.41   19.72
  -2   3  20   34.13   24.77
   2  -3 -20   33.42   13.79
  -2   3  20   23.20   13.10
  -2  -3  20   21.03    6.73
  -2   3  19   22.16   20.27
   2   3 -19   -1.73    6.44
  -2  -3  19   12.58   17.77
  -2  -3  19  -15.09   15.13
   2  -3 -19    3.79    3.96
  -2   3  19   -3.55    6.88
   2  -3 -19   -5.11    8.70
  -2   3  18   22.09   14.37
   2  -3 -18   17.62    7.66
  -2  -3  18   11.84    5.98
   2  -3 -18   26.69   11.51
   2   3 -18   24.80   18.12
  -2   3  18   21.80   15.24
  -2   3  17   40.53   15.85
  -2  -3  17   29.38   18.99
   2  -3 -17   41.38   14.58
  -2   3  17   39.75   23.81
   2  -3 -17  -11.68   23.55
   2   3 -17   54.77   24.84
  -2  -3  17   30.18   12.55
   2  -3 -17   34.25   11.94
   2  -3 -16   51.67   17.21
  -2  -3  16   53.30   16.04
  -2   3  16   52.21   26.03
  -2  -3  16  -24.69   40.48
   2  -3 -16   53.55   14.35
  -2   3  16   57.92   18.73
   2   3 -16   46.05   19.88
   2  -3 -15  103.92   28.19
   2  -3 -15  118.75   25.32
  -2  -3  15  100.24   22.96
  -2   3  15   96.69   32.16
   2   3 -15  121.04   33.28
   2  -3 -15  172.31   44.37
  -2   3  15   96.00   24.75
   2  -3 -15   86.49   22.04
   2   3 -14  261.72   46.13
   2  -3 -14  264.35   36.43
  -2   3  14  257.66   48.17
  -2  -3  14  281.96   37.20
  -2  -3  14  117.73   17.30
   2  -3 -14  248.43   42.00
   2  -3 -14  366.10   59.17
  -2   3  14  268.64   41.83
  -2  -3  13  150.41   32.31
  -2   3  13  179.34   32.83
  -2  -3  13  153.20   25.64
   2  -3 -13  250.28   47.02
   2  -3 -13  229.63   32.01
   2   3 -13  228.40   42.85
  -2   3  13  212.33   42.91
  -2  -3  13  229.89   34.49
   2  -3 -13  202.57   35.37
  -2  -3  12  725.41   65.80
  -2   3  12  742.41   64.59
   2  -3 -12  861.33   82.34
   2  -3 -12  717.33   67.06
   2  -3 -12  767.80   58.82
  -2  -3  12  716.05   71.62
  -2   3  12  709.67   74.85
   2   3 -12  829.94   75.15
   2  -3 -11  823.30   76.78
  -2  -3  11  935.67   72.93
   2   3 -11  828.55   71.29
  -2   3  11  910.60   82.71
  -2  -3  11  908.57   75.43
   2  -3 -11  819.79   69.37
  -2   3  11  973.67   70.27
   2  -3 -11  941.31   62.57
   2  -3 -10   -4.96   10.50
   2  -3 -10    0.51    4.54
  -2  -3  10    0.97    8.74
  -2   3  10   -4.46    3.62
   2  -3 -10    5.57   10.19
  -2  -3  10    2.76   11.52
   2   3 -10    3.37    6.88
  -2   3  10   -2.01    4.34
  -2   3   9 2018.72  113.77
   2  -3  -9 2034.55  118.02
   2   3  -9 1985.25  105.27
   2  -3  -9 2007.56  101.41
   2  -3  -9 2255.64   93.93
  -2   3   9 2294.22  102.69
  -2  -3   9 2095.86   97.35
  -2  -3   9 2133.38  104.96
  -2  -3   8  142.00   27.06
   2  -3  -8  160.68   24.78
   2  -3  -8  145.20   25.48
  -2   3   8  135.37   28.43
   2   3  -8  130.80   25.87
   2  -3  -8  109.71   25.05
  -2   3   8  129.94   22.98
   2  -3  -7 1746.42   79.09
   2  -3  -7 1776.29   99.78
  -2   3   7 1824.20   84.85
   2  -3  -7 1637.98   85.07
   2   3  -7 1705.56   87.97
  -2   3   7 1626.50   96.86
  -2  -3   7 1820.70   88.23
  -2   3   6  272.27   32.66
   2  -3  -6  259.76   36.48
   2   3  -6  290.10   33.23
   2  -3  -6  290.32   31.72
   2  -3  -6  271.70   33.09
  -2  -3   6  320.19   35.52
  -2   3   6  237.03   36.89
   2  -3  -5    4.12    6.23
   2  -3  -5  -10.50    9.46
  -2   3   5    5.45    1.95
  -2  -3   5  -11.87    9.88
   2  -3  -5   -2.07    6.19
   2   3  -5   17.55    9.31
  -2  -3   4  593.35   45.80
   2  -3  -4  644.54   48.60
  -2  -3   4  724.94   48.27
  -2   3   4  549.06   49.09
   2  -3  -4  613.91   45.05
   2   3  -4  581.05   44.98
   2  -3  -4  550.23   48.46
   2  -3  -3    7.96    2.62
  -2  -3   3   10.45    4.93
   2   3  -3    2.76    6.22
  -2  -3   3   21.63    6.97
   2  -3  -3   27.22    9.83
  -2   3   3    9.97    2.60
  -2   3   3   20.68    7.14
  -2   3   2  536.11   42.08
   2   3  -2  665.73   45.10
   2  -3  -2  663.30   45.27
   2   3  -2  766.79   48.94
   2  -3  -2  720.08   50.66
   2  -3  -2  636.83   48.26
  -2  -3   2  664.66   45.32
  -2  -3   2  749.85   47.98
  -2  -3   1 2568.31   75.57
  -2  -3   1 2628.64   89.40
   2   3  -1 2778.38   82.12
  -2  -3   1 2746.87   91.98
   2   3  -1 2530.77   86.42
   2   3  -1 2118.86   82.27
   2  -3  -1 2523.28   85.25
   2  -3  -1 2746.51   95.30
  -2   3   1 1847.39   72.85
  -2   3   1 2461.25   92.09
  -2   3   0  553.04   43.28
   2   3   0  502.83   37.32
   2  -3   0  489.16   41.30
   2  -3   0  503.01   37.70
  -2  -3   0  530.76   37.50
   2   3   0  553.57   40.40
  -2  -3   0  561.26   40.44
  -2   3   0  527.23   39.10
  -2   3  -1 4883.31  117.03
  -2  -3  -1 4711.02  122.05
   2  -3   1 4942.77  126.23
  -2  -3  -1 4634.40  119.67
   2   3   1 4928.57  123.79
  -2   3  -1 4435.76  128.31
   2   3   1 4578.28  119.05
   2  -3   2  654.35   46.18
  -2  -3  -2  601.45   47.33
   2   3   2  478.23   40.92
  -2   3  -2  597.41   40.40
   2   3   2  541.84   45.46
  -2   3  -2  541.27   46.16
   2   3   3 7980.94  180.55
  -2  -3  -3 7207.01  180.10
  -2   3  -3 8237.68  145.05
   2  -3   3 8155.66  176.67
  -2   3  -3 7617.75  169.68
   2   3   3 7466.68  158.00
  -2   3  -4 1516.19   82.95
   2  -3   4 1518.80   82.55
   2   3   4 1574.58   84.56
  -2  -3  -4 1490.69   84.28
   2  -3   5 1954.42   94.39
  -2   3  -5 1718.45   92.78
   2   3   5 1859.40   99.31
  -2  -3  -5 1687.76   97.46
  -2  -3  -5 1942.02   57.63
  -2  -3  -6   10.48    7.63
  -2  -3  -6   13.33    4.15
   2   3   6   16.72   10.28
   2  -3   6   16.03   12.55
  -2   3  -6    8.05    5.12
   2  -3   7   63.74   20.81
  -2  -3  -7   84.53   12.65
  -2  -3  -7  106.61   25.93
   2   3   7   31.27    6.17
   2   3   7  102.35   15.90
  -2   3  -7   57.05   18.66
  -2  -3  -8  150.40   34.28
  -2  -3  -8   65.85   10.83
   2   3   8  -15.04   26.12
  -2   3  -8   65.29   21.11
   2   3   8  196.14   28.65
   2  -3   8   63.29   22.35
  -2  -3  -9  382.26   30.74
   2  -3   9  396.18   54.15
  -2   3  -9  441.57   54.34
  -2  -3  -9  561.02   65.53
   2   3   9  294.30   43.84
   2   3   9  449.13   31.87
   2   3   9  452.58   35.23
   2  -3  10   21.45    4.42
  -2  -3 -10   41.38   13.29
   2   3  10    8.42   16.35
   2  -3  10   62.14   26.58
  -2   3 -10   21.20   16.58
   2   3  10   34.98    8.22
  -2  -3 -11 1023.78  100.10
  -2   3 -11  868.45   82.52
   2  -3  11 1021.34   93.76
   2  -3  11 1141.94   97.35
   2   3  11  784.21   80.75
   2   3  11 1019.00   54.30
   2  -3  12   -7.66   18.02
  -2   3 -12   23.53   16.17
  -2  -3 -12  -58.63   39.33
   2   3  12  -32.84   30.98
   2  -3  12   -2.49    8.08
   2   3  12    5.77    2.26
  -2  -3 -13 1244.50  112.09
   2   3  13 1308.55  112.25
   2  -3  13 1287.15  113.11
  -2   3 -13 1377.45  110.38
   2   3  13 1325.81   67.74
   2  -3  13 1451.53  116.64
   2  -3  14   77.65   14.05
   2  -3  14   36.26   17.88
   2   3  14   77.84   17.49
   2   3  14   72.74   23.35
  -2  -3 -14   51.75   16.43
  -2   3 -14   87.43   31.36
   2  -3  15  233.88   55.33
  -2   3 -15  296.61   56.41
   2   3  15  319.06   37.56
  -2  -3 -15  270.54   55.74
   2   3  15  256.92   50.99
   2  -3  15  249.08   24.93
  -2  -3 -16   14.79    6.91
   2   3  16   24.79    9.65
  -2  -3 -16    7.22   16.54
   2  -3  16    7.08    1.31
  -2   3 -16   34.16   19.19
   2   3  17   72.80   21.01
  -2  -3 -17  115.97   18.47
   2  -3  17   67.31   19.20
   2  -3  17   99.13   14.53
  -2  -3 -17   95.30   34.47
   2   3  17  106.61   22.32
  -2   3 -17  166.07   45.54
   2   3  18  111.48   21.05
  -2  -3 -18  162.07   22.65
   2   3  18  177.39   30.13
  -2   3 -19    0.80    1.57
   2   3  19   24.44   12.10
  -2  -3 -19   24.51    9.23
   2  -3  19  -65.24   56.06
   2   3  19  -85.59   34.95
   2   3  20   30.38   13.28
   2   3  20  -49.30   55.01
   2  -3  20   -4.86   32.50
   2  -3  21  117.10   54.57
   2   3  21   28.07   10.85
   2  -3  22   33.23   23.72
   2   3  22   15.84    6.68
   2  -3  23   80.45   31.23
   2   3  23   34.26   14.98
   2   3  23  -38.44   44.09
   2  -3  23  162.67   54.14
   2  -3  24   56.38   24.92
   2   3  24   34.36   13.74
   2   3  24   11.66    9.75
   2  -3  25   16.04   14.19
   2  -3  25   95.25   46.59
   2   3  25   42.62   17.74
   2   3  25   61.85   30.61
   2  -3  26    1.70    9.92
   2   3  26    4.07    6.76
   2   3  26   27.90   33.15
   2  -3  26   62.75   42.29
   2  -3  27  106.39   49.53
   2   3  27   94.99   57.08
   2  -3  27   94.26   36.46
   2  -3  28   39.96   35.77
   2  -3  28    2.88    8.75
   2   3  28   31.98   32.39
   2  -3  29  145.85   48.62
   2   3  29  190.66   71.98
   2  -3  29  157.57   63.11
   2  -3  30  -19.84   27.55
   2   3  30   30.18   39.14
   2  -3  31   41.19   33.94
   2   3  31  105.84   57.20
   2   3  32   -3.43   16.88
   2  -3  32  -10.01   20.65
   2  -3  33    6.38   21.11
  -2  -4  35  -10.16   43.12
  -2  -4  34   22.28    7.16
  -2   4  34   47.48   34.07
  -2   4  33    1.20   15.02
  -2  -4  33  -12.40   26.89
  -2  -4  32   39.27   15.26
  -2   4  32   91.06   47.59
  -2  -4  32   33.38   22.09
  -2   4  31    7.01    5.06
  -2  -4  31    3.98   12.31
  -2  -4  31  -15.08   28.08
  -2  -4  30   43.28   23.66
  -2  -4  30   73.27   33.54
  -2   4  30   86.14   44.21
  -2   4  29   11.48   14.71
  -2  -4  29   10.58   12.14
  -2   4  29   10.10   14.37
  -2  -4  29   -1.41   12.00
  -2  -4  28  150.04   50.74
  -2   4  28  131.97   53.82
  -2  -4  28  116.13   42.34
  -2   4  28  119.27   36.45
  -2   4  27  259.80   73.26
  -2  -4  27  268.22   66.05
  -2   4  27  215.12   49.71
  -2  -4  27  334.43   76.16
  -2   4  26  190.79   44.75
  -2  -4  26  175.27   52.26
  -2  -4  26  205.66   56.62
  -2   4  26  213.28   61.90
   2  -4 -25  518.61   61.14
  -2   4  25  490.50   69.71
  -2   4  25  481.65   92.38
  -2  -4  25  663.08  100.80
  -2  -4  25  504.40   85.32
  -2  -4  24   31.03   24.04
  -2   4  24   -6.39   10.48
   2  -4 -24   21.47   17.97
  -2   4  24    5.80   16.05
  -2   4  23  523.70   68.37
  -2  -4  23  635.24   92.03
   2  -4 -23  471.13   58.70
  -2   4  23  500.50   89.12
  -2  -4  23  497.60   82.16
  -2  -4  22   54.43   28.98
   2  -4 -22   32.53   17.03
  -2   4  22   24.71   21.62
   2  -4 -22   22.77   13.01
  -2  -4  22   16.47    8.47
  -2   4  22   24.85   16.80
  -2  -4  21  428.99   51.88
   2  -4 -21  402.98   51.49
   2  -4 -21  470.16   57.31
  -2  -4  21  629.66   93.25
  -2   4  21  412.70   60.25
  -2   4  21  420.13   77.52
   2  -4 -20   25.78   15.13
   2  -4 -20    3.80    4.72
  -2  -4  20    7.87    6.31
  -2   4  20   18.03   18.82
  -2   4  20    6.93    8.82
   2  -4 -19   17.97   10.00
  -2   4  19   12.13    7.55
   2   4 -19   21.90   13.16
   2  -4 -19   -1.55   12.14
   2  -4 -19  -22.82   29.10
  -2  -4  19   12.39    8.16
  -2   4  19    8.90   10.50
  -2   4  18   43.97   18.30
   2  -4 -18   47.61   16.85
  -2  -4  18   46.47   17.27
   2  -4 -18   38.50   11.70
  -2   4  18   36.20   14.74
   2   4 -18   49.58   24.87
  -2  -4  17  -31.32   47.66
   2  -4 -17   60.79   22.19
   2   4 -17   44.37   17.99
  -2  -4  17   65.41   20.60
   2  -4 -17   61.65   19.54
   2  -4 -17   46.58   14.99
  -2   4  17   65.60   22.50
  -2   4  17   73.15   30.00
   2   4 -16   40.65   21.39
  -2   4  16   39.74   27.33
  -2   4  16   37.51   15.06
   2  -4 -16   37.95   14.72
  -2  -4  16   31.09    8.33
  -2  -4  16  -14.39   31.52
   2  -4 -16   45.68   18.43
  -2  -4  16   44.83   17.99
  -2   4  15  831.76   93.69
  -2   4  15  807.68   72.20
   2  -4 -15  856.98   92.09
  -2  -4  15  794.38   87.15
   2  -4 -15  797.97   66.38
  -2  -4  15  826.82   91.84
   2   4 -15  846.67   85.91
   2  -4 -15  747.61   74.49
   2  -4 -14    7.45    4.99
  -2  -4  14  -26.23   24.64
   2  -4 -14   33.59   25.68
   2   4 -14   13.05   12.84
   2  -4 -14    3.98    2.55
  -2   4  14   18.15   13.43
  -2  -4  14   -7.04   10.03
  -2   4  14   17.97   19.27
   2   4 -13 1583.24  111.19
  -2  -4  13 1390.41  101.13
  -2   4  13 1417.72   92.91
   2  -4 -13 1463.38   87.76
  -2  -4  13 1413.64  110.44
   2  -4 -13 1522.80  119.11
  -2   4  13 1546.50  119.21
   2  -4 -13 1352.03   96.79
  -2  -4  12   79.93   25.01
  -2  -4  12  101.39   29.70
   2   4 -12  101.57   25.25
  -2   4  12   72.71   20.06
  -2   4  12   98.88   27.75
   2  -4 -12  107.25   23.54
   2  -4 -12   80.62   20.83
   2  -4 -12   76.78   23.52
  -2   4  11  686.71   73.78
   2  -4 -11  642.58   57.14
   2  -4 -11  713.46   66.15
   2  -4 -11  575.72   72.92
  -2  -4  11  718.13   65.71
   2   4 -11  782.33   73.69
  -2   4  11  756.19   63.26
  -2  -4  11  799.44   75.21
  -2   4  10  696.08   57.71
   2  -4 -10  715.93   58.02
  -2  -4  10  714.72   69.48
  -2   4  10  581.55   67.77
   2  -4 -10  622.22   60.30
   2  -4 -10  572.83   64.48
   2   4 -10  629.76   65.27
  -2   4   9  565.44   64.69
  -2  -4   9  670.53   63.21
   2  -4  -9  577.02   51.17
   2   4  -9  589.18   58.16
  -2   4   9  559.00   53.19
   2  -4  -9  552.57   55.04
   2  -4  -9  565.41   67.85
   2  -4  -8  324.12   46.77
  -2   4   8  295.32   42.39
   2  -4  -8  364.34   39.88
   2   4  -8  320.24   41.75
   2  -4  -8  325.97   41.58
  -2   4   8  288.40   37.92
  -2  -4   8  345.59   45.16
   2  -4  -7   16.37   11.70
   2  -4  -7   24.14   10.77
   2   4  -7   32.65   14.05
   2  -4  -7   25.47   11.07
  -2  -4   7   17.50    7.70
  -2   4   7    9.70    3.30
  -2   4   6 1128.44   83.74
   2  -4  -6 1131.66   72.38
  -2  -4   6 1380.86   81.93
   2  -4  -6 1237.18   73.24
   2   4  -6 1150.70   73.64
   2  -4  -6 1092.97   80.10
  -2   4   5  763.77   63.30
   2  -4  -5  645.44   58.30
   2  -4  -5  752.67   55.74
  -2   4   5  709.82   52.63
   2  -4  -5  725.69   56.72
  -2  -4   5  866.38   61.30
   2   4  -5  734.08   57.04
  -2  -4   4 3032.17  115.00
   2   4  -4 3231.81  117.03
  -2   4   4 3151.90  111.26
  -2   4   4 3089.04  124.93
   2  -4  -4 3140.79  113.73
  -2  -4   4 3523.55  120.33
   2  -4  -4 2920.73  123.20
  -2   4   3  120.56   20.89
  -2   4   3  116.26   24.91
   2  -4  -3  108.38   22.57
   2  -4  -3  102.52   10.92
   2   4  -3  129.74   23.87
  -2  -4   3  108.21   19.31
   2  -4  -3  100.86   22.30
   2  -4  -3  171.80   27.14
  -2  -4   3  117.20   21.04
  -2  -4   2   30.53   10.52
  -2   4   2   22.38    8.11
  -2  -4   2   30.82    8.17
   2  -4  -2   30.00   12.62
  -2  -4   2   50.99   16.17
   2   4  -2   38.77   11.31
   2  -4  -2   29.67    9.90
   2  -4  -2   45.89   16.06
   2   4  -2   34.81   10.54
  -2   4   1    1.43    2.40
  -2  -4   1    3.54    2.25
   2   4  -1    4.76    5.70
  -2  -4   1    4.23    4.13
   2   4  -1    2.78    4.90
   2  -4  -1   14.57    9.23
  -2   4   1   -4.85    7.25
   2  -4  -1   12.36   12.39
  -2  -4   1    1.63    3.61
  -2   4   0   21.99   11.54
   2   4   0   17.49    7.83
  -2  -4   0   23.48   10.21
  -2  -4   0   24.84    9.19
  -2  -4   0   12.44    3.61
   2   4   0   16.46    8.52
   2  -4   0   -6.16   16.70
  -2   4   0   18.27    9.67
  -2   4  -1    6.63    7.92
   2   4   1    7.45    7.23
   2   4   1    2.47    4.00
  -2  -4  -1    7.52    6.05
  -2  -4  -1   -4.44    7.48
   2  -4   1    5.04    5.45
   2   4   2   11.04    6.96
  -2  -4  -2   19.48   10.09
   2   4   2   16.43    8.05
  -2  -4  -2   12.96    7.67
  -2   4  -2   10.60    5.08
   2  -4   2   42.96   20.00
   2   4   3  498.16   43.44
  -2  -4  -3  564.50   51.92
   2  -4   3  538.23   49.48
   2   4   3  542.68   53.18
  -2   4  -3  475.21   47.67
   2   4   4    8.39    5.89
  -2  -4  -4   36.44   19.69
  -2   4  -4   19.04   13.84
   2  -4   4    5.96    6.75
   2   4   4    4.49    6.66
  -2  -4  -5  753.97   69.43
  -2   4  -5  855.09   66.53
   2   4   5  810.44   69.86
   2  -4   5  825.17   67.08
   2   4   6  375.20   50.73
   2  -4   6  415.58   50.92
  -2   4  -6  343.66   43.64
  -2  -4  -6  389.66   32.61
  -2  -4  -6  414.37   53.97
  -2   4  -7 2191.96  119.00
  -2  -4  -7 2122.99   76.09
  -2  -4  -7 2200.57  126.94
   2   4   7 2455.19   95.94
   2  -4   7 2516.13  126.09
   2   4   7 2487.92  127.80
   2   4   8  631.37   69.90
  -2   4  -8  649.69   69.32
   2   4   8  721.08   52.28
   2  -4   8  732.89   70.79
  -2  -4  -8  596.90   66.89
  -2  -4  -8  634.77   41.73
  -2   4  -9   14.54    8.02
  -2  -4  -9   71.56   32.58
   2   4   9   46.86   25.79
  -2  -4  -9   14.49    6.77
   2   4   9    5.68    4.94
   2  -4   9   35.51   19.80
   2  -4  10 1341.59  109.39
   2   4  10 1418.58   73.57
  -2  -4 -10 1378.98  103.40
  -2   4 -10 1285.60   99.97
   2   4  10 1572.31  115.58
  -2  -4 -10 1276.42   65.30
   2   4  11   37.48   27.84
   2   4  11   13.90    1.58
  -2  -4 -11    9.98    3.78
   2  -4  11   17.21   17.50
  -2   4 -11   10.97   10.84
   2  -4  12  376.13   59.49
   2   4  12  282.33   60.30
   2  -4  12  357.88   58.99
  -2   4 -12  356.14   56.31
  -2  -4 -12  485.09   69.19
  -2  -4 -12  297.08   33.86
  -2   4 -13 1590.00  125.89
  -2  -4 -13 1412.86  124.76
   2  -4  13 1718.26  129.34
   2  -4  13 1701.68  131.35
   2   4  13 1508.96  127.69
   2   4  14   73.74   32.99
   2  -4  14   36.30   16.24
  -2   4 -14   63.58   25.63
  -2  -4 -14  105.84   36.16
   2   4  14   48.34   12.92
   2  -4  14   93.95   33.18
   2   4  15 1579.28  140.71
   2  -4  15 1627.51  132.31
   2  -4  15 1372.29  128.32
  -2  -4 -15 1522.76  133.27
   2   4  15 1572.10   80.40
  -2   4 -15 1535.15  126.11
  -2  -4 -16   -9.53   29.88
  -2   4 -16   50.51   25.97
   2  -4  16   32.70   21.32
   2   4  16   47.11   15.12
   2   4  16   71.10   33.90
  -2  -4 -17  247.94   51.79
  -2   4 -17  337.56   63.01
   2  -4  17  271.61   55.55
   2   4  17  316.17   38.71
   2  -4  17  266.93   28.92
   2   4  17  334.31   69.36
   2   4  18    0.77    1.33
   2  -4  18   -5.16    3.78
  -2  -4 -18   -4.13    8.69
   2   4  19  325.86   42.21
   2  -4  19  238.45   37.30
  -2  -4 -19  297.29   35.66
   2   4  19  284.17   71.82
   2  -4  19  274.32   27.67
   2   4  20    5.07    7.40
  -2   4 -20   16.35    7.09
   2   4  20   17.94   27.07
  -2  -4 -20    5.88    3.74
   2   4  21   26.32   26.54
  -2   4 -21    0.85    1.60
   2   4  21   13.66    9.39
  -2  -4 -21   17.14    7.88
   2   4  22   24.68   31.27
   2  -4  22  -27.75   37.81
  -2  -4 -22   20.68   10.18
   2   4  22   15.76    6.35
   2   4  23   51.70   16.33
   2   4  23   98.29   51.40
   2  -4  24   69.88   34.65
   2   4  24   27.74   14.51
   2   4  24   24.76   25.11
   2   4  25  167.16   61.37
   2  -4  25  285.60   74.07
   2   4  25  136.89   31.38
   2  -4  25  175.10   51.19
   2  -4  26   20.98   14.49
   2   4  26   23.48   30.26
   2   4  26   17.51   13.32
   2  -4  27  142.02   44.83
   2  -4  27  204.55   66.35
   2   4  27  155.68   63.19
   2  -4  28  155.69   54.33
   2  -4  28  116.39   42.02
   2   4  28  160.89   63.40
   2  -4  29   80.21   32.95
   2   4  29   72.96   43.37
   2  -4  29  122.50   54.26
   2   4  30  203.42   75.66
   2  -4  30  107.57   51.83
   2  -4  31   77.74   45.26
   2   4  31   42.52   36.89
   2  -4  32  113.69   60.68
   2   4  32  170.76   71.44
   2  -4  33  -65.93   59.81
  -2  -5  35  -46.26   47.18
  -2  -5  34   30.40   13.29
  -2  -5  33   16.94   17.69
  -2   5  33   -3.99   21.27
  -2  -5  33   17.52   24.81
  -2  -5  32   51.18   32.38
  -2   5  32   94.47   51.86
  -2  -5  32   51.72   28.42
  -2  -5  31   -0.95    9.85
  -2   5  31    2.45    9.19
  -2  -5  30  137.62   47.03
  -2  -5  30  210.24   69.60
  -2   5  30  113.79   50.69
  -2  -5  29  104.78   45.44
  -2  -5  29   67.46   33.12
  -2   5  29   62.34   32.06
  -2   5  28  192.01   45.05
  -2  -5  28  115.88   43.65
  -2   5  28  134.96   55.29
  -2  -5  28  209.23   62.70
  -2  -5  27  165.85   56.37
  -2   5  27   72.43   33.55
   2  -5 -27  119.44   32.86
  -2  -5  27   81.37   34.96
  -2   5  27   77.05   26.84
  -2  -5  26   68.13   39.15
  -2   5  26    8.71   10.94
   2  -5 -26   26.71   16.83
  -2  -5  26   39.51   26.09
  -2   5  26   24.78   16.29
  -2   5  25    6.08   13.70
   2  -5 -25   -3.78    5.62
  -2   5  25   -8.95   12.58
  -2  -5  25   26.07   21.75
   2  -5 -24    1.91    2.01
  -2   5  24   -5.87   12.39
  -2   5  24    2.39   15.54
  -2  -5  24   21.34   20.45
  -2  -5  24    3.82    5.68
   2  -5 -23    2.13   13.43
  -2   5  23   12.30   11.70
  -2   5  23   20.13   18.16
  -2  -5  23    7.91    3.08
  -2  -5  22  287.69   60.98
  -2   5  22  173.57   39.38
  -2   5  22  179.21   52.74
   2  -5 -22  176.75   36.00
  -2  -5  22  175.37   35.04
   2  -5 -21   95.31   24.67
  -2   5  21  118.07   32.60
  -2  -5  21   18.54   41.95
  -2  -5  21  110.31   26.16
  -2   5  21  120.86   41.98
  -2  -5  20 1135.59   89.95
  -2   5  20 1157.49   96.53
   2  -5 -20 1126.77   88.03
   2  -5 -20 1112.10   94.58
  -2   5  20 1162.15  133.28
  -2  -5  20 1198.97  123.64
   2  -5 -19  212.29   39.32
  -2  -5  19  167.73   34.22
  -2   5  19  203.49   42.51
  -2   5  19  225.42   59.45
  -2  -5  19  211.00   39.58
   2  -5 -19  288.04   51.45
   2  -5 -19  232.97   41.41
   2   5 -19  277.78   58.50
  -2  -5  18 2195.01  164.35
   2   5 -18 1943.28  146.31
   2  -5 -18 2241.08  167.32
  -2  -5  18 2010.38  159.75
  -2   5  18 2120.45  127.52
  -2   5  18 1996.25  161.22
   2  -5 -18 1841.68  111.45
  -2  -5  18 1873.34  112.76
   2  -5 -18 1948.93  128.49
   2  -5 -17  168.43   33.93
   2  -5 -17  197.27   49.75
   2   5 -17  175.08   44.96
  -2   5  17  192.41   51.85
  -2  -5  17  145.51   36.40
  -2   5  17  166.31   37.15
   2  -5 -17  159.24   36.59
  -2  -5  17  151.32   44.29
  -2   5  16 1786.35  109.37
   2   5 -16 1828.79  135.54
   2  -5 -16 1764.32  141.28
  -2  -5  16 1969.90  147.68
   2  -5 -16 1791.73  118.83
   2  -5 -16 1629.63  100.35
  -2  -5  16 1940.74  138.21
  -2   5  16 1912.41  148.94
   2  -5 -15  145.16   32.95
   2  -5 -15  144.47   30.43
   2   5 -15  149.92   39.33
   2  -5 -15  187.01   48.04
  -2   5  15  167.39   33.25
  -2  -5  15  152.63   37.81
  -2   5  15  147.75   41.27
  -2  -5  15  152.41   38.57
  -2  -5  14  774.43   81.73
   2  -5 -14  638.04   61.13
  -2  -5  14  797.08   86.02
  -2   5  14  656.99   84.26
   2   5 -14  744.02   82.33
   2  -5 -14  688.07   85.58
   2  -5 -14  656.56   70.86
  -2   5  14  718.88   66.40
  -2  -5  13   28.17   14.23
   2  -5 -13   17.27    4.63
   2   5 -13    4.37    9.22
  -2   5  13    4.98   13.54
  -2   5  13   17.70    9.82
   2  -5 -13   -8.93   13.59
   2  -5 -13   35.94   15.51
  -2   5  12  308.62   56.04
  -2  -5  12  309.72   52.32
  -2   5  12  308.40   41.32
   2  -5 -12  295.53   45.94
   2   5 -12  288.05   45.00
   2  -5 -12  256.34   48.13
   2  -5 -12  302.43   40.94
   2  -5 -11   49.80   18.20
  -2   5  11   28.61    4.43
   2   5 -11    7.35   16.97
  -2  -5  11   67.98   27.68
   2  -5 -11    9.07   23.90
   2  -5 -11   49.29   16.75
  -2   5  10  641.60   73.45
  -2  -5  10  676.64   70.81
   2   5 -10  614.95   65.92
   2  -5 -10  635.19   78.46
   2  -5 -10  588.67   56.33
   2  -5 -10  587.50   59.88
   2   5  -9  150.24   33.12
  -2  -5   9  144.01   32.63
  -2   5   9   80.76   24.44
   2  -5  -9  120.54   25.21
   2  -5  -9  150.27   35.91
   2  -5  -9  145.72   28.67
  -2   5   8  134.46   14.90
   2  -5  -8  138.97   26.60
  -2   5   8  126.23   32.46
  -2  -5   8  120.14   27.98
   2   5  -8  155.74   30.91
   2  -5  -8  124.16   26.74
   2  -5  -8  139.17   32.06
  -2   5   7  666.92   32.20
   2   5  -7  865.08   70.59
   2  -5  -7  875.93   66.72
  -2   5   7  766.87   75.37
   2  -5  -7  767.25   66.23
  -2  -5   7  843.53   71.78
   2  -5  -7  828.31   77.66
   2  -5  -6  689.70   61.79
   2   5  -6  634.70   60.71
  -2   5   6  495.87   26.36
  -2   5   6  589.67   55.03
  -2  -5   6  569.71   58.61
   2  -5  -6  652.70   59.36
  -2   5   6  665.79   65.66
   2  -5  -6  632.15   66.76
   2  -5  -5   62.03   10.55
  -2   5   5   52.91   16.67
  -2  -5   5   75.79   20.44
  -2  -5   5   79.95   23.02
   2   5  -5   61.68   15.93
   2  -5  -5   43.93   18.17
  -2   5   5   39.33   16.77
   2  -5  -5   65.78   16.54
   2  -5  -4  276.79   35.06
  -2   5   4  248.39   34.72
   2   5  -4  296.89   38.47
   2  -5  -4  297.68   41.53
  -2  -5   4  311.81   41.04
  -2   5   4  239.35   37.51
  -2  -5   4  280.72   36.44
   2  -5  -4  253.86   21.19
   2   5  -3   41.87   14.40
  -2   5   3   45.56   15.12
  -2   5   3   44.67   16.25
  -2  -5   3   27.18    6.54
   2  -5  -3   37.53   14.37
  -2  -5   3   49.48   15.38
   2  -5  -3   32.03   15.20
   2  -5  -3   43.18    8.94
   2  -5  -2  175.20   21.82
  -2   5   2  199.29   33.78
  -2  -5   2  238.65   35.88
   2   5  -2  224.19   31.02
   2  -5  -2  225.37   36.71
   2  -5  -2  176.12   32.71
  -2  -5   2  219.98   31.71
  -2  -5   2  198.91   29.67
   2   5  -2  209.95   33.34
   2   5  -1  450.57   49.87
   2  -5  -1  414.91   49.18
  -2  -5   1  433.32   43.68
   2   5  -1  430.36   43.44
  -2   5   1  410.91   45.91
  -2  -5   1  402.79   46.22
  -2  -5   1  420.28   42.29
  -2   5   1  446.32   50.45
   2  -5  -1  392.56   50.53
  -2  -5   0  270.88   35.67
  -2  -5   0  291.62   38.60
  -2   5   0  318.70   42.14
   2   5   0  298.49   35.25
  -2  -5   0  295.01   35.53
   2   5   0  318.02   37.57
  -2   5   0  375.49   45.60
   2  -5   0  245.08   37.87
  -2   5  -1   90.17   21.54
   2   5   1   83.16   17.52
   2  -5   1   52.03   11.73
   2   5   1   62.05   15.72
  -2  -5  -1   62.18   14.71
  -2  -5  -1   77.13   17.71
  -2   5  -1   78.33   21.03
  -2   5  -2   40.72   13.38
   2   5   2   38.45   15.25
  -2   5  -2   22.09    4.45
   2   5   2   43.04   12.28
  -2  -5  -2   25.74    4.36
  -2  -5  -2   40.08   12.81
   2  -5   2   38.33   13.86
   2  -5   3   11.26   13.26
  -2   5  -3   -0.84    7.77
   2   5   3    0.58    6.10
  -2  -5  -3    6.90    6.58
   2   5   3    0.75    3.88
  -2  -5  -3   10.08    8.90
  -2  -5  -4  809.91   71.21
   2   5   4  769.12   69.61
  -2   5  -4  816.08   70.13
   2  -5   4  746.81   64.05
   2   5   4  700.98   53.58
   2   5   5   25.69   11.89
  -2  -5  -5   43.46   20.92
   2   5   5   28.63   11.67
  -2   5  -5   18.22   12.18
   2  -5   5   13.51    4.82
   2   5   6  795.42   75.46
   2  -5   6  758.41   71.28
  -2  -5  -6  775.52   77.82
  -2   5  -6  790.08   72.12
   2   5   6  689.54   55.01
  -2   5  -7 1343.97   95.89
  -2  -5  -7 1261.49  101.30
   2   5   7 1364.35  101.66
  -2  -5  -7 1408.80   70.05
   2  -5   7 1180.65   93.18
   2  -5   8 1212.74   98.74
   2   5   8 1450.82   83.84
  -2  -5  -8 1165.03   99.56
   2   5   8 1361.58  104.99
  -2  -5  -8 1190.85   65.55
  -2   5  -8 1350.32   98.32
   2   5   9  703.22   58.47
  -2  -5  -9  636.30   47.60
   2   5   9  715.44   78.64
   2  -5   9  819.96   82.54
  -2   5  -9  636.55   69.20
  -2  -5  -9  698.07   78.88
  -2  -5 -10 1412.82  115.37
  -2   5 -10 1241.55  102.43
   2   5  10 1352.41  108.87
   2   5  10 1231.56   77.24
   2  -5  10 1345.27  104.66
  -2  -5 -10 1168.35   66.70
   2   5  11  349.85   60.22
   2  -5  11  317.22   52.87
   2   5  11  288.27   37.35
  -2   5 -11  313.38   53.06
  -2  -5 -11  273.40   33.77
  -2  -5 -11  365.20   62.90
   2   5  12 1005.76  100.10
   2  -5  12  963.33   96.17
  -2  -5 -12  834.22   90.19
   2   5  12  817.11   64.15
  -2  -5 -12  804.38   59.15
  -2   5 -12  925.59   92.88
  -2   5 -13  420.52   63.78
  -2  -5 -13  461.86   69.90
  -2  -5 -13  394.01   41.25
   2  -5  13  490.82   69.10
   2   5  13  410.91   65.04
   2  -5  13  370.37   62.11
  -2  -5 -14   18.78    8.93
  -2  -5 -14   53.33   30.53
  -2   5 -14   -8.84   17.64
   2  -5  14    6.73   14.80
   2   5  14    9.36   16.25
   2  -5  14   41.26   24.01
  -2   5 -15    5.15   12.43
   2   5  15    9.59   17.25
   2  -5  15   -5.29   14.36
   2  -5  15   12.34   14.35
   2  -5  16   -2.03   18.08
  -2   5 -16   -2.35   14.25
  -2  -5 -16   54.38   33.83
   2  -5  16   12.62   19.73
   2   5  16    4.08   11.22
   2  -5  17   23.94   22.06
   2  -5  17  -17.74   26.52
   2   5  17   21.72   21.18
   2  -5  18  404.12   77.08
   2   5  18  526.26   88.73
   2  -5  19  389.74   81.92
   2   5  19  556.79   93.17
   2  -5  19  420.76   41.01
  -2  -5 -20  538.84   51.48
   2  -5  20  517.67   45.05
   2  -5  20  491.78   87.67
   2   5  20  607.99  103.81
   2  -5  21  221.27   27.09
   2  -5  21  176.28   41.43
  -2   5 -21  245.77   29.61
  -2  -5 -21  231.63   34.63
   2   5  21  234.35   68.71
   2   5  22  732.05  114.26
  -2   5 -22  613.43   42.95
  -2  -5 -22  653.36   56.74
   2  -5  22  598.08   94.30
   2   5  23  247.67   67.72
  -2  -5 -23  193.26   29.25
   2  -5  23  104.33   19.52
  -2  -5 -24  376.05   39.01
   2  -5  24  360.98   88.75
   2   5  24  398.09   90.41
   2   5  25  101.99   48.64
   2  -5  25  210.49   77.47
   2  -5  26  166.12   60.45
   2   5  26   77.87   45.27
   2  -5  26   74.15   35.86
   2   5  27   16.95   25.47
   2  -5  27   77.91   45.60
   2  -5  27   36.95   28.05
   2   5  28    2.22    8.25
   2  -5  28   -8.17    8.48
   2  -5  29   98.86   53.94
   2   5  29   73.47   42.62
   2  -5  29   64.85   34.87
   2  -5  30   35.37   21.76
   2   5  30   10.73   22.41
   2  -5  30   56.39   44.20
   2   5  31   22.96   18.44
   2  -5  31   20.51   26.49
   2  -5  32   51.73   36.55
   2  -5  33  108.78   58.43
  -2  -6  35   23.57   15.64
  -2  -6  34   96.35   50.94
  -2  -6  33   26.94   27.01
  -2   6  33   10.35   13.86
  -2  -6  33  -22.70   31.43
  -2  -6  32   74.28   40.70
  -2  -6  32  108.07   50.09
  -2   6  32   33.07   26.07
  -2  -6  31   57.55   31.88
  -2  -6  31   76.58   44.79
  -2   6  31   49.55   31.63
  -2   6  30   55.19   31.78
  -2  -6  30  119.98   45.96
  -2  -6  30  142.43   53.55
  -2   6  29   96.39   44.55
  -2  -6  29  140.84   56.56
  -2  -6  29  132.60   52.45
  -2   6  28   44.59   28.00
  -2  -6  28  141.51   52.13
  -2  -6  28   75.12   38.16
  -2  -6  27  132.35   52.73
   2  -6 -27   91.76   28.72
  -2  -6  27  101.89   43.75
  -2   6  27   69.74   38.54
  -2   6  26   -1.33   11.90
  -2  -6  26   31.14   31.98
   2  -6 -26   -9.77   11.59
  -2   6  25   68.04   37.62
   2  -6 -25   57.14   19.40
  -2   6  24  228.35   65.59
  -2  -6  24  193.60   38.87
   2  -6 -24  214.24   44.15
  -2  -6  24  364.28   78.98
  -2   6  24  202.85   44.07
  -2   6  23   59.14   33.59
  -2  -6  23   72.02   23.97
  -2   6  23   84.30   28.04
   2  -6 -23   78.86   23.40
   2  -6 -22  141.83   32.49
  -2  -6  22  159.49   34.95
  -2  -6  22   42.28   48.30
  -2   6  22  134.95   47.48
  -2   6  22  136.07   35.30
  -2   6  21   41.54   35.07
   2  -6 -21   29.99    7.50
   2  -6 -21   87.87   32.42
  -2  -6  21   57.27   22.04
  -2   6  21   28.90   13.84
  -2  -6  20   48.71   21.97
  -2   6  20   46.57   26.87
  -2  -6  20   -0.58   28.54
   2  -6 -20   79.43   30.35
  -2   6  20   51.42   19.38
  -2  -6  20   53.26   26.00
  -2  -6  19    5.86    5.00
  -2   6  19   22.68   16.16
   2  -6 -19    6.23    8.92
  -2  -6  18    7.92    8.69
   2   6 -18   -7.91   12.67
  -2   6  18    0.28    9.84
  -2  -6  18  -15.85   18.88
   2  -6 -18   -1.52    7.27
  -2  -6  17   19.00    5.95
   2  -6 -17   47.71   18.08
   2  -6 -17   32.18   20.61
  -2   6  17   24.12   16.42
   2   6 -17   31.27    8.36
  -2  -6  17   51.06   24.55
  -2  -6  16  126.49   37.94
  -2   6  16  108.07   34.22
   2   6 -16  126.01   34.78
   2  -6 -16  201.75   39.38
   2  -6 -16  136.21   41.04
   2  -6 -16  131.63   32.86
  -2  -6  16  169.31   44.53
   2   6 -15   93.88   29.84
   2  -6 -15   75.11   23.53
   2  -6 -15   58.87   25.77
  -2  -6  15   52.50   26.47
  -2  -6  15   87.07   29.29
  -2   6  15   53.37   22.08
   2  -6 -15   42.94   14.67
   2  -6 -14  716.09   93.18
  -2   6  14  705.95   91.83
   2  -6 -14  576.32   61.08
  -2  -6  14  688.02   76.72
   2  -6 -14  641.25   73.14
  -2  -6  14  635.34   77.76
   2   6 -14  553.83   71.33
  -2  -6  13   58.99   27.65
  -2   6  13   36.75   14.18
   2   6 -13   81.08   26.93
   2  -6 -13   41.11   15.75
   2  -6 -13   47.04   20.21
   2  -6 -13    6.31   22.05
   2  -6 -12  351.04   51.72
  -2  -6  12  431.81   63.69
   2  -6 -12  336.24   46.30
   2   6 -12  427.67   61.35
   2  -6 -12  273.37   47.27
  -2   6  12  303.67   55.93
   2  -6 -11  428.06   69.52
   2   6 -11  442.57   60.17
   2  -6 -11  374.73   47.98
   2  -6 -11  346.66   49.69
  -2  -6  11  420.91   61.65
  -2   6  11  298.15   55.11
  -2  -6  10    7.36   10.41
   2  -6 -10   -1.17    8.02
   2  -6 -10   24.77   16.18
  -2   6  10    4.13   12.46
   2   6 -10    4.65   11.60
  -2   6  10    0.15    2.43
   2  -6 -10   10.76   19.69
   2  -6  -9  480.13   66.28
   2  -6  -9  487.43   52.89
  -2  -6   9  476.70   62.17
  -2   6   9  449.75   65.97
   2   6  -9  425.55   57.37
  -2   6   9  402.15   29.64
   2  -6  -9  443.96   53.80
   2  -6  -8  202.91   40.46
   2  -6  -8  283.40   40.77
   2   6  -8  216.99   38.63
  -2   6   8  197.14   33.04
   2  -6  -8  221.87   40.36
  -2   6   8  179.41   39.89
  -2   6   8  189.54   18.99
  -2  -6   8  210.21   39.43
  -2   6   7  898.63   75.01
  -2  -6   7 1065.40   84.27
  -2   6   7  832.81   39.49
  -2   6   7  921.24   89.72
   2  -6  -7 1035.28   95.19
   2   6  -7 1010.00   82.59
   2  -6  -7 1077.75   83.29
  -2   6   6 2533.63  122.95
   2  -6  -6 2329.62  143.77
  -2   6   6 2433.82  135.97
  -2  -6   6 2830.95  134.09
  -2   6   6 1996.14   60.86
   2   6  -6 2691.86  132.61
  -2   6   5 1244.46   88.66
  -2  -6   5 1274.43   89.51
  -2  -6   5 1405.46   94.04
  -2   6   5 1139.31   91.42
   2  -6  -5 1342.44   99.53
   2  -6  -5 1102.99   52.81
   2   6  -5 1358.12   91.07
   2  -6  -4 2366.47  131.78
  -2   6   4 2241.94  118.67
  -2  -6   4 2235.30  113.55
   2   6  -4 2443.37  121.85
   2  -6  -4 2391.75  128.04
  -2  -6   4 2447.39  126.75
   2  -6  -4 1933.39   71.04
  -2   6   4 2206.31  124.27
   2  -6  -3  580.58   40.97
   2   6  -3  612.07   63.75
   2  -6  -3  610.41   65.76
  -2  -6   3  664.80   61.50
  -2   6   3  726.16   65.28
  -2  -6   3  667.88   65.07
   2  -6  -3  595.35   64.54
   2  -6  -2 2326.73  125.90
  -2  -6   2 2407.00  120.27
   2   6  -2 2428.97  125.06
  -2  -6   2 2338.90  108.20
  -2  -6   2 2119.95  105.76
  -2   6   2 2329.78  119.10
   2  -6  -2 1909.94   77.38
   2  -6  -2 2164.58  124.69
  -2   6   1  551.04   60.20
  -2  -6   1  667.65   57.58
   2   6  -1  660.23   56.72
  -2  -6   1  674.25   59.30
  -2  -6   1  722.08   66.22
  -2   6   1  711.74   67.37
   2  -6  -1  752.63   70.90
   2  -6  -1  638.72   67.96
  -2  -6   0  513.33   58.82
  -2  -6   0  582.73   54.87
  -2   6   0  633.90   63.38
  -2  -6   0  576.35   55.07
   2  -6   0  642.59   63.41
   2   6   0  574.86   52.49
   2   6   0  572.04   57.39
  -2   6   0  466.10   56.53
  -2  -6  -1  629.48   60.83
   2   6   1  662.72   61.64
  -2  -6  -1  668.36   66.57
   2  -6   1  647.81   67.76
   2   6   1  660.28   56.19
  -2   6  -1  607.09   64.34
  -2  -6  -1  659.07   58.25
  -2   6  -1  733.55   63.55
  -2  -6  -2   16.28    9.25
   2   6   2   -0.88    4.35
  -2   6  -2   10.69    9.56
   2  -6   2    8.14    4.73
   2   6   2   -3.45    4.51
  -2  -6  -2   -0.45    8.46
  -2   6  -2   12.78   11.89
   2   6   3   70.96   18.31
   2  -6   3   97.96   30.83
  -2   6  -3   48.45   12.28
  -2  -6  -3   72.07   21.43
   2   6   3   60.61   20.86
  -2  -6  -3   66.06   18.49
  -2   6  -4  579.34   64.60
   2  -6   4  737.81   71.27
   2   6   4  738.11   71.78
   2   6   4  694.97   59.21
  -2  -6  -4  757.03   72.91
   2   6   5  453.11   59.56
   2   6   5  481.47   48.10
  -2   6  -5  431.78   55.38
  -2  -6  -5  530.44   63.33
   2  -6   5  354.32   51.83
   2   6   6 1119.60   76.13
   2  -6   6 1129.93   96.10
  -2  -6  -6 1292.84  104.53
   2   6   6 1231.01   98.60
  -2   6  -6 1215.25   96.20
[truncated: 2,763,336 more chars]
