# Supplementary material for: Thorium–phosphorus triamidoamine complexes containing Th–P single- and multiple-bond interactions
Source: Nat Commun. 2016 Sep 29;7:12884. doi: 10.1038/ncomms12884 (PMC5056418; doi:10.1038/ncomms12884)
Supplement: Supplementary Data 6 — CIF data for ThOR [file ncomms12884-s7.cif]

data_SI-1
_nottingham_internal_coll_name    THEPWA
_nottingham_internal_coll_number  15096
_nottingham_internal_coll_client  EPW/STL
_nottingham_internal_coll_type    custom
_nottingham_internal_coll_frame_method 'omega scans'
_nottingham_internal_coll_frame_time '65.0000, 260.0000'
_nottingham_internal_coll_frame_width 1.0000
_nottingham_internal_coll_user    pcxew
_nottingham_internal_coll_date    01/09/2015
_nottingham_internal_coll_location NOTTS
_nottingham_internal_coll_instrument 'SN, XDA 017/09'
_nottingham_internal_NCS_number   ?
_nottingham_internal_process_date 04/09/2015
_nottingham_internal_process_user pczaw
_nottingham_internal_solution_date 08/10/2015
_nottingham_internal_solution_user pcxew
_nottingham_internal_refinement_date 08/10/2015
_nottingham_internal_refinement_user pcxew
_nottingham_internal_self_archive_date ?
_nottingham_internal_self_validation_date 08/10/15
_nottingham_internal_self_validation_user pcxew
_nottingham_internal_validation_date ?
_nottingham_internal_validation_user ?
_nottingham_internal_archive_date ?
_refine_special_details
;
Enhanced rigid bond restraints were employed 
for tri isopropyl groups including atoms 
(Si1 - Si3, C1 - C9, C12 - C20, C23- C31), 
and THF solvent molecule (atoms O2, C68-C71).
It was necessary to refine the THF solvent molecule, 
(atoms O2, C68- C71) approximately isotropically.

The carbon-carbon and carbon-oxygen bond distances 
within the lattice THF solvent molecule unit (atoms O2, C68- C71) were 
restrained to be approximately equal to each other.
;
_vrf_PLAT020_SI-1
;
PROBLEM: The value of Rint is greater than 0.12 ......... 0.181 Report
RESPONSE: Large Rint value is due to the low quality of data.
;
_vrf_PLAT342_SI-1
;
PROBLEM: Low Bond Precision on C-C Bonds ............... 0.0239 Ang.
RESPONSE: Low bond precision is due to the low quality of data.
;
_vrf_PLAT971_SI-1
;
PROBLEM: Check Calcd Residual Density 0.84A From Th1 3.34 eA-3
RESPONSE: Residual density due to absorption at Thorium and is of no chemical significance.
;
_vrf_PLAT972_SI-1
;
PROBLEM: Check Calcd Residual Density 0.80A From Th1 -3.15 eA-3
RESPONSE: Residual density due to absorption at Thorium and is of no chemical significance.
;
_vrf_PLAT973_SI-1
;
PROBLEM: Check Calcd Positive Residual Density on Th1 4.80 eA-3
RESPONSE: Residual density due to absorption at Thorium and is of no chemical significance.
;
_vrf_RINTA01_SI-1
;
PROBLEM: The value of Rint is greater than 0.18
RESPONSE: Large Rint value is due to the low quality of data.
;
_audit_creation_date              2015-10-08
_audit_creation_method
;
Olex2 1.2
(compiled 2015.09.30 svn.r3233 for OlexSys, GUI svn.r5103)
;
_shelx_SHELXL_version_number      '2014/7'
_publ_contact_author_address      ?
_publ_contact_author_email        ?
_publ_contact_author_name         ''
_publ_contact_author_phone        ?
_publ_section_references
;
Dolomanov, O.V., Bourhis, L.J., Gildea, R.J, Howard, J.A.K. & Puschmann, H.
 (2009), J. Appl. Cryst. 42, 339-341.

Sheldrick, G.M. (2015). Acta Cryst. A71, 3-8.

Sheldrick, G.M. (2015). Acta Cryst. C71, 3-8.
;
_chemical_name_common             ?
_chemical_name_systematic         ?
_chemical_formula_moiety          'C43 H98 N5 O Si3 Th, C24 H20 B, 2(C4 H8 O)'
_chemical_formula_sum             'C75 H134 B N5 O3 Si3 Th'
_chemical_formula_weight          1480.98
_chemical_melting_point           ?
_chemical_oxdiff_formula          'C75 H134 N5 Th B Si3 O3'
_chemical_oxdiff_usercomment
'THEPWA #15096 SN-689 FOR EPW/STL ON MICROMOUNT IN FOMBLIN OIL'
loop_
  _atom_type_symbol
  _atom_type_description
  _atom_type_scat_dispersion_real
  _atom_type_scat_dispersion_imag
  _atom_type_scat_source
 'C' 'C' 0.0181 0.0091 'International Tables Vol C Tables 4.2.6.8 and 6.1.1.4'
 'H' 'H' 0.0000 0.0000 'International Tables Vol C Tables 4.2.6.8 and 6.1.1.4'
 'B' 'B' 0.0090 0.0039 'International Tables Vol C Tables 4.2.6.8 and 6.1.1.4'
 'N' 'N' 0.0311 0.0180 'International Tables Vol C Tables 4.2.6.8 and 6.1.1.4'
 'O' 'O' 0.0492 0.0322 'International Tables Vol C Tables 4.2.6.8 and 6.1.1.4'
 'Si' 'Si' 0.2541 0.3302 'International Tables Vol C Tables 4.2.6.8 and 6.1.1.4'
 'Th' 'Th' -4.1491 12.3296
 'International Tables Vol C Tables 4.2.6.8 and 6.1.1.4'

_shelx_space_group_comment
;
The symmetry employed for this shelxl refinement is uniquely defined
by the following loop, which should always be used as a source of
symmetry information in preference to the above space-group names.
They are only intended as comments.
;
_space_group_crystal_system       'monoclinic'
_space_group_IT_number            14
_space_group_name_H-M_alt         'P 1 21/n 1'
_space_group_name_Hall            '-P 2yn'
loop_
  _space_group_symop_operation_xyz
 'x, y, z'
 '-x+1/2, y+1/2, -z+1/2'
 '-x, -y, -z'
 'x-1/2, -y-1/2, z-1/2'

_cell_length_a                    18.4228(13)
_cell_length_b                    21.7375(13)
_cell_length_c                    20.5577(13)
_cell_angle_alpha                 90
_cell_angle_beta                  108.190(7)
_cell_angle_gamma                 90
_cell_volume                      7821.2(9)
_cell_formula_units_Z             4
_cell_measurement_reflns_used     8364
_cell_measurement_temperature     120(2)
_cell_measurement_theta_max       73.8680
_cell_measurement_theta_min       4.3640
_shelx_estimated_absorpt_T_max    ?
_shelx_estimated_absorpt_T_min    ?
_exptl_absorpt_coefficient_mu     6.933
_exptl_absorpt_correction_T_max   0.956
_exptl_absorpt_correction_T_min   0.759
_exptl_absorpt_correction_type    gaussian
_exptl_absorpt_process_details
;
CrysAlisPro, Agilent Technologies,
Version 1.171.37.35 (release 13-08-2014 CrysAlis171 .NET)
(compiled Aug 13 2014,18:06:01)
Numerical absorption correction based on gaussian integration over
			a multifaceted crystal model
Empirical absorption correction using spherical harmonics,
 implemented in SCALE3 ABSPACK scaling algorithm.
;
_exptl_absorpt_special_details    ?
_exptl_crystal_colour             'clear colourless'
_exptl_crystal_colour_lustre      clear
_exptl_crystal_colour_primary     colourless
_exptl_crystal_density_diffrn     1.258
_exptl_crystal_density_meas       ?
_exptl_crystal_density_method     ?
_exptl_crystal_description        block
_exptl_crystal_F_000              3120
_exptl_crystal_size_max           0.3219
_exptl_crystal_size_mid           0.042
_exptl_crystal_size_min           0.0297
_exptl_transmission_factor_max    ?
_exptl_transmission_factor_min    ?
_diffrn_reflns_av_R_equivalents   0.1812
_diffrn_reflns_av_unetI/netI      0.1910
_diffrn_reflns_Laue_measured_fraction_full 0.999
_diffrn_reflns_Laue_measured_fraction_max 0.968
_diffrn_reflns_limit_h_max        22
_diffrn_reflns_limit_h_min        -20
_diffrn_reflns_limit_k_max        21
_diffrn_reflns_limit_k_min        -26
_diffrn_reflns_limit_l_max        25
_diffrn_reflns_limit_l_min        -24
_diffrn_reflns_number             43946
_diffrn_reflns_point_group_measured_fraction_full 0.999
_diffrn_reflns_point_group_measured_fraction_max 0.968
_diffrn_reflns_theta_full         67.684
_diffrn_reflns_theta_max          74.965
_diffrn_reflns_theta_min          4.383
_diffrn_ambient_environment       'N2 gas'
_diffrn_ambient_temperature       120(2)
_diffrn_crystal_treatment         'flash frozen in gaseous N2'
_diffrn_detector                  'CCD plate'
_diffrn_detector_area_resol_mean  5.1806
_diffrn_detector_type             Atlas
_diffrn_measured_fraction_theta_full 0.999
_diffrn_measured_fraction_theta_max 0.968
_diffrn_measurement_details
;
#__ type_ start__ end____ width___ exp.time_
  1 omega  -69.00  -22.00   1.0000   65.0000
omega____ theta____ kappa____ phi______ frames
    -      -38.5000  -38.0000   60.0000 47

#__ type_ start__ end____ width___ exp.time_
  2 omega  -49.00   17.00   1.0000   65.0000
omega____ theta____ kappa____ phi______ frames
    -      -38.5000   38.0000  -60.0000 66

#__ type_ start__ end____ width___ exp.time_
  3 omega  -43.00   31.00   1.0000   65.0000
omega____ theta____ kappa____ phi______ frames
    -      -38.5000   38.0000    0.0000 74

#__ type_ start__ end____ width___ exp.time_
  4 omega  -36.00   33.00   1.0000   65.0000
omega____ theta____ kappa____ phi______ frames
    -      -38.5000   38.0000 -120.0000 69

#__ type_ start__ end____ width___ exp.time_
  5 omega   32.00   86.00   1.0000  260.0000
omega____ theta____ kappa____ phi______ frames
    -      106.1322  -30.0000    0.0000 54

#__ type_ start__ end____ width___ exp.time_
  6 omega   56.00   91.00   1.0000  260.0000
omega____ theta____ kappa____ phi______ frames
    -      106.1322  -30.0000 -150.0000 35

#__ type_ start__ end____ width___ exp.time_
  7 omega   40.00  107.00   1.0000  260.0000
omega____ theta____ kappa____ phi______ frames
    -      106.1322  -95.0000 -120.0000 67

#__ type_ start__ end____ width___ exp.time_
  8 omega  135.00  178.00   1.0000  260.0000
omega____ theta____ kappa____ phi______ frames
    -      106.1322  125.0000   90.0000 43

#__ type_ start__ end____ width___ exp.time_
  9 omega   96.00  169.00   1.0000  260.0000
omega____ theta____ kappa____ phi______ frames
    -      106.1322  125.0000  -60.0000 73

#__ type_ start__ end____ width___ exp.time_
 10 omega   32.00   87.00   1.0000  260.0000
omega____ theta____ kappa____ phi______ frames
    -      106.1322  -30.0000  -90.0000 55

#__ type_ start__ end____ width___ exp.time_
 11 omega   52.00   89.00   1.0000  260.0000
omega____ theta____ kappa____ phi______ frames
    -      106.1322  -30.0000 -180.0000 37

#__ type_ start__ end____ width___ exp.time_
 12 omega  120.00  149.00   1.0000  260.0000
omega____ theta____ kappa____ phi______ frames
    -      106.1322   77.0000  -60.0000 29

#__ type_ start__ end____ width___ exp.time_
 13 omega   39.00  151.00   1.0000  260.0000
omega____ theta____ kappa____ phi______ frames
    -      106.1322  -15.0000  -30.0000 112

#__ type_ start__ end____ width___ exp.time_
 14 omega   16.00  113.00   1.0000   65.0000
omega____ theta____ kappa____ phi______ frames
    -       43.1277   57.0000  -30.0000 97

#__ type_ start__ end____ width___ exp.time_
 15 omega    1.00   27.00   1.0000   65.0000
omega____ theta____ kappa____ phi______ frames
    -       43.1277  -99.0000   90.0000 26

#__ type_ start__ end____ width___ exp.time_
 16 omega   12.00  117.00   1.0000   65.0000
omega____ theta____ kappa____ phi______ frames
    -       43.1277   77.0000 -150.0000 105
;
_diffrn_measurement_device        'four-circle diffractometer'
_diffrn_measurement_device_type   'SuperNova, Dual, Cu at zero, Atlas'
_diffrn_measurement_method        '\w scans'
_diffrn_measurement_specimen_support 'MiTeGen micromount'
_diffrn_orient_matrix_UB_11       -0.0518530000
_diffrn_orient_matrix_UB_12       -0.0029472000
_diffrn_orient_matrix_UB_13       0.0460208000
_diffrn_orient_matrix_UB_21       -0.0339010000
_diffrn_orient_matrix_UB_22       -0.0612409000
_diffrn_orient_matrix_UB_23       -0.0339496000
_diffrn_orient_matrix_UB_31       0.0623691000
_diffrn_orient_matrix_UB_32       -0.0355992000
_diffrn_orient_matrix_UB_33       0.0543806000
_diffrn_radiation_monochromator   mirror
_diffrn_radiation_probe           x-ray
_diffrn_radiation_type            CuK\a
_diffrn_radiation_wavelength      1.54184
_diffrn_source                    'sealed X-ray tube'
_diffrn_source_type               'SuperNova (Cu) X-ray Source'
_diffrn_special_details           ?
_reflns_Friedel_coverage          0.000
_reflns_Friedel_fraction_full     .
_reflns_Friedel_fraction_max      .
_reflns_number_gt                 8954
_reflns_number_total              15597
_reflns_odcompleteness_completeness 99.93
_reflns_odcompleteness_iscentric  1
_reflns_odcompleteness_theta      66.97
_reflns_special_details
;
 Reflections were merged by SHELXL according to the crystal
 class for the calculation of statistics and refinement.
 
 _reflns_Friedel_fraction is defined as the number of unique
 Friedel pairs measured divided by the number that would be
 possible theoretically, ignoring centric projections and
 systematic absences.
;
_reflns_threshold_expression      'I > 2\s(I)'
_computing_cell_refinement
;
CrysAlisPro, Agilent Technologies,
Version 1.171.37.35 (release 13-08-2014 CrysAlis171 .NET)
(compiled Aug 13 2014,18:06:01)
;
_computing_data_collection
;
CrysAlisPro, Agilent Technologies,
Version 1.171.37.35 (release 13-08-2014 CrysAlis171 .NET)
(compiled Aug 13 2014,18:06:01)
;
_computing_data_reduction
;
CrysAlisPro, Agilent Technologies,
Version 1.171.37.35 (release 13-08-2014 CrysAlis171 .NET)
(compiled Aug 13 2014,18:06:01)
;
_computing_molecular_graphics     'Olex2 (Dolomanov et al., 2009)'
_computing_publication_material   'Olex2 (Dolomanov et al., 2009)'
_computing_structure_refinement   'ShelXL (Sheldrick, 2015)'
_computing_structure_solution     'ShelXT (Sheldrick, 2015)'
_refine_diff_density_max          3.834
_refine_diff_density_min          -3.188
_refine_diff_density_rms          0.185
_refine_ls_extinction_coef        .
_refine_ls_extinction_method      none
_refine_ls_goodness_of_fit_ref    1.050
_refine_ls_hydrogen_treatment     constr
_refine_ls_matrix_type            full
_refine_ls_number_parameters      789
_refine_ls_number_reflns          15597
_refine_ls_number_restraints      221
_refine_ls_R_factor_all           0.1460
_refine_ls_R_factor_gt            0.0888
_refine_ls_restrained_S_all       1.048
_refine_ls_shift/su_max           0.001
_refine_ls_shift/su_mean          0.000
_refine_ls_structure_factor_coef  Fsqd
_refine_ls_weighting_details
'w=1/[\s^2^(Fo^2^)+(0.0648P)^2^+13.3083P] where P=(Fo^2^+2Fc^2^)/3'
_refine_ls_weighting_scheme       calc
_refine_ls_wR_factor_gt           0.1983
_refine_ls_wR_factor_ref          0.2472
_olex2_refinement_description
;
1. Fixed Uiso
 At 1.2 times of:
  All C(H) groups, All C(H,H) groups
 At 1.5 times of:
  All C(H,H,H) groups
2. Restrained distances
 O2-C71 \\sim O2-C68
 with sigma of 0.02
 C71-C70 \\sim C69-C68
 with sigma of 0.02
 O2-C71 \\sim O2-C68
 with sigma of 0.02
 C71-C70 \\sim C69-C68
 with sigma of 0.02
3. Rigid body (RIGU) restrains
 C16, C17, C15, Si2, C20, C19, C18, C14, C13, C12
 with sigma for 1-2 distances of 0.004 and sigma for 1-3 distances of 0.004
 Si2, C17, C15, C16, C12, C14, C13, C18, C20, C19
 with sigma for 1-2 distances of 0.004 and sigma for 1-3 distances of 0.004
 Si1, Si3, C1, C2, C3, C6, C4, C5, C7, C9, C8, C23, C24, C25, C26, C27, C28,
 C29, C30, C31, O2, C68, C69, C70, C71
 with sigma for 1-2 distances of 0.004 and sigma for 1-3 distances of 0.004
4.a Ternary CH refined with riding coordinates:
 C3(H3), C5(H5), C8(H8), C14(H14), C17(H17), C20(H20), C25(H25), C28(H28),
 C31(H31)
4.b Secondary CH2 refined with riding coordinates:
 C10(H10A,H10B), C11(H11A,H11B), C21(H21A,H21B), C22(H22A,H22B), C32(H32A,
 H32B), C33(H33A,H33B), C34(H34A,H34B), C35(H35A,H35B), C36(H36A,H36B),
 C37(H37A,H37B), C38(H38A,H38B), C40(H40A,H40B), C42(H42A,H42B), C68(H68A,H68B),
  C69(H69A,H69B), C70(H70A,H70B), C71(H71A,H71B), C1AA(H1AA,H1AB), C2AA(H2AA,
 H2AB), C4AA(H4AA,H4AB), C3AA(H3AA,H3AB)
4.c Aromatic/amide H refined with riding coordinates:
 C45(H45), C46(H46), C47(H47), C48(H48), C49(H49), C51(H51), C52(H52),
 C53(H53), C54(H54), C55(H55), C57(H57), C58(H58), C59(H59), C60(H60), C61(H61),
  C63(H63), C64(H64), C65(H65), C66(H66), C67(H67)
4.d Idealised Me refined as rotating group:
 C1(H1A,H1B,H1C), C2(H2A,H2B,H2C), C6(H6A,H6B,H6C), C4(H4A,H4B,H4C), C7(H7A,
 H7B,H7C), C9(H9A,H9B,H9C), C12(H12A,H12B,H12C), C13(H13A,H13B,H13C), C15(H15A,
 H15B,H15C), C16(H16A,H16B,H16C), C18(H18A,H18B,H18C), C19(H19A,H19B,H19C),
 C23(H23A,H23B,H23C), C24(H24A,H24B,H24C), C26(H26A,H26B,H26C), C27(H27A,H27B,
 H27C), C29(H29A,H29B,H29C), C30(H30A,H30B,H30C), C39(H39A,H39B,H39C), C41(H41A,
 H41B,H41C), C43(H43A,H43B,H43C)
;
_atom_sites_solution_hydrogens    geom
_atom_sites_solution_primary      direct
_atom_sites_solution_secondary    difmap
loop_
  _atom_site_label
  _atom_site_type_symbol
  _atom_site_fract_x
  _atom_site_fract_y
  _atom_site_fract_z
  _atom_site_U_iso_or_equiv
  _atom_site_adp_type
  _atom_site_occupancy
  _atom_site_site_symmetry_order
  _atom_site_calc_flag
  _atom_site_refinement_flags_posn
  _atom_site_refinement_flags_adp
  _atom_site_refinement_flags_occupancy
  _atom_site_disorder_assembly
  _atom_site_disorder_group
 Th1 Th 0.16297(2) 0.31902(2) 0.81822(2) 0.03353(13) Uani 1 1 d . . . . .
 Si1 Si 0.2974(2) 0.39945(17) 0.96287(18) 0.0454(9) Uani 1 1 d . U . . .
 Si2 Si 0.1281(2) 0.15290(16) 0.80168(19) 0.0420(8) Uani 1 1 d . U . . .
 Si3 Si 0.0536(2) 0.41536(17) 0.67585(18) 0.0453(9) Uani 1 1 d . U . . .
 O1 O 0.2578(5) 0.3019(4) 0.7798(5) 0.044(2) Uani 1 1 d . . . . .
 N1 N 0.2032(6) 0.3845(5) 0.9147(5) 0.038(2) Uani 1 1 d . . . . .
 N2 N 0.1219(6) 0.2217(5) 0.8427(5) 0.036(2) Uani 1 1 d . . . . .
 N3 N 0.0588(5) 0.3665(5) 0.7434(6) 0.044(3) Uani 1 1 d . . . . .
 N4 N 0.0546(6) 0.3303(5) 0.8785(5) 0.039(2) Uani 1 1 d . . . . .
 N5 N 0.5444(6) 0.2871(5) 0.7082(4) 0.037(2) Uani 1 1 d . . . . .
 C1 C 0.3284(13) 0.4598(11) 0.8505(11) 0.100(6) Uani 1 1 d . U . . .
 H1A H 0.2724 0.4595 0.8336 0.149 Uiso 1 1 calc GR . . . .
 H1B H 0.3485 0.4545 0.8120 0.149 Uiso 1 1 calc GR . . . .
 H1C H 0.3462 0.4991 0.8733 0.149 Uiso 1 1 calc GR . . . .
 C2 C 0.4422(13) 0.4177(15) 0.9358(13) 0.141(10) Uani 1 1 d . U . . .
 H2A H 0.4524 0.4620 0.9402 0.211 Uiso 1 1 calc GR . . . .
 H2B H 0.4707 0.3993 0.9076 0.211 Uiso 1 1 calc GR . . . .
 H2C H 0.4583 0.3986 0.9813 0.211 Uiso 1 1 calc GR . . . .
 C3 C 0.3566(10) 0.4069(9) 0.9018(8) 0.065(4) Uani 1 1 d . U . . .
 H3 H 0.3507 0.3678 0.8750 0.078 Uiso 1 1 calc R . . . .
 C6 C 0.2818(12) 0.5274(8) 0.9871(10) 0.081(5) Uani 1 1 d . U . . .
 H6A H 0.3158 0.5393 0.9609 0.122 Uiso 1 1 calc GR . . . .
 H6B H 0.2834 0.5589 1.0217 0.122 Uiso 1 1 calc GR . . . .
 H6C H 0.2294 0.5234 0.9561 0.122 Uiso 1 1 calc GR . . . .
 C4 C 0.3883(12) 0.4724(11) 1.0751(10) 0.104(7) Uani 1 1 d . U . . .
 H4A H 0.3990 0.4349 1.1029 0.155 Uiso 1 1 calc GR . . . .
 H4B H 0.3903 0.5081 1.1047 0.155 Uiso 1 1 calc GR . . . .
 H4C H 0.4265 0.4771 1.0513 0.155 Uiso 1 1 calc GR . . . .
 C5 C 0.3072(11) 0.4678(8) 1.0214(9) 0.069(4) Uani 1 1 d . U . . .
 H5 H 0.2718 0.4593 1.0487 0.083 Uiso 1 1 calc R . . . .
 C7 C 0.3062(15) 0.3176(10) 1.0728(10) 0.101(6) Uani 1 1 d . U . . .
 H7A H 0.3284 0.3461 1.1108 0.151 Uiso 1 1 calc GR . . . .
 H7B H 0.3180 0.2752 1.0889 0.151 Uiso 1 1 calc GR . . . .
 H7C H 0.2507 0.3232 1.0558 0.151 Uiso 1 1 calc GR . . . .
 C9 C 0.3264(15) 0.2736(9) 0.9691(11) 0.104(7) Uani 1 1 d . U . . .
 H9A H 0.2714 0.2666 0.9487 0.156 Uiso 1 1 calc GR . . . .
 H9B H 0.3499 0.2375 0.9960 0.156 Uiso 1 1 calc GR . . . .
 H9C H 0.3494 0.2805 0.9327 0.156 Uiso 1 1 calc GR . . . .
 C8 C 0.3396(13) 0.3303(8) 1.0158(9) 0.081(5) Uani 1 1 d . U . . .
 H8 H 0.3958 0.3368 1.0363 0.097 Uiso 1 1 calc R . . . .
 C10 C 0.1434(8) 0.4096(7) 0.9378(7) 0.048(3) Uani 1 1 d . . . . .
 H10A H 0.1159 0.4417 0.9052 0.058 Uiso 1 1 calc R . . . .
 H10B H 0.1664 0.4295 0.9829 0.058 Uiso 1 1 calc R . . . .
 C11 C 0.0883(9) 0.3624(8) 0.9440(7) 0.056(4) Uani 1 1 d . . . . .
 H11A H 0.1146 0.3322 0.9796 0.067 Uiso 1 1 calc R . . . .
 H11B H 0.0473 0.3821 0.9583 0.067 Uiso 1 1 calc R . . . .
 C12 C 0.1482(13) 0.1240(7) 0.6695(8) 0.074(5) Uani 1 1 d . U . . .
 H12A H 0.1984 0.1083 0.6964 0.111 Uiso 1 1 calc GR . . . .
 H12B H 0.1510 0.1408 0.6262 0.111 Uiso 1 1 calc GR . . . .
 H12C H 0.1108 0.0905 0.6602 0.111 Uiso 1 1 calc GR . . . .
 C13 C 0.0455(10) 0.1985(7) 0.6673(7) 0.062(4) Uani 1 1 d . U . . .
 H13A H 0.0071 0.1663 0.6634 0.094 Uiso 1 1 calc GR . . . .
 H13B H 0.0468 0.2098 0.6216 0.094 Uiso 1 1 calc GR . . . .
 H13C H 0.0322 0.2347 0.6897 0.094 Uiso 1 1 calc GR . . . .
 C14 C 0.1237(10) 0.1747(7) 0.7098(7) 0.054(3) Uani 1 1 d . U . . .
 H14 H 0.1603 0.2095 0.7139 0.065 Uiso 1 1 calc R . . . .
 C15 C 0.0536(11) 0.0330(7) 0.7730(9) 0.073(5) Uani 1 1 d . U . . .
 H15A H 0.0313 0.0363 0.7232 0.110 Uiso 1 1 calc GR . . . .
 H15B H 0.0240 0.0035 0.7906 0.110 Uiso 1 1 calc GR . . . .
 H15C H 0.1066 0.0188 0.7844 0.110 Uiso 1 1 calc GR . . . .
 C16 C -0.0323(9) 0.1207(6) 0.7810(10) 0.072(5) Uani 1 1 d . U . . .
 H16A H -0.0352 0.1604 0.8028 0.108 Uiso 1 1 calc GR . . . .
 H16B H -0.0657 0.0910 0.7933 0.108 Uiso 1 1 calc GR . . . .
 H16C H -0.0487 0.1259 0.7312 0.108 Uiso 1 1 calc GR . . . .
 C17 C 0.0519(9) 0.0967(6) 0.8060(7) 0.050(3) Uani 1 1 d . U . . .
 H17 H 0.0626 0.0880 0.8560 0.060 Uiso 1 1 calc R . . . .
 C18 C 0.2305(10) 0.0969(8) 0.9216(8) 0.067(4) Uani 1 1 d . U . . .
 H18A H 0.2278 0.1356 0.9453 0.101 Uiso 1 1 calc GR . . . .
 H18B H 0.2801 0.0772 0.9433 0.101 Uiso 1 1 calc GR . . . .
 H18C H 0.1894 0.0694 0.9244 0.101 Uiso 1 1 calc GR . . . .
 C19 C 0.2914(10) 0.1456(8) 0.8371(9) 0.069(4) Uani 1 1 d . U . . .
 H19A H 0.2929 0.1432 0.7900 0.104 Uiso 1 1 calc GR . . . .
 H19B H 0.3379 0.1271 0.8682 0.104 Uiso 1 1 calc GR . . . .
 H19C H 0.2884 0.1889 0.8496 0.104 Uiso 1 1 calc GR . . . .
 C20 C 0.2212(9) 0.1109(7) 0.8429(8) 0.053(3) Uani 1 1 d . U . . .
 H20 H 0.2186 0.0706 0.8189 0.064 Uiso 1 1 calc R . . . .
 C21 C 0.0930(9) 0.2228(6) 0.9001(8) 0.054(4) Uani 1 1 d . . . . .
 H21A H 0.1345 0.2347 0.9420 0.065 Uiso 1 1 calc R . . . .
 H21B H 0.0752 0.1812 0.9074 0.065 Uiso 1 1 calc R . . . .
 C22 C 0.0271(8) 0.2682(6) 0.8880(8) 0.048(3) Uani 1 1 d . . . . .
 H22A H -0.0151 0.2561 0.8468 0.058 Uiso 1 1 calc R . . . .
 H22B H 0.0076 0.2681 0.9277 0.058 Uiso 1 1 calc R . . . .
 C23 C 0.1333(12) 0.5157(8) 0.7580(10) 0.086(6) Uani 1 1 d . U . . .
 H23A H 0.1346 0.4935 0.7999 0.129 Uiso 1 1 calc GR . . . .
 H23B H 0.1359 0.5601 0.7669 0.129 Uiso 1 1 calc GR . . . .
 H23C H 0.1769 0.5032 0.7434 0.129 Uiso 1 1 calc GR . . . .
 C24 C -0.0094(13) 0.5188(8) 0.7277(10) 0.087(5) Uani 1 1 d . U . . .
 H24A H -0.0576 0.5066 0.6937 0.130 Uiso 1 1 calc GR . . . .
 H24B H -0.0092 0.5634 0.7347 0.130 Uiso 1 1 calc GR . . . .
 H24C H -0.0042 0.4978 0.7711 0.130 Uiso 1 1 calc GR . . . .
 C25 C 0.0591(12) 0.5006(7) 0.7016(9) 0.070(4) Uani 1 1 d . U . . .
 H25 H 0.0565 0.5262 0.6604 0.084 Uiso 1 1 calc R . . . .
 C26 C -0.0407(13) 0.4432(11) 0.5410(10) 0.110(8) Uani 1 1 d . U . . .
 H26A H -0.0332 0.4870 0.5522 0.165 Uiso 1 1 calc GR . . . .
 H26B H -0.0907 0.4372 0.5064 0.165 Uiso 1 1 calc GR . . . .
 H26C H -0.0004 0.4288 0.5229 0.165 Uiso 1 1 calc GR . . . .
 C27 C -0.0600(12) 0.3425(9) 0.5807(10) 0.091(7) Uani 1 1 d . U . . .
 H27A H -0.0278 0.3277 0.5540 0.137 Uiso 1 1 calc GR . . . .
 H27B H -0.1137 0.3417 0.5521 0.137 Uiso 1 1 calc GR . . . .
 H27C H -0.0531 0.3159 0.6206 0.137 Uiso 1 1 calc GR . . . .
 C28 C -0.0374(12) 0.4075(9) 0.6042(9) 0.086(5) Uani 1 1 d . U . . .
 H28 H -0.0788 0.4242 0.6212 0.104 Uiso 1 1 calc R . . . .
 C29 C 0.1678(9) 0.4519(7) 0.6120(8) 0.059(4) Uani 1 1 d . U . . .
 H29A H 0.1322 0.4520 0.5653 0.088 Uiso 1 1 calc GR . . . .
 H29B H 0.2200 0.4461 0.6106 0.088 Uiso 1 1 calc GR . . . .
 H29C H 0.1643 0.4912 0.6342 0.088 Uiso 1 1 calc GR . . . .
 C30 C 0.1457(11) 0.3370(7) 0.6193(7) 0.062(4) Uani 1 1 d . U . . .
 H30A H 0.1391 0.3051 0.6506 0.093 Uiso 1 1 calc GR . . . .
 H30B H 0.1938 0.3302 0.6094 0.093 Uiso 1 1 calc GR . . . .
 H30C H 0.1030 0.3353 0.5765 0.093 Uiso 1 1 calc GR . . . .
 C31 C 0.1474(9) 0.3998(7) 0.6523(7) 0.053(3) Uani 1 1 d . U . . .
 H31 H 0.1897 0.3980 0.6968 0.064 Uiso 1 1 calc R . . . .
 C32 C -0.0148(8) 0.3533(6) 0.7575(7) 0.045(3) Uani 1 1 d . . . . .
 H32A H -0.0293 0.3098 0.7465 0.053 Uiso 1 1 calc R . . . .
 H32B H -0.0558 0.3795 0.7278 0.053 Uiso 1 1 calc R . . . .
 C33 C -0.0071(8) 0.3656(6) 0.8315(8) 0.052(4) Uani 1 1 d . . . . .
 H33A H 0.0026 0.4100 0.8410 0.063 Uiso 1 1 calc R . . . .
 H33B H -0.0558 0.3551 0.8397 0.063 Uiso 1 1 calc R . . . .
 C34 C 0.3150(9) 0.2853(7) 0.7493(7) 0.053(4) Uani 1 1 d . . . . .
 H34A H 0.2911 0.2633 0.7057 0.063 Uiso 1 1 calc R . . . .
 H34B H 0.3528 0.2575 0.7804 0.063 Uiso 1 1 calc R . . . .
 C35 C 0.3549(10) 0.3433(8) 0.7359(8) 0.058(4) Uani 1 1 d . . . . .
 H35A H 0.3160 0.3730 0.7097 0.070 Uiso 1 1 calc R . . . .
 H35B H 0.3833 0.3626 0.7801 0.070 Uiso 1 1 calc R . . . .
 C36 C 0.4091(8) 0.3297(7) 0.6968(8) 0.053(4) Uani 1 1 d . . . . .
 H36A H 0.4324 0.3688 0.6887 0.064 Uiso 1 1 calc R . . . .
 H36B H 0.3798 0.3126 0.6516 0.064 Uiso 1 1 calc R . . . .
 C37 C 0.4729(8) 0.2848(7) 0.7322(6) 0.045(3) Uani 1 1 d . . . . .
 H37A H 0.4519 0.2425 0.7250 0.054 Uiso 1 1 calc R . . . .
 H37B H 0.4890 0.2930 0.7821 0.054 Uiso 1 1 calc R . . . .
 C38 C 0.5759(8) 0.3514(6) 0.7183(6) 0.044(3) Uani 1 1 d . . . . .
 H38A H 0.6251 0.3511 0.7083 0.053 Uiso 1 1 calc R . . . .
 H38B H 0.5404 0.3781 0.6837 0.053 Uiso 1 1 calc R . . . .
 C39 C 0.5892(9) 0.3806(7) 0.7866(6) 0.054(4) Uani 1 1 d . . . . .
 H39A H 0.6151 0.4202 0.7878 0.080 Uiso 1 1 calc GR . . . .
 H39B H 0.6212 0.3536 0.8223 0.080 Uiso 1 1 calc GR . . . .
 H39C H 0.5401 0.3873 0.7947 0.080 Uiso 1 1 calc GR . . . .
 C40 C 0.5190(8) 0.2717(6) 0.6322(6) 0.043(3) Uani 1 1 d . . . . .
 H40A H 0.4918 0.2318 0.6250 0.052 Uiso 1 1 calc R . . . .
 H40B H 0.4825 0.3035 0.6071 0.052 Uiso 1 1 calc R . . . .
 C41 C 0.5843(9) 0.2682(9) 0.6031(7) 0.063(5) Uani 1 1 d . . . . .
 H41A H 0.5650 0.2551 0.5551 0.095 Uiso 1 1 calc GR . . . .
 H41B H 0.6220 0.2383 0.6293 0.095 Uiso 1 1 calc GR . . . .
 H41C H 0.6083 0.3087 0.6058 0.095 Uiso 1 1 calc GR . . . .
 C42 C 0.6039(9) 0.2427(6) 0.7504(7) 0.049(4) Uani 1 1 d . . . . .
 H42A H 0.6145 0.2528 0.7994 0.059 Uiso 1 1 calc R . . . .
 H42B H 0.6518 0.2488 0.7390 0.059 Uiso 1 1 calc R . . . .
 C43 C 0.5811(10) 0.1754(7) 0.7396(7) 0.060(4) Uani 1 1 d . . . . .
 H43A H 0.5747 0.1639 0.6920 0.090 Uiso 1 1 calc GR . . . .
 H43B H 0.5328 0.1691 0.7493 0.090 Uiso 1 1 calc GR . . . .
 H43C H 0.6210 0.1499 0.7704 0.090 Uiso 1 1 calc GR . . . .
 C44 C 0.3420(8) 0.3326(6) 0.4808(7) 0.045(3) Uani 1 1 d . . . . .
 C45 C 0.3218(9) 0.3737(6) 0.5247(6) 0.051(4) Uani 1 1 d . . . . .
 H45 H 0.2753 0.3671 0.5344 0.061 Uiso 1 1 calc R . . . .
 C46 C 0.3670(12) 0.4242(7) 0.5549(7) 0.067(5) Uani 1 1 d . . . . .
 H46 H 0.3506 0.4509 0.5842 0.080 Uiso 1 1 calc R . . . .
 C47 C 0.4360(11) 0.4354(7) 0.5421(7) 0.064(5) Uani 1 1 d . . . . .
 H47 H 0.4673 0.4693 0.5629 0.077 Uiso 1 1 calc R . . . .
 C48 C 0.4578(10) 0.3957(7) 0.4980(7) 0.060(4) Uani 1 1 d . . . . .
 H48 H 0.5034 0.4033 0.4870 0.072 Uiso 1 1 calc R . . . .
 C49 C 0.4123(7) 0.3448(6) 0.4703(7) 0.045(3) Uani 1 1 d . . . . .
 H49 H 0.4299 0.3170 0.4429 0.054 Uiso 1 1 calc R . . . .
 C50 C 0.2940(7) 0.2537(6) 0.3759(6) 0.036(3) Uani 1 1 d . . . . .
 C51 C 0.2837(7) 0.1922(6) 0.3475(6) 0.042(3) Uani 1 1 d . . . . .
 H51 H 0.2776 0.1594 0.3758 0.050 Uiso 1 1 calc R . . . .
 C52 C 0.2823(7) 0.1788(6) 0.2819(6) 0.041(3) Uani 1 1 d . . . . .
 H52 H 0.2742 0.1375 0.2663 0.049 Uiso 1 1 calc R . . . .
 C53 C 0.2920(8) 0.2226(7) 0.2393(6) 0.046(3) Uani 1 1 d . . . . .
 H53 H 0.2914 0.2119 0.1943 0.055 Uiso 1 1 calc R . . . .
 C54 C 0.3027(8) 0.2822(7) 0.2602(7) 0.049(3) Uani 1 1 d . . . . .
 H54 H 0.3097 0.3132 0.2301 0.059 Uiso 1 1 calc R . . . .
 C55 C 0.3034(8) 0.2975(7) 0.3268(6) 0.046(3) Uani 1 1 d . . . . .
 H55 H 0.3106 0.3395 0.3402 0.055 Uiso 1 1 calc R . . . .
 C56 C 0.1996(9) 0.2786(7) 0.4420(6) 0.051(4) Uani 1 1 d . . . . .
 C57 C 0.1536(9) 0.2298(9) 0.4471(7) 0.060(4) Uani 1 1 d . . . . .
 H57 H 0.1763 0.1903 0.4582 0.072 Uiso 1 1 calc R . . . .
 C58 C 0.0732(11) 0.2359(10) 0.4363(7) 0.069(5) Uani 1 1 d . . . . .
 H58 H 0.0442 0.2013 0.4419 0.083 Uiso 1 1 calc R . . . .
 C59 C 0.0377(11) 0.2926(12) 0.4177(8) 0.079(6) Uani 1 1 d . . . . .
 H59 H -0.0153 0.2976 0.4111 0.095 Uiso 1 1 calc R . . . .
 C60 C 0.0820(10) 0.3415(9) 0.4091(7) 0.069(5) Uani 1 1 d . . . . .
 H60 H 0.0585 0.3802 0.3946 0.082 Uiso 1 1 calc R . . . .
 C61 C 0.1607(9) 0.3352(8) 0.4213(7) 0.056(4) Uani 1 1 d . . . . .
 H61 H 0.1893 0.3700 0.4155 0.068 Uiso 1 1 calc R . . . .
 C62 C 0.3300(8) 0.2156(6) 0.5067(6) 0.039(3) Uani 1 1 d . . . . .
 C63 C 0.3105(8) 0.2076(5) 0.5658(6) 0.038(3) Uani 1 1 d . . . . .
 H63 H 0.2724 0.2335 0.5736 0.045 Uiso 1 1 calc R . . . .
 C64 C 0.3446(8) 0.1630(7) 0.6146(6) 0.049(4) Uani 1 1 d . . . . .
 H64 H 0.3296 0.1586 0.6546 0.058 Uiso 1 1 calc R . . . .
 C65 C 0.4005(9) 0.1252(7) 0.6044(7) 0.054(4) Uani 1 1 d . . . . .
 H65 H 0.4227 0.0936 0.6364 0.064 Uiso 1 1 calc R . . . .
 C66 C 0.4236(8) 0.1336(6) 0.5479(6) 0.043(3) Uani 1 1 d . . . . .
 H66 H 0.4627 0.1081 0.5416 0.052 Uiso 1 1 calc R . . . .
 C67 C 0.3906(7) 0.1791(6) 0.4988(6) 0.039(3) Uani 1 1 d . . . . .
 H67 H 0.4088 0.1853 0.4608 0.046 Uiso 1 1 calc R . . . .
 B1 B 0.2922(8) 0.2707(7) 0.4509(7) 0.035(3) Uani 1 1 d . . . . .
 O2 O 0.6879(9) 0.4184(6) 0.6457(9) 0.105(5) Uani 1 1 d D U . . .
 C68 C 0.7511(15) 0.4193(10) 0.6203(15) 0.122(8) Uani 1 1 d D U . . .
 H68A H 0.7451 0.3870 0.5851 0.146 Uiso 1 1 calc R . . . .
 H68B H 0.7989 0.4114 0.6579 0.146 Uiso 1 1 calc R . . . .
 C69 C 0.7543(15) 0.4807(9) 0.5900(13) 0.107(7) Uani 1 1 d D U . . .
 H69A H 0.8078 0.4936 0.5970 0.128 Uiso 1 1 calc R . . . .
 H69B H 0.7259 0.4812 0.5404 0.128 Uiso 1 1 calc R . . . .
 C70 C 0.7175(13) 0.5199(9) 0.6284(11) 0.092(5) Uani 1 1 d D U . . .
 H70A H 0.6955 0.5573 0.6022 0.111 Uiso 1 1 calc R . . . .
 H70B H 0.7537 0.5321 0.6732 0.111 Uiso 1 1 calc R . . . .
 C71 C 0.6569(13) 0.4787(9) 0.6369(13) 0.106(6) Uani 1 1 d D U . . .
 H71A H 0.6422 0.4910 0.6774 0.128 Uiso 1 1 calc R . . . .
 H71B H 0.6111 0.4805 0.5959 0.128 Uiso 1 1 calc R . . . .
 O0AA O 0.1276(11) 0.4255(9) 1.1122(9) 0.120(6) Uiso 1 1 d . . . . .
 C1AA C 0.1472(14) 0.5308(12) 1.1077(12) 0.106(7) Uiso 1 1 d . . . . .
 H1AA H 0.1249 0.5685 1.1207 0.127 Uiso 1 1 calc R . . . .
 H1AB H 0.1659 0.5404 1.0686 0.127 Uiso 1 1 calc R . . . .
 C2AA C 0.0914(14) 0.4811(11) 1.0906(12) 0.106(7) Uiso 1 1 d . . . . .
 H2AA H 0.0519 0.4882 1.1131 0.127 Uiso 1 1 calc R . . . .
 H2AB H 0.0660 0.4800 1.0405 0.127 Uiso 1 1 calc R . . . .
 C4AA C 0.1964(16) 0.4381(13) 1.1707(14) 0.124(9) Uiso 1 1 d . . . . .
 H4AA H 0.2406 0.4142 1.1667 0.149 Uiso 1 1 calc R . . . .
 H4AB H 0.1877 0.4274 1.2145 0.149 Uiso 1 1 calc R . . . .
 C3AA C 0.2100(14) 0.5063(11) 1.1668(12) 0.103(7) Uiso 1 1 d . . . . .
 H3AA H 0.2097 0.5267 1.2097 0.123 Uiso 1 1 calc R . . . .
 H3AB H 0.2602 0.5137 1.1599 0.123 Uiso 1 1 calc R . . . .

loop_
  _atom_site_aniso_label
  _atom_site_aniso_U_11
  _atom_site_aniso_U_22
  _atom_site_aniso_U_33
  _atom_site_aniso_U_23
  _atom_site_aniso_U_13
  _atom_site_aniso_U_12
 Th1 0.0398(2) 0.0266(2) 0.0375(2) -0.00223(18) 0.01680(16) -0.00184(19)
 Si1 0.054(2) 0.0352(18) 0.0399(17) -0.0002(15) 0.0037(15) -0.0009(17)
 Si2 0.048(2) 0.0260(16) 0.0508(19) -0.0034(14) 0.0143(15) -0.0021(15)
 Si3 0.051(2) 0.0332(18) 0.0442(18) -0.0002(15) 0.0048(15) -0.0029(16)
 O1 0.035(4) 0.047(5) 0.061(5) -0.007(4) 0.034(4) -0.008(4)
 N1 0.038(6) 0.040(6) 0.039(5) -0.005(5) 0.015(4) 0.010(5)
 N2 0.042(6) 0.034(5) 0.038(5) 0.001(4) 0.022(4) -0.004(5)
 N3 0.017(5) 0.031(5) 0.079(8) -0.003(5) 0.007(5) -0.015(4)
 N4 0.055(7) 0.036(6) 0.038(5) -0.004(4) 0.032(5) -0.006(5)
 N5 0.035(5) 0.049(6) 0.022(4) -0.007(4) 0.000(4) -0.006(5)
 C1 0.103(13) 0.109(13) 0.103(11) 0.020(10) 0.056(10) -0.006(11)
 C2 0.072(9) 0.21(3) 0.129(15) -0.010(16) 0.020(8) -0.028(9)
 C3 0.064(8) 0.075(9) 0.054(6) -0.019(6) 0.016(5) -0.014(7)
 C6 0.095(12) 0.051(7) 0.104(11) -0.018(7) 0.039(9) -0.015(7)
 C4 0.094(11) 0.107(14) 0.096(11) -0.051(10) 0.009(9) -0.001(9)
 C5 0.079(9) 0.051(6) 0.076(8) -0.024(6) 0.021(7) -0.019(6)
 C7 0.139(17) 0.088(13) 0.064(8) 0.015(8) 0.016(9) 0.001(12)
 C9 0.134(19) 0.068(8) 0.092(11) 0.002(8) 0.009(11) 0.015(9)
 C8 0.106(12) 0.059(7) 0.058(7) 0.012(5) 0.000(7) 0.011(7)
 C10 0.060(9) 0.044(8) 0.050(7) -0.025(6) 0.030(6) -0.010(7)
 C11 0.056(9) 0.063(10) 0.053(8) -0.017(7) 0.022(7) -0.012(8)
 C12 0.126(14) 0.046(8) 0.061(8) -0.001(6) 0.046(8) 0.012(9)
 C13 0.087(9) 0.039(7) 0.048(7) -0.016(6) 0.002(6) 0.000(7)
 C14 0.074(8) 0.042(6) 0.043(5) -0.007(5) 0.015(5) 0.004(6)
 C15 0.086(11) 0.035(6) 0.096(12) -0.020(7) 0.025(9) -0.006(6)
 C16 0.048(6) 0.028(6) 0.138(15) -0.010(8) 0.026(6) -0.026(5)
 C17 0.057(6) 0.039(6) 0.057(7) -0.013(5) 0.022(5) -0.013(5)
 C18 0.060(9) 0.065(10) 0.071(7) 0.007(7) 0.012(6) 0.004(8)
 C19 0.057(7) 0.063(10) 0.082(10) 0.005(8) 0.014(6) -0.005(7)
 C20 0.053(6) 0.037(7) 0.062(6) -0.003(5) 0.009(5) 0.002(5)
 C21 0.065(10) 0.031(7) 0.060(8) 0.005(7) 0.012(7) -0.003(7)
 C22 0.056(9) 0.029(7) 0.070(9) -0.013(7) 0.037(7) -0.015(6)
 C23 0.110(10) 0.049(9) 0.086(10) -0.024(8) 0.012(8) 0.005(8)
 C24 0.123(11) 0.050(9) 0.090(11) 0.015(8) 0.037(9) 0.023(8)
 C25 0.094(9) 0.043(6) 0.068(8) 0.001(6) 0.018(6) 0.006(6)
 C26 0.092(15) 0.121(14) 0.081(9) 0.030(9) -0.023(9) -0.020(12)
 C27 0.085(13) 0.085(9) 0.076(10) -0.003(7) -0.016(10) -0.026(8)
 C28 0.078(8) 0.082(9) 0.074(8) 0.008(6) -0.013(7) -0.013(7)
 C29 0.055(8) 0.052(7) 0.064(8) 0.010(6) 0.010(6) -0.001(6)
 C30 0.098(12) 0.048(6) 0.042(7) -0.003(5) 0.023(7) -0.006(6)
 C31 0.067(7) 0.050(6) 0.040(6) -0.003(5) 0.014(5) -0.008(5)
 C32 0.056(8) 0.034(7) 0.047(7) 0.003(6) 0.021(6) 0.003(6)
 C33 0.052(9) 0.025(6) 0.093(11) -0.001(7) 0.041(8) -0.004(6)
 C34 0.058(9) 0.054(9) 0.050(7) 0.024(7) 0.022(7) 0.003(8)
 C35 0.069(10) 0.060(10) 0.057(8) 0.002(7) 0.035(8) 0.003(9)
 C36 0.032(7) 0.061(10) 0.063(9) -0.009(7) 0.010(6) 0.002(7)
 C37 0.048(8) 0.054(8) 0.035(6) 0.003(6) 0.015(5) -0.010(7)
 C38 0.038(7) 0.048(8) 0.041(6) -0.006(6) 0.005(5) -0.002(6)
 C39 0.065(10) 0.051(9) 0.044(7) -0.008(7) 0.014(7) -0.001(8)
 C40 0.047(8) 0.043(7) 0.032(6) -0.001(6) 0.001(5) -0.002(6)
 C41 0.061(10) 0.096(13) 0.032(6) -0.013(8) 0.014(6) 0.020(10)
 C42 0.069(10) 0.030(7) 0.039(6) -0.004(6) 0.002(6) -0.004(7)
 C43 0.074(11) 0.045(8) 0.046(7) -0.010(7) -0.004(7) 0.005(8)
 C44 0.049(8) 0.029(7) 0.047(7) 0.006(6) -0.002(6) 0.013(6)
 C45 0.066(10) 0.038(7) 0.041(7) -0.005(6) 0.006(6) 0.003(7)
 C46 0.100(15) 0.048(9) 0.034(7) -0.002(7) -0.006(8) 0.005(10)
 C47 0.090(13) 0.032(8) 0.046(8) -0.003(6) -0.015(8) -0.006(8)
 C48 0.072(11) 0.042(8) 0.050(8) -0.009(7) -0.003(7) 0.002(8)
 C49 0.031(6) 0.041(7) 0.055(8) 0.017(6) 0.003(5) -0.003(6)
 C50 0.034(6) 0.035(7) 0.032(5) 0.004(5) 0.001(5) -0.003(5)
 C51 0.041(7) 0.042(7) 0.038(6) -0.004(6) 0.004(5) -0.007(6)
 C52 0.028(6) 0.043(7) 0.040(6) -0.010(6) -0.007(5) -0.002(6)
 C53 0.044(7) 0.063(9) 0.039(6) 0.009(6) 0.023(6) 0.000(7)
 C54 0.049(8) 0.049(8) 0.043(7) -0.012(6) 0.006(6) -0.005(7)
 C55 0.055(8) 0.041(7) 0.039(6) -0.004(6) 0.009(6) -0.009(7)
 C56 0.062(9) 0.052(9) 0.034(6) -0.005(6) 0.010(6) -0.006(8)
 C57 0.057(10) 0.073(11) 0.049(8) -0.012(8) 0.016(7) -0.006(9)
 C58 0.075(12) 0.097(14) 0.045(8) -0.013(9) 0.033(8) -0.037(11)
 C59 0.051(10) 0.14(2) 0.048(9) -0.006(11) 0.013(7) 0.001(12)
 C60 0.067(11) 0.092(13) 0.037(7) -0.010(8) 0.001(7) 0.031(10)
 C61 0.056(9) 0.061(10) 0.043(7) -0.009(7) 0.003(6) 0.014(8)
 C62 0.046(7) 0.038(7) 0.029(5) -0.004(5) 0.009(5) 0.007(6)
 C63 0.050(8) 0.021(6) 0.045(6) 0.003(5) 0.020(6) -0.002(5)
 C64 0.040(7) 0.066(10) 0.033(6) 0.023(6) 0.001(5) 0.003(7)
 C65 0.055(9) 0.055(9) 0.044(7) 0.014(7) 0.007(6) 0.002(8)
 C66 0.054(8) 0.035(7) 0.045(7) -0.002(6) 0.020(6) 0.004(6)
 C67 0.043(7) 0.040(7) 0.032(5) 0.000(5) 0.011(5) -0.003(6)
 B1 0.030(7) 0.038(8) 0.033(6) 0.002(6) 0.006(5) 0.012(6)
 O2 0.098(10) 0.077(7) 0.145(13) 0.042(8) 0.043(9) 0.008(7)
 C68 0.125(15) 0.082(9) 0.17(2) 0.045(10) 0.067(15) 0.013(9)
 C69 0.117(15) 0.077(10) 0.137(15) 0.033(10) 0.054(13) 0.005(9)
 C70 0.113(13) 0.073(8) 0.090(12) 0.038(8) 0.029(10) 0.013(8)
 C71 0.109(12) 0.084(9) 0.128(16) 0.049(9) 0.040(11) 0.018(8)

_geom_special_details
;
 All esds (except the esd in the dihedral angle between two l.s. planes)
 are estimated using the full covariance matrix.  The cell esds are taken
 into account individually in the estimation of esds in distances, angles
 and torsion angles; correlations between esds in cell parameters are only
 used when they are defined by crystal symmetry.  An approximate (isotropic)
 treatment of cell esds is used for estimating esds involving l.s. planes.
;
loop_
  _geom_bond_atom_site_label_1
  _geom_bond_atom_site_label_2
  _geom_bond_distance
  _geom_bond_site_symmetry_2
  _geom_bond_publ_flag
 Th1 O1 2.162(8) . ?
 Th1 N1 2.365(10) . ?
 Th1 N2 2.353(10) . ?
 Th1 N3 2.296(10) . ?
 Th1 N4 2.670(10) . ?
 Si1 N1 1.739(11) . ?
 Si1 C3 1.909(18) . ?
 Si1 C5 1.885(16) . ?
 Si1 C8 1.876(17) . ?
 Si2 N2 1.739(11) . ?
 Si2 C14 1.924(15) . ?
 Si2 C17 1.885(15) . ?
 Si2 C20 1.893(15) . ?
 Si3 N3 1.728(12) . ?
 Si3 C25 1.921(16) . ?
 Si3 C28 1.863(17) . ?
 Si3 C31 1.964(17) . ?
 O1 C34 1.430(17) . ?
 N1 C10 1.437(16) . ?
 N2 C21 1.438(18) . ?
 N3 C32 1.499(17) . ?
 N4 C11 1.471(16) . ?
 N4 C22 1.476(16) . ?
 N4 C33 1.457(18) . ?
 N5 C37 1.544(17) . ?
 N5 C38 1.502(17) . ?
 N5 C40 1.521(14) . ?
 N5 C42 1.513(16) . ?
 C1 H1A 0.9800 . ?
 C1 H1B 0.9800 . ?
 C1 H1C 0.9800 . ?
 C1 C3 1.54(3) . ?
 C2 H2A 0.9800 . ?
 C2 H2B 0.9800 . ?
 C2 H2C 0.9800 . ?
 C2 C3 1.53(3) . ?
 C3 H3 1.0000 . ?
 C6 H6A 0.9800 . ?
 C6 H6B 0.9800 . ?
 C6 H6C 0.9800 . ?
 C6 C5 1.48(2) . ?
 C4 H4A 0.9800 . ?
 C4 H4B 0.9800 . ?
 C4 H4C 0.9800 . ?
 C4 C5 1.56(2) . ?
 C5 H5 1.0000 . ?
 C7 H7A 0.9800 . ?
 C7 H7B 0.9800 . ?
 C7 H7C 0.9800 . ?
 C7 C8 1.51(3) . ?
 C9 H9A 0.9800 . ?
 C9 H9B 0.9800 . ?
 C9 H9C 0.9800 . ?
 C9 C8 1.54(3) . ?
 C8 H8 1.0000 . ?
 C10 H10A 0.9900 . ?
 C10 H10B 0.9900 . ?
 C10 C11 1.48(2) . ?
 C11 H11A 0.9900 . ?
 C11 H11B 0.9900 . ?
 C12 H12A 0.9800 . ?
 C12 H12B 0.9800 . ?
 C12 H12C 0.9800 . ?
 C12 C14 1.53(2) . ?
 C13 H13A 0.9800 . ?
 C13 H13B 0.9800 . ?
 C13 H13C 0.9800 . ?
 C13 C14 1.52(2) . ?
 C14 H14 1.0000 . ?
 C15 H15A 0.9800 . ?
 C15 H15B 0.9800 . ?
 C15 H15C 0.9800 . ?
 C15 C17 1.546(19) . ?
 C16 H16A 0.9800 . ?
 C16 H16B 0.9800 . ?
 C16 H16C 0.9800 . ?
 C16 C17 1.56(2) . ?
 C17 H17 1.0000 . ?
 C18 H18A 0.9800 . ?
 C18 H18B 0.9800 . ?
 C18 H18C 0.9800 . ?
 C18 C20 1.60(2) . ?
 C19 H19A 0.9800 . ?
 C19 H19B 0.9800 . ?
 C19 H19C 0.9800 . ?
 C19 C20 1.53(2) . ?
 C20 H20 1.0000 . ?
 C21 H21A 0.9900 . ?
 C21 H21B 0.9900 . ?
 C21 C22 1.52(2) . ?
 C22 H22A 0.9900 . ?
 C22 H22B 0.9900 . ?
 C23 H23A 0.9800 . ?
 C23 H23B 0.9800 . ?
 C23 H23C 0.9800 . ?
 C23 C25 1.53(2) . ?
 C24 H24A 0.9800 . ?
 C24 H24B 0.9800 . ?
 C24 H24C 0.9800 . ?
 C24 C25 1.57(3) . ?
 C25 H25 1.0000 . ?
 C26 H26A 0.9800 . ?
 C26 H26B 0.9800 . ?
 C26 H26C 0.9800 . ?
 C26 C28 1.50(3) . ?
 C27 H27A 0.9800 . ?
 C27 H27B 0.9800 . ?
 C27 H27C 0.9800 . ?
 C27 C28 1.51(2) . ?
 C28 H28 1.0000 . ?
 C29 H29A 0.9800 . ?
 C29 H29B 0.9800 . ?
 C29 H29C 0.9800 . ?
 C29 C31 1.52(2) . ?
 C30 H30A 0.9800 . ?
 C30 H30B 0.9800 . ?
 C30 H30C 0.9800 . ?
 C30 C31 1.52(2) . ?
 C31 H31 1.0000 . ?
 C32 H32A 0.9900 . ?
 C32 H32B 0.9900 . ?
 C32 C33 1.507(19) . ?
 C33 H33A 0.9900 . ?
 C33 H33B 0.9900 . ?
 C34 H34A 0.9900 . ?
 C34 H34B 0.9900 . ?
 C34 C35 1.53(2) . ?
 C35 H35A 0.9900 . ?
 C35 H35B 0.9900 . ?
 C35 C36 1.49(2) . ?
 C36 H36A 0.9900 . ?
 C36 H36B 0.9900 . ?
 C36 C37 1.528(19) . ?
 C37 H37A 0.9900 . ?
 C37 H37B 0.9900 . ?
 C38 H38A 0.9900 . ?
 C38 H38B 0.9900 . ?
 C38 C39 1.490(17) . ?
 C39 H39A 0.9800 . ?
 C39 H39B 0.9800 . ?
 C39 H39C 0.9800 . ?
 C40 H40A 0.9900 . ?
 C40 H40B 0.9900 . ?
 C40 C41 1.50(2) . ?
 C41 H41A 0.9800 . ?
 C41 H41B 0.9800 . ?
 C41 H41C 0.9800 . ?
 C42 H42A 0.9900 . ?
 C42 H42B 0.9900 . ?
 C42 C43 1.519(18) . ?
 C43 H43A 0.9800 . ?
 C43 H43B 0.9800 . ?
 C43 H43C 0.9800 . ?
 C44 C45 1.40(2) . ?
 C44 C49 1.40(2) . ?
 C44 B1 1.64(2) . ?
 C45 H45 0.9500 . ?
 C45 C46 1.40(2) . ?
 C46 H46 0.9500 . ?
 C46 C47 1.40(3) . ?
 C47 H47 0.9500 . ?
 C47 C48 1.40(2) . ?
 C48 H48 0.9500 . ?
 C48 C49 1.398(19) . ?
 C49 H49 0.9500 . ?
 C50 C51 1.448(17) . ?
 C50 C55 1.437(18) . ?
 C50 B1 1.595(18) . ?
 C51 H51 0.9500 . ?
 C51 C52 1.371(18) . ?
 C52 H52 0.9500 . ?
 C52 C53 1.344(19) . ?
 C53 H53 0.9500 . ?
 C53 C54 1.36(2) . ?
 C54 H54 0.9500 . ?
 C54 C55 1.404(18) . ?
 C55 H55 0.9500 . ?
 C56 C57 1.38(2) . ?
 C56 C61 1.42(2) . ?
 C56 B1 1.67(2) . ?
 C57 H57 0.9500 . ?
 C57 C58 1.43(2) . ?
 C58 H58 0.9500 . ?
 C58 C59 1.39(3) . ?
 C59 H59 0.9500 . ?
 C59 C60 1.39(3) . ?
 C60 H60 0.9500 . ?
 C60 C61 1.40(2) . ?
 C61 H61 0.9500 . ?
 C62 C63 1.381(17) . ?
 C62 C67 1.421(18) . ?
 C62 B1 1.655(18) . ?
 C63 H63 0.9500 . ?
 C63 C64 1.397(17) . ?
 C64 H64 0.9500 . ?
 C64 C65 1.38(2) . ?
 C65 H65 0.9500 . ?
 C65 C66 1.368(19) . ?
 C66 H66 0.9500 . ?
 C66 C67 1.408(18) . ?
 C67 H67 0.9500 . ?
 O2 C68 1.42(2) . ?
 O2 C71 1.418(19) . ?
 C68 H68A 0.9900 . ?
 C68 H68B 0.9900 . ?
 C68 C69 1.48(2) . ?
 C69 H69A 0.9900 . ?
 C69 H69B 0.9900 . ?
 C69 C70 1.46(3) . ?
 C70 H70A 0.9900 . ?
 C70 H70B 0.9900 . ?
 C70 C71 1.48(2) . ?
 C71 H71A 0.9900 . ?
 C71 H71B 0.9900 . ?
 O0AA C2AA 1.38(3) . ?
 O0AA C4AA 1.48(3) . ?
 C1AA H1AA 0.9900 . ?
 C1AA H1AB 0.9900 . ?
 C1AA C2AA 1.46(3) . ?
 C1AA C3AA 1.49(3) . ?
 C2AA H2AA 0.9900 . ?
 C2AA H2AB 0.9900 . ?
 C4AA H4AA 0.9900 . ?
 C4AA H4AB 0.9900 . ?
 C4AA C3AA 1.51(3) . ?
 C3AA H3AA 0.9900 . ?
 C3AA H3AB 0.9900 . ?

loop_
  _geom_angle_atom_site_label_1
  _geom_angle_atom_site_label_2
  _geom_angle_atom_site_label_3
  _geom_angle
  _geom_angle_site_symmetry_1
  _geom_angle_site_symmetry_3
  _geom_angle_publ_flag
 O1 Th1 N1 109.4(4) . . ?
 O1 Th1 N2 105.9(4) . . ?
 O1 Th1 N3 115.8(4) . . ?
 O1 Th1 N4 172.7(3) . . ?
 N1 Th1 N4 68.9(3) . . ?
 N2 Th1 N1 113.5(4) . . ?
 N2 Th1 N4 69.3(3) . . ?
 N3 Th1 N1 105.6(4) . . ?
 N3 Th1 N2 106.8(3) . . ?
 N3 Th1 N4 71.3(4) . . ?
 N1 Si1 C3 108.3(6) . . ?
 N1 Si1 C5 113.0(7) . . ?
 N1 Si1 C8 109.8(8) . . ?
 C5 Si1 C3 113.2(8) . . ?
 C8 Si1 C3 103.4(10) . . ?
 C8 Si1 C5 108.7(8) . . ?
 N2 Si2 C14 106.0(6) . . ?
 N2 Si2 C17 111.8(6) . . ?
 N2 Si2 C20 112.7(6) . . ?
 C17 Si2 C14 113.7(7) . . ?
 C17 Si2 C20 104.5(7) . . ?
 C20 Si2 C14 108.2(7) . . ?
 N3 Si3 C25 112.7(7) . . ?
 N3 Si3 C28 112.9(8) . . ?
 N3 Si3 C31 105.1(6) . . ?
 C25 Si3 C31 105.0(8) . . ?
 C28 Si3 C25 105.2(9) . . ?
 C28 Si3 C31 115.7(9) . . ?
 C34 O1 Th1 173.3(9) . . ?
 Si1 N1 Th1 125.9(5) . . ?
 C10 N1 Th1 115.7(8) . . ?
 C10 N1 Si1 118.2(8) . . ?
 Si2 N2 Th1 126.5(5) . . ?
 C21 N2 Th1 112.8(8) . . ?
 C21 N2 Si2 120.7(9) . . ?
 Si3 N3 Th1 129.7(6) . . ?
 C32 N3 Th1 113.7(8) . . ?
 C32 N3 Si3 116.5(8) . . ?
 C11 N4 Th1 107.8(8) . . ?
 C11 N4 C22 112.1(11) . . ?
 C22 N4 Th1 108.3(7) . . ?
 C33 N4 Th1 106.4(7) . . ?
 C33 N4 C11 112.1(11) . . ?
 C33 N4 C22 109.9(11) . . ?
 C38 N5 C37 108.5(10) . . ?
 C38 N5 C40 109.2(10) . . ?
 C38 N5 C42 109.5(9) . . ?
 C40 N5 C37 107.6(9) . . ?
 C42 N5 C37 109.5(10) . . ?
 C42 N5 C40 112.6(10) . . ?
 H1A C1 H1B 109.5 . . ?
 H1A C1 H1C 109.5 . . ?
 H1B C1 H1C 109.5 . . ?
 C3 C1 H1A 109.5 . . ?
 C3 C1 H1B 109.5 . . ?
 C3 C1 H1C 109.5 . . ?
 H2A C2 H2B 109.5 . . ?
 H2A C2 H2C 109.5 . . ?
 H2B C2 H2C 109.5 . . ?
 C3 C2 H2A 109.5 . . ?
 C3 C2 H2B 109.5 . . ?
 C3 C2 H2C 109.5 . . ?
 Si1 C3 H3 107.6 . . ?
 C1 C3 Si1 111.9(14) . . ?
 C1 C3 H3 107.6 . . ?
 C2 C3 Si1 115.6(14) . . ?
 C2 C3 C1 106.2(19) . . ?
 C2 C3 H3 107.6 . . ?
 H6A C6 H6B 109.5 . . ?
 H6A C6 H6C 109.5 . . ?
 H6B C6 H6C 109.5 . . ?
 C5 C6 H6A 109.5 . . ?
 C5 C6 H6B 109.5 . . ?
 C5 C6 H6C 109.5 . . ?
 H4A C4 H4B 109.5 . . ?
 H4A C4 H4C 109.5 . . ?
 H4B C4 H4C 109.5 . . ?
 C5 C4 H4A 109.5 . . ?
 C5 C4 H4B 109.5 . . ?
 C5 C4 H4C 109.5 . . ?
 Si1 C5 H5 105.3 . . ?
 C6 C5 Si1 115.6(13) . . ?
 C6 C5 C4 111.8(16) . . ?
 C6 C5 H5 105.3 . . ?
 C4 C5 Si1 112.4(14) . . ?
 C4 C5 H5 105.3 . . ?
 H7A C7 H7B 109.5 . . ?
 H7A C7 H7C 109.5 . . ?
 H7B C7 H7C 109.5 . . ?
 C8 C7 H7A 109.5 . . ?
 C8 C7 H7B 109.5 . . ?
 C8 C7 H7C 109.5 . . ?
 H9A C9 H9B 109.5 . . ?
 H9A C9 H9C 109.5 . . ?
 H9B C9 H9C 109.5 . . ?
 C8 C9 H9A 109.5 . . ?
 C8 C9 H9B 109.5 . . ?
 C8 C9 H9C 109.5 . . ?
 Si1 C8 H8 108.5 . . ?
 C7 C8 Si1 113.7(16) . . ?
 C7 C8 C9 108.5(19) . . ?
 C7 C8 H8 108.5 . . ?
 C9 C8 Si1 108.9(12) . . ?
 C9 C8 H8 108.5 . . ?
 N1 C10 H10A 109.1 . . ?
 N1 C10 H10B 109.1 . . ?
 N1 C10 C11 112.6(12) . . ?
 H10A C10 H10B 107.8 . . ?
 C11 C10 H10A 109.1 . . ?
 C11 C10 H10B 109.1 . . ?
 N4 C11 C10 110.8(12) . . ?
 N4 C11 H11A 109.5 . . ?
 N4 C11 H11B 109.5 . . ?
 C10 C11 H11A 109.5 . . ?
 C10 C11 H11B 109.5 . . ?
 H11A C11 H11B 108.1 . . ?
 H12A C12 H12B 109.5 . . ?
 H12A C12 H12C 109.5 . . ?
 H12B C12 H12C 109.5 . . ?
 C14 C12 H12A 109.5 . . ?
 C14 C12 H12B 109.5 . . ?
 C14 C12 H12C 109.5 . . ?
 H13A C13 H13B 109.5 . . ?
 H13A C13 H13C 109.5 . . ?
 H13B C13 H13C 109.5 . . ?
 C14 C13 H13A 109.5 . . ?
 C14 C13 H13B 109.5 . . ?
 C14 C13 H13C 109.5 . . ?
 Si2 C14 H14 106.5 . . ?
 C12 C14 Si2 115.1(11) . . ?
 C12 C14 H14 106.5 . . ?
 C13 C14 Si2 112.9(12) . . ?
 C13 C14 C12 108.7(13) . . ?
 C13 C14 H14 106.5 . . ?
 H15A C15 H15B 109.5 . . ?
 H15A C15 H15C 109.5 . . ?
 H15B C15 H15C 109.5 . . ?
 C17 C15 H15A 109.5 . . ?
 C17 C15 H15B 109.5 . . ?
 C17 C15 H15C 109.5 . . ?
 H16A C16 H16B 109.5 . . ?
 H16A C16 H16C 109.5 . . ?
 H16B C16 H16C 109.5 . . ?
 C17 C16 H16A 109.5 . . ?
 C17 C16 H16B 109.5 . . ?
 C17 C16 H16C 109.5 . . ?
 Si2 C17 H17 105.0 . . ?
 C15 C17 Si2 116.2(12) . . ?
 C15 C17 C16 108.0(12) . . ?
 C15 C17 H17 105.0 . . ?
 C16 C17 Si2 116.4(10) . . ?
 C16 C17 H17 105.0 . . ?
 H18A C18 H18B 109.5 . . ?
 H18A C18 H18C 109.5 . . ?
 H18B C18 H18C 109.5 . . ?
 C20 C18 H18A 109.5 . . ?
 C20 C18 H18B 109.5 . . ?
 C20 C18 H18C 109.5 . . ?
 H19A C19 H19B 109.5 . . ?
 H19A C19 H19C 109.5 . . ?
 H19B C19 H19C 109.5 . . ?
 C20 C19 H19A 109.5 . . ?
 C20 C19 H19B 109.5 . . ?
 C20 C19 H19C 109.5 . . ?
 Si2 C20 H20 107.8 . . ?
 C18 C20 Si2 109.9(11) . . ?
 C18 C20 H20 107.8 . . ?
 C19 C20 Si2 113.3(10) . . ?
 C19 C20 C18 110.1(13) . . ?
 C19 C20 H20 107.8 . . ?
 N2 C21 H21A 109.5 . . ?
 N2 C21 H21B 109.5 . . ?
 N2 C21 C22 110.9(11) . . ?
 H21A C21 H21B 108.0 . . ?
 C22 C21 H21A 109.5 . . ?
 C22 C21 H21B 109.5 . . ?
 N4 C22 C21 109.1(11) . . ?
 N4 C22 H22A 109.9 . . ?
 N4 C22 H22B 109.9 . . ?
 C21 C22 H22A 109.9 . . ?
 C21 C22 H22B 109.9 . . ?
 H22A C22 H22B 108.3 . . ?
 H23A C23 H23B 109.5 . . ?
 H23A C23 H23C 109.5 . . ?
 H23B C23 H23C 109.5 . . ?
 C25 C23 H23A 109.5 . . ?
 C25 C23 H23B 109.5 . . ?
 C25 C23 H23C 109.5 . . ?
 H24A C24 H24B 109.5 . . ?
 H24A C24 H24C 109.5 . . ?
 H24B C24 H24C 109.5 . . ?
 C25 C24 H24A 109.5 . . ?
 C25 C24 H24B 109.5 . . ?
 C25 C24 H24C 109.5 . . ?
 Si3 C25 H25 108.6 . . ?
 C23 C25 Si3 111.9(12) . . ?
 C23 C25 C24 108.1(16) . . ?
 C23 C25 H25 108.6 . . ?
 C24 C25 Si3 111.1(13) . . ?
 C24 C25 H25 108.6 . . ?
 H26A C26 H26B 109.5 . . ?
 H26A C26 H26C 109.5 . . ?
 H26B C26 H26C 109.5 . . ?
 C28 C26 H26A 109.5 . . ?
 C28 C26 H26B 109.5 . . ?
 C28 C26 H26C 109.5 . . ?
 H27A C27 H27B 109.5 . . ?
 H27A C27 H27C 109.5 . . ?
 H27B C27 H27C 109.5 . . ?
 C28 C27 H27A 109.5 . . ?
 C28 C27 H27B 109.5 . . ?
 C28 C27 H27C 109.5 . . ?
 Si3 C28 H28 106.7 . . ?
 C26 C28 Si3 114.9(15) . . ?
 C26 C28 C27 105.9(17) . . ?
 C26 C28 H28 106.7 . . ?
 C27 C28 Si3 115.4(14) . . ?
 C27 C28 H28 106.7 . . ?
 H29A C29 H29B 109.5 . . ?
 H29A C29 H29C 109.5 . . ?
 H29B C29 H29C 109.5 . . ?
 C31 C29 H29A 109.5 . . ?
 C31 C29 H29B 109.5 . . ?
 C31 C29 H29C 109.5 . . ?
 H30A C30 H30B 109.5 . . ?
 H30A C30 H30C 109.5 . . ?
 H30B C30 H30C 109.5 . . ?
 C31 C30 H30A 109.5 . . ?
 C31 C30 H30B 109.5 . . ?
 C31 C30 H30C 109.5 . . ?
 Si3 C31 H31 105.9 . . ?
 C29 C31 Si3 113.1(11) . . ?
 C29 C31 C30 113.7(13) . . ?
 C29 C31 H31 105.9 . . ?
 C30 C31 Si3 111.5(12) . . ?
 C30 C31 H31 105.9 . . ?
 N3 C32 H32A 109.5 . . ?
 N3 C32 H32B 109.5 . . ?
 N3 C32 C33 110.8(11) . . ?
 H32A C32 H32B 108.1 . . ?
 C33 C32 H32A 109.5 . . ?
 C33 C32 H32B 109.5 . . ?
 N4 C33 C32 112.6(11) . . ?
 N4 C33 H33A 109.1 . . ?
 N4 C33 H33B 109.1 . . ?
 C32 C33 H33A 109.1 . . ?
 C32 C33 H33B 109.1 . . ?
 H33A C33 H33B 107.8 . . ?
 O1 C34 H34A 109.8 . . ?
 O1 C34 H34B 109.8 . . ?
 O1 C34 C35 109.5(12) . . ?
 H34A C34 H34B 108.2 . . ?
 C35 C34 H34A 109.8 . . ?
 C35 C34 H34B 109.8 . . ?
 C34 C35 H35A 109.2 . . ?
 C34 C35 H35B 109.2 . . ?
 H35A C35 H35B 107.9 . . ?
 C36 C35 C34 112.1(14) . . ?
 C36 C35 H35A 109.2 . . ?
 C36 C35 H35B 109.2 . . ?
 C35 C36 H36A 108.6 . . ?
 C35 C36 H36B 108.6 . . ?
 C35 C36 C37 114.5(13) . . ?
 H36A C36 H36B 107.6 . . ?
 C37 C36 H36A 108.6 . . ?
 C37 C36 H36B 108.6 . . ?
 N5 C37 H37A 108.4 . . ?
 N5 C37 H37B 108.4 . . ?
 C36 C37 N5 115.6(11) . . ?
 C36 C37 H37A 108.4 . . ?
 C36 C37 H37B 108.4 . . ?
 H37A C37 H37B 107.4 . . ?
 N5 C38 H38A 107.8 . . ?
 N5 C38 H38B 107.8 . . ?
 H38A C38 H38B 107.1 . . ?
 C39 C38 N5 118.0(12) . . ?
 C39 C38 H38A 107.8 . . ?
 C39 C38 H38B 107.8 . . ?
 C38 C39 H39A 109.5 . . ?
 C38 C39 H39B 109.5 . . ?
 C38 C39 H39C 109.5 . . ?
 H39A C39 H39B 109.5 . . ?
 H39A C39 H39C 109.5 . . ?
 H39B C39 H39C 109.5 . . ?
 N5 C40 H40A 109.0 . . ?
 N5 C40 H40B 108.9 . . ?
 H40A C40 H40B 107.8 . . ?
 C41 C40 N5 113.1(11) . . ?
 C41 C40 H40A 108.9 . . ?
 C41 C40 H40B 108.9 . . ?
 C40 C41 H41A 109.5 . . ?
 C40 C41 H41B 109.5 . . ?
 C40 C41 H41C 109.5 . . ?
 H41A C41 H41B 109.5 . . ?
 H41A C41 H41C 109.5 . . ?
 H41B C41 H41C 109.5 . . ?
 N5 C42 H42A 108.7 . . ?
 N5 C42 H42B 108.7 . . ?
 N5 C42 C43 114.3(11) . . ?
 H42A C42 H42B 107.6 . . ?
 C43 C42 H42A 108.7 . . ?
 C43 C42 H42B 108.7 . . ?
 C42 C43 H43A 109.5 . . ?
 C42 C43 H43B 109.5 . . ?
 C42 C43 H43C 109.5 . . ?
 H43A C43 H43B 109.5 . . ?
 H43A C43 H43C 109.5 . . ?
 H43B C43 H43C 109.5 . . ?
 C45 C44 C49 115.0(13) . . ?
 C45 C44 B1 122.4(14) . . ?
 C49 C44 B1 122.2(13) . . ?
 C44 C45 H45 118.5 . . ?
 C46 C45 C44 123.1(17) . . ?
 C46 C45 H45 118.5 . . ?
 C45 C46 H46 119.9 . . ?
 C47 C46 C45 120.2(16) . . ?
 C47 C46 H46 119.9 . . ?
 C46 C47 H47 120.8 . . ?
 C46 C47 C48 118.5(15) . . ?
 C48 C47 H47 120.8 . . ?
 C47 C48 H48 120.2 . . ?
 C49 C48 C47 119.6(18) . . ?
 C49 C48 H48 120.2 . . ?
 C44 C49 H49 118.2 . . ?
 C48 C49 C44 123.5(16) . . ?
 C48 C49 H49 118.2 . . ?
 C51 C50 B1 124.3(11) . . ?
 C55 C50 C51 111.0(11) . . ?
 C55 C50 B1 124.7(11) . . ?
 C50 C51 H51 118.2 . . ?
 C52 C51 C50 123.5(12) . . ?
 C52 C51 H51 118.2 . . ?
 C51 C52 H52 119.1 . . ?
 C53 C52 C51 121.7(13) . . ?
 C53 C52 H52 119.1 . . ?
 C52 C53 H53 119.9 . . ?
 C52 C53 C54 120.2(13) . . ?
 C54 C53 H53 119.9 . . ?
 C53 C54 H54 120.3 . . ?
 C53 C54 C55 119.4(14) . . ?
 C55 C54 H54 120.3 . . ?
 C50 C55 H55 117.9 . . ?
 C54 C55 C50 124.1(13) . . ?
 C54 C55 H55 117.9 . . ?
 C57 C56 C61 115.1(15) . . ?
 C57 C56 B1 122.9(14) . . ?
 C61 C56 B1 121.6(14) . . ?
 C56 C57 H57 118.5 . . ?
 C56 C57 C58 123.0(18) . . ?
 C58 C57 H57 118.5 . . ?
 C57 C58 H58 120.1 . . ?
 C59 C58 C57 119.9(17) . . ?
 C59 C58 H58 120.1 . . ?
 C58 C59 H59 121.0 . . ?
 C60 C59 C58 118.1(17) . . ?
 C60 C59 H59 121.0 . . ?
 C59 C60 H60 119.3 . . ?
 C59 C60 C61 121.4(18) . . ?
 C61 C60 H60 119.3 . . ?
 C56 C61 H61 118.8 . . ?
 C60 C61 C56 122.4(17) . . ?
 C60 C61 H61 118.8 . . ?
 C63 C62 C67 117.4(11) . . ?
 C63 C62 B1 122.2(11) . . ?
 C67 C62 B1 120.0(11) . . ?
 C62 C63 H63 118.8 . . ?
 C62 C63 C64 122.4(13) . . ?
 C64 C63 H63 118.8 . . ?
 C63 C64 H64 120.2 . . ?
 C65 C64 C63 119.6(13) . . ?
 C65 C64 H64 120.2 . . ?
 C64 C65 H65 120.3 . . ?
 C66 C65 C64 119.5(13) . . ?
 C66 C65 H65 120.3 . . ?
 C65 C66 H66 119.2 . . ?
 C65 C66 C67 121.6(13) . . ?
 C67 C66 H66 119.2 . . ?
 C62 C67 H67 120.4 . . ?
 C66 C67 C62 119.3(12) . . ?
 C66 C67 H67 120.4 . . ?
 C44 B1 C56 113.0(11) . . ?
 C44 B1 C62 105.6(9) . . ?
 C50 B1 C44 112.0(11) . . ?
 C50 B1 C56 104.3(9) . . ?
 C50 B1 C62 111.9(10) . . ?
 C62 B1 C56 110.2(11) . . ?
 C68 O2 C71 106.5(17) . . ?
 O2 C68 H68A 110.0 . . ?
 O2 C68 H68B 110.0 . . ?
 O2 C68 C69 108.3(19) . . ?
 H68A C68 H68B 108.4 . . ?
 C69 C68 H68A 110.0 . . ?
 C69 C68 H68B 110.0 . . ?
 C68 C69 H69A 111.3 . . ?
 C68 C69 H69B 111.3 . . ?
 H69A C69 H69B 109.2 . . ?
 C70 C69 C68 102.2(19) . . ?
 C70 C69 H69A 111.3 . . ?
 C70 C69 H69B 111.3 . . ?
 C69 C70 H70A 111.4 . . ?
 C69 C70 H70B 111.4 . . ?
 C69 C70 C71 101.8(18) . . ?
 H70A C70 H70B 109.3 . . ?
 C71 C70 H70A 111.4 . . ?
 C71 C70 H70B 111.4 . . ?
 O2 C71 C70 106.6(17) . . ?
 O2 C71 H71A 110.4 . . ?
 O2 C71 H71B 110.4 . . ?
 C70 C71 H71A 110.4 . . ?
 C70 C71 H71B 110.4 . . ?
 H71A C71 H71B 108.6 . . ?
 C2AA O0AA C4AA 108(2) . . ?
 H1AA C1AA H1AB 109.0 . . ?
 C2AA C1AA H1AA 111.0 . . ?
 C2AA C1AA H1AB 111.0 . . ?
 C2AA C1AA C3AA 104(2) . . ?
 C3AA C1AA H1AA 111.0 . . ?
 C3AA C1AA H1AB 111.0 . . ?
 O0AA C2AA C1AA 110(2) . . ?
 O0AA C2AA H2AA 109.7 . . ?
 O0AA C2AA H2AB 109.7 . . ?
 C1AA C2AA H2AA 109.7 . . ?
 C1AA C2AA H2AB 109.7 . . ?
 H2AA C2AA H2AB 108.2 . . ?
 O0AA C4AA H4AA 110.8 . . ?
 O0AA C4AA H4AB 110.8 . . ?
 O0AA C4AA C3AA 105(2) . . ?
 H4AA C4AA H4AB 108.9 . . ?
 C3AA C4AA H4AA 110.8 . . ?
 C3AA C4AA H4AB 110.8 . . ?
 C1AA C3AA C4AA 107(2) . . ?
 C1AA C3AA H3AA 110.3 . . ?
 C1AA C3AA H3AB 110.3 . . ?
 C4AA C3AA H3AA 110.3 . . ?
 C4AA C3AA H3AB 110.3 . . ?
 H3AA C3AA H3AB 108.5 . . ?

loop_
  _geom_torsion_atom_site_label_1
  _geom_torsion_atom_site_label_2
  _geom_torsion_atom_site_label_3
  _geom_torsion_atom_site_label_4
  _geom_torsion
  _geom_torsion_site_symmetry_1
  _geom_torsion_site_symmetry_2
  _geom_torsion_site_symmetry_3
  _geom_torsion_site_symmetry_4
  _geom_torsion_publ_flag
 Th1 N1 C10 C11 48.0(14) . . . . ?
 Th1 N2 C21 C22 57.5(13) . . . . ?
 Th1 N3 C32 C33 51.3(13) . . . . ?
 Th1 N4 C11 C10 36.2(15) . . . . ?
 Th1 N4 C22 C21 32.2(12) . . . . ?
 Th1 N4 C33 C32 32.8(12) . . . . ?
 Si1 N1 C10 C11 -127.0(11) . . . . ?
 Si2 N2 C21 C22 -125.5(10) . . . . ?
 Si3 N3 C32 C33 -127.5(10) . . . . ?
 O1 C34 C35 C36 -173.5(12) . . . . ?
 N1 Si1 C5 C6 -62.2(17) . . . . ?
 N1 Si1 C5 C4 167.8(14) . . . . ?
 N1 Si1 C8 C7 -69.3(16) . . . . ?
 N1 Si1 C8 C9 51.7(19) . . . . ?
 N1 C10 C11 N4 -57.0(17) . . . . ?
 N2 Si2 C17 C15 -178.2(11) . . . . ?
 N2 Si2 C17 C16 52.9(13) . . . . ?
 N2 Si2 C20 C18 58.3(12) . . . . ?
 N2 Si2 C20 C19 -65.3(13) . . . . ?
 N2 C21 C22 N4 -60.1(14) . . . . ?
 N3 Si3 C28 C26 -172.8(17) . . . . ?
 N3 Si3 C28 C27 -49(2) . . . . ?
 N3 C32 C33 N4 -56.8(14) . . . . ?
 C3 Si1 N1 Th1 39.8(9) . . . . ?
 C3 Si1 N1 C10 -145.7(11) . . . . ?
 C3 Si1 C5 C6 61.4(17) . . . . ?
 C3 Si1 C5 C4 -68.7(17) . . . . ?
 C3 Si1 C8 C7 175.2(15) . . . . ?
 C3 Si1 C8 C9 -63.7(19) . . . . ?
 C5 Si1 N1 Th1 166.0(8) . . . . ?
 C5 Si1 N1 C10 -19.5(13) . . . . ?
 C5 Si1 C8 C7 54.7(18) . . . . ?
 C5 Si1 C8 C9 175.8(17) . . . . ?
 C8 Si1 N1 Th1 -72.4(10) . . . . ?
 C8 Si1 N1 C10 102.0(12) . . . . ?
 C8 Si1 C5 C6 175.6(16) . . . . ?
 C8 Si1 C5 C4 45.6(18) . . . . ?
 C11 N4 C22 C21 -86.6(14) . . . . ?
 C11 N4 C33 C32 150.4(12) . . . . ?
 C14 Si2 N2 Th1 -28.7(9) . . . . ?
 C14 Si2 N2 C21 154.7(11) . . . . ?
 C14 Si2 C17 C15 61.8(14) . . . . ?
 C14 Si2 C17 C16 -67.2(13) . . . . ?
 C14 Si2 C20 C18 175.2(10) . . . . ?
 C14 Si2 C20 C19 51.5(13) . . . . ?
 C17 Si2 N2 Th1 -153.2(7) . . . . ?
 C17 Si2 N2 C21 30.2(12) . . . . ?
 C17 Si2 C20 C18 -63.3(11) . . . . ?
 C17 Si2 C20 C19 173.1(11) . . . . ?
 C20 Si2 N2 Th1 89.5(8) . . . . ?
 C20 Si2 N2 C21 -87.1(12) . . . . ?
 C20 Si2 C17 C15 -56.0(13) . . . . ?
 C20 Si2 C17 C16 175.0(12) . . . . ?
 C22 N4 C11 C10 155.2(13) . . . . ?
 C22 N4 C33 C32 -84.3(13) . . . . ?
 C25 Si3 N3 Th1 -93.3(10) . . . . ?
 C25 Si3 N3 C32 85.2(11) . . . . ?
 C25 Si3 C28 C26 64(2) . . . . ?
 C25 Si3 C28 C27 -172.5(18) . . . . ?
 C28 Si3 N3 Th1 147.6(10) . . . . ?
 C28 Si3 N3 C32 -33.9(13) . . . . ?
 C31 Si3 N3 Th1 20.5(9) . . . . ?
 C31 Si3 N3 C32 -160.9(9) . . . . ?
 C31 Si3 C28 C26 -52(2) . . . . ?
 C31 Si3 C28 C27 72(2) . . . . ?
 C33 N4 C11 C10 -80.6(15) . . . . ?
 C33 N4 C22 C21 148.0(12) . . . . ?
 C34 C35 C36 C37 -59.6(18) . . . . ?
 C35 C36 C37 N5 -159.0(12) . . . . ?
 C37 N5 C38 C39 50.7(14) . . . . ?
 C37 N5 C40 C41 -176.1(13) . . . . ?
 C37 N5 C42 C43 66.2(15) . . . . ?
 C38 N5 C37 C36 57.5(13) . . . . ?
 C38 N5 C40 C41 66.4(15) . . . . ?
 C38 N5 C42 C43 -175.0(12) . . . . ?
 C40 N5 C37 C36 -60.4(14) . . . . ?
 C40 N5 C38 C39 167.6(12) . . . . ?
 C40 N5 C42 C43 -53.4(17) . . . . ?
 C42 N5 C37 C36 176.9(11) . . . . ?
 C42 N5 C38 C39 -68.8(15) . . . . ?
 C42 N5 C40 C41 -55.4(16) . . . . ?
 C44 C45 C46 C47 0(2) . . . . ?
 C45 C44 C49 C48 -3.3(18) . . . . ?
 C45 C44 B1 C50 147.3(12) . . . . ?
 C45 C44 B1 C56 29.8(16) . . . . ?
 C45 C44 B1 C62 -90.6(13) . . . . ?
 C45 C46 C47 C48 1(2) . . . . ?
 C46 C47 C48 C49 -3(2) . . . . ?
 C47 C48 C49 C44 4(2) . . . . ?
 C49 C44 C45 C46 1.4(19) . . . . ?
 C49 C44 B1 C50 -39.7(15) . . . . ?
 C49 C44 B1 C56 -157.2(11) . . . . ?
 C49 C44 B1 C62 82.3(14) . . . . ?
 C50 C51 C52 C53 1(2) . . . . ?
 C51 C50 C55 C54 0.0(19) . . . . ?
 C51 C50 B1 C44 153.8(12) . . . . ?
 C51 C50 B1 C56 -83.6(14) . . . . ?
 C51 C50 B1 C62 35.4(17) . . . . ?
 C51 C52 C53 C54 -1(2) . . . . ?
 C52 C53 C54 C55 0(2) . . . . ?
 C53 C54 C55 C50 0(2) . . . . ?
 C55 C50 C51 C52 -0.9(19) . . . . ?
 C55 C50 B1 C44 -28.3(16) . . . . ?
 C55 C50 B1 C56 94.3(15) . . . . ?
 C55 C50 B1 C62 -146.7(13) . . . . ?
 C56 C57 C58 C59 2(2) . . . . ?
 C57 C56 C61 C60 2(2) . . . . ?
 C57 C56 B1 C44 -151.0(13) . . . . ?
 C57 C56 B1 C50 87.1(15) . . . . ?
 C57 C56 B1 C62 -33.1(17) . . . . ?
 C57 C58 C59 C60 1(2) . . . . ?
 C58 C59 C60 C61 -3(2) . . . . ?
 C59 C60 C61 C56 1(2) . . . . ?
 C61 C56 C57 C58 -4(2) . . . . ?
 C61 C56 B1 C44 36.0(16) . . . . ?
 C61 C56 B1 C50 -85.9(14) . . . . ?
 C61 C56 B1 C62 153.9(12) . . . . ?
 C62 C63 C64 C65 0(2) . . . . ?
 C63 C62 C67 C66 5.1(18) . . . . ?
 C63 C62 B1 C44 82.9(15) . . . . ?
 C63 C62 B1 C50 -155.0(12) . . . . ?
 C63 C62 B1 C56 -39.5(16) . . . . ?
 C63 C64 C65 C66 2(2) . . . . ?
 C64 C65 C66 C67 -1(2) . . . . ?
 C65 C66 C67 C62 -2(2) . . . . ?
 C67 C62 C63 C64 -4.1(19) . . . . ?
 C67 C62 B1 C44 -90.0(14) . . . . ?
 C67 C62 B1 C50 32.2(16) . . . . ?
 C67 C62 B1 C56 147.7(12) . . . . ?
 B1 C44 C45 C46 174.9(12) . . . . ?
 B1 C44 C49 C48 -176.8(11) . . . . ?
 B1 C50 C51 C52 177.2(11) . . . . ?
 B1 C50 C55 C54 -178.1(13) . . . . ?
 B1 C56 C57 C58 -177.0(12) . . . . ?
 B1 C56 C61 C60 175.6(12) . . . . ?
 B1 C62 C63 C64 -177.1(12) . . . . ?
 B1 C62 C67 C66 178.2(11) . . . . ?
 O2 C68 C69 C70 27(3) . . . . ?
 C68 O2 C71 C70 -19(3) . . . . ?
 C68 C69 C70 C71 -37(3) . . . . ?
 C69 C70 C71 O2 36(2) . . . . ?
 C71 O2 C68 C69 -5(3) . . . . ?
 O0AA C4AA C3AA C1AA 2(3) . . . . ?
 C2AA O0AA C4AA C3AA -17(3) . . . . ?
 C2AA C1AA C3AA C4AA 13(3) . . . . ?
 C4AA O0AA C2AA C1AA 27(3) . . . . ?
 C3AA C1AA C2AA O0AA -25(3) . . . . ?

_shelx_res_file
;
    thepwa.res created by SHELXL-2014/7

TITL thepwa_a.res in P2(1)/n
REM Old TITL THEPWA in P21/n #14
REM SHELXT solution in P2(1)/n
REM R1 0.186, Rweak 0.022, Alpha 0.114, Orientation as input
REM Formula found by SHELXT: C65 B N16 O2 Si3 Th
CELL 1.54184 18.422786 21.737475 20.557736 90 108.1905 90
ZERR 4 0.001308 0.001288 0.001336 0 0.0068 0
LATT 1
SYMM 0.5-X,0.5+Y,0.5-Z
SFAC C H B N O Si Th
UNIT 300 536 4 20 12 12 4
SADI O2 C71 O2 C68
SADI C71 C70 C69 C68
SADI O2 C71 O2 C68
SADI C71 C70 C69 C68
RIGU Si1 Si3 C1 C2 C3 C6 C4 C5 C7 C9 C8 C23 C24 C25 C26 C27 C28 C29 C30 C31 =
 O2 C68 C69 C70 C71
RIGU C16 C17 C15 Si2 C20 C19 C18 C14 C13 C12
RIGU Si2 C17 C15 C16 C12 C14 C13 C18 C20 C19

L.S. 16
PLAN  40
TEMP -153(2)
BOND $H
LIST 6
MORE -1
CONF
fmap 2
acta
OMIT 1 0 1
OMIT -1 1 1
OMIT 1 1 0
OMIT 0 1 1
OMIT 0 2 0
OMIT -16 17 4
REM <olex2.extras>
REM <HklSrc "%.\\THEPWA.hkl">
REM </olex2.extras>

WGHT    0.064800   13.308301
FVAR       0.17836
TH1   7    0.162969    0.319022    0.818215    11.00000    0.03980    0.02658 =
         0.03749   -0.00223    0.01680   -0.00184
SI1   6    0.297440    0.399450    0.962871    11.00000    0.05358    0.03519 =
         0.03990   -0.00018    0.00368   -0.00094
SI2   6    0.128114    0.152904    0.801681    11.00000    0.04816    0.02602 =
         0.05085   -0.00343    0.01426   -0.00213
SI3   6    0.053644    0.415360    0.675845    11.00000    0.05150    0.03323 =
         0.04417   -0.00021    0.00480   -0.00294
O1    5    0.257813    0.301912    0.779849    11.00000    0.03536    0.04731 =
         0.06089   -0.00696    0.03380   -0.00805
N1    4    0.203249    0.384520    0.914672    11.00000    0.03811    0.04035 =
         0.03903   -0.00475    0.01511    0.00971
N2    4    0.121888    0.221723    0.842750    11.00000    0.04151    0.03398 =
         0.03788    0.00148    0.02165   -0.00363
N3    4    0.058771    0.366494    0.743439    11.00000    0.01729    0.03071 =
         0.07907   -0.00251    0.00676   -0.01519
N4    4    0.054553    0.330330    0.878468    11.00000    0.05492    0.03588 =
         0.03775   -0.00439    0.03152   -0.00607
N5    4    0.544366    0.287097    0.708196    11.00000    0.03534    0.04891 =
         0.02164   -0.00698    0.00043   -0.00569
C1    1    0.328370    0.459780    0.850530    11.00000    0.10342    0.10856 =
         0.10322    0.02030    0.05630   -0.00558
AFIX 137
H1A   2    0.272399    0.459521    0.833579    11.00000   -1.50000
H1B   2    0.348486    0.454471    0.812025    11.00000   -1.50000
H1C   2    0.346196    0.499076    0.873284    11.00000   -1.50000
AFIX   0
C2    1    0.442214    0.417658    0.935795    11.00000    0.07211    0.21333 =
         0.12861   -0.00972    0.02029   -0.02790
AFIX 137
H2A   2    0.452416    0.461962    0.940234    11.00000   -1.50000
H2B   2    0.470702    0.399269    0.907624    11.00000   -1.50000
H2C   2    0.458338    0.398647    0.981293    11.00000   -1.50000
AFIX   0
C3    1    0.356650    0.406882    0.901819    11.00000    0.06425    0.07466 =
         0.05412   -0.01892    0.01563   -0.01373
AFIX  13
H3    2    0.350653    0.367780    0.875027    11.00000   -1.20000
AFIX   0
C6    1    0.281802    0.527378    0.987134    11.00000    0.09459    0.05068 =
         0.10406   -0.01760    0.03873   -0.01493
AFIX 137
H6A   2    0.315752    0.539308    0.960883    11.00000   -1.50000
H6B   2    0.283424    0.558891    1.021651    11.00000   -1.50000
H6C   2    0.229430    0.523421    0.956146    11.00000   -1.50000
AFIX   0
C4    1    0.388260    0.472407    1.075053    11.00000    0.09384    0.10703 =
         0.09555   -0.05109    0.00894   -0.00145
AFIX 137
H4A   2    0.398975    0.434932    1.102932    11.00000   -1.50000
H4B   2    0.390316    0.508116    1.104675    11.00000   -1.50000
H4C   2    0.426483    0.477094    1.051264    11.00000   -1.50000
AFIX   0
C5    1    0.307171    0.467761    1.021443    11.00000    0.07917    0.05056 =
         0.07641   -0.02428    0.02099   -0.01882
AFIX  13
H5    2    0.271805    0.459292    1.048690    11.00000   -1.20000
AFIX   0
C7    1    0.306247    0.317620    1.072821    11.00000    0.13865    0.08838 =
         0.06447    0.01525    0.01612    0.00122
AFIX 137
H7A   2    0.328388    0.346146    1.110754    11.00000   -1.50000
H7B   2    0.317989    0.275231    1.088898    11.00000   -1.50000
H7C   2    0.250716    0.323242    1.055848    11.00000   -1.50000
AFIX   0
C9    1    0.326351    0.273606    0.969062    11.00000    0.13377    0.06776 =
         0.09205    0.00190    0.00871    0.01521
AFIX 137
H9A   2    0.271352    0.266593    0.948671    11.00000   -1.50000
H9B   2    0.349900    0.237509    0.995989    11.00000   -1.50000
H9C   2    0.349370    0.280524    0.932666    11.00000   -1.50000
AFIX   0
C8    1    0.339554    0.330298    1.015833    11.00000    0.10627    0.05910 =
         0.05828    0.01166   -0.00022    0.01107
AFIX  13
H8    2    0.395841    0.336792    1.036343    11.00000   -1.20000
AFIX   0
C10   1    0.143432    0.409608    0.937790    11.00000    0.05988    0.04366 =
         0.05045   -0.02507    0.03018   -0.00975
AFIX  23
H10A  2    0.115906    0.441675    0.905185    11.00000   -1.20000
H10B  2    0.166434    0.429458    0.982891    11.00000   -1.20000
AFIX   0
C11   1    0.088279    0.362371    0.943985    11.00000    0.05649    0.06319 =
         0.05258   -0.01694    0.02218   -0.01238
AFIX  23
H11A  2    0.114566    0.332203    0.979635    11.00000   -1.20000
H11B  2    0.047252    0.382113    0.958262    11.00000   -1.20000
AFIX   0
C12   1    0.148175    0.124047    0.669528    11.00000    0.12623    0.04582 =
         0.06095   -0.00097    0.04611    0.01201
AFIX 137
H12A  2    0.198431    0.108283    0.696393    11.00000   -1.50000
H12B  2    0.151037    0.140848    0.626159    11.00000   -1.50000
H12C  2    0.110760    0.090523    0.660196    11.00000   -1.50000
AFIX   0
C13   1    0.045484    0.198540    0.667314    11.00000    0.08693    0.03851 =
         0.04824   -0.01558    0.00154    0.00014
AFIX 137
H13A  2    0.007109    0.166345    0.663372    11.00000   -1.50000
H13B  2    0.046820    0.209844    0.621553    11.00000   -1.50000
H13C  2    0.032224    0.234750    0.689665    11.00000   -1.50000
AFIX   0
C14   1    0.123678    0.174728    0.709832    11.00000    0.07445    0.04218 =
         0.04290   -0.00663    0.01512    0.00420
AFIX  13
H14   2    0.160348    0.209517    0.713887    11.00000   -1.20000
AFIX   0
C15   1    0.053601    0.033005    0.773020    11.00000    0.08553    0.03509 =
         0.09613   -0.01982    0.02454   -0.00580
AFIX 137
H15A  2    0.031308    0.036347    0.723197    11.00000   -1.50000
H15B  2    0.024003    0.003542    0.790565    11.00000   -1.50000
H15C  2    0.106574    0.018773    0.784360    11.00000   -1.50000
AFIX   0
C16   1   -0.032274    0.120736    0.780996    11.00000    0.04774    0.02800 =
         0.13835   -0.01024    0.02555   -0.02576
AFIX 137
H16A  2   -0.035150    0.160368    0.802783    11.00000   -1.50000
H16B  2   -0.065746    0.090996    0.793346    11.00000   -1.50000
H16C  2   -0.048676    0.125938    0.731161    11.00000   -1.50000
AFIX   0
C17   1    0.051895    0.096653    0.806045    11.00000    0.05747    0.03886 =
         0.05659   -0.01322    0.02156   -0.01318
AFIX  13
H17   2    0.062624    0.088048    0.855950    11.00000   -1.20000
AFIX   0
C18   1    0.230530    0.096916    0.921621    11.00000    0.05981    0.06522 =
         0.07129    0.00719    0.01235    0.00380
AFIX 137
H18A  2    0.227784    0.135553    0.945306    11.00000   -1.50000
H18B  2    0.280055    0.077228    0.943308    11.00000   -1.50000
H18C  2    0.189449    0.069413    0.924394    11.00000   -1.50000
AFIX   0
C19   1    0.291439    0.145643    0.837124    11.00000    0.05671    0.06291 =
         0.08201    0.00493    0.01373   -0.00458
AFIX 137
H19A  2    0.292900    0.143154    0.789951    11.00000   -1.50000
H19B  2    0.337874    0.127104    0.868152    11.00000   -1.50000
H19C  2    0.288409    0.188861    0.849601    11.00000   -1.50000
AFIX   0
C20   1    0.221208    0.110909    0.842867    11.00000    0.05337    0.03733 =
         0.06238   -0.00298    0.00912    0.00202
AFIX  13
H20   2    0.218620    0.070562    0.818879    11.00000   -1.20000
AFIX   0
C21   1    0.092963    0.222829    0.900125    11.00000    0.06529    0.03093 =
         0.06004    0.00533    0.01232   -0.00311
AFIX  23
H21A  2    0.134477    0.234684    0.941951    11.00000   -1.20000
H21B  2    0.075158    0.181175    0.907370    11.00000   -1.20000
AFIX   0
C22   1    0.027136    0.268240    0.888016    11.00000    0.05648    0.02939 =
         0.07033   -0.01298    0.03696   -0.01460
AFIX  23
H22A  2   -0.015068    0.256109    0.846823    11.00000   -1.20000
H22B  2    0.007573    0.268123    0.927728    11.00000   -1.20000
AFIX   0
C23   1    0.133265    0.515710    0.757983    11.00000    0.10993    0.04938 =
         0.08631   -0.02399    0.01226    0.00455
AFIX 137
H23A  2    0.134647    0.493539    0.799860    11.00000   -1.50000
H23B  2    0.135865    0.560075    0.766897    11.00000   -1.50000
H23C  2    0.176902    0.503202    0.743407    11.00000   -1.50000
AFIX   0
C24   1   -0.009434    0.518839    0.727738    11.00000    0.12275    0.04997 =
         0.08970    0.01458    0.03667    0.02300
AFIX 137
H24A  2   -0.057633    0.506634    0.693709    11.00000   -1.50000
H24B  2   -0.009246    0.563444    0.734716    11.00000   -1.50000
H24C  2   -0.004198    0.497813    0.771135    11.00000   -1.50000
AFIX   0
C25   1    0.059075    0.500622    0.701558    11.00000    0.09430    0.04252 =
         0.06752    0.00061    0.01838    0.00575
AFIX  13
H25   2    0.056470    0.526164    0.660433    11.00000   -1.20000
AFIX   0
C26   1   -0.040704    0.443204    0.540960    11.00000    0.09241    0.12145 =
         0.08054    0.03010   -0.02303   -0.01952
AFIX 137
H26A  2   -0.033172    0.487025    0.552249    11.00000   -1.50000
H26B  2   -0.090661    0.437163    0.506423    11.00000   -1.50000
H26C  2   -0.000414    0.428758    0.522862    11.00000   -1.50000
AFIX   0
C27   1   -0.059979    0.342510    0.580654    11.00000    0.08457    0.08505 =
         0.07567   -0.00261   -0.01630   -0.02582
AFIX 137
H27A  2   -0.027769    0.327675    0.553966    11.00000   -1.50000
H27B  2   -0.113663    0.341728    0.552110    11.00000   -1.50000
H27C  2   -0.053140    0.315913    0.620616    11.00000   -1.50000
AFIX   0
C28   1   -0.037441    0.407525    0.604174    11.00000    0.07763    0.08233 =
         0.07417    0.00837   -0.01278   -0.01269
AFIX  13
H28   2   -0.078811    0.424166    0.621167    11.00000   -1.20000
AFIX   0
C29   1    0.167772    0.451908    0.612018    11.00000    0.05458    0.05179 =
         0.06435    0.01014    0.00960   -0.00078
AFIX 137
H29A  2    0.132163    0.452026    0.565268    11.00000   -1.50000
H29B  2    0.220000    0.446148    0.610557    11.00000   -1.50000
H29C  2    0.164287    0.491205    0.634220    11.00000   -1.50000
AFIX   0
C30   1    0.145670    0.337006    0.619282    11.00000    0.09776    0.04801 =
         0.04177   -0.00308    0.02297   -0.00586
AFIX 137
H30A  2    0.139099    0.305055    0.650608    11.00000   -1.50000
H30B  2    0.193776    0.330167    0.609441    11.00000   -1.50000
H30C  2    0.102989    0.335304    0.576538    11.00000   -1.50000
AFIX   0
C31   1    0.147449    0.399829    0.652267    11.00000    0.06700    0.05034 =
         0.03974   -0.00305    0.01403   -0.00850
AFIX  13
H31   2    0.189704    0.398002    0.696774    11.00000   -1.20000
AFIX   0
C32   1   -0.014814    0.353321    0.757489    11.00000    0.05556    0.03443 =
         0.04729    0.00276    0.02126    0.00322
AFIX  23
H32A  2   -0.029287    0.309789    0.746473    11.00000   -1.20000
H32B  2   -0.055834    0.379542    0.727826    11.00000   -1.20000
AFIX   0
C33   1   -0.007079    0.365567    0.831500    11.00000    0.05199    0.02514 =
         0.09292   -0.00123    0.04081   -0.00380
AFIX  23
H33A  2    0.002570    0.409975    0.841035    11.00000   -1.20000
H33B  2   -0.055792    0.355123    0.839715    11.00000   -1.20000
AFIX   0
C34   1    0.314992    0.285332    0.749344    11.00000    0.05815    0.05417 =
         0.04957    0.02359    0.02200    0.00269
AFIX  23
H34A  2    0.291069    0.263309    0.705746    11.00000   -1.20000
H34B  2    0.352819    0.257527    0.780361    11.00000   -1.20000
AFIX   0
C35   1    0.354931    0.343266    0.735874    11.00000    0.06942    0.05956 =
         0.05673    0.00193    0.03536    0.00278
AFIX  23
H35A  2    0.316022    0.372997    0.709710    11.00000   -1.20000
H35B  2    0.383276    0.362575    0.780134    11.00000   -1.20000
AFIX   0
C36   1    0.409076    0.329717    0.696821    11.00000    0.03170    0.06130 =
         0.06267   -0.00891    0.00994    0.00186
AFIX  23
H36A  2    0.432394    0.368827    0.688686    11.00000   -1.20000
H36B  2    0.379807    0.312596    0.651614    11.00000   -1.20000
AFIX   0
C37   1    0.472921    0.284768    0.732234    11.00000    0.04791    0.05435 =
         0.03463    0.00280    0.01472   -0.00996
AFIX  23
H37A  2    0.451897    0.242506    0.725018    11.00000   -1.20000
H37B  2    0.489034    0.293001    0.782076    11.00000   -1.20000
AFIX   0
C38   1    0.575890    0.351363    0.718331    11.00000    0.03761    0.04815 =
         0.04109   -0.00552    0.00474   -0.00183
AFIX  23
H38A  2    0.625094    0.351120    0.708342    11.00000   -1.20000
H38B  2    0.540450    0.378055    0.683675    11.00000   -1.20000
AFIX   0
C39   1    0.589208    0.380610    0.786639    11.00000    0.06454    0.05078 =
         0.04351   -0.00761    0.01437   -0.00109
AFIX 137
H39A  2    0.615089    0.420175    0.787816    11.00000   -1.50000
H39B  2    0.621186    0.353590    0.822325    11.00000   -1.50000
H39C  2    0.540104    0.387297    0.794693    11.00000   -1.50000
AFIX   0
C40   1    0.518984    0.271748    0.632236    11.00000    0.04680    0.04276 =
         0.03246   -0.00136    0.00130   -0.00150
AFIX  23
H40A  2    0.491821    0.231802    0.625050    11.00000   -1.20000
H40B  2    0.482489    0.303534    0.607056    11.00000   -1.20000
AFIX   0
C41   1    0.584279    0.268153    0.603050    11.00000    0.06117    0.09581 =
         0.03208   -0.01305    0.01448    0.01989
AFIX 137
H41A  2    0.565041    0.255104    0.555079    11.00000   -1.50000
H41B  2    0.622012    0.238315    0.629260    11.00000   -1.50000
H41C  2    0.608313    0.308699    0.605802    11.00000   -1.50000
AFIX   0
C42   1    0.603867    0.242742    0.750352    11.00000    0.06939    0.02950 =
         0.03894   -0.00361    0.00212   -0.00382
AFIX  23
H42A  2    0.614538    0.252842    0.799408    11.00000   -1.20000
H42B  2    0.651796    0.248809    0.739003    11.00000   -1.20000
AFIX   0
C43   1    0.581069    0.175423    0.739567    11.00000    0.07372    0.04536 =
         0.04621   -0.00987   -0.00389    0.00520
AFIX 137
H43A  2    0.574667    0.163904    0.692012    11.00000   -1.50000
H43B  2    0.532823    0.169050    0.749308    11.00000   -1.50000
H43C  2    0.621013    0.149897    0.770428    11.00000   -1.50000
AFIX   0

C44   1    0.342029    0.332639    0.480826    11.00000    0.04856    0.02905 =
         0.04692    0.00552   -0.00233    0.01302
C45   1    0.321840    0.373741    0.524698    11.00000    0.06619    0.03776 =
         0.04124   -0.00538    0.00627    0.00301
AFIX  43
H45   2    0.275319    0.367062    0.534420    11.00000   -1.20000
AFIX   0
C46   1    0.366954    0.424176    0.554885    11.00000    0.10011    0.04803 =
         0.03397   -0.00238   -0.00575    0.00538
AFIX  43
H46   2    0.350645    0.450866    0.584179    11.00000   -1.20000
AFIX   0
C47   1    0.435955    0.435447    0.542103    11.00000    0.08955    0.03239 =
         0.04593   -0.00340   -0.01455   -0.00642
AFIX  43
H47   2    0.467267    0.469293    0.562865    11.00000   -1.20000
AFIX   0
C48   1    0.457840    0.395728    0.498023    11.00000    0.07222    0.04211 =
         0.05020   -0.00854   -0.00320    0.00151
AFIX  43
H48   2    0.503407    0.403304    0.486973    11.00000   -1.20000
AFIX   0
C49   1    0.412272    0.344813    0.470318    11.00000    0.03124    0.04124 =
         0.05495    0.01728    0.00338   -0.00347
AFIX  43
H49   2    0.429852    0.316979    0.442906    11.00000   -1.20000
AFIX   0
C50   1    0.293960    0.253731    0.375904    11.00000    0.03404    0.03504 =
         0.03180    0.00378    0.00069   -0.00274
C51   1    0.283704    0.192217    0.347519    11.00000    0.04064    0.04178 =
         0.03761   -0.00426    0.00396   -0.00666
AFIX  43
H51   2    0.277635    0.159351    0.375839    11.00000   -1.20000
AFIX   0
C52   1    0.282278    0.178835    0.281943    11.00000    0.02841    0.04262 =
         0.03960   -0.01015   -0.00711   -0.00166
AFIX  43
H52   2    0.274198    0.137523    0.266269    11.00000   -1.20000
AFIX   0
C53   1    0.292009    0.222616    0.239272    11.00000    0.04355    0.06317 =
         0.03883    0.00858    0.02309    0.00031
AFIX  43
H53   2    0.291403    0.211905    0.194304    11.00000   -1.20000
AFIX   0
C54   1    0.302720    0.282200    0.260231    11.00000    0.04882    0.04909 =
         0.04270   -0.01228    0.00606   -0.00513
AFIX  43
H54   2    0.309659    0.313182    0.230121    11.00000   -1.20000
AFIX   0
C55   1    0.303432    0.297521    0.326797    11.00000    0.05508    0.04052 =
         0.03914   -0.00409    0.00897   -0.00865
AFIX  43
H55   2    0.310628    0.339476    0.340210    11.00000   -1.20000
AFIX   0
C56   1    0.199557    0.278569    0.442007    11.00000    0.06218    0.05197 =
         0.03430   -0.00459    0.01014   -0.00571
C57   1    0.153623    0.229787    0.447059    11.00000    0.05741    0.07312 =
         0.04889   -0.01179    0.01600   -0.00611
AFIX  43
H57   2    0.176329    0.190345    0.458152    11.00000   -1.20000
AFIX   0
C58   1    0.073172    0.235912    0.436328    11.00000    0.07532    0.09703 =
         0.04479   -0.01344    0.03329   -0.03677
AFIX  43
H58   2    0.044175    0.201320    0.441932    11.00000   -1.20000
AFIX   0
C59   1    0.037714    0.292585    0.417707    11.00000    0.05058    0.13714 =
         0.04791   -0.00647    0.01306    0.00092
AFIX  43
H59   2   -0.015336    0.297589    0.411092    11.00000   -1.20000
AFIX   0
C60   1    0.082018    0.341523    0.409090    11.00000    0.06657    0.09179 =
         0.03727   -0.01017    0.00142    0.03063
AFIX  43
H60   2    0.058469    0.380182    0.394592    11.00000   -1.20000
AFIX   0
C61   1    0.160731    0.335176    0.421300    11.00000    0.05566    0.06143 =
         0.04337   -0.00917    0.00294    0.01412
AFIX  43
H61   2    0.189250    0.370012    0.415528    11.00000   -1.20000
AFIX   0
C62   1    0.329988    0.215624    0.506741    11.00000    0.04634    0.03834 =
         0.02915   -0.00404    0.00934    0.00666
C63   1    0.310469    0.207636    0.565824    11.00000    0.05037    0.02143 =
         0.04475    0.00263    0.02010   -0.00208
AFIX  43
H63   2    0.272404    0.233484    0.573568    11.00000   -1.20000
AFIX   0
C64   1    0.344619    0.162967    0.614609    11.00000    0.04006    0.06595 =
         0.03292    0.02277    0.00128    0.00329
AFIX  43
H64   2    0.329568    0.158567    0.654553    11.00000   -1.20000
AFIX   0
C65   1    0.400509    0.125160    0.604402    11.00000    0.05498    0.05542 =
         0.04405    0.01382    0.00656    0.00195
AFIX  43
H65   2    0.422710    0.093601    0.636394    11.00000   -1.20000
AFIX   0
C66   1    0.423557    0.133576    0.547877    11.00000    0.05359    0.03462 =
         0.04461   -0.00218    0.02030    0.00363
AFIX  43
H66   2    0.462724    0.108093    0.541586    11.00000   -1.20000
AFIX   0
C67   1    0.390631    0.179088    0.498814    11.00000    0.04347    0.04020 =
         0.03231   -0.00020    0.01145   -0.00308
AFIX  43
H67   2    0.408757    0.185304    0.460826    11.00000   -1.20000
AFIX   0
B1    3    0.292202    0.270702    0.450876    11.00000    0.02997    0.03782 =
         0.03306    0.00227    0.00558    0.01180

O2    5    0.687885    0.418374    0.645650    11.00000    0.09763    0.07702 =
         0.14524    0.04219    0.04337    0.00824
C68   1    0.751062    0.419349    0.620255    11.00000    0.12511    0.08154 =
         0.17304    0.04532    0.06734    0.01311
AFIX  23
H68A  2    0.745133    0.386999    0.585076    11.00000   -1.20000
H68B  2    0.798908    0.411397    0.657911    11.00000   -1.20000
AFIX   0
C69   1    0.754341    0.480710    0.589997    11.00000    0.11701    0.07651 =
         0.13691    0.03296    0.05377    0.00549
AFIX  23
H69A  2    0.807769    0.493638    0.596990    11.00000   -1.20000
H69B  2    0.725911    0.481172    0.540414    11.00000   -1.20000
AFIX   0
C70   1    0.717484    0.519917    0.628395    11.00000    0.11283    0.07292 =
         0.08967    0.03817    0.02897    0.01262
AFIX  23
H70A  2    0.695467    0.557345    0.602198    11.00000   -1.20000
H70B  2    0.753725    0.532052    0.673210    11.00000   -1.20000
AFIX   0
C71   1    0.656917    0.478668    0.636874    11.00000    0.10884    0.08418 =
         0.12815    0.04880    0.04009    0.01782
AFIX  23
H71A  2    0.642190    0.491019    0.677378    11.00000   -1.20000
H71B  2    0.611068    0.480535    0.595914    11.00000   -1.20000
AFIX   0

O0AA  5    0.127552    0.425479    1.112171    11.00000    0.11988
C1AA  1    0.147170    0.530816    1.107656    11.00000    0.10570
AFIX  23
H1AA  2    0.124861    0.568492    1.120684    11.00000   -1.20000
H1AB  2    0.165878    0.540363    1.068579    11.00000   -1.20000
AFIX   0
C2AA  1    0.091412    0.481101    1.090577    11.00000    0.10551
AFIX  23
H2AA  2    0.051877    0.488248    1.113119    11.00000   -1.20000
H2AB  2    0.065971    0.480041    1.040463    11.00000   -1.20000
AFIX   0
C4AA  1    0.196403    0.438082    1.170693    11.00000    0.12384
AFIX  23
H4AA  2    0.240602    0.414222    1.166729    11.00000   -1.20000
H4AB  2    0.187666    0.427417    1.214472    11.00000   -1.20000
AFIX   0
C3AA  1    0.210028    0.506256    1.166783    11.00000    0.10280
AFIX  23
H3AA  2    0.209735    0.526732    1.209716    11.00000   -1.20000
H3AB  2    0.260151    0.513729    1.159931    11.00000   -1.20000
AFIX   0
HKLF 4

REM  thepwa_a.res in P2(1)/n
REM R1 =  0.0888 for    8954 Fo > 4sig(Fo)  and  0.1460 for all   15597 data
REM    789 parameters refined using    221 restraints

END

WGHT      0.0648     13.3176

REM Highest difference peak  3.834,  deepest hole -3.188,  1-sigma level  0.185
Q1    1   0.1303  0.3209  0.7897  11.00000  0.05    3.83
Q2    1   0.1761  0.3175  0.8847  11.00000  0.05    2.49
Q3    1   0.5109  0.3184  0.5502  11.00000  0.05    1.98
Q4    1   0.1639  0.0441  0.8200  11.00000  0.05    1.92
Q5    1   0.2168  0.3426  0.8625  11.00000  0.05    1.73
Q6    1   0.1668  0.3163  0.7559  11.00000  0.05    1.61
Q7    1   0.2150  0.2993  0.8648  11.00000  0.05    1.51
Q8    1   0.1514  0.3617  0.8536  11.00000  0.05    1.31
Q9    1   0.1994  0.2714  0.8571  11.00000  0.05    1.19
Q10   1   0.0607  0.2596  0.7732  11.00000  0.05    1.17
Q11   1   0.2309  0.3532  0.8308  11.00000  0.05    1.15
Q12   1   0.1926  0.3724  0.8598  11.00000  0.05    1.10
Q13   1   0.1438  0.2855  0.8599  11.00000  0.05    1.06
Q14   1   0.1576  0.2740  0.8484  11.00000  0.05    1.06
Q15   1   0.0701  0.3188  0.8217  11.00000  0.05    1.06
Q16   1   0.1807  0.2891  0.7697  11.00000  0.05    1.04
Q17   1   0.1904  0.3527  0.7775  11.00000  0.05    1.04
Q18   1   0.1991  0.3755  0.8247  11.00000  0.05    1.03
Q19   1   0.1314  0.3147  0.8408  11.00000  0.05    1.03
Q20   1   0.1107  0.2192  0.7905  11.00000  0.05    1.02
Q21   1   0.2627  0.3179  0.8300  11.00000  0.05    0.99
Q22   1   0.2732  0.3197  0.8506  11.00000  0.05    0.93
Q23   1   0.0942  0.2892  0.8075  11.00000  0.05    0.92
Q24   1   0.0686  0.3899  0.7807  11.00000  0.05    0.91
Q25   1   0.1265  0.2599  0.8036  11.00000  0.05    0.91
Q26   1   0.0328  0.3208  0.7255  11.00000  0.05    0.89
Q27   1   0.2676  0.2578  0.8583  11.00000  0.05    0.89
Q28   1   0.2316  0.2881  0.8294  11.00000  0.05    0.87
Q29   1   0.2652  0.3800  0.8563  11.00000  0.05    0.87
Q30   1   0.1270  0.3814  0.8081  11.00000  0.05    0.85
Q31   1   0.2810  0.3203  0.7204  11.00000  0.05    0.82
Q32   1   0.0703  0.2579  0.8286  11.00000  0.05    0.81
Q33   1   0.0937  0.3526  0.8068  11.00000  0.05    0.81
Q34   1   0.3726  0.2903  0.7502  11.00000  0.05    0.80
Q35   1   0.1919  0.3152  0.9333  11.00000  0.05    0.80
Q36   1   0.2500  0.3655  0.9144  11.00000  0.05    0.79
Q37   1   0.2174  0.3010  0.7392  11.00000  0.05    0.78
Q38   1   0.1667  0.4118  1.1190  11.00000  0.05    0.76
Q39   1   0.1693  0.3981  0.9175  11.00000  0.05    0.76
Q40   1   0.2254  0.3355  0.7381  11.00000  0.05    0.76
;
_shelx_res_checksum               54213
_shelx_hkl_file
;
   0   0   2 2697.66  118.36
   0   0   3   17.90   16.62
   0   0   4  112.86   38.85
   0   0  -5   81.13   37.38
   0   0   5    6.67   23.53
   0   0   6  179.85   58.35
   0   0  -6  128.87   16.69
   0   0   7    3.27    3.36
   0   0  -7  -29.07   34.07
   0   0   7   -8.56   16.19
   0   0  -8 2052.83  217.73
   0   0   8 1964.52  212.54
   0   0  -9 -160.29   91.17
   0   0   9    9.36   25.10
   0   0  10  128.13   61.01
   0   0 -10  298.88  136.20
   0   0  11    2.96   26.88
   0   0 -11   29.91   28.40
   0   0 -12   97.01   66.11
   0   0  12  304.33  105.45
   0   0 -13  -21.42   64.64
   0   0  13   18.92   31.72
   0   0  14 1320.13  112.24
   0   0 -14  846.89  221.80
   0   0  14 1460.25  257.44
   0   0  14 1215.60   96.90
   0   0  15  -26.62   22.88
   0   0 -15   39.28   61.38
   0   0  15   15.24   47.80
   0   0  15   -4.45   17.64
   0   0  16  271.98  128.81
   0   0  16  455.59   75.00
   0   0  16  320.34   53.94
   0   0  17    7.13   15.24
   0   0 -17   -9.76   23.54
   0   0  17   -4.12   16.94
   0   0  17  -10.07   11.02
   0   0  18    7.60   10.38
   0   0  18   30.86   17.27
   0   0  19   19.70   20.55
   0   0  20   58.56   21.70
   0   0  21   10.31   24.67
   0   0  21    1.19   11.95
   0   0  22  205.15   68.03
   0   0  23   -2.27   22.63
   0   0  24   -0.04   11.17
   0   1  -1    0.26    3.28
   0   1  -2 3314.85  121.30
   0  -1  -2 3223.50   88.13
   0  -1   2 3042.14   79.70
   0   1   2 3192.55  140.07
   0  -1   3   68.02   26.04
   0  -1  -3   46.71   13.61
   0   1   3   71.52   31.67
   0   1  -3   88.85   29.80
   0   1  -4 1377.01  121.45
   0   1   4 1040.85  109.19
   0  -1   4 1096.76  105.17
   0  -1   5   27.46   23.27
   0   1   5   52.04   34.95
   0  -1   6 1441.05  147.82
   0   1  -6 1625.40   88.41
   0   1   6 1412.94  152.66
   0  -1  -6 1581.60  158.96
   0   1   6 1264.50   88.85
   0   1  -7   25.04   26.06
   0  -1   7   -7.13    8.92
   0   1   7   -8.57   16.87
   0   1   7    0.16    3.62
   0  -1  -7  -10.71   30.36
   0  -1  -8  190.59   74.22
   0   1   8  461.78  105.83
   0  -1   8  465.57  102.64
   0   1   8  382.52   44.77
   0   1  -8  140.74   52.00
   0  -1   9  200.60   71.34
   0   1   9  194.11   81.56
   0   1  -9   32.05   53.26
   0  -1  -9   25.35   38.69
   0  -1 -10 1373.02  222.46
   0   1  10 1563.52  222.79
   0   1 -10 1292.67  202.64
   0  -1  10 1823.51  223.20
   0   1 -11  157.36   78.54
   0   1  11  146.33   77.00
   0  -1 -11  124.42   75.47
   0  -1  11  148.02   66.46
   0  -1  12  519.32  137.74
   0   1 -12  662.11  175.78
   0   1  12  449.12  134.10
   0  -1 -12  721.00  172.02
   0  -1 -13  144.85   73.67
   0   1 -13  135.28   78.33
   0   1  13   34.93   37.03
   0  -1  13   16.91   24.03
   0  -1 -14  197.54  119.77
   0   1  14   12.46   35.93
   0  -1  14    6.76   20.93
   0   1  14   32.82   17.46
   0  -1  14   37.50   18.28
   0   1 -14  235.52  119.45
   0  -1  14   98.39   36.83
   0   1  14  168.16   54.65
   0  -1 -15   12.02   51.08
   0   1  15   25.71   37.14
   0   1 -15   54.43   71.47
   0  -1  15   21.08   18.44
   0  -1  15   32.72   16.25
   0   1  15   49.92   45.47
   0  -1  15   76.12   46.45
   0  -1  15   94.48   68.73
   0   1  15   42.83   19.50
   0   1  16  103.95   31.45
   0  -1 -16   39.15   68.44
   0   1  16  162.26   97.76
   0   1 -16   54.49   74.34
   0  -1  16   87.12   43.03
   0  -1  16  117.22   33.45
   0  -1  16  118.67   43.36
   0   1  16  111.67   39.58
   0  -1  16  163.73   96.51
   0  -1  17   47.01    9.81
   0  -1 -17   17.98   23.83
   0  -1  17   67.70   27.97
   0   1  17   95.67   35.34
   0   1 -17   96.88  102.24
   0   1  17   98.78   30.20
   0  -1  17  135.87   53.63
   0   1  18  132.65   47.30
   0  -1  18  166.72   44.59
   0   1  18  181.40   46.09
   0   1  19   36.94   23.90
   0   1  19   12.07    7.92
   0  -1  19   11.01   20.29
   0   1  20  136.80   43.14
   0  -1  20  132.68   39.84
   0  -1  20  187.93   71.83
   0   1  21   13.63   18.98
   0   1  21   14.16   25.82
   0  -1  21   -5.53   25.00
   0   1  22   26.52   19.06
   0  -1  22   19.83   33.40
   0   1  23    4.53   17.38
   0  -1  23   30.20   27.11
   0   1  24   58.40   21.91
   0  -1  24   60.38   23.15
   0   2   0 1433.01   64.03
   0   2   1 3866.54  128.60
   0   2  -1 3824.00  125.82
   0   2   1 3618.53  132.22
   0   2  -2 1610.23   81.87
   0  -2  -2 1608.00   85.92
   0   2  -2 1515.99   74.77
   0   2   2 1456.08   98.63
   0  -2   3   66.44   24.70
   0   2   3   56.98   29.88
   0   2  -3   35.06   16.99
   0  -2   3   35.66   19.41
   0  -2  -3   51.29   18.91
   0   2   4  271.13   62.31
   0  -2  -4  405.08   45.20
   0  -2   4  283.87   53.58
   0   2  -5   32.46   28.38
   0   2   5   74.74   25.27
   0  -2   5   72.08   26.22
   0   2   5   80.86   35.90
   0  -2   6   22.21    7.28
   0   2  -6   64.34   21.48
   0   2   6   68.19   34.91
   0   2   6   95.78   27.20
   0  -2   6   89.64   38.70
   0  -2   7  929.30  128.97
   0   2   7  951.69  139.48
   0   2   7  884.92   83.20
   0   2  -7 1011.26  140.47
   0  -2  -7 1039.26  152.99
   0   2  -8  296.84   78.80
   0  -2   8  452.83   99.61
   0   2   8  420.14  101.53
   0   2   8  435.37   57.18
   0  -2  -8  303.98   72.82
   0  -2  -9  163.28   57.90
   0   2   9   45.63   16.42
   0   2   9   71.88   49.34
   0   2  -9  157.23   45.87
   0  -2   9   76.63   49.73
   0  -2  10   24.33   20.39
   0   2  10   28.48   17.97
   0   2 -10  188.94   97.60
   0  -2 -10  226.42  118.61
   0   2  11    0.62   26.46
   0  -2 -11   -4.27   30.54
   0   2 -11   -7.03   28.11
   0  -2  11   20.54   24.18
   0  -2 -12  -13.26   56.30
   0   2  12  186.63   83.28
   0  -2  12  166.36   74.00
   0   2 -12   10.50   21.06
   0  -2  13  232.39   92.12
   0   2 -13  122.83   63.90
   0   2  13  220.17  106.03
   0  -2 -13  140.80   84.03
   0  -2  14  187.28   91.48
   0  -2 -14  149.89   82.38
   0   2  14  217.31   47.72
   0   2 -14  211.82  119.15
   0   2  14  175.91   38.27
   0   2  14  198.97  101.93
   0  -2  14  176.56   55.66
   0  -2  14  447.58  143.15
   0  -2  15  512.80  162.34
   0   2  15  616.85   77.56
   0   2  15  584.42   73.72
   0  -2  15  614.95   96.83
   0  -2  15  672.26   93.98
   0  -2  15  500.18   63.40
   0   2  15  686.26  191.90
   0  -2 -15  562.24  200.18
   0   2 -15  618.66  223.98
   0  -2  16  344.94   71.31
   0   2  16  295.35  127.45
   0   2 -16  150.65   80.80
   0  -2 -16  219.76  118.66
   0   2  16  300.54   55.90
   0  -2  16  249.62   46.82
   0  -2  16  323.47  131.64
   0  -2  16  266.20   54.60
   0   2  16  289.74   58.14
   0  -2  17  -30.95   25.97
   0  -2 -17   30.77   64.04
   0  -2  17   32.20   21.81
   0   2  17   15.85   29.04
   0   2 -17   60.32  153.42
   0   2  17   20.90   16.37
   0  -2  18   64.03   54.17
   0   2  18   14.94   10.00
   0   2  18  102.71   48.87
   0   2  19   29.21   22.32
   0   2  19  -29.14   32.92
   0  -2  19    8.15   11.17
   0   2  20   46.55   25.86
   0  -2  20    5.84   21.97
   0  -2  21  251.08   68.83
   0   2  21  124.26   37.73
   0   2  22   11.61   18.65
   0  -2  22   50.05   32.18
   0   2  22   86.42   32.30
   0  -2  23   58.84   23.59
   0   2  23  109.75   38.58
   0   2  24   27.89   14.43
   0  -2  24    1.70   11.63
   0   3   0   -4.50    6.95
   0  -3   0    1.02    3.40
   0   3   1  352.99   50.46
   0   3   1  388.29   48.36
   0   3  -1  374.84   49.91
   0   3   2 1489.37  106.56
   0   3  -2 1396.55   65.73
   0   3   2 1667.01  112.86
   0   3  -2 1614.99  103.09
   0  -3  -2 1425.11  104.67
   0   3   3 1834.26  123.14
   0   3  -3 2162.75  117.11
   0   3  -3 2459.15  116.33
   0   3   3 1903.25  142.24
   0  -3  -3 2638.54  139.58
   0  -3   4   10.62   16.66
   0   3   4   20.61   16.14
   0  -3   4  -35.91   30.08
   0   3   4    8.05   18.63
   0   3  -4  -27.48   30.19
   0  -3  -4  -13.69   24.96
   0  -3   5 1345.83  132.27
   0   3   5 1406.67  149.02
   0   3   5 1336.28  113.42
   0   3  -5 1713.25  146.09
   0   3   6   27.19   17.57
   0   3   6   12.32   20.30
   0   3  -6   -2.69   10.83
   0  -3   6    8.09   11.40
   0   3   7    9.66   10.96
   0   3  -7    4.18   23.80
   0  -3  -7   17.90   14.77
   0  -3   7  -15.77   17.89
   0   3   7    9.46   16.33
   0   3   8  400.29   63.94
   0  -3   8  401.54   92.49
   0   3  -8  321.93   77.10
   0   3   8  388.81  104.06
   0  -3  -8  379.45   97.18
   0  -3   9  632.03  128.23
   0   3   9  641.41  133.45
   0  -3  -9  882.92  191.25
   0   3   9  651.57   80.21
   0   3  -9  661.51  129.96
   0   3 -10  239.46   99.21
   0  -3  10  139.01   63.27
   0  -3 -10  159.66  101.58
   0   3  10  125.04   54.84
   0  -3  11  438.40  113.43
   0  -3 -11  585.23  174.67
   0   3 -11  618.26  150.47
   0   3  11  446.48  119.41
   0  -3 -12   36.75   33.31
   0   3  12  111.47   58.82
   0  -3  12   92.58   58.42
   0   3 -12   44.12   26.61
   0   3 -13  678.79  190.61
   0   3  13  329.78  125.14
   0  -3  13  456.21   75.65
   0   3  13  371.68   54.05
   0  -3 -13  728.33  205.26
   0  -3  13  259.23   97.56
   0   3  14  -12.26   16.78
   0   3 -14   35.04   81.68
   0   3  14   16.34   15.40
   0  -3  14   32.93   22.41
   0  -3  14   12.24   16.66
   0  -3  14   63.36   38.89
   0   3  14    9.37    9.78
   0  -3  15   18.62   30.99
   0  -3  15  -63.15   46.58
   0   3 -15   60.98   67.38
   0  -3  15   22.24   26.85
   0   3  15   32.55   17.07
   0   3  15   35.61   41.13
   0   3  15   40.71   65.96
   0  -3 -15  -42.20   52.52
   0   3  16  207.23  107.50
   0  -3  16  150.40   41.17
   0   3 -16   89.38   74.86
   0  -3  16  141.88   37.83
   0   3  16  203.36   55.49
   0   3  16  175.39   44.07
   0  -3 -16  114.73   93.82
   0  -3  17  425.98   84.92
   0  -3 -17  285.39  164.30
   0  -3  17  711.76  114.14
   0   3  17  666.31   86.10
   0   3  18   60.56   26.42
   0  -3  18   93.43   51.58
   0  -3  19  138.68   56.39
   0   3  19  123.37   38.41
   0   3  19  178.04   54.78
   0   3  20  -17.55   16.70
   0   3  20  -39.74   26.96
   0  -3  20   -2.99   33.06
   0   3  21   11.05    6.06
   0  -3  21   33.75   28.81
   0   3  22   11.07   14.12
   0  -3  22   34.11   20.34
   0   3  22  -23.72   15.34
   0  -3  23   49.76   20.38
   0   3  23  128.27   37.77
   0  -3  24   -5.54   13.25
   0   3  24  -12.51   10.29
   0  -4   0  741.53   46.39
   0   4   0  557.12   70.54
   0   4  -1 1953.19  128.42
   0  -4  -1 2051.68  107.82
   0   4   1 2109.46  118.83
   0   4   1 1892.23  129.70
   0   4  -2   13.61   11.20
   0  -4  -2   12.22   13.72
   0   4   2   23.46   22.32
   0  -4  -2   17.37   26.06
   0   4  -2   12.72    6.75
   0   4   2   15.10   19.17
   0   4  -2    7.39    4.50
   0   4  -3 4105.56  188.91
   0   4   3 3467.77  194.02
   0  -4  -3 4278.35  206.41
   0   4   3 3841.07  210.94
   0  -4  -3 4417.96  220.15
   0   4  -3 3898.95  137.40
   0  -4   4   11.70    8.92
   0  -4   4   52.40   38.29
   0  -4  -4    5.86   14.73
   0  -4  -4   11.34   14.14
   0   4   4   24.16   19.79
   0   4  -4   43.28   29.09
   0   4   4   18.30   23.24
   0  -4   5  318.25   71.03
   0  -4   5  851.73   98.28
   0   4   5  800.46   95.19
   0  -4  -5  349.72   77.21
   0   4   5  814.36  115.29
   0   4  -5  322.55   58.25
   0  -4  -6  268.65   70.20
   0   4   6  465.48   96.39
   0  -4   6  206.97   34.71
   0   4  -6  274.13   60.58
   0  -4   6  471.09   82.09
   0   4   6  502.48   76.77
   0  -4   6  309.55   31.69
   0   4   7  404.19   71.82
   0   4  -7  422.77   82.37
   0   4   7  488.93   98.17
   0  -4   7  399.84   83.54
   0  -4  -7  489.83  109.78
   0  -4   7  331.92   44.66
   0  -4   8  324.59   50.10
   0   4   8  456.94  115.65
   0  -4   8  340.65   87.25
   0   4   8  398.98   71.14
   0   4   9  524.76  125.08
   0   4  -9  663.07  118.27
   0   4   9  498.02   77.77
   0  -4   9  501.96  107.24
   0  -4  -9  651.44  127.62
   0   4  10   91.56   50.79
   0  -4 -10   68.81   55.73
   0   4 -10   72.55   27.68
   0  -4  10   65.58   39.23
   0   4 -11  116.48   56.45
   0  -4  11  -16.34   37.59
   0   4  11    0.99   30.90
   0  -4 -11  117.20   73.85
   0  -4 -12   -0.25   42.45
   0   4 -12   -8.81   60.34
   0   4  12    4.38   16.48
   0  -4  12    7.09   22.10
   0   4  13  337.71   54.35
   0   4  13  160.68   51.13
   0  -4  13  332.45  105.68
   0   4  13  385.18  122.92
   0  -4  13  275.34   58.60
   0   4 -13  149.74   92.36
   0  -4 -13  117.32   76.08
   0   4  14  105.22   31.27
   0  -4  14   62.49   47.48
   0   4  14  100.64   72.32
   0   4 -14   65.57   46.04
   0  -4 -14   39.84   44.19
   0  -4  14   81.58   26.26
   0  -4 -15  547.70  204.26
   0   4  15  433.57  152.12
   0   4  15  565.90  173.74
   0   4  15  545.88   73.75
   0   4 -15  600.30  201.52
   0  -4  15  701.44   98.77
   0  -4  16   59.71   60.33
   0  -4 -16    0.68   60.18
   0   4  16   11.12   12.54
   0   4  16   -7.21   38.36
   0   4  17  102.18   32.62
   0   4  18   10.96    7.90
   0  -4  18   -3.35   32.39
   0   4  19   87.22   28.93
   0  -4  19   40.97   30.58
   0  -4  20   20.51   18.43
   0   4  20   -4.83    8.52
   0   4  20   10.78   15.76
   0  -4  21  224.87   64.06
   0   4  21  132.56   38.57
   0   4  22   23.06   23.27
   0   4  22   20.61   20.50
   0  -4  22   -0.85   18.96
   0  -4  23   97.49   28.68
   0   4  23   88.62   30.92
   0  -4  24    9.18    5.04
   0   4  24   -0.71    6.80
   0  -5   0   11.93    8.07
   0   5   0   20.01   23.33
   0  -5  -1  710.06   63.93
   0   5   1  842.69   98.47
   0   5  -1  808.55   92.80
   0   5   1  856.80   87.25
   0  -5  -2 1303.15  127.84
   0   5   2 1149.09  117.40
   0   5   2 1230.88  115.06
   0  -5  -2 1248.12  110.23
   0   5  -2 1173.96   63.05
   0   5  -2 1197.11  112.34
   0   5  -3  960.40   65.59
   0   5   3 1319.68  130.83
   0   5   3 1461.65  136.24
   0  -5  -3 1139.03  126.69
   0  -5  -3  982.83  112.26
   0   5  -3 1463.99  125.07
   0   5   4  993.86  113.87
   0  -5  -4 1432.62  144.05
   0   5  -4 1272.19   94.41
   0   5   4 1017.17  126.69
   0  -5   4 1358.95  143.49
   0  -5  -5 2512.75  221.36
   0   5  -5 2325.54  152.38
   0   5   5 2530.42  187.01
   0   5   5 2651.44  217.67
   0  -5   5 2425.95  212.42
   0  -5   5 2737.47  174.58
   0   5  -6  264.42   25.72
   0   5  -6  411.68   71.98
   0  -5   6  318.91   63.67
   0   5   6  286.41   74.08
   0   5   6  252.36   59.39
   0  -5   7  182.31   56.60
   0   5  -7   26.30   19.89
   0   5   7  204.80   56.61
   0   5   7  218.64   73.28
   0  -5  -7   34.51   16.84
   0   5   8  195.96   52.64
   0   5   8  179.80   74.89
   0   5  -8   53.53   16.90
   0  -5  -8   47.32   24.18
   0  -5   8  183.48   56.32
   0  -5   9  628.11  111.12
   0   5   9  643.04   99.95
   0   5   9  655.15  138.05
   0  -5  -9  510.30  137.04
   0   5  -9  451.97  130.28
   0   5  10  439.56  117.14
   0  -5 -10  493.70  131.84
   0   5 -10  486.20  120.08
   0  -5  10  441.43  100.32
   0   5  11 1123.07  209.91
   0   5 -11  934.54  182.30
   0  -5 -11 1021.31  217.16
   0  -5  11 1230.01  180.99
   0  -5 -12  577.41  171.68
   0   5 -12  558.85  164.90
   0  -5  12  483.48  118.66
   0   5  12  548.92  147.67
   0  -5  13   83.42   26.80
   0   5 -13  106.24   69.89
   0   5  13   79.88   27.81
   0   5  13  127.63   60.67
   0  -5  13   39.95   37.12
   0  -5 -13   75.39   43.21
   0   5  13   42.24   29.26
   0  -5 -14   34.02   58.39
   0   5  14   43.06   67.90
   0   5  14    9.95   10.57
   0   5 -14   35.75   41.44
   0  -5  14   19.82   31.23
   0   5  15    4.92   27.02
   0   5  15    4.25   13.16
   0  -5  15  -30.75   36.27
   0  -5 -15  -16.69   33.80
   0   5  15   15.63   31.55
   0   5  16   -1.62   14.24
   0  -5 -16  -49.18   84.19
   0  -5  16   17.20   28.19
   0   5  16   26.73   16.39
   0   5  17  528.44   77.59
   0  -5  17  388.87   85.11
   0  -5  18   83.39   43.32
   0   5  18  137.16   38.14
   0  -5  19  136.40   52.76
   0   5  19  178.51   47.38
   0   5  20   77.16   26.82
   0   5  20  106.96   37.49
   0  -5  20   97.21   49.50
   0   5  21   25.31   20.80
   0  -5  21   -6.29    8.08
   0   5  22   -0.70   16.49
   0   5  22   19.47   18.29
   0  -5  22    9.08   12.00
   0   5  23   29.15   19.56
   0  -5  23   11.41    8.99
   0  -6   0 3303.20  107.69
   0   6   0 2735.06  190.66
   0  -6  -1  480.19   57.22
   0   6  -1  593.50   89.72
   0  -6  -1  521.66  106.51
   0   6   1  626.60   90.03
   0   6  -2 2831.23  114.25
   0  -6  -2 3012.94  176.53
   0  -6  -2 3333.26  230.63
   0   6   2 2833.32  197.72
   0   6  -2 2828.37  189.42
   0   6   2 3029.88  189.71
   0   6   3   41.28   24.57
   0   6   3   28.27   12.71
   0   6  -3   49.44   22.91
   0  -6  -3   84.66   31.02
   0   6   4  145.12   46.10
   0   6   4  157.81   46.91
   0   6  -4  192.16   29.56
   0  -6   4  176.92   58.27
   0  -6  -4  215.39   58.58
   0   6  -4  161.07   46.66
   0  -6   5  711.85  120.23
   0   6   5 1020.48  127.11
   0   6  -5  631.25   76.20
   0  -6  -5  777.26  125.89
   0   6   5 1038.07  141.25
   0  -6   5 1057.19  104.15
   0  -6   6  956.66  108.75
   0   6   6  836.01  119.67
   0   6   6  961.65  143.95
   0   6  -6  710.55   93.85
   0  -6   6  729.05  131.92
   0  -6  -6  946.77  141.64
   0   6  -7  277.56   81.57
   0  -6  -7  294.80   64.51
   0  -6   7  432.20   88.52
   0   6   7  461.69  111.29
   0   6   7  436.32   89.11
   0   6   8  656.31  131.88
   0  -6   8  681.05  107.22
   0   6   8  647.39  106.62
   0  -6  -8 1085.71  166.10
   0   6  -8  827.14  130.45
   0   6   9  309.90   77.81
   0  -6   9  284.06   73.66
   0  -6  -9  141.47   31.15
   0   6  -9  176.27   55.69
   0   6   9  302.51   98.21
   0   6  10  616.58  104.90
   0  -6 -10  923.31  197.21
   0  -6  10  582.19  110.97
   0   6 -10  846.88  158.74
   0   6  10  582.05  144.17
   0  -6  11   63.72   39.71
   0  -6 -11   89.44   59.62
   0   6 -11   60.81   58.89
   0   6  11   84.61   53.50
   0  -6 -12  -12.78   65.23
   0  -6  12  167.88   52.55
   0   6  12  199.52   91.59
   0   6  12   54.32   39.54
   0   6 -12   -1.95   42.04
   0  -6  12  196.10   70.63
   0  -6 -13   53.34   90.40
   0   6  13    1.68    9.76
   0   6  13   40.36   35.77
   0   6  13   37.74   18.69
   0  -6  13   98.35   52.04
   0  -6 -13  -14.82   14.14
   0  -6 -14  115.81   56.81
   0  -6 -14  205.55  144.24
   0  -6  14  216.22   59.14
   0   6  14  252.72  112.07
   0   6  14  210.64   46.00
   0   6  15  216.91  111.02
   0  -6  15  270.18   73.82
   0   6  15  218.16  110.61
   0   6  15  236.94   48.16
   0  -6 -15  161.15  105.36
   0  -6  15  205.45   67.48
   0   6  16  231.93   50.57
   0  -6 -16  308.08  169.60
   0  -6  16  226.42   65.57
   0  -6  17    4.86   22.79
   0   6  17    4.85    8.98
   0   6  18    5.16    5.64
   0  -6  18   58.15   38.88
   0   6  19    4.62   16.98
   0  -6  19   -4.93   21.78
   0   6  20  104.55   41.78
   0   6  20  188.47   47.69
   0  -6  20  106.51   40.74
   0   6  21   23.93   21.03
   0  -6  21    8.98   14.13
   0   6  21   37.39   19.54
   0   6  22   31.91   19.03
   0   6  22   49.59   24.49
   0  -6  22   58.13   21.30
   0  -6  23   41.21   20.12
   0   6  23   12.19   11.53
   0   7   0    5.13   17.94
   0  -7   0   -2.53    4.71
   0  -7   0    3.61   18.73
   0   7   1   -9.16   15.89
   0   7  -1   10.90   15.49
   0  -7   1   14.04   33.37
   0  -7  -1   58.88   19.09
   0  -7  -2  563.33   74.82
   0   7   2  552.71   92.85
   0   7  -2  579.83   56.75
   0   7  -2  540.44   90.34
   0   7   2  590.96   91.02
   0  -7   2  548.30  101.42
   0   7   3    6.76    5.38
   0   7  -3    4.35   11.09
   0   7   3   10.26    7.47
   0   7  -4 6005.15  304.55
   0   7   4 5823.80  319.04
   0   7   4 5678.76  311.08
   0  -7  -4 5305.68  303.42
   0   7   5  211.22   64.23
   0  -7   5  244.62   49.24
   0  -7   5  107.20   46.21
   0   7   5  208.49   61.57
   0  -7  -5  106.49   38.94
   0   7  -5  114.59   23.71
   0   7   6   38.96   28.87
   0  -7   6  359.19  128.56
   0  -7  -6  312.04  111.80
   0   7   6   50.12   46.19
   0  -7  -6  306.38   79.44
   0   7   7   72.25   38.86
   0  -7  -7   31.06   45.96
   0  -7   7   49.93   23.11
   0   7   7   72.22   46.18
   0   7   8  205.71   70.11
   0   7   8  242.64   72.18
   0  -7  -8  412.31  156.07
   0  -7   8  185.45   54.72
   0   7  -8  290.34  102.80
   0  -7  -9   88.00   64.05
   0   7   9   33.54   24.08
   0   7   9   30.20   24.21
   0  -7   9   41.05   25.74
   0   7  -9   98.11   52.69
   0  -7  10  979.01  145.90
   0  -7 -10  784.85  181.88
   0   7  10 1088.73  151.10
   0   7  10 1089.72  191.37
   0   7  11   30.00   30.03
   0  -7 -11    4.09   27.61
   0  -7  12  934.81  106.61
   0   7  12  836.64  184.70
   0   7  12 1045.14  137.19
   0  -7 -12  728.85  205.90
   0  -7  12  934.48  113.17
   0  -7 -13   21.81   18.88
   0   7  13    2.67   51.81
   0  -7 -13  -22.19   51.03
   0  -7  13   22.61   30.40
   0  -7  13   -2.12   11.62
   0   7  13  -12.99   20.87
   0   7  14    9.86   26.03
   0  -7  14   32.57   36.22
   0  -7 -14   71.63   49.37
   0  -7  14   28.42   32.97
   0  -7 -14  127.68  111.10
   0   7  14   17.62   42.94
   0  -7  15   55.94   34.34
   0  -7 -15  -35.95   84.36
   0   7  15   24.91   16.86
   0   7  15   32.00   41.52
   0  -7  15   22.42   17.76
   0   7  15   31.86   41.88
   0  -7 -15   -8.98    7.89
   0   7  16  255.32   54.76
   0  -7  16  160.50   55.49
   0   7  17   -5.92   19.93
   0  -7  17   25.34   33.43
   0   7  18  561.04   81.18
   0  -7  18  386.56   93.97
   0   7  19  -14.40   16.96
   0  -7  19    4.40   23.33
   0   7  20  104.95   34.07
   0  -7  20  102.04   46.45
   0   7  21    9.21   13.87
   0  -7  21   22.85   35.54
   0   7  21  -11.37   18.58
   0   7  22    5.38    8.03
   0   7  22   11.31    8.29
   0  -7  22    5.96   14.32
   0   7  23    7.46    9.67
   0  -7  23    0.52    6.64
   0   8   0 1315.24  155.43
   0  -8   0  954.89   73.48
   0  -8   0 1020.11  149.69
   0  -8   1  -13.09   35.51
   0   8  -1   21.87   17.48
   0   8   1   15.02   41.28
   0  -8  -1   29.91   28.27
   0  -8  -1   10.61    6.81
   0   8  -2  442.95   87.33
   0  -8  -2  803.45  130.65
   0   8  -2  456.24   55.80
   0  -8  -2  811.06   89.00
   0  -8   2  718.35  124.77
   0   8   2  434.39   88.75
   0  -8   3   39.26   17.62
   0  -8  -3   57.47   28.80
   0   8   3   21.52   20.44
   0   8  -3   12.98    7.00
   0  -8  -3   45.01   19.22
   0   8   3    4.15   25.19
   0   8  -3   18.11   13.47
   0   8  -4  169.12   57.63
   0  -8  -4   48.74   26.41
   0  -8  -4   44.02   21.61
   0  -8   4   30.47   13.11
   0   8   4  161.23   60.29
   0   8   4  163.35   48.08
   0  -8   5  629.16  145.98
   0   8   5  680.72  116.70
   0   8   5  606.13  108.68
   0  -8   5  623.49   75.60
   0  -8  -5  560.97  120.70
   0  -8  -5  628.80  133.24
   0  -8  -6 1669.57  174.25
   0   8   6 1846.03  206.27
   0   8   6 1850.68  200.99
   0  -8  -6 1567.33  194.84
   0  -8   6 1615.37  217.52
   0   8   7   -6.68   19.81
   0  -8   7    2.03    4.75
   0  -8  -7   35.77   54.61
   0   8   7    0.83   16.91
   0   8   8 1287.15  174.44
   0   8   8 1247.28  192.27
   0  -8  -8 1283.47  203.17
   0   8   9  123.49   58.19
   0   8   9  122.36   66.19
   0   8  10  230.11   91.20
   0   8  10  224.65   74.28
   0  -8 -10  410.31  140.94
   0  -8 -11  -38.62   62.42
   0   8  11   41.73   28.61
   0   8  12  114.38   35.69
   0  -8  12  188.24   53.54
   0   8  12  271.79  105.05
   0  -8  12  244.87   55.95
   0  -8 -12   82.48   50.14
   0  -8 -12   97.03   61.25
   0  -8 -13   -7.10   46.24
   0  -8  13   16.40   19.26
   0   8  13  -15.27   25.18
   0   8  13    1.47   40.65
   0  -8  13   51.02   29.11
   0  -8 -13  -21.67   39.43
   0   8  14  630.54  175.96
   0  -8 -14  243.35  137.37
   0   8  14  579.99   81.12
   0  -8  14  520.04   92.16
   0  -8 -14  319.54  104.00
   0  -8  14  513.02   86.70
   0   8  15   83.36   65.82
   0   8  15   97.23   69.29
   0  -8  15  104.44   50.92
   0  -8 -15   83.89   48.68
   0   8  15   88.00   28.35
   0  -8 -15  222.13  128.43
   0  -8  16  339.85   86.54
   0   8  16  362.04   64.01
   0  -8 -16  265.35   82.39
   0  -8  17   19.65   14.87
   0   8  17    9.71   14.31
   0  -8  18  -13.92   20.42
   0   8  18   24.67   17.81
   0   8  19   20.51    9.57
   0  -8  19   22.24   24.81
   0  -8  20  178.99   48.97
   0   8  20  272.16   53.27
   0   8  21    5.11    6.54
   0   8  21  -15.64   16.92
   0  -8  21   12.96   24.36
   0  -8  22  136.95   36.15
   0   8  22   93.94   27.50
   0   8  22   71.11   26.79
   0   9   0    6.46    9.44
   0  -9   0    3.39   19.86
   0  -9  -1   57.27   23.69
   0   9  -1   33.39   23.33
   0  -9   1   -4.39   38.00
   0  -9  -1   39.80   14.49
   0   9   1   43.19   39.78
   0  -9  -2  116.85   29.44
   0   9   2  165.65   63.47
   0   9  -2  146.69   33.54
   0  -9  -2   87.34   37.57
   0   9  -2  159.32   60.17
   0  -9   2   36.95   37.90
   0  -9  -3 2296.05  192.74
   0   9   3 2361.92  235.60
   0  -9  -3 2733.49  255.79
   0   9  -3 2188.89  216.26
   0  -9   3 2608.31  271.03
   0  -9  -4  118.57   34.79
   0   9   4  142.93   55.29
   0  -9  -4   96.63   14.58
   0   9   4  171.86   60.75
   0   9  -4  123.73   56.49
   0  -9  -5  988.11  139.11
   0   9   5  713.05  122.63
   0  -9  -5  958.26  151.87
   0   9   5  697.00  134.64
   0   9   6  264.53   77.10
   0  -9  -6  371.20   95.27
   0   9   6  261.08   82.07
   0  -9  -6  380.54  110.34
   0  -9   6  329.70  119.48
   0   9   7   56.27   23.80
   0  -9  -7    6.12   35.12
   0   9   7   78.83   37.50
   0   9   8   20.10   11.63
   0   9   8   35.85   15.15
   0  -9  -8   -3.21   37.86
   0   9   9   59.22   51.75
   0  -9  -9   33.58   13.53
   0   9   9   35.66   29.49
   0   9  10  417.30  121.54
   0  -9 -10  179.47   95.13
   0   9  10  413.20  108.46
   0  -9 -11  472.42  104.29
   0  -9  11  458.35   79.91
   0   9  11  332.58  112.06
   0  -9  11  419.72   71.57
   0   9  11  444.52   91.94
   0  -9 -11  371.95  136.66
   0  -9 -12  373.06  114.07
   0  -9 -12  317.70  140.30
   0  -9  12  389.15   76.83
   0   9  12  371.03  124.41
   0  -9  12  347.14   61.24
   0   9  12  339.51   79.87
   0  -9 -13   38.02   41.76
   0  -9  13   20.20   31.92
   0   9  13   44.62    9.63
   0  -9 -13   85.11   33.65
   0   9  13   -2.77   41.58
   0  -9 -14  -41.89  101.50
   0   9  14   -3.72    6.49
   0   9  14   14.23   22.41
   0  -9 -14  -35.37   50.36
   0  -9  14   -1.95   25.24
   0  -9 -15  -14.68   43.63
   0  -9 -15    1.44   54.88
   0  -9  15   35.23   39.04
   0   9  15    3.57   12.47
   0  -9  16   63.99   33.40
   0  -9 -16    4.73   24.85
   0   9  16   89.96   35.79
   0  -9 -17  176.79   80.16
   0  -9  17  219.52   70.91
   0   9  17  293.52   58.08
   0  -9  18  132.75   52.16
   0   9  18  151.03   40.66
   0  -9  19   66.21   37.23
   0   9  19  102.67   28.85
   0   9  20  120.24   35.06
   0  -9  20  124.45   44.66
   0   9  21   17.05   11.70
   0   9  21   -5.74    8.12
   0   9  22    0.02    9.22
   0   9  22    3.18    8.86
   0  -9  22   -1.46   10.71
   0 -10   0  261.10   69.68
   0  10   0  638.79  130.44
   0  10  -1 1825.45  150.70
   0  10   1 1758.83  211.49
   0 -10  -1 1761.59  219.87
   0  10  -1 1814.47  212.18
   0 -10   1 1696.76  206.25
   0  10  -2  228.20   44.78
   0 -10   2   75.94   58.05
   0 -10  -2   68.72   15.26
   0  10   2  229.52   78.34
   0  10  -2  205.68   75.23
   0 -10  -2   22.75   30.84
   0  10   3   36.82   45.75
   0 -10  -3  202.17   93.91
   0  10  -3   48.66   65.11
   0 -10   3  198.63   96.66
   0 -10  -3  113.34   58.66
   0 -10  -4  -42.18   47.61
   0  10   4    7.71   26.90
   0  10  -4   30.71   22.22
   0 -10  -4  -19.42   40.26
   0  10   5  810.26  149.88
   0  10   5  808.16  134.92
   0 -10  -5  677.95  137.97
   0 -10  -5  687.50  130.57
   0 -10   5  738.67  179.47
   0 -10   6  158.43   67.56
   0  10   6  453.98  103.00
   0  10   6  507.06  122.67
   0 -10  -6  248.25   75.98
   0 -10  -6  200.63   64.62
   0  10   7 1615.91  206.77
   0 -10  -7 1489.27  221.95
   0  10   7 1666.14  219.21
   0  10   8  366.35  107.82
   0 -10  -8  222.93  105.92
   0  10   8  379.36  100.27
   0 -10  -9  658.10  222.52
   0  10   9  481.56  130.07
   0  10   9  460.23  120.33
   0 -10 -10  -28.48   32.23
   0 -10 -10   27.30   58.44
   0  10  10   10.03   13.42
   0  10  10   -5.20   14.28
   0  10  10  -10.37   29.54
   0 -10 -11   69.63   92.51
   0  10  11   67.74   46.80
   0 -10 -11   18.45   47.92
   0  10  11    5.91   15.94
   0 -10  11   16.33   14.60
   0 -10 -12   95.91   67.24
   0  10  12  170.54   82.63
   0 -10 -12   50.46   61.14
   0  10  12  147.84   57.28
   0 -10  12  109.45   40.21
   0 -10 -13  203.62  126.52
   0  10  13  410.61  141.38
   0  10  13  231.87   64.44
   0 -10  13  332.15   71.37
   0 -10 -13  264.14  111.55
   0  10  14   44.55   18.73
   0 -10  14   40.31   36.57
   0 -10 -14   15.16   64.57
   0  10  14   18.76    7.37
   0  10  14   38.82   29.21
   0 -10 -14   63.79   45.77
   0  10  15  716.77   90.26
   0 -10  15  567.65   90.62
   0 -10 -15  717.06  168.01
   0 -10 -16  -38.68   54.75
   0 -10  16    7.90   20.93
   0  10  16   10.75   11.68
   0 -10  17   35.84   37.04
   0 -10 -17  139.27   75.74
   0  10  17   51.59   28.27
   0  10  18  -12.58   23.05
   0 -10  18   -3.23   12.75
   0 -10  19   78.97   37.81
   0  10  19   88.98   24.79
   0  10  20   60.87   27.30
   0 -10  20   39.65   28.67
   0  10  21  168.26   33.17
   0 -10  21  114.00   32.60
   0  10  21   87.37   25.74
   0 -10  22   21.91   16.96
   0  10  22    3.74    8.84
   0  11   0   -2.81   15.92
   0 -11   0  -47.35   81.16
   0  11   1  396.42   98.06
   0  11  -1  375.51  100.08
   0  11  -1  371.22   71.54
   0 -11   1  224.00   88.10
   0 -11  -1  243.27   75.33
   0  11   2   81.63   67.32
   0 -11   2  147.60  109.10
   0 -11  -2   48.67   69.49
   0  11  -2   57.07   44.77
   0  11   3 1473.16  206.90
   0  11  -3 1406.72  198.24
   0 -11  -3 1224.37  201.43
   0 -11   3 1208.82  258.05
   0 -11  -4   14.33   18.47
   0 -11  -4   24.08   19.94
   0  11  -4   42.31   35.01
   0 -11   4  -36.06   70.54
   0  11   4   33.22    9.45
   0 -11  -5 1214.10  171.36
   0 -11   5 1229.66  216.04
   0  11   5 1250.65  194.04
   0 -11  -5 1342.03  201.84
   0 -11  -6   -0.91    8.38
   0 -11  -6   38.76   42.18
   0  11   6   14.01   31.72
   0  11   7  109.96   51.23
   0 -11  -7  213.64   79.01
   0  11   7   88.48   47.62
   0 -11  -8    0.59   21.42
   0  11   8    0.78   16.12
   0  11   8   -9.25   33.70
   0  11   9  233.14   96.34
   0  11   9  205.10   81.56
   0 -11  -9  105.20   45.15
   0  11   9  148.05   48.48
   0 -11  -9  125.27   80.57
   0 -11 -10   30.43   36.26
   0 -11 -10    7.50   12.73
   0  11  10   42.40   43.16
   0 -11  10   32.11   20.56
   0  11  10   13.86    6.59
   0 -11 -10    9.12   26.62
   0  11  10   34.04   39.69
   0  11  11  347.33   79.89
   0 -11 -11  315.24   92.70
   0 -11  11  311.86   66.38
   0  11  11  415.77  133.86
   0 -11 -11  215.20  103.17
   0  11  12   51.56   53.85
   0 -11 -12   63.42   68.72
   0  11  12   74.13   49.68
   0 -11  12   12.29   21.13
   0 -11 -12   77.52   89.94
   0  11  13  193.69   93.39
   0 -11 -13  407.96  193.31
   0  11  13  362.98   83.88
   0 -11  13  175.89   49.54
   0 -11 -13  387.11  115.29
   0 -11 -14  -45.66   58.14
   0 -11  14    0.87   21.55
   0 -11 -14   65.32   82.43
   0  11  14   35.20   24.80
   0 -11  15   21.25   27.39
   0 -11 -15  -38.07   55.08
   0  11  15   83.46   37.25
   0 -11  16   41.04   26.35
   0  11  16   44.13   19.85
   0 -11 -16   15.39   43.07
   0 -11  17  224.28   62.02
   0  11  17  305.20   57.59
   0 -11 -17  158.08   84.27
   0 -11  18   15.29   16.77
   0  11  18   -7.39    9.00
   0 -11  19  198.57   51.17
   0  11  19  269.41   51.13
   0  11  20    1.53   11.09
   0 -11  20  -12.33   22.19
   0 -11  21   13.28   10.75
   0  11  21   25.93   13.88
   0  11  21   36.70   20.23
   0  11  22    7.40    8.94
   0  12   0  881.44  164.72
   0  12   0  862.11  128.43
   0 -12   0  785.54  171.67
   0  12  -1 1007.96  181.35
   0 -12  -1  681.57  154.74
   0  12   1  998.04  175.15
   0 -12   1  687.87  150.94
   0 -12  -2  200.99   90.78
   0  12  -2  103.46   53.63
   0 -12   2  208.67   86.50
   0  12   2   84.60   51.61
   0 -12   3    8.26   20.39
   0  12  -3   -5.03   14.23
   0  12   3    9.48   10.93
   0 -12  -3   12.82   15.21
   0 -12  -4   49.97   46.23
   0  12  -4  207.81   83.53
   0  12   4  184.97   78.78
   0 -12   4   32.59   28.11
   0 -12  -5  492.54  134.31
   0 -12   5  317.69  130.89
   0 -12  -6  377.38  117.09
   0 -12  -6  348.85  103.48
   0  12   6  284.78  100.67
   0 -12  -7 1116.04  201.31
   0  12   7 1497.02  232.42
   0 -12  -8  215.46   45.26
   0 -12  -8  271.63  113.84
   0  12   8  338.52   71.00
   0  12   8  179.86   83.99
   0 -12  -8  292.22   71.68
   0 -12  -9  648.92  128.48
   0  12   9  627.38   99.02
   0  12   9  534.80  141.18
   0 -12  -9  524.04   78.67
   0 -12  -9  470.71  148.56
   0 -12  10  144.86   44.66
   0  12  10  187.00   57.18
   0 -12 -10  220.55   70.32
   0 -12 -10  186.78  111.16
   0 -12 -10  122.09   40.71
   0  12  10  123.20   70.32
   0 -12 -11  186.85   89.31
   0  12  11   46.66   24.74
   0 -12  11   25.17   22.61
   0 -12 -11   91.20   86.26
   0 -12 -12   23.34   36.59
   0 -12  12    0.19   10.68
   0 -12 -12   -4.56   31.11
   0  12  12  -14.02   16.66
   0 -12 -13   98.51   78.89
   0 -12  13  233.95   61.48
   0 -12 -13  185.41   69.93
   0  12  13  227.43   64.54
   0  12  13  373.19   63.43
   0  12  14  207.25   55.57
   0 -12  14  109.03   44.01
   0 -12 -14  111.41   56.58
   0  12  15  379.97   63.94
   0 -12 -15  281.24  108.79
   0 -12  15  279.34   70.09
   0  12  16  186.09   46.37
   0 -12  16  138.81   46.86
   0 -12 -16  260.94  112.19
   0 -12  17    9.61   21.84
   0  12  17   35.47   23.38
   0 -12 -17   52.89   38.82
   0 -12  18  -21.34   23.06
   0  12  18    9.16   15.15
   0 -12 -18   18.37   40.54
   0 -12  19   15.00   33.52
   0  12  19   -1.56    8.34
   0 -12  20   58.23   33.81
   0  12  20   40.63   18.76
   0  12  21   57.49   25.23
   0  13   0    4.43   13.94
   0 -13   0   18.00   18.52
   0  13   0  -11.17   32.80
   0  13   1  745.91  167.16
   0  13  -1  786.85  166.36
   0  13   1  754.45  133.88
   0 -13  -1  429.73  134.88
   0 -13   1  456.62  135.14
   0 -13   2  574.20  156.99
   0 -13  -2  571.21  156.14
   0  13  -2  546.96  145.68
   0  13   2  570.22  149.37
   0  13  -3 1228.90  216.64
   0 -13  -3  790.74  176.83
   0  13   3 1222.79  214.64
   0 -13   3  701.62  191.25
   0  13   4  397.79  123.41
   0 -13   4  519.54  173.30
   0 -13  -4  544.99  152.59
   0  13   5  883.34  183.75
   0 -13  -5  534.17  150.31
   0 -13   5  520.74  176.10
   0  13   6  359.68  116.53
   0 -13  -6  669.68  119.24
   0  13   7  107.03   69.63
   0  13   7  122.10   42.26
   0 -13  -7  125.18   34.53
   0 -13  -7  133.54   60.04
   0 -13  -8   66.51   59.70
   0  13   8  134.94   75.80
   0 -13  -8  101.36   34.56
   0  13   8   49.16   35.06
   0 -13  -9  247.55   55.28
   0  13   9  151.29   43.87
   0 -13  -9  158.29   61.65
   0  13   9  298.49  108.30
   0 -13 -10  168.61   50.27
   0 -13 -10  146.92   72.37
   0  13  10  134.34   72.70
   0  13  10  150.13   55.43
   0 -13  10  144.49   42.50
   0  13  11  239.26   67.87
   0 -13  11  299.37   61.41
   0 -13 -11  251.40   93.65
   0 -13  12  341.28   76.65
   0  13  12  500.51  100.90
   0 -13 -12  579.37  147.51
   0 -13  13  114.75   40.31
   0  13  13  109.16   36.68
   0 -13  14   64.41   43.55
   0  13  14   50.30   24.75
   0  13  15   30.21   18.14
   0 -13 -15  -29.24   47.60
   0 -13  15   31.66   27.16
   0 -13 -16   79.82   64.96
   0 -13  16  128.97   48.42
   0  13  16  132.62   37.38
   0 -13  17   24.33   27.45
   0 -13 -17   76.34   55.89
   0  13  17   85.56   34.57
   0  13  18  166.45   40.79
   0 -13  18  130.63   47.23
   0 -13 -18  112.95   61.89
   0 -13  19   72.85   29.99
   0  13  19  130.72   32.94
   0  13  20   74.55   21.29
   0  13  21    4.75    5.12
   0 -14   0  817.73  201.68
   0  14   0  849.39  190.63
   0 -14   1   32.89   42.36
   0  14  -1   66.88   41.10
   0 -14  -1   46.57   61.02
   0  14   1   66.41   50.09
   0  14   2   93.99   42.36
   0  14  -2   76.30   57.23
   0 -14   2  335.31  157.39
   0 -14  -2  195.65  115.70
   0  14   2  103.22   67.36
   0 -14  -3   87.40   72.15
   0  14  -3  184.92   91.09
   0  14   3  164.04   83.87
   0 -14   3   47.84   15.50
   0 -14  -4   42.25   18.92
   0 -14  -4  -13.86   31.17
   0  14   4   45.92   39.67
   0 -14  -4    7.79   14.84
   0 -14   4    4.70   23.01
   0 -14  -5   20.18    6.53
   0 -14  -5   62.84   69.71
   0 -14  -5   55.32   39.43
   0  14   5   24.93   35.83
   0 -14  -6  871.82   97.13
   0 -14  -6  664.10  120.87
   0  14   6  923.92  195.94
   0 -14   6  630.29   85.73
   0  14   7   56.65   65.17
   0 -14   7   14.61   15.32
   0 -14  -7   13.65   34.96
   0 -14  -7   39.70   24.71
   0  14   7   11.63   22.10
   0 -14  -8  435.50   74.72
   0  14   8  559.35   97.81
   0  14   8  343.20  121.48
   0 -14  -8  553.59  122.26
   0  14   9   -0.99   22.15
   0 -14  -9   27.23   25.53
   0 -14 -10  403.80  109.23
   0  14  10  322.29   74.21
   0  14  10  167.28   88.87
   0 -14 -10  213.01   60.43
   0 -14 -11    4.76   27.46
   0  14  11   49.15   34.86
   0  14  11   11.32   29.03
   0 -14  12   89.08   43.64
   0 -14 -12    6.74   33.84
   0  14  12   33.63   29.31
   0  14  13    8.22   11.16
   0 -14  13  -28.43   34.20
   0 -14 -13   52.23   80.98
   0  14  14  388.06   59.60
   0 -14 -14  347.27  132.27
   0 -14  14  295.15   71.01
   0 -14  15    2.18    8.99
   0 -14 -15   13.36   46.83
   0  14  15   12.87    8.41
   0  14  16  144.61   37.00
   0 -14 -16  279.22  106.75
   0 -14  16  138.93   53.54
   0  14  17   25.92   16.17
   0 -14  17    4.06   11.36
   0 -14 -17   46.92   65.96
   0  14  18    2.74    4.05
   0 -14 -18   28.94   25.13
   0  14  19   15.02   12.16
   0  14  20  150.13   28.55
   0  15   0    3.18   21.93
   0 -15   0  -13.02   19.52
   0 -15   0   43.09   69.83
   0 -15  -1   24.95   27.00
   0 -15  -1   12.34   14.08
   0  15   1  -10.40   30.36
   0 -15   1   10.57   32.05
   0 -15   1   14.44   18.05
   0 -15  -1    1.91   21.70
   0  15  -1    3.56   23.41
   0  15  -2  918.92  200.82
   0 -15   2  560.67  193.77
   0 -15  -2  854.60  141.27
   0 -15  -2  604.54  176.61
   0 -15  -2  865.75  102.96
   0  15   2  831.54  198.79
   0 -15   2  799.90  101.41
   0 -15  -3    0.08    9.40
   0  15   3   63.02   41.80
   0 -15  -3   49.01   31.45
   0 -15   3  -54.43   79.04
   0  15   3   47.36   44.00
   0 -15  -3    6.00   24.82
   0 -15   3   41.96   25.46
   0 -15  -4  796.43  218.83
   0  15   4 1383.14  253.99
   0 -15  -4 1093.37  165.75
   0 -15   4 1008.19  113.90
   0 -15  -4 1213.11  120.87
   0  15   4 1280.48  210.22
   0  15   5   28.07   40.82
   0 -15  -5   52.61   28.12
   0 -15  -5  106.98   55.84
   0 -15   5   29.32   22.14
   0  15   5   39.14   40.54
   0 -15  -6  183.04   69.72
   0  15   6  150.57   80.36
   0  15   6  105.71   78.88
   0 -15   6   82.81   30.90
   0 -15  -6  129.45   38.42
   0  15   7    5.33   14.87
   0  15   7  -11.45   47.83
   0  15   7   -5.21   12.33
   0 -15  -7  -21.58   37.70
   0 -15   7   -0.51    7.83
   0 -15  -7   -9.06   19.36
   0 -15  -8  -25.16   48.54
   0  15   8   25.53   16.41
   0 -15  -8   79.02   35.07
   0  15   8   74.44   58.45
   0  15   8   93.43   70.09
   0 -15  -9    9.14   27.36
   0  15   9   52.16   41.56
   0  15   9   38.51   57.55
   0  15   9  -13.30   38.62
   0 -15  -9   29.48   21.75
   0  15  10  458.98   89.78
   0 -15 -10  508.26  134.49
   0 -15 -10  593.63  102.08
   0  15  11   14.78   23.25
   0 -15 -11   54.80   47.26
   0 -15 -12  384.98  126.08
   0  15  12  315.35   53.88
   0 -15 -13  131.19   78.24
   0  15  13   81.10   26.74
   0 -15 -14   32.08   30.08
   0  15  14   -7.39    8.75
   0  15  15    9.17   12.38
   0 -15 -15   -8.99   25.48
   0  15  16  168.45   40.01
   0 -15 -16   75.98   67.07
   0 -15 -17  -23.69   46.68
   0  15  17   -3.15    9.60
   0 -15 -18  174.40   79.65
   0  15  18  346.67   49.74
   0  15  19    8.49    5.67
   0  15  20   21.55   15.63
   0 -16   0   13.44   42.56
   0 -16   0   64.57   24.86
   0  16   0   75.40   68.17
   0 -16   0   74.65   46.70
   0 -16   1  212.68   52.32
   0  16  -1  235.54  102.66
   0 -16   1  187.50  103.26
   0  16   1  209.28   99.38
   0 -16  -1  245.67   74.62
   0 -16   1  259.97   76.34
   0 -16  -1  185.39  108.80
   0 -16  -1  190.13   49.90
   0 -16  -2  362.14   67.97
   0 -16  -2  189.63  111.44
   0 -16   2  359.36   68.40
   0 -16   2  278.35   83.49
   0  16   2  361.87  132.54
   0 -16  -2  322.09   85.20
   0 -16   3   11.09   21.57
   0 -16  -3   40.18   22.49
   0 -16   3   27.22   21.21
   0 -16  -3  -34.59   29.48
   0  16   3   15.13   34.41
   0  16   4   53.70   37.31
   0 -16  -4   39.97   45.15
   0 -16  -4   38.17    9.83
   0 -16   4   50.05   29.17
   0  16   4   36.45   29.40
   0 -16   5   91.71   34.14
   0  16   5  117.73   88.25
   0  16   5  159.03   75.70
   0 -16  -5  165.65   52.34
   0 -16  -5   96.51   43.09
   0 -16  -6  517.71   83.75
   0 -16   6  393.54   75.26
   0 -16  -6  303.84   91.31
   0  16   6  567.58  169.11
   0  16   6  577.15  154.63
   0 -16  -7  294.01   97.15
   0 -16  -7  283.41   70.09
   0  16   7  199.01   95.41
   0  16   7  257.75   69.59
   0 -16   7  169.39   50.43
   0  16   7  207.20   91.59
   0  16   8  434.14   83.79
   0  16   8  411.17  142.73
   0 -16  -8  500.89   84.90
   0  16   8  449.35  144.90
   0 -16  -8  376.51   97.66
   0 -16  -9  206.18   60.50
   0 -16  -9  339.55  113.40
   0  16   9  253.84   66.44
   0  16  10   48.68   31.85
   0 -16 -10   19.46   28.59
   0 -16 -11  118.78   82.45
   0  16  11   34.74   24.58
   0  16  12  102.24   29.44
   0 -16 -12   63.95   64.88
   0 -16 -13   21.11   28.56
   0  16  13   64.37   24.62
   0 -16 -14  220.03  103.77
   0  16  14  201.60   41.68
   0  16  15  158.86   36.34
   0 -16 -15  270.75  111.05
   0  16  16  119.25   32.58
   0 -16 -16  129.27   61.15
   0 -16 -17   35.16   67.09
   0  16  17   15.81   12.90
   0 -16 -18    0.01   21.94
   0  16  18   -0.97    5.69
   0  16  19   11.47    8.36
   0  17   0   -6.32    8.60
   0 -17   0    1.16   13.89
   0 -17   0   -3.55   13.99
   0 -17  -1  140.05   53.46
   0 -17  -1  211.09   55.73
   0 -17   1  124.44   30.45
   0  17   1  206.66   99.42
   0 -17   1  222.43   55.29
   0 -17  -2   66.50   60.12
   0  17   2   68.67   78.91
   0 -17  -2   15.17   19.93
   0 -17   3 1408.59  141.26
   0 -17  -3 1533.97  143.72
   0  17   3 1601.84  291.41
   0 -17   3 1187.56  167.79
   0 -17  -3 1509.89  201.00
   0 -17  -4  525.39   84.47
   0  17   4  555.62  179.80
   0 -17   4  472.41   83.05
   0 -17  -4  173.33   70.67
   0 -17  -5  763.77   99.80
   0  17   5  778.68  203.90
   0 -17   5  670.64   95.85
   0 -17  -5  895.36  159.65
   0  17   6  -17.66   35.60
   0 -17   6    2.67    8.56
   0 -17  -6  -23.23   27.17
   0  17   6  -11.37   38.40
   0 -17  -6    4.07   14.34
   0 -17  -7   62.56   27.10
   0  17   7   82.24   67.45
   0 -17  -7  151.56   79.84
   0 -17   7   44.55   24.24
   0 -17  -8    2.44   16.13
   0 -17   8   -0.27   10.53
   0  17   8   -4.42   14.98
   0 -17  -9  236.73   56.09
   0 -17  -9  107.63   53.96
   0  17  10   98.70   28.75
   0 -17 -10   22.08   31.54
   0  17  11  591.33   69.62
   0 -17 -11  787.73  179.09
   0 -17 -12   36.74   46.30
   0  17  12   29.34   15.30
   0 -17 -13  252.44   97.70
   0  17  13   94.44   27.58
   0  17  14   -3.86    8.47
   0 -17 -14   15.01   31.22
   0  17  15    8.78   10.66
   0 -17 -15   25.24   62.63
   0  17  16   17.62    8.91
   0 -17 -16   17.21   29.59
   0 -17 -17   70.24   41.08
   0  17  17  166.74   30.04
   0  17  18   81.48   18.07
   0 -18   0    8.60   25.22
   0 -18   0   21.91   25.33
   0 -18   1  673.08   99.61
   0 -18  -1  705.73  101.36
   0 -18   1  687.46  134.70
   0 -18  -1  690.99  135.59
   0 -18  -2   81.63   37.59
   0 -18  -2   22.91   22.83
   0 -18   2   63.77   50.83
   0 -18   2   44.30   23.78
   0 -18  -3   28.85   27.00
   0 -18   3   51.66   23.29
   0 -18   3   36.96   20.45
   0  18   3   15.00   15.75
   0 -18  -3   74.60   53.30
   0  18   4   13.21   41.52
   0 -18   4   27.13   21.33
   0 -18  -4   32.68   27.85
   0 -18  -4   23.70   34.58
   0 -18   5  294.91   63.67
   0 -18  -5  225.08   92.77
   0 -18  -5  400.05   75.40
   0 -18  -6   14.94   13.53
   0 -18  -6   36.96   43.37
   0 -18   6   21.19   18.79
   0 -18  -7  886.46  166.72
   0 -18  -7 1172.36  133.13
   0 -18   7  769.19   98.62
   0 -18   8   19.79   11.59
   0 -18  -8    3.58   31.89
   0 -18  -8   16.66   11.14
   0 -18  -9  597.72  140.51
   0 -18  -9  662.20  111.05
   0 -18 -10   46.92   44.90
   0  18  10    8.44   19.78
   0 -18 -11   35.35   64.26
   0  18  11    0.95    5.28
   0 -18 -12   32.16   37.96
   0  18  12   11.36    9.00
   0  18  13  232.31   39.27
   0 -18 -13  142.81   80.08
   0 -18 -14   -7.84   29.84
   0  18  14    7.90    7.39
   0  18  15  231.00   36.57
   0 -18 -15  139.49   79.64
   0  18  16   18.82   11.61
   0 -18 -16    4.31   15.70
   0 -18 -17  257.34   68.37
   0  18  17   91.69   19.73
   0 -19   0    4.61   15.61
   0 -19   0   -4.52    9.84
   0 -19  -1  149.50   55.77
   0 -19  -1  319.00   64.84
   0 -19   1  304.32   68.97
   0 -19   1  137.49   58.11
   0 -19  -2   41.85   31.22
   0 -19  -2   78.73   48.45
   0 -19   2   55.72   35.46
   0 -19   2   32.90   20.55
   0 -19  -3  846.61  109.18
   0 -19   3  765.48  102.77
   0 -19  -3  670.94  141.03
   0 -19   3  459.36  105.90
   0 -19   4   28.60   20.03
   0 -19  -4   53.99   29.17
   0 -19  -5  535.45  129.50
   0 -19  -5  576.85   92.28
   0 -19   5  455.73   77.61
   0 -19  -6   64.21   72.18
   0 -19  -6    3.28   16.48
   0 -19   6   11.22   10.98
   0 -19  -7   58.26   18.07
   0 -19   7   23.38    7.41
   0 -19  -7   67.68   37.59
   0 -19  -8   43.39   62.71
   0 -19  -8   31.89   30.82
   0 -19   8    3.20   12.20
   0 -19  -9   78.37   60.91
   0 -19 -10  118.74   71.95
   0  19  11  510.16   58.79
   0 -19 -11  436.44  127.14
   0 -19 -12   68.03   67.50
   0  19  12   18.36   11.82
   0 -19 -13  157.45   89.19
   0  19  13   85.09   23.54
   0  19  14    1.38    3.73
   0 -19 -14   -5.47   32.84
   0  19  15    3.21    4.62
   0 -19 -15   45.47   43.35
   0 -19 -16  151.06   56.56
   0  19  16    6.52    3.84
   0 -20   0  459.50  112.25
   0 -20   0  539.67   89.40
   0 -20  -1  386.62  102.79
   0 -20  -1  622.36   92.16
   0 -20   1  325.85   87.05
   0 -20   1  547.19   93.22
   0 -20   2   61.42   36.52
   0 -20  -2   76.12   35.06
   0 -20   2   85.39   50.37
   0 -20  -2   90.86   53.16
   0 -20   3    0.60   26.64
   0 -20   3   37.99   23.33
   0 -20  -3   56.41   44.30
   0 -20  -3   20.48    9.81
   0 -20   4    7.52   10.87
   0 -20  -4  -31.04   44.18
   0 -20  -4    0.96   24.53
   0 -20  -5  227.98   58.25
   0 -20  -5  130.66   56.14
   0 -20   5  153.19   48.20
   0 -20   6  104.31   39.73
   0 -20  -6  168.41   46.49
   0 -20  -6  185.31   78.49
   0 -20  -7  288.40  108.86
   0 -20  -7  465.17   86.39
   0 -20   7  298.45   55.92
   0 -20  -8  200.81   88.59
   0 -20  -8   92.87   40.49
   0 -20  -9  179.91   84.02
   0 -20 -10   94.23   54.63
   0 -20 -11  -28.06   17.45
   0 -20 -12    3.81   21.43
   0 -20 -13   89.17   45.73
   0 -20 -14    4.92   30.07
   0 -20 -15    2.18   17.64
   0 -21   0   -7.71   19.93
   0 -21   0   23.46   18.34
   0 -21   1   30.66   15.01
   0 -21  -1   30.64   43.31
   0 -21  -1   54.90   34.20
   0 -21   1   28.53   13.73
   0 -21   2  151.24   46.94
   0 -21  -2  201.34   53.80
   0 -21   2   75.49   43.14
   0 -21  -2  179.33   69.61
   0 -21  -3   25.86   20.76
   0 -21  -3   23.64   56.21
   0 -21   3   27.05   18.60
   0 -21  -4  265.92   90.03
   0 -21   4  239.99   56.88
   0 -21  -4  300.85   62.40
   0 -21  -5   47.25   43.74
   0 -21   5   59.98   24.90
   0 -21  -5   95.79   30.29
   0 -21  -6   57.41   34.12
   0 -21  -6   91.47   61.11
   0 -21   6   21.47   17.40
   0 -21  -7    2.37   23.71
   0 -21  -7  -24.72   33.68
   0 -21   7  -15.03   15.71
   0 -21  -8   -7.54   24.64
   0 -21  -9   79.77   44.22
   0 -21 -10  271.99  100.23
   0 -21 -11  -25.42   54.59
   0 -21 -12  222.84   91.58
   0 -21 -13   17.02   18.14
   0 -21 -14    1.93   21.85
   0 -21 -15   30.67   24.05
   0 -22   0  588.74   90.26
   0 -22   0  403.88  105.86
   0 -22  -1    8.83   17.08
   0 -22  -1   66.55   52.94
   0 -22   1    4.85   23.80
   0 -22   1   35.36   24.37
   0 -22  -2  199.21   52.55
   0 -22   2   79.27   38.11
   0 -22   2  188.55   50.28
   0 -22  -2  157.45   61.39
   0 -22  -3   25.07   22.73
   0 -22   3   29.12   18.38
   0 -22  -3   52.23   42.16
   0 -22  -4   14.41   14.67
   0 -22  -4   -7.39   20.21
   0 -22   4   14.09   13.48
   0 -22  -5   21.51   11.81
   0 -22  -5  -11.59   14.86
   0 -22   5   28.35   24.13
   0 -22  -6  488.49   83.02
   0 -22   6  287.32   54.10
   0 -22  -6  276.10   91.23
   0 -22  -7  -17.68   22.38
   0 -22   7    5.53    7.87
   0 -22  -8  373.66  101.41
   0 -22  -9   70.25   51.54
   0 -22 -10   58.99   39.36
   0 -22 -11  -23.36   32.82
   0 -22 -12   39.48   33.58
   0 -22 -13   -0.13   22.57
   0 -22 -14  138.53   61.96
   0 -23   0  -24.51   13.60
   0 -23   0   24.42   31.26
   0 -23   1   14.72    6.36
   0 -23  -1   48.46   24.08
   0 -23  -1   26.85   31.26
   0 -23   1   36.30   13.80
   0 -23   2  341.67   62.88
   0 -23  -2  391.72   73.64
   0 -23  -2  210.40   77.71
   0 -23  -3  150.15   67.95
   0 -23  -3   80.36   31.90
   0 -23   3   66.75   27.19
   0 -23   4  227.61   48.68
   0 -23  -4  148.64   65.23
   0 -23  -4  286.60   63.34
   0 -23  -5   90.54   33.22
   0 -23   5   60.38   25.23
   0 -23  -5  140.77   43.74
   0 -23  -6  109.32   60.52
   0 -23   6  126.86   35.01
   0 -23  -7   27.52   28.39
   0 -23  -8   25.36   24.75
   0 -23  -9   46.13   67.87
   0 -23 -10  215.32   77.83
   0 -23 -11  107.64   53.20
   0 -23 -12   89.47   47.96
   0 -24   0   83.93   45.02
   0 -24   0  149.08   43.55
   0 -24  -1  305.32   89.22
   0 -24  -1  382.05   66.23
   0 -24   1  328.16   61.56
   0 -24   2   12.93   11.58
   0 -24  -2   39.39   37.74
   0 -24  -2   42.28   25.32
   0 -24   3   41.22   19.24
   0 -24  -3   19.11   11.52
   0 -24  -3   24.49   30.39
   0 -24   4  -13.80   15.13
   0 -24  -4   23.60   22.43
   0 -24  -4    1.50    9.47
   0 -24  -5   59.64   50.73
   0 -24   5   65.19   22.95
   0 -24  -6  103.93   64.52
   0 -24  -7  269.61   75.27
   0 -24  -8   50.38   20.60
   0 -24  -9   92.38   41.04
   0 -24 -10   -0.11   22.78
   0 -24 -11    0.01   18.39
   0 -25   0  -10.28   10.60
   0 -25  -1   24.96   29.89
   0 -25  -1  101.15   30.31
   0 -25   1   96.30   29.40
   0 -25  -2   73.18   25.90
   0 -25   2   61.03   27.43
   0 -25  -2  -12.22   21.76
   0 -25  -3  297.11   59.97
   0 -25  -3  166.58   57.33
   0 -25   3  190.55   41.99
   0 -25  -4   14.73   28.19
   0 -25   4   45.90   18.59
   0 -25  -5  314.11   89.32
   0 -25  -6   37.93   41.96
   0 -25  -7  -13.08   18.43
   0 -25  -8    1.20   10.83
   0 -25  -9   38.01   28.34
   0 -26   0   26.77   18.45
   0 -26   1  186.62   40.07
   0 -26   2   25.17   22.27
   0 -26   3   10.48    4.30
   0 -26  -4   -0.01   15.19
   0 -26  -5    0.01   24.05
  -1   0  24   14.11   16.59
  -1   0  23   66.26   26.61
  -1   0  22   13.58   21.66
  -1   0  22   -0.63   10.30
  -1   0  21  275.84   54.69
  -1   0  20   24.56   28.60
  -1   0  19   40.68   16.75
  -1   0  18   52.90   28.02
  -1   0  18   -6.53   11.99
  -1   0  17  102.09   48.38
   1   0 -17  -31.19   48.05
  -1   0  17   42.66   24.52
  -1   0  17   26.23   16.79
  -1   0  16  -18.71   17.64
   1   0 -16  -92.81  112.89
  -1   0  16  -45.87   31.01
  -1   0  16    4.26    5.40
  -1   0  15  786.52   89.35
  -1   0  15  690.96  191.76
   1   0 -15  914.64  245.65
  -1   0  15  613.48   71.99
   1   0 -14  -31.57   66.88
  -1   0  14   -1.06    3.26
  -1   0  14  -20.49   19.15
  -1   0  14   -8.66   41.07
   1   0 -13 1094.76  237.04
  -1   0  13 1525.22  262.77
   1   0 -12  -17.04   21.66
  -1   0  12  -10.99   40.09
   1   0 -11  -66.06   76.79
  -1   0  11   88.47   52.75
  -1   0  10   15.06   26.96
   1   0 -10 -122.22   85.97
  -1   0   9 1084.05  173.32
   1   0  -9 2320.89  246.83
  -1   0   8  -14.46   32.14
   1   0  -8  -64.09   58.03
  -1   0   7 2705.03  234.88
   1   0  -7 2626.19  222.56
   1   0  -6   71.29   74.97
  -1   0   6   -8.58   22.62
  -1   0   5 3235.87  212.56
  -1   0   4    6.07   21.14
  -1   0   4    5.07    5.69
   1   0  -3  362.25   47.66
   1   0  -2   -1.45    3.47
   1   0   1    0.00    4.38
   1   0   1    0.00    4.11
   1   0   2    1.74    3.69
  -1   0  -2   -0.56    9.54
  -1   0  -3 4208.52  161.55
   1   0   3 3639.35  171.96
   1   0   4   13.50   17.09
   1   0   5  243.65   57.78
  -1   0  -5  345.72   42.15
  -1   0  -6    7.76   19.83
  -1   0  -6    0.25    3.83
   1   0   6   -6.33   18.06
  -1   0  -7 2503.48  232.84
   1   0   7 3528.85  259.04
  -1   0  -8   -1.63   47.40
   1   0   8   -2.87   21.19
  -1   0  -9  746.47  161.31
   1   0   9  567.65  124.09
   1   0  10    1.63   12.07
  -1   0 -10  -37.96   61.39
  -1   0 -11  338.24  112.99
   1   0  11  128.71   69.51
  -1   0 -12   14.39   25.94
   1   0  12    7.98   17.86
   1   0  12   -8.15   30.55
   1   0  13   51.93   28.71
  -1   0 -13   35.20   54.54
   1   0  13   94.02   61.51
   1   0  14   -2.56    6.86
  -1   0 -14   -1.83   27.95
   1   0  14  -18.24   15.83
   1   0  14   -0.09    9.07
   1   0  15  519.49   66.80
   1   0  15  605.53  177.72
   1   0  15  552.76   88.32
  -1   0 -15  422.39  177.41
   1   0  16   19.65   69.12
   1   0  16    4.33    8.88
  -1   0 -16   24.41   54.33
   1   0  16    1.02   15.67
   1   0  16  -15.27   40.16
   1   0  17  411.43   93.37
   1   0  17  301.88   52.06
   1   0  17  268.45   52.92
   1   0  18  -28.38   28.98
   1   0  18   -2.63   12.40
   1   0  18   24.18   11.88
   1   0  19   38.51   23.95
   1   0  20  -21.43   28.81
   1   0  21   55.83   45.64
   1   0  22   24.81   21.49
   1   0  23   56.04   24.77
   1   0  24   22.07   15.80
  -1  -1  24   12.43    9.01
  -1   1  24    3.95    7.67
  -1  -1  23  121.04   39.75
  -1   1  23  105.51   37.44
  -1   1  22   57.78   33.17
  -1   1  22    7.03    5.34
  -1  -1  22   11.29   11.48
  -1  -1  22   -6.08   37.35
  -1   1  21  -47.06   25.19
  -1  -1  21   12.77   20.61
  -1  -1  21   -8.71   24.48
  -1  -1  20   96.81   45.27
  -1   1  20   29.73   27.90
  -1   1  19  165.36   55.95
  -1   1  19  112.73   36.32
  -1  -1  19  169.77   53.67
  -1  -1  18   38.92   31.88
  -1   1  18   -8.59   23.04
  -1   1  18   12.67   14.22
  -1   1  17  271.20  135.86
  -1  -1  17  219.62  122.90
  -1  -1  17  237.71   62.75
  -1  -1  17  217.46   46.89
  -1   1  17  215.57   49.17
   1   1 -17  258.69  153.12
  -1   1  16  178.77   41.29
   1  -1 -16   43.89   29.19
  -1  -1  16  216.39  112.27
  -1  -1  16  160.09   36.47
  -1  -1  16  135.39   30.56
   1   1 -16   80.50   38.32
  -1   1  16  184.91   51.91
  -1  -1  16  208.29   58.59
  -1   1  16  235.59  128.13
   1   1 -15  205.34  113.21
  -1  -1  15  432.45   60.12
  -1   1  15  475.15   64.62
  -1   1  15  399.48   63.88
   1  -1 -15  209.95  110.15
  -1   1  15  646.53  191.51
  -1  -1  15  649.72  185.70
  -1  -1  15  476.09   74.03
  -1  -1  15  279.59   56.50
  -1   1  14  176.95  112.48
  -1   1  14  125.96   30.05
  -1   1  14  112.43   30.88
  -1  -1  14  173.33   88.48
   1  -1 -14   18.02   14.52
  -1  -1  14  104.91   31.24
  -1  -1  14  139.86   36.51
   1   1 -14   66.64   81.25
  -1   1  13   -0.49   16.09
   1   1 -13  115.68  103.23
   1  -1 -13   52.86   84.08
  -1  -1  13   22.35   13.46
   1  -1 -12  -26.31   46.77
  -1  -1  12    3.92   19.76
  -1   1  12   19.80   28.38
   1   1 -12   -5.56   42.15
   1  -1 -11  975.21  177.10
   1   1 -11 1085.27  185.52
  -1  -1  11  794.35  165.58
  -1   1  11  761.50  163.22
  -1   1  10   13.24   14.18
  -1  -1  10   42.68   12.99
   1  -1 -10    7.78   18.21
   1   1  -9 1443.71  207.21
  -1   1   9 1357.57  188.93
  -1  -1   9 1304.64  191.03
  -1   1   8   63.41   46.87
   1   1  -8   88.54   36.62
   1  -1  -8   72.28   16.36
  -1  -1   8   38.60   12.87
  -1  -1   7  717.48  120.43
   1   1  -7  401.97   77.66
  -1   1   7  713.20  114.78
   1  -1  -7  291.41   68.29
  -1  -1   6   84.47   34.58
   1   1  -6   20.09   16.44
  -1   1   6   71.66   32.91
  -1  -1   5   68.74   21.36
   1   1  -5   41.48   15.41
  -1  -1   5  167.63   51.83
  -1   1   5  159.58   49.30
  -1  -1   4  471.33   38.44
  -1   1   4  508.79   84.96
  -1  -1   4  630.20   60.08
   1   1  -4  624.77   77.47
   1   1  -4  494.67   48.41
   1   1  -3 3657.82  166.78
  -1  -1   3 3447.11  107.42
   1   1  -3 3682.61  127.21
  -1   1   3 3583.18  170.71
   1   1  -2 1021.77   58.84
  -1   1   2  963.65   72.09
   1   1  -1    0.18    4.30
   1  -1  -1    0.00    3.19
   1   1   0   -0.12    3.06
   1   1   1  379.42   35.82
   1   1   1  347.67   41.68
   1  -1   1  386.66   33.70
   1  -1   2   29.88   11.19
   1   1   2   27.34   10.96
   1  -1   2   42.80   11.75
  -1  -1  -2   20.30    7.66
   1  -1   2   26.28    9.27
   1   1   2   22.56   14.14
   1  -1   3 1545.93  106.85
  -1  -1  -3 1515.60   91.38
   1   1   3 1585.69   76.48
   1   1   3 1522.43  119.09
  -1  -1  -4  584.32   56.78
   1  -1   4  379.24   63.97
  -1   1  -4  560.67   81.58
   1   1   4  382.61   37.83
   1   1   4  359.89   70.43
   1   1   5 3811.78  230.46
   1   1   5 3488.05  119.60
  -1  -1  -5 4057.90  147.13
   1  -1   5 3583.83  220.73
  -1   1  -5 4257.95  246.25
   1  -1   6    0.60   12.56
  -1   1  -6   58.77   25.01
  -1  -1  -6   44.56   28.66
  -1   1  -6   38.16   22.03
  -1  -1  -6   39.08   12.92
   1   1   6    3.90   19.92
   1   1   6   14.92    7.89
  -1  -1  -7 1914.32  208.27
  -1   1  -7 1704.39  108.38
   1   1   7 1599.11  174.99
   1  -1   7 1603.15  168.38
  -1   1  -7 1932.44  211.72
  -1   1  -8  -25.13   28.62
   1  -1   8    2.49   21.23
   1   1   8   24.20   48.09
  -1  -1  -8   95.58   89.42
  -1  -1  -9  118.78   84.12
   1  -1   9   69.83   43.73
  -1   1  -9   84.66   59.93
   1   1   9   49.72   36.27
  -1  -1 -10   22.42   52.09
  -1   1 -10   12.88   24.54
   1   1  10   37.08   32.22
   1  -1  10   43.44   27.64
   1  -1  10   40.21   35.13
  -1   1 -11  588.54  154.74
   1   1  11  902.14  177.52
   1  -1  11  962.28  176.32
  -1  -1 -11  606.19  152.22
   1  -1  11 1000.91  153.37
   1   1  12  338.46  112.49
   1  -1  12  418.55  121.94
  -1  -1 -12  379.95  124.85
  -1   1 -12  313.30  107.13
   1   1  12  390.62  133.07
   1   1  13 1255.03  203.83
  -1   1 -13  956.66  230.96
   1   1  13 1271.40  228.70
  -1  -1 -13  981.28  237.25
   1  -1  13 1173.42  216.81
   1  -1  13 1215.14  109.61
  -1  -1 -14  246.39  131.95
   1   1  14  236.78   44.09
   1   1  14  249.91  109.97
   1  -1  14  218.48   39.18
   1  -1  14  185.25   92.48
  -1   1 -14  246.39  118.39
   1  -1  14  236.31   56.90
   1   1  14  271.23   53.95
  -1   1 -15   91.36   84.64
   1   1  15   50.61   30.67
   1  -1  15  -12.78   37.37
   1  -1  15   52.92   31.90
   1   1  15   37.48   16.05
   1   1  15   35.17   49.46
   1  -1  15  167.16   60.11
   1  -1  15   37.44   18.30
  -1  -1 -15  142.95   94.94
   1   1  16   10.68   40.76
   1  -1  16   27.21   39.58
   1  -1  16   -0.77   11.82
  -1   1 -16   25.13   50.45
   1  -1  16  -13.94   25.44
  -1  -1 -16   43.10   75.81
   1   1  16  -12.53   32.17
   1   1  16    1.37    4.59
   1  -1  16  -39.54   31.68
   1  -1  17   36.51   38.41
   1  -1  17    4.95   14.94
   1   1  17   36.58   34.92
   1   1  17   21.83   13.80
   1  -1  17  -38.04   31.18
   1   1  17   14.19   13.81
   1  -1  18   26.89   36.09
   1   1  18   82.47   27.41
   1   1  18   18.05   33.77
   1  -1  18  -11.69   36.58
   1   1  18   69.64   26.26
   1   1  19  405.41   67.88
   1  -1  19  420.32  106.13
   1   1  19  284.49   62.93
   1   1  20   93.39   34.89
   1   1  20   92.28   41.00
   1  -1  20   85.92   61.95
   1   1  21  135.82   48.40
   1  -1  21  103.63   47.77
   1   1  22   -9.54   16.14
   1  -1  22   37.02   23.54
   1   1  23    8.02   10.15
   1  -1  23  -20.60   21.64
   1  -1  24   -1.18   11.68
  -1  -2  24   11.99   14.57
  -1   2  24   23.91   14.76
  -1   2  23    6.67   29.23
  -1  -2  23    0.25   13.25
  -1  -2  22   86.36   33.21
  -1   2  22   78.94   38.49
  -1   2  22   19.24    7.10
  -1   2  21   65.39   28.93
  -1  -2  21   90.46   32.21
  -1   2  20  327.76   70.12
  -1  -2  20  184.51   52.83
  -1   2  19   98.51   36.89
  -1  -2  19  104.16   45.00
  -1   2  19  120.51   52.88
  -1   2  18   20.98   21.35
  -1   2  18   10.07   22.91
  -1  -2  18    3.92   21.89
  -1   2  17    0.73    5.28
   1  -2 -17  -21.33   73.11
  -1  -2  17    4.22   18.62
  -1  -2  17   -2.83   34.54
   1   2 -17   26.33   63.06
   1   2 -16  208.72  119.40
  -1   2  16  113.55   36.57
  -1  -2  16   40.11   55.49
  -1  -2  16   48.25   22.02
   1  -2 -16  125.19   76.45
  -1   2  16   67.80   23.83
  -1  -2  16  144.20   55.18
  -1  -2  16  169.19   58.72
  -1   2  16   61.40   69.23
   1   2 -15   72.66   32.63
  -1   2  15   74.99   23.59
  -1  -2  15   80.76   74.15
  -1  -2  15   45.77   16.36
  -1  -2  15   82.16   46.49
   1  -2 -15   77.76   74.35
  -1   2  15   57.54   22.67
  -1   2  15   87.74   76.68
  -1  -2  15   48.34   16.71
  -1  -2  14  794.91   94.06
  -1  -2  14  707.98  182.90
   1   2 -14  828.42  223.03
  -1   2  14  826.19   82.76
  -1  -2  14  773.10  100.27
   1  -2 -14  756.31  211.59
  -1   2  14  822.41  201.09
  -1   2  14  789.51   82.55
   1  -2 -13  525.34  170.90
  -1   2  13  647.01  171.27
  -1  -2  13  550.48  161.35
   1   2 -13  498.94  160.04
   1   2 -12  216.54  101.48
  -1   2  12  156.54   79.40
  -1  -2  12  182.40   84.10
   1  -2 -12  112.76   50.92
  -1   2  11   33.21   25.28
   1   2 -11  -46.49   55.74
   1  -2 -11  -10.90   49.92
  -1  -2  11   45.89   18.71
  -1   2  10  200.81   87.12
  -1  -2  10  270.54   89.46
  -1   2   9  407.14  111.09
   1  -2  -9  693.27  155.07
  -1  -2   9  459.35  109.89
   1   2  -9  759.62  139.93
  -1   2   9  396.25   68.64
  -1   2   8  436.10   99.32
   1   2  -8  793.50  123.40
  -1  -2   8  359.17   91.26
   1  -2  -8  795.15  125.62
  -1   2   7  296.47   83.10
  -1  -2   7  349.71   88.34
   1   2  -7  341.86   78.36
   1  -2  -7  319.45   81.51
  -1  -2   6  338.97   77.07
  -1   2   6  316.14   72.39
  -1  -2   6  361.78   62.64
   1   2  -6  309.70   58.53
  -1  -2   5 4645.54  254.95
   1   2  -5 4462.31  224.24
  -1   2   5 4406.28  246.74
  -1  -2   5 3890.00  197.98
   1   2  -4   86.45   30.91
  -1  -2   4   56.88   21.84
  -1   2   4  110.09   38.45
   1   2  -4  134.96   26.86
  -1  -2   4   72.94   26.95
   1   2  -3  777.21   78.81
  -1  -2   3  699.62   63.55
  -1   2   2  118.02   22.85
   1  -2  -1  156.81   25.68
   1   2  -1  101.02   17.38
  -1   2   1  105.19   17.42
   1   2   0 3664.25  132.47
   1   2   0 3408.07  138.42
   1   2   1 2434.62  115.67
   1   2   1 2375.75  121.53
  -1   2  -1 2437.20   78.28
   1  -2   2   55.30   14.11
   1   2   2   52.96   21.71
   1   2   2   59.68   28.81
   1  -2   2   53.65   17.00
  -1  -2  -2   64.07   30.02
  -1   2  -2   49.71   14.88
   1  -2   3 1299.72   93.24
   1   2   3 1324.62   89.94
   1   2   3 1329.40  117.47
   1  -2   3 1335.85   73.56
  -1   2  -3 1365.67   64.38
  -1   2  -3 1814.37  118.10
  -1  -2  -3 1882.10  110.70
  -1   2  -4  938.01   98.70
   1   2   4  711.74   95.96
   1   2   4  734.66   69.53
  -1  -2  -4  945.12   76.47
   1  -2   4  626.75   63.25
   1  -2   4  754.40   80.89
  -1  -2  -5   90.98   26.26
   1   2   5  218.03   37.62
   1   2   5  228.25   59.45
   1  -2   5  187.86   48.61
  -1   2  -5   87.78   40.18
  -1  -2  -6   17.77   10.37
  -1   2  -6   10.17   20.22
   1   2   6  111.98   47.52
  -1  -2  -6   26.20   18.38
   1   2   6  106.58   25.01
   1  -2   6  101.90   37.73
   1  -2   7  636.59  106.75
   1   2   7  637.61  113.94
  -1   2  -7  633.43  107.39
  -1  -2  -7  591.38  113.00
   1   2   7  637.87   63.72
  -1  -2  -7  311.54   34.59
   1  -2   8  865.55  110.61
  -1   2  -8  987.65  167.99
   1  -2   8 1037.13  144.09
  -1   2  -8  787.91   91.67
  -1  -2  -8 1170.94  184.13
   1   2   8 1045.20  160.69
   1  -2   9  335.77   76.35
  -1  -2  -9  643.56  156.57
  -1   2  -9  460.19  103.20
   1  -2   9  328.36   88.79
   1   2   9  355.74  102.89
  -1   2 -10  423.93  106.06
   1  -2  10  294.44   73.02
   1   2  10  286.56   95.28
  -1  -2 -10  330.98  102.48
   1  -2  10  251.30   86.93
  -1  -2 -11  258.45  107.23
  -1   2 -11  324.79  110.83
   1  -2  11  233.21   85.08
   1   2  11  257.91   97.39
  -1  -2 -12  -23.19   61.90
   1   2  12   25.70   20.74
  -1   2 -12   18.57   36.32
   1  -2  12   70.91   55.57
  -1   2 -13   11.19   23.21
   1   2  13   20.46   34.92
   1  -2  13   17.31   30.34
   1   2  13   20.73   18.31
   1  -2  13   -7.88   12.49
   1   2  13   15.75   20.31
  -1  -2 -13   26.42   66.00
   1   2  14  808.92  207.07
   1   2  14  662.73   77.85
   1  -2  14  678.16  173.20
   1  -2  14  654.64   83.41
  -1  -2 -14  303.30  125.17
   1   2  14  654.40   76.75
  -1   2 -14  324.89  132.85
   1  -2  15  184.86  100.30
   1   2  15  224.92   60.20
  -1  -2 -15   83.31   55.53
   1  -2  15  595.19  151.13
  -1   2 -15  587.62  239.83
   1   2  15  217.39   44.04
   1   2  15  256.74  117.00
  -1  -2 -16  215.58  141.59
   1  -2  16  143.91   79.92
   1   2  16  247.29  122.01
   1   2  16  208.40   45.02
   1  -2  16  242.24   57.51
   1   2  16  201.76   51.53
  -1   2 -16  139.14  119.88
   1   2  17  196.84   45.24
   1  -2  17  181.12   42.71
   1   2  17  156.80   40.80
   1   2  18  166.72   47.65
   1   2  18  158.56   44.47
   1  -2  18  141.33   30.60
   1   2  19   10.90   15.12
   1  -2  19  -12.05   22.92
   1   2  19   14.24   19.50
   1  -2  20   66.95   37.26
   1   2  20   31.75   24.89
   1   2  21   10.89   13.87
   1   2  21   31.60   29.89
   1  -2  21   45.36   47.71
   1   2  22  125.13   40.53
   1  -2  22  114.85   42.25
   1  -2  23   16.59   11.79
   1   2  23   43.33   20.48
  -1   3  24  128.03   32.51
  -1  -3  24  121.60   32.23
  -1   3  23   -2.52   22.51
  -1  -3  23    4.36    7.50
  -1   3  23  -10.88    9.76
  -1   3  22   82.12   26.24
  -1  -3  22  174.64   53.03
  -1   3  21   11.73    6.34
  -1  -3  21   22.10   25.78
  -1   3  20    1.88   10.48
  -1   3  20   56.71   30.52
  -1  -3  20  -10.08   23.41
  -1  -3  20   42.34   35.69
  -1   3  19   12.64   19.87
  -1  -3  19   21.72   16.27
  -1  -3  18  314.51   69.82
  -1   3  18  295.23   58.02
  -1   3  17   10.01   13.58
  -1  -3  17  -42.46   39.48
   1  -3 -17   13.68   48.21
  -1  -3  16 1085.28  129.00
  -1   3  16 1137.64  265.04
  -1   3  16 1043.24  103.99
   1  -3 -16  626.58  229.06
  -1  -3  16  938.67  233.86
   1   3 -16  774.66  260.07
  -1  -3  16  887.76  119.63
  -1  -3  15  107.63   70.56
  -1   3  15   49.54   54.37
   1   3 -15   78.47  100.32
  -1  -3  15   40.23   19.85
  -1  -3  15   49.43   44.88
  -1   3  15   45.55   21.53
  -1   3  14  164.55   88.77
  -1   3  14  158.93   36.84
   1   3 -14   -6.24   63.20
  -1  -3  14   63.05   29.58
  -1  -3  14  189.27   88.01
   1  -3 -14   18.40   54.69
  -1  -3  14   93.86   35.96
   1  -3 -13   24.79   38.94
   1   3 -13  137.38  133.65
  -1  -3  13   18.94   33.63
  -1   3  13   16.30   43.09
   1   3 -12  281.71  109.28
  -1  -3  12   57.23   42.56
   1  -3 -12  260.26  107.87
  -1   3  12   60.76   41.29
   1   3 -11  334.63  105.19
  -1   3  11  202.36   84.91
   1  -3 -11  281.46   88.07
  -1  -3  11  184.24   80.54
   1  -3 -10 1238.05  221.17
  -1  -3  10  741.89  151.80
   1   3 -10 1291.62  219.34
  -1   3  10  859.25  167.50
  -1   3  10  785.10   97.93
   1   3  -9  -92.39   81.91
  -1   3   9   70.85   55.48
  -1   3   9   57.83   30.38
  -1  -3   9   36.71   28.62
   1  -3  -9 -140.52   82.54
   1  -3  -8  123.59   44.75
  -1   3   8  189.23   51.38
   1   3  -8  214.63   59.54
  -1  -3   8  210.29   71.15
  -1   3   8  202.81   72.19
   1  -3  -7   34.22   15.01
  -1  -3   7   31.25   23.04
   1   3  -7   27.27   17.93
  -1   3   7   19.90   18.00
  -1  -3   6  701.09  104.76
  -1  -3   6  738.70  115.74
  -1   3   6  684.45  113.44
   1  -3  -6  806.97  128.38
   1   3  -6  636.37  104.41
  -1  -3   5  -14.43   22.44
   1   3  -5  109.00   22.72
  -1   3   5   91.04   37.26
   1   3  -5   27.81   42.75
  -1  -3   4   80.33   25.18
   1   3  -4   36.41   15.99
  -1   3   4   85.60   42.13
   1  -3  -4  105.87   20.69
  -1  -3   4   51.46    4.56
   1  -3  -3   12.33    9.59
  -1   3   3    8.55   18.24
   1   3  -3   13.99   18.97
  -1  -3   3    7.72   15.46
   1   3  -2 1117.14   61.52
  -1   3   2 1214.76   95.92
   1   3  -2 1228.70   73.08
   1  -3  -2 1158.15   88.26
   1  -3  -1 2292.92  104.52
   1   3  -1 2072.08   97.95
  -1   3   1 2104.15   95.46
   1   3  -1 1955.44  124.29
   1  -3   0  352.17   29.57
   1   3   0  297.87   49.56
   1   3   1  114.21   36.42
   1   3   1  116.25   33.27
  -1   3  -2 2435.47  116.41
   1  -3   2 2551.93   86.81
   1   3   2 2393.00  151.38
   1   3   2 2374.57  138.13
   1   3   3  379.23   68.23
   1  -3   3  343.34   32.42
  -1  -3  -3  535.01   67.80
  -1   3  -3  396.97   44.15
   1  -3   3  374.49   46.56
  -1   3  -3  498.29   60.67
   1   3   3  361.85   56.67
   1  -3   4 2046.58  128.97
   1   3   4 1949.86  131.34
   1  -3   4 1957.48   80.46
  -1   3  -4 1997.16  140.90
   1   3   4 1961.64  166.57
  -1  -3  -4 2150.34  140.81
   1  -3   5  962.57  105.72
   1  -3   5  979.77   73.61
  -1   3  -5  852.63  102.35
   1   3   5  945.63  130.81
  -1  -3  -5  846.32   86.71
   1   3   5  985.48   94.32
   1   3   6  972.53  133.85
   1  -3   6  901.11  112.60
  -1  -3  -6  973.80  145.70
  -1  -3  -6 1040.76   95.36
   1  -3   6  909.78   80.91
   1   3   6  905.26   90.63
  -1   3  -6  945.15  128.98
  -1  -3  -7  -21.22   32.71
   1   3   7   -8.31   15.31
  -1  -3  -7   -4.45    3.03
  -1   3  -7  -11.06   20.28
   1  -3   7   10.12   18.49
   1  -3   7    3.53    3.91
   1   3   7   -1.84    9.81
   1   3   8   37.36   40.34
   1  -3   8    8.01   23.69
   1  -3   9   10.70   11.71
   1  -3   9   -0.70   17.64
   1   3   9   20.99   24.71
  -1   3  -9  -45.37   62.71
  -1  -3 -10  463.06  139.96
   1   3  10 1142.14  189.96
  -1   3 -10  561.52  128.25
   1  -3  10 1084.32  166.63
  -1   3 -11    6.01   22.20
   1   3  11   50.69   45.73
   1  -3  11   47.32   39.06
  -1  -3 -11  -12.95   41.21
  -1  -3 -12 1345.66  278.47
  -1   3 -12 1506.04  267.21
   1  -3  12 1790.46  238.26
   1   3  12 1759.82  278.62
  -1   3 -13    4.55   38.15
   1  -3  13   19.18   19.28
   1   3  13   39.10   40.26
   1   3  13   18.36   13.98
   1  -3  13   11.15   14.60
   1   3  13    4.70    4.28
  -1  -3 -13  -27.59   61.52
   1   3  13   12.71   22.91
  -1   3 -14  482.84  165.47
   1   3  14  295.91  102.52
   1  -3  14  358.26   60.36
   1   3  14  327.15  127.00
  -1  -3 -14  451.98  164.73
   1   3  14  311.97   52.29
   1  -3  14  258.08   97.86
   1   3  14  363.30   56.26
   1   3  15    7.66    8.83
   1   3  15  -10.46   22.83
   1  -3  15   39.23   47.12
   1  -3  15  -49.32   31.93
  -1  -3 -15    6.47   48.66
  -1   3 -15  -38.96   57.37
   1   3  15    7.78   15.75
   1   3  16  140.90  135.59
   1   3  16    0.92   19.63
   1  -3  16    9.58   37.25
   1   3  16   12.99    9.67
  -1  -3 -16   68.07   74.27
  -1   3 -16  -18.20   40.18
   1   3  17   74.00   29.89
   1   3  17   87.98   34.91
   1  -3  17   55.09   20.16
   1   3  18  358.12   65.30
   1  -3  18  320.77   79.48
   1   3  19    8.36    9.38
   1  -3  19   27.81   32.47
   1   3  19   -1.44    5.92
   1   3  20  180.19   45.85
   1   3  20  266.17   53.07
   1  -3  20  228.45   64.74
   1  -3  21   52.25   42.09
   1   3  21    2.79   17.39
   1   3  21   20.11   18.18
   1  -3  22   40.22   28.48
   1   3  22   40.77   21.62
   1  -3  23  -15.44    7.17
   1   3  23    8.18    5.44
  -1   4  24   13.50   16.01
  -1  -4  24    5.80   12.14
  -1   4  23    3.09   14.28
  -1   4  23   14.14   10.38
  -1  -4  23  -12.20   11.76
  -1   4  22  106.26   33.29
  -1  -4  22   93.58   34.78
  -1   4  21   -7.96   13.56
  -1  -4  21   44.54   39.97
  -1   4  20  359.04   69.84
  -1  -4  20  398.06   88.03
  -1   4  20  438.42   70.46
  -1  -4  19    6.57   16.39
  -1  -4  19   -1.20   17.34
  -1  -4  18   32.95   33.38
  -1   4  18  103.26   35.00
  -1  -4  17  -42.54   38.08
   1  -4 -17  -44.06   90.09
  -1   4  17    3.20    9.23
  -1   4  16   82.98   32.90
   1  -4 -16  180.70  129.93
  -1  -4  16   92.54   26.88
  -1   4  16   62.31   62.29
   1   4 -15  311.17  148.78
  -1  -4  15  329.29   66.65
   1  -4 -15  327.50  146.35
  -1   4  15  299.77  134.79
  -1  -4  15  281.54  117.16
  -1   4  15  307.66   59.36
  -1  -4  15  285.16   64.08
  -1  -4  14  655.29  167.61
  -1   4  14  664.16   77.78
  -1  -4  14  725.97   99.64
   1  -4 -14  682.17  215.31
  -1  -4  14  748.04  102.05
  -1   4  14  533.60  175.69
   1   4 -14  739.99  210.93
  -1  -4  13   89.76   37.09
  -1   4  13  102.77   60.69
   1   4 -13   51.39   33.41
  -1   4  13   95.09   29.08
  -1  -4  13   79.02   53.76
   1  -4 -13   48.21   27.30
  -1  -4  12 1483.03  224.31
   1   4 -12  903.42  199.41
  -1   4  12 1538.60  235.19
   1  -4 -12  729.70  198.42
   1  -4 -11   -6.88   45.88
   1   4 -11   28.53   51.91
  -1  -4  11   17.05   26.71
  -1   4  11    8.78   26.66
  -1  -4  10  124.32   61.01
  -1   4  10  104.43   59.60
  -1   4  10  135.39   50.29
   1  -4 -10   73.35   97.52
   1   4 -10   27.34   57.06
  -1   4   9   20.75   29.37
  -1  -4   9   17.17   25.29
   1   4  -9   88.16   76.57
  -1   4   9   27.12   20.27
  -1  -4   8  704.14  130.80
  -1   4   8  744.44  137.17
   1  -4  -8 1132.70  181.04
   1   4  -8 1326.54  192.84
  -1   4   8  613.73  106.83
  -1   4   7  526.81  101.46
   1   4  -7  672.34  105.62
  -1  -4   7  619.16  110.20
  -1  -4   7  653.12  110.65
  -1   4   7  532.49   88.67
   1  -4  -7  673.12  122.76
  -1  -4   6 1211.03  148.94
   1   4  -6 1143.76   73.18
   1   4  -6  875.24  115.55
  -1   4   6 1196.94  149.84
   1  -4  -6  895.61  133.73
  -1  -4   6  905.46  118.70
   1  -4  -5  574.68   52.91
  -1   4   5  669.69  103.61
  -1  -4   5  448.61   77.06
   1   4  -5  451.50   68.31
   1  -4  -5  502.82   84.06
  -1  -4   4 1255.52  124.11
  -1  -4   4 1291.90  143.66
   1  -4  -4 1555.82  153.40
   1   4  -4 1702.67  142.83
  -1   4   4 1739.69  154.14
   1  -4  -3  204.55   47.62
  -1   4   3  271.47   56.01
   1  -4  -3  230.19   38.96
  -1  -4   3  172.60   41.40
   1   4  -3  199.78   34.35
   1  -4  -2   88.80   28.29
   1  -4  -2   70.86   23.01
  -1   4   2  152.95   36.76
   1   4  -2  176.40   26.22
   1   4  -2  156.23   42.06
   1   4  -1 1110.89   82.73
   1  -4  -1 1582.63   86.34
   1   4  -1 1133.45  104.08
   1  -4  -1 1627.49  123.30
  -1   4   1 1188.55   77.70
   1  -4   0 1888.85   76.32
   1  -4   0 1734.53   69.16
   1   4   0 1585.30  121.11
  -1   4  -1 2364.55  145.51
   1   4   1 2210.21  147.29
  -1   4  -2 6402.20  224.50
  -1   4  -2 6011.13  106.44
  -1  -4  -2 6016.32  258.31
   1  -4   2 5224.64  117.13
  -1   4  -2 5741.30  139.09
   1   4   2 6601.73  269.29
   1   4   2 6488.00  252.75
   1   4   3 1444.38  121.94
  -1   4  -3 1543.83  107.51
   1   4   3 1484.54  141.21
   1  -4   3 1569.11   87.49
  -1  -4  -3 1566.43  154.64
  -1   4  -3 1338.73   92.54
  -1  -4  -3 1771.24  147.58
  -1   4  -4 2293.39  129.43
   1   4   4 2080.81  179.56
  -1  -4  -4 2992.66  225.42
   1  -4   4 2116.52  126.14
   1   4   4 1923.74  147.72
  -1   4  -4 2842.56  160.40
  -1  -4  -4 2944.78  183.05
  -1   4  -5  466.24   74.71
  -1  -4  -5  486.71   75.00
   1  -4   5  434.81   67.86
  -1  -4  -5  509.40  104.51
   1   4   5  402.69   70.67
   1   4   5  439.00   89.98
   1  -4   6  165.28   23.63
   1   4   6  180.35   57.48
  -1   4  -6   72.09   36.33
   1   4   6  159.82   43.88
  -1  -4  -6   56.69   25.67
   1  -4   6  176.75   46.40
  -1  -4  -6   63.81   49.38
   1   4   7   67.28   29.03
  -1   4  -7   49.08    9.57
   1   4   7   55.54   41.54
   1  -4   7   60.33   32.84
  -1  -4  -7   35.90   53.23
   1  -4   7   60.95   17.86
   1   4   8  647.97  132.54
  -1   4  -8  630.91  121.28
  -1  -4  -8  658.81  131.25
   1   4   8  583.00   81.64
   1  -4   8  598.81  109.02
   1   4   9  124.53   58.78
  -1   4  -9  175.38   84.28
   1   4   9  118.72   36.32
   1  -4   9  123.60   48.94
  -1  -4 -10  833.35  176.95
   1  -4  10  594.41  121.11
   1   4  10  632.64  141.02
  -1   4 -10  789.78  156.66
  -1  -4 -11  -10.45   24.59
  -1   4 -11   -2.13   18.75
   1  -4  11    1.44   20.85
   1   4  11   -7.19   41.34
   1  -4  12   -0.11   21.23
  -1  -4 -12   43.17   46.12
  -1   4 -12   58.49   43.25
   1   4  12   -4.63   29.39
  -1  -4 -13   -1.19   42.96
   1  -4  13    2.94   18.95
   1   4  13   -7.16   20.00
  -1   4 -13  -18.03   40.45
   1   4  13    3.41   35.57
   1   4  13   11.02   12.45
   1  -4  13    3.82   17.70
   1  -4  14  478.10   72.77
   1   4  14  468.33   68.11
   1   4  14  465.52  163.55
   1   4  14  501.71  142.76
  -1   4 -14  232.76  110.36
  -1  -4 -14  265.94  119.54
   1  -4  15   19.27   10.75
  -1  -4 -15  -33.24   48.54
   1   4  15   36.91   32.98
  -1   4 -15   15.41   19.19
   1   4  15   40.70   25.30
   1   4  15   29.73   22.27
   1  -4  16  822.03  104.93
  -1  -4 -16  520.13  206.01
   1   4  16  824.59   92.26
   1   4  17   22.65   16.27
   1  -4  17   43.35   27.52
   1  -4  17    3.80   35.84
   1   4  18  234.04   50.36
   1  -4  18  180.93   58.30
   1  -4  19   23.58   22.38
   1   4  19   31.34   20.18
   1   4  19   -6.02    4.88
   1  -4  20   54.25   39.91
   1   4  20   46.30   22.88
   1   4  20   70.84   26.93
   1   4  21   33.63   36.54
   1   4  21   -7.47   15.57
   1  -4  21   -0.87   15.80
   1   4  22  133.11   42.89
   1  -4  22  196.31   54.05
   1  -4  23   13.91   17.10
   1   4  23    6.33   13.51
  -1  -5  24   60.86   23.84
  -1   5  24   51.86   20.68
  -1  -5  23   26.32    7.85
  -1   5  23   32.69   18.75
  -1   5  23   29.13   21.57
  -1  -5  22   28.19   23.44
  -1   5  22   35.44   23.85
  -1  -5  21   30.23   25.60
  -1   5  21   30.35   21.54
  -1   5  20   -0.55    9.12
  -1  -5  20    6.96   16.47
  -1   5  20  -18.78   28.19
  -1  -5  19   55.25   30.90
  -1   5  19   47.21   25.41
  -1   5  18  588.02   83.21
  -1  -5  18  491.50   98.39
  -1  -5  18  561.12   94.81
  -1   5  17  424.01   72.26
  -1  -5  17  346.58   76.24
  -1  -5  16  311.04   63.00
   1  -5 -16  312.47  184.86
  -1   5  16  507.45  171.24
  -1   5  16  457.31   72.53
  -1  -5  15   44.97   51.82
  -1   5  15   20.84   43.18
   1  -5 -15   25.83  138.39
   1  -5 -15   13.99   25.88
  -1   5  15   30.00   16.11
  -1  -5  15   67.71   47.28
   1  -5 -14  -23.78   28.45
  -1   5  14    9.12   36.01
   1  -5 -14  -28.91   64.22
  -1  -5  14   -6.73   22.94
  -1   5  14   18.54   10.90
  -1  -5  14   10.71   11.00
  -1  -5  14   11.36    8.65
   1   5 -14  -11.52   30.09
   1   5 -13  163.23   98.14
  -1   5  13   63.82   25.10
  -1   5  13   58.97   49.03
  -1  -5  13   93.70   35.41
   1  -5 -13  204.92  124.74
  -1  -5  13   30.24   40.10
   1   5 -12  299.81  112.60
  -1  -5  12  153.35   70.52
   1  -5 -12  261.82  108.82
  -1   5  12  353.04  100.43
   1   5 -11  260.37   91.75
   1  -5 -11  187.39   81.10
  -1   5  11  122.46   64.45
  -1  -5  11  135.62   64.17
  -1   5  10 1266.75  150.37
   1   5 -10 1280.87  206.07
   1  -5 -10 1382.43  214.07
  -1  -5  10 1236.95  180.52
  -1   5  10 1186.17  194.37
  -1  -5   9  418.78  100.53
   1   5  -9  420.44   86.13
  -1   5   9  393.26   87.75
   1  -5  -9  451.33   69.92
  -1   5   9  461.26  115.39
   1  -5  -8  277.67  100.89
   1   5  -8  145.17   31.34
  -1   5   8  421.44  106.32
  -1   5   8  396.57   84.29
  -1  -5   8  414.59   98.70
  -1  -5   7    7.52    7.87
   1   5  -7   -4.65   22.80
  -1   5   7   37.71   31.24
   1  -5  -7  -50.01   44.89
   1   5  -7   20.79    8.79
  -1   5   7   68.56   37.62
  -1  -5   7   62.53   36.32
  -1  -5   6  151.02   50.32
   1   5  -6  185.03   55.90
   1   5  -6   82.58   20.96
  -1   5   6   73.57   21.57
  -1  -5   6   93.08   36.98
   1  -5  -6  181.52   63.07
  -1   5   6   61.31   29.71
  -1   5   5  620.51  103.91
  -1  -5   5  586.75   99.75
   1  -5  -5  693.61  110.89
   1  -5  -5  746.96   73.57
   1   5  -5  549.54   75.48
  -1   5   5  622.39   98.69
   1  -5  -4 2441.36  180.85
   1  -5  -4 2523.57  146.32
  -1  -5   4 2133.08  180.52
   1  -5  -3  943.00  116.67
   1   5  -3  997.57   73.94
   1  -5  -3 1014.81  117.61
  -1  -5   3  719.34  118.89
  -1   5   3  400.01   67.44
   1   5  -2 1342.26   83.65
  -1   5   2 1419.76  107.61
   1  -5  -2 1161.56  102.56
   1   5  -2 1410.41  128.53
   1  -5  -2 1332.43  133.77
  -1   5   2 1553.59  138.93
   1  -5  -1 1614.50  137.62
   1   5  -1  953.83   81.68
   1  -5  -1 1466.33   90.17
   1   5  -1  900.00  102.18
  -1   5   1  943.37   78.36
  -1   5   1 1056.82  112.77
  -1   5   0  330.39   61.30
   1  -5   0  410.40   37.46
   1   5   0  279.60   59.88
  -1  -5  -1  679.94   91.91
   1   5   1  846.59   99.77
  -1   5  -1  874.53   97.89
  -1  -5  -2  534.70  104.58
  -1   5  -2  534.65   73.81
   1   5   2  535.17   82.48
   1   5   2  612.00   86.33
   1  -5   2  317.94   24.60
   1   5   3  150.06   40.24
   1   5   3  144.20   43.28
  -1   5  -3  181.84   41.40
  -1   5  -3  177.16   29.42
  -1  -5  -3  246.89   60.77
  -1  -5  -3  172.90   47.83
   1  -5   3  168.43   27.09
  -1  -5  -4 1355.82  159.66
   1  -5   4 1548.60  101.78
   1   5   4 1419.22  138.30
  -1   5  -4 1270.31   98.54
   1   5   4 1496.00  160.76
  -1  -5  -4 1374.22  137.55
  -1   5  -4 1640.68  124.51
   1  -5   5  311.09   53.21
  -1  -5  -5  287.54   61.51
  -1  -5  -5  318.04   92.57
   1   5   5  303.58   63.70
   1   5   5  331.22   79.87
  -1   5  -5  244.43   48.71
   1   5   6 1101.58  157.12
   1   5   6  950.78  119.24
  -1  -5  -6 1089.96  122.29
  -1  -5  -6 1161.21  169.62
  -1   5  -6  951.76  118.07
   1  -5   6 1120.22  114.68
   1   5   7  367.32   71.52
  -1  -5  -7 1016.87  197.09
  -1   5  -7  880.30  130.75
   1   5   7  432.93  112.70
   1  -5   7  424.92   81.30
   1   5   8   27.97   20.55
   1  -5   8   23.40   29.57
   1   5   8   21.14   13.59
   1  -5   9  341.93   83.25
   1   5   9  294.12   91.57
   1   5   9  330.69   69.30
  -1  -5  -9   81.42   52.41
  -1   5 -10   42.99   28.52
   1  -5  10  216.55   67.74
  -1  -5 -10   36.48   73.06
   1   5  10  208.63   80.96
   1  -5  11  338.95   92.87
   1   5  11  330.99  104.46
  -1   5 -11  186.98   90.46
  -1  -5 -11  182.21   90.75
  -1  -5 -12  360.44  138.79
  -1   5 -12  282.42  100.77
   1  -5  12  482.53  115.46
   1  -5  12  509.08   73.60
   1   5  12  556.65  151.34
   1   5  13  256.13  117.34
   1  -5  13  293.26   61.00
  -1  -5 -13  285.87  134.35
  -1   5 -13  259.14  116.35
   1   5  13  338.41   78.16
   1   5  14   69.83   57.56
   1   5  14  139.88   57.09
   1   5  14  116.23   34.31
  -1  -5 -14  174.18  117.22
   1   5  14   86.69   67.08
   1  -5  14  118.94   36.33
   1   5  15  133.45   84.08
   1   5  15  165.04   39.98
  -1  -5 -15  135.27  112.87
   1   5  15  179.02   96.87
   1  -5  15  228.38   66.65
   1  -5  15  191.23   58.76
   1  -5  16   -2.21   57.42
   1   5  16   10.04    9.35
  -1  -5 -16   23.82   69.72
   1  -5  16  -22.97   29.30
   1   5  17   12.82    9.68
   1  -5  17   -3.97   30.56
   1  -5  17    6.99   24.11
   1   5  18  341.40   63.59
   1  -5  18  242.21   68.50
   1  -5  19   58.77   30.32
   1   5  19   86.70   31.48
   1   5  20   63.96   26.15
   1   5  20   91.46   32.53
   1  -5  20   84.24   46.70
   1  -5  21   64.33   33.96
   1   5  21   48.21   29.07
   1   5  21   26.87   21.94
   1   5  22   23.43   20.84
   1  -5  22   25.89   14.59
   1  -5  23   13.72   14.24
   1   5  23   13.81   10.37
  -1   6  23   19.46   19.71
  -1   6  23   43.89   20.82
  -1  -6  23   17.95   12.00
  -1  -6  22   39.00   27.47
  -1   6  22   17.06    8.11
  -1  -6  21  111.84   40.43
  -1   6  21   88.79   37.67
  -1  -6  20  112.81   42.62
  -1   6  20   95.89   32.34
  -1   6  20  143.99   39.69
  -1   6  19  278.48   59.62
  -1  -6  19  196.37   69.40
  -1   6  18   31.77   13.37
  -1  -6  18   40.49   29.33
  -1   6  17    9.08    9.64
  -1  -6  17   -5.70   19.29
  -1  -6  16   97.42   46.35
  -1   6  16   92.78   31.44
   1  -6 -16  137.29   66.08
   1  -6 -16  148.95  134.27
  -1  -6  16   93.38   41.47
  -1   6  16   72.04   56.77
  -1   6  15  468.47   69.44
   1  -6 -15  568.51  217.10
   1  -6 -15  552.00  137.75
  -1   6  15  433.05  147.74
  -1  -6  15  386.28   67.25
  -1  -6  14  360.78   70.04
   1  -6 -14  269.85  132.61
  -1  -6  14  213.87   47.73
  -1   6  14  356.99   60.03
  -1   6  14  351.78  132.61
   1  -6 -14  285.13  102.87
   1  -6 -13  380.31  149.21
   1  -6 -13  599.50  138.84
  -1   6  13  558.38   71.45
  -1  -6  13  523.04  134.84
  -1   6  13  551.26  153.45
  -1  -6  13  546.16   81.99
  -1  -6  12  333.23  104.97
  -1   6  12  299.91  107.92
   1   6 -12  146.25   91.13
   1  -6 -12   97.34   73.13
   1   6 -11   -6.46   52.56
   1  -6 -11   26.02   45.90
  -1   6  11  193.28   79.85
  -1  -6  11  168.00   71.70
   1  -6 -10   12.68   21.14
  -1   6  10   12.07   33.01
  -1  -6  10    4.50    9.15
  -1   6  10  -10.26   14.41
   1   6 -10   56.08   50.40
  -1   6   9   12.47   30.91
  -1   6   9    2.51   12.70
   1  -6  -9  204.56  108.19
   1   6  -9  158.04  102.61
  -1  -6   9   -8.88   20.42
  -1   6   8  761.35  121.72
   1  -6  -8  967.02  164.31
  -1   6   8  811.95  142.77
  -1  -6   8  760.33  129.41
   1   6  -8  781.30  147.48
  -1   6   7  439.49  103.50
   1   6  -7  373.99   48.25
  -1   6   7  404.53   89.97
  -1  -6   7  878.11  156.55
  -1  -6   7  399.16   89.12
   1  -6  -7 1054.87  215.49
  -1   6   6  807.66  128.80
  -1  -6   6  584.18  113.70
  -1   6   6  776.42  116.83
   1  -6  -6  739.77  124.37
   1  -6  -6  820.75   87.56
   1  -6  -5 3694.89  200.16
  -1   6   5 4119.31  271.14
  -1  -6   5 3182.64  252.78
  -1   6   5 4222.67  276.46
   1   6  -5 3019.99  163.25
   1  -6  -5 3617.66  264.45
  -1  -6   4  281.68   77.40
   1  -6  -4  414.03   72.93
   1  -6  -4  387.91   66.11
  -1   6   4  865.58  122.28
  -1   6   4  810.14  107.34
   1   6  -4  346.80   45.13
  -1  -6   3   73.03   16.39
  -1   6   3   54.53   26.76
   1  -6  -3  137.23   33.69
   1   6  -3   56.27   14.90
   1  -6  -3  113.16   28.95
   1   6  -3   53.67   27.28
  -1   6   3   64.66   23.37
   1   6  -2  176.30   51.72
  -1   6   2  174.93   41.56
   1  -6  -2  286.42   75.11
  -1   6   2  165.47   52.41
   1   6  -2  175.26   34.51
   1  -6  -2  198.13   40.98
   1   6  -1  738.63   76.69
  -1   6   1  740.64  105.13
   1   6  -1  695.57   97.21
  -1   6   1  813.35   77.66
   1  -6  -1 1210.97   96.32
   1  -6  -1 1152.47  130.94
  -1   6   0  877.72  108.85
   1   6   0  797.68  104.23
   1  -6   0  552.70  102.18
  -1  -6  -1 2500.92  197.91
   1   6   1 2046.43  167.65
  -1   6  -1 2142.04  167.37
  -1  -6  -2 2878.22  204.19
   1   6   2 2648.12  194.97
  -1  -6  -2 2524.11  181.19
   1   6   2 2834.30  206.76
  -1   6  -2 2728.07  189.73
  -1  -6  -3 3667.18  242.61
   1  -6   3 3756.79  270.70
  -1   6  -3 3129.84  195.95
   1   6   3 3270.72  225.62
  -1  -6  -3 3683.14  244.86
   1   6   3 2911.57  211.32
   1   6   4    8.36   12.00
   1  -6   4   48.33   29.50
  -1  -6  -4   50.39   34.96
  -1  -6  -4   32.68   11.29
  -1   6  -4   40.09   15.57
  -1   6  -4   20.22   16.25
   1   6   4   10.42   13.88
   1  -6   4   13.23    6.84
  -1  -6  -5  145.85   58.37
  -1  -6  -5  139.36   39.50
   1   6   5  -10.79   29.80
   1  -6   5  -10.63   16.00
  -1   6  -5  130.31   36.24
  -1  -6  -6   23.10   32.71
  -1   6  -6   -6.03   21.50
  -1  -6  -6   13.31   25.27
   1  -6   6   46.99   25.23
   1   6   6   59.71   41.48
   1   6   6   36.56   28.94
   1   6   7  162.80   55.19
  -1   6  -7  153.57   36.13
   1   6   7  186.88   72.32
   1  -6   7  172.63   45.92
  -1  -6  -7  312.34   93.87
  -1   6  -8   55.52   20.57
   1   6   8  282.06   69.63
   1   6   8  314.85   99.78
  -1  -6  -8  108.56   55.47
   1  -6   8  310.55   70.98
  -1   6  -9  913.60  145.42
   1   6   9 1029.01  185.17
   1  -6   9 1105.28  143.71
   1   6   9 1028.75  132.60
  -1  -6  -9 1053.90  205.31
   1  -6  10   86.31   40.74
  -1  -6 -10  122.69   84.19
   1   6  10   89.40   49.01
  -1   6 -10   94.78   45.54
  -1   6 -11  456.22  119.95
   1   6  11  364.65  120.44
  -1  -6 -11  595.70  185.12
   1  -6  12   12.12    8.05
   1  -6  12   31.08   21.98
   1   6  12   14.20   22.84
   1   6  12   28.98   23.15
  -1  -6 -12    3.62   19.60
   1  -6  13   -3.64   24.43
  -1  -6 -13   57.58   82.54
   1   6  13   50.04   25.95
   1   6  13   31.18   51.51
   1  -6  13    1.43   17.30
   1   6  14  130.46   38.02
   1  -6  14  115.89   38.22
   1   6  14  101.73   67.23
   1   6  14   39.54   36.93
  -1  -6 -14   30.04   66.07
   1   6  14  119.57   81.80
   1  -6  14  101.54   47.29
   1   6  15  906.96  218.22
   1   6  15 1028.97  105.51
   1   6  15 1060.61  242.77
  -1  -6 -15  690.78  240.56
   1  -6  15  904.22  127.44
   1  -6  15 1012.29  119.27
   1   6  16  157.69   42.98
   1  -6  16  217.13   64.10
  -1  -6 -16  152.10  129.23
   1  -6  16  168.55   63.07
   1   6  17  440.03   69.56
   1  -6  17  364.25   89.16
   1   6  18   -2.53   13.62
   1  -6  18   30.28   34.41
   1  -6  19   13.47   21.49
   1   6  19   13.54   26.11
   1   6  20   14.34   12.07
   1   6  20    2.84   21.28
   1  -6  20    8.10    9.78
   1   6  21    4.39   10.59
   1   6  21   19.18   20.29
   1  -6  21   43.94   29.73
   1  -6  22   47.53   20.25
   1   6  22    5.77    7.47
   1   6  23   29.73   15.65
   1  -6  23   54.63   19.51
  -1   7  23   51.67   18.32
  -1   7  23   19.21   15.07
  -1   7  22    3.15    8.04
  -1  -7  22   -0.53   15.58
  -1  -7  21   13.74   23.89
  -1   7  21   14.62   12.20
  -1   7  21    8.89    7.49
  -1  -7  20    9.69   19.70
  -1   7  20    9.37   14.65
  -1  -7  19  203.45   66.98
  -1   7  19  162.03   42.54
  -1   7  18   15.91    6.90
  -1  -7  18   16.71   32.13
  -1   7  17  657.75   91.39
   1  -7 -17  451.56  108.18
  -1  -7  17  575.27  108.78
  -1  -7  16    2.50    9.18
   1  -7 -16  -22.88   37.90
  -1   7  16   23.87   22.05
   1  -7 -16   -0.97   60.13
   1  -7 -15  120.58  117.27
  -1   7  15  226.80   49.16
  -1   7  15  213.69  101.50
  -1  -7  15  160.55   58.15
   1  -7 -15  122.69   69.98
  -1   7  14   -1.09   10.18
  -1   7  14    4.88   28.24
  -1  -7  14   -3.32   15.58
   1  -7 -14  -15.88   29.53
   1  -7 -14   20.71   48.20
  -1  -7  13   55.82   32.94
  -1   7  13   27.31   16.98
  -1   7  13   -5.97   23.71
   1  -7 -13  240.68  142.14
  -1   7  13  196.11   74.86
   1  -7 -13  261.96  101.15
  -1  -7  13  137.92   65.84
   1  -7 -12   29.97   58.10
  -1  -7  12   38.75   33.14
  -1   7  12  -10.75   42.39
  -1   7  12   81.64   53.96
   1  -7 -11 1389.80  274.22
  -1   7  11 1202.50  204.60
  -1  -7  11 1280.66  191.10
  -1   7  10   80.29   50.34
  -1  -7  10  100.92   46.83
   1  -7 -10   -8.07   64.20
  -1   7  10  130.23   55.29
  -1   7   9 1201.07  165.75
  -1  -7   9 1199.21  161.69
  -1   7   9 1212.21  191.63
   1   7  -9  897.01  129.83
   1  -7  -9  948.38  178.11
  -1  -7   8   27.13   22.86
  -1   7   8   14.27   28.15
  -1   7   8   35.87   32.74
   1   7  -8   38.37   18.95
   1  -7  -8    6.62   17.12
  -1   7   7  366.46   94.96
  -1  -7   7  106.60   62.48
   1  -7  -7  198.76   69.13
  -1   7   7  303.28   80.99
  -1  -7   7  292.92   72.79
   1   7  -7  138.01   33.30
   1   7  -7  328.90   54.18
  -1   7   6   13.39   27.85
   1  -7  -6   60.61   72.71
   1   7  -6   99.30   48.21
   1  -7  -6    2.05   22.40
  -1   7   6   17.17   27.41
  -1  -7   5 1439.12  173.94
  -1   7   5 1395.76  157.46
  -1   7   5 1589.79  170.57
   1  -7  -5 1481.64  168.06
   1   7  -5 1404.41   97.92
   1  -7  -5 1599.60  150.27
  -1   7   4  279.41   73.58
  -1   7   4  258.61   63.63
   1  -7  -4  104.86   43.80
  -1  -7   4   99.05   56.34
   1  -7  -4  100.75   39.96
  -1  -7   3 1537.03  173.21
   1   7  -3 1182.27  139.89
  -1   7   3 1252.52  123.60
   1   7  -3 1265.63   83.26
   1  -7  -3 1581.50  138.51
  -1  -7   3 1520.32  179.48
  -1   7   3 1207.68  151.75
   1  -7  -2   -0.48   14.03
   1   7  -2   39.09   21.95
  -1   7   2   18.51   21.33
  -1   7   2   37.34   22.68
   1  -7  -2    3.02   12.65
  -1  -7   2   47.89   48.19
   1   7  -2   32.38   12.55
  -1   7   1  561.19   97.38
   1   7  -1  484.09   88.65
   1  -7  -1  621.98   74.34
   1  -7  -1  532.99   97.13
   1   7  -1  499.96   69.31
  -1   7   0  429.05   83.36
   1  -7   0  478.08   88.17
  -1  -7   0  436.94   56.81
   1   7   0  420.96   80.08
  -1  -7   0  488.03   77.27
  -1  -7  -1  405.86   61.47
   1   7   1  271.61   63.66
   1  -7   1  358.34   76.25
  -1  -7  -1  404.84   89.72
  -1   7  -1  306.44   68.49
  -1   7  -2   13.08    8.64
  -1  -7  -2   24.93   14.15
  -1  -7  -2   43.13   25.19
   1   7   2    8.64    9.33
   1  -7   2   22.74    7.25
  -1  -7  -3 1784.74  171.03
  -1  -7  -3 1718.98  186.54
   1   7   3 2122.42  187.43
  -1   7  -3 2262.32  181.08
   1   7   3 2108.15  199.45
   1  -7   3 1739.05  198.86
   1   7   4  207.54   61.17
   1  -7   4   33.26   24.63
   1  -7   4  140.78   24.95
  -1   7  -4  215.41   55.19
   1   7   4  206.96   56.70
  -1  -7  -4    8.17   29.38
  -1  -7  -4   19.52   23.77
   1   7   5 1748.33  175.32
   1   7   5 1779.41  195.16
   1  -7   5 1729.72  111.76
  -1   7  -5 1798.59  161.37
  -1  -7  -5 2288.15  205.23
  -1   7  -5 1456.23  105.54
  -1  -7  -5 2056.47  219.39
  -1   7  -6  670.34   78.32
   1  -7   6 1257.88  109.21
   1   7   6 1218.54  177.14
  -1  -7  -6  854.72  134.28
   1   7   6 1125.05  147.16
   1   7   7  737.96  118.43
   1   7   7  767.47  145.19
  -1   7  -7  874.87  105.78
  -1  -7  -7 1192.37  176.57
   1  -7   7  782.07   97.77
   1   7   8   29.56   21.34
   1   7   8    7.59   17.14
  -1  -7  -8    7.36   26.09
   1  -7   8   56.08   31.57
  -1   7  -8  -22.31   34.11
   1   7   9  341.61  108.90
  -1  -7  -9   79.85   53.09
   1   7   9  362.97   85.30
   1   7  10  130.81   64.94
  -1  -7 -10   96.23   72.97
   1   7  11  514.77  160.16
  -1  -7 -11  297.37  140.54
   1  -7  12  -16.86   28.96
   1   7  12  -12.29   16.34
  -1  -7 -12   10.05   37.35
   1   7  12   -7.26   24.42
   1  -7  12    9.99   38.76
   1  -7  13  481.03   78.93
   1  -7  13  503.05   87.43
  -1  -7 -13  461.62  184.27
   1   7  13  573.08  107.97
  -1  -7 -13  470.71  114.43
   1   7  13  380.03  136.18
  -1  -7 -14  -32.50   84.56
   1  -7  14   61.52   31.50
   1  -7  14   19.12   23.62
   1   7  14   29.61   38.10
   1   7  14   -2.22   13.73
   1   7  14  -22.38   31.99
   1   7  15  137.96   40.47
   1   7  15   64.76   54.01
   1  -7  15  138.10   50.69
  -1  -7 -15  200.69  125.90
   1  -7  15  156.47   49.30
   1   7  15   55.19   46.55
   1  -7  16    3.89   19.36
   1  -7  16  -13.81   39.36
   1   7  16   -0.33   12.98
   1  -7  17  122.48   53.83
   1   7  17  213.62   49.61
   1  -7  18   38.80   16.38
   1   7  18    2.33    8.29
   1  -7  19  231.26   64.29
   1   7  19  372.91   61.15
   1   7  20   30.90   17.51
   1  -7  20   34.56   31.55
   1   7  20   10.17   12.85
   1   7  21  113.31   31.99
   1   7  21   41.66   26.65
   1   7  21   34.69   13.00
   1  -7  21   63.78   27.68
   1   7  22    9.12   11.83
   1  -7  22  -14.31   11.82
   1   7  22    0.00    7.58
   1  -7  23  -10.25   10.49
  -1  -8  23   32.66   17.10
  -1   8  23   12.56   12.27
  -1   8  23   24.28   12.87
  -1   8  22  -21.91   17.14
  -1  -8  22   11.53   12.08
  -1   8  21  215.19   49.26
  -1  -8  21  212.64   55.11
  -1   8  21  245.27   47.84
  -1  -8  20   55.57   16.65
  -1   8  20   73.39   28.53
  -1   8  19  307.13   58.59
  -1  -8  19  281.84   69.97
  -1  -8  18    3.21   23.33
  -1   8  18   24.52   19.70
   1  -8 -17   75.24   59.86
  -1   8  17   53.51   21.35
  -1  -8  17    6.47   25.70
  -1  -8  16   28.55   29.48
  -1   8  16   14.63   22.40
   1  -8 -16   54.81   61.27
   1  -8 -16  -22.97   44.89
  -1   8  15  587.91   82.46
   1  -8 -15  740.80  268.26
  -1  -8  15  569.17  102.69
  -1   8  15  494.76  156.28
   1  -8 -15  820.91  181.44
   1  -8 -14  138.17  133.07
  -1   8  14   -6.05    6.69
  -1   8  14   -6.35   36.18
  -1  -8  14   14.73   29.21
   1  -8 -14  111.81   84.09
  -1   8  13  499.08   68.74
   1  -8 -13  400.88  161.92
  -1   8  13  443.59   92.91
  -1   8  13  440.08  137.22
   1  -8 -13  436.48  132.74
  -1  -8  13  443.36   82.42
  -1   8  12  229.48   61.74
   1  -8 -12  175.94   81.18
  -1  -8  12  225.25   58.23
  -1  -8  12  229.11   56.49
  -1   8  12  216.08   88.40
   1  -8 -12  268.08   87.35
  -1   8  11  216.31   76.83
   1  -8 -11   68.21   65.78
  -1   8  11  166.91   74.96
  -1   8  10   39.60   30.84
   1  -8 -10   -0.12   38.42
  -1   8  10   36.70   42.09
  -1  -8   9  186.86   63.76
  -1   8   9  170.32   66.37
   1  -8  -9  366.17  119.09
  -1   8   9  174.33   67.77
  -1  -8   8   36.69   27.17
  -1   8   8   12.99   12.04
  -1   8   8   25.70   28.59
   1  -8  -8  -49.34   48.75
  -1  -8   8  -26.04   60.18
  -1  -8   7  783.56  152.29
   1  -8  -7  907.38  140.83
  -1  -8   7  735.37  115.18
  -1   8   7  745.18  136.71
  -1   8   7  683.08  124.87
   1  -8  -6  387.79   93.07
  -1   8   6  302.59   84.49
  -1  -8   6  317.81   95.07
   1  -8  -6  493.64   86.87
  -1   8   6  247.19   80.81
  -1  -8   5 1582.53  244.27
   1  -8  -5 1564.53  170.72
  -1   8   5 1934.12  211.52
   1  -8  -5 1518.81  185.63
  -1   8   5 1751.81  184.94
  -1  -8   4  557.84  123.46
   1  -8  -4  645.32  111.07
  -1   8   4  606.49   96.82
  -1   8   4  763.61  126.24
   1  -8  -4  633.95   99.95
   1   8  -3   20.34    7.26
  -1   8   3   14.15    9.16
  -1   8   3   33.37   11.27
   1  -8  -3   15.04   21.94
   1   8  -3   31.37   25.30
   1  -8  -3   -4.99   25.53
   1   8  -2  241.84   44.17
  -1  -8   2  178.80   65.78
   1   8  -2  230.84   64.71
  -1   8   2  258.85   71.97
   1  -8  -2  155.25   34.34
   1  -8  -2  113.21   29.95
   1  -8  -1  923.16  142.94
  -1  -8   1  961.01  142.97
   1   8  -1  906.03  129.20
  -1   8   1  878.19  133.17
   1   8  -1  869.76   97.61
   1  -8  -1 1081.50  114.73
  -1  -8   1  493.25   42.27
   1  -8   0  123.44   58.03
   1   8   0   12.67   13.95
  -1  -8   0   87.91   26.44
  -1  -8   0   83.78   32.81
  -1   8   0  -10.15   24.52
  -1  -8  -1 1353.00  166.25
  -1  -8  -1 1329.50  114.11
  -1   8  -1 1228.60  152.27
   1  -8   1 1390.15  178.49
   1   8   1 1053.19  140.79
  -1  -8  -2  355.23   69.36
   1  -8   2  385.63   95.83
  -1  -8  -2  421.40   85.71
  -1   8  -2  242.88   63.74
   1   8   2  245.61   65.69
   1  -8   3 1020.49  159.27
   1   8   3  918.56  136.35
  -1  -8  -3 1126.93  152.29
  -1  -8  -3 1130.38  132.19
  -1   8  -3 1028.91  135.38
  -1   8  -4   29.33   26.53
   1  -8   4   27.65   49.03
   1   8   4   19.20   30.09
  -1  -8  -4   15.48   34.76
   1   8   4   18.51    7.99
  -1  -8  -4   24.16   58.65
   1   8   5   15.88   16.28
  -1   8  -5   14.32   18.48
  -1  -8  -5   26.53   43.93
   1   8   5   16.84   26.17
  -1  -8  -6  -14.57   22.36
   1   8   6   31.08   28.63
   1   8   6   21.05   26.61
   1   8   7  440.90  101.37
   1   8   7  450.08  114.28
  -1  -8  -7  347.24  128.23
   1   8   8   69.18   48.63
   1   8   8   51.82   37.09
  -1  -8  -8  139.26   66.13
   1   8   9 1203.68  168.70
   1   8   9 1260.75  216.41
  -1  -8  -9 1045.93  217.41
  -1  -8 -10  482.04  179.31
   1   8  10  172.03   81.78
   1   8  11   80.28   56.02
   1  -8  11  167.81   47.32
   1   8  11  284.95   72.36
   1  -8  11  196.10   53.14
  -1  -8 -11  297.59  136.22
   1   8  12   24.18   32.47
  -1  -8 -12  -20.62   24.31
   1   8  12   11.27   22.25
   1  -8  12   19.55   19.36
   1  -8  12   31.97   36.61
   1   8  13  -19.90   38.50
   1   8  13   37.02   52.91
   1  -8  13   25.74   23.33
  -1  -8 -13    1.38   23.11
   1   8  13   43.92   46.21
   1  -8  13   24.28   30.30
  -1  -8 -13  -19.86   45.44
  -1  -8 -14  -18.46   33.50
   1   8  14   49.81   22.58
   1  -8  14   16.11   19.35
   1   8  14   21.66   28.34
   1  -8  14   36.74   24.83
  -1  -8 -14  -17.38   63.87
   1   8  14   25.39   15.92
   1   8  14   55.15   65.64
   1  -8  15  603.46   91.45
   1  -8  15  539.21  107.23
   1   8  15  606.23   81.79
  -1  -8 -15  384.94  184.02
   1   8  16  114.63   36.61
   1  -8  16  129.78   53.72
   1   8  17  345.42   63.98
   1  -8  17  289.75   72.77
   1   8  18   21.81   12.47
   1  -8  18   20.60   33.19
   1   8  19   -7.29    7.11
   1  -8  19   20.62   34.44
   1   8  20   14.12   18.76
   1  -8  20   33.11   21.37
   1  -8  21   50.32   27.49
   1   8  21   72.44   23.92
   1   8  21   22.81   14.27
   1   8  21   12.53    9.33
   1   8  22    5.58    6.32
   1   8  22    3.49    9.39
   1  -8  22    4.33    9.44
  -1   9  23    9.60   10.44
  -1  -9  22   47.74   25.90
  -1   9  22    8.10   14.56
  -1   9  21   30.57   16.15
  -1  -9  21   24.10    8.81
  -1  -9  20   13.14   16.65
  -1   9  20   16.02   12.20
  -1  -9  19   25.38    8.28
  -1   9  19   22.27   15.66
  -1   9  18   88.97   40.93
  -1  -9  18   60.59   40.60
   1  -9 -18  118.54   61.00
   1  -9 -17  151.88   81.05
  -1   9  17  319.62   61.03
  -1  -9  17  182.06   47.92
  -1  -9  16   93.61   37.27
  -1   9  16  143.77   43.28
   1  -9 -16   58.80   52.03
   1  -9 -15  271.21  176.67
  -1   9  15  311.83   60.30
  -1  -9  15  194.81   54.11
   1  -9 -15  155.01   80.60
   1  -9 -14   24.42   45.09
   1  -9 -14  -22.30   81.49
  -1   9  14   77.88   85.43
  -1  -9  14   75.99   44.77
  -1   9  14   96.31   33.01
  -1  -9  13   34.04   17.76
   1  -9 -13  146.16  135.08
  -1   9  13  181.16   63.55
  -1   9  13   14.86   14.39
  -1   9  12   64.56   82.36
   1  -9 -12  280.41  156.46
  -1   9  12  265.29   76.51
   1  -9 -12  313.07  104.89
  -1  -9  12  126.22   41.79
   1  -9 -11  181.88  126.22
  -1   9  11  122.52   60.83
   1  -9 -11  182.55   76.53
  -1   9  11  181.76   65.75
  -1   9  11   89.87   65.95
   1  -9 -10  779.42  186.94
  -1   9  10  756.75  147.06
  -1   9  10  728.87  155.60
   1  -9  -9  303.75  103.76
  -1   9   9  418.33  108.16
  -1   9   9  390.50  108.44
   1  -9  -8  322.82  102.61
  -1  -9   8  219.10  102.75
  -1   9   8  308.50   92.93
  -1   9   8  303.14   93.79
  -1  -9   7   98.05   31.61
   1  -9  -7  158.23   56.32
  -1   9   7  358.59   89.27
  -1   9   7  397.24  104.72
  -1   9   6   94.87   44.83
  -1  -9   6   48.80   12.31
  -1   9   6  109.57   53.12
   1  -9  -6   27.21   27.02
   1  -9  -6    4.96   56.43
  -1   9   5   71.79   36.10
   1  -9  -5  118.51   82.80
  -1   9   5   69.26   36.36
  -1  -9   5  121.20   70.03
   1  -9  -5  212.39  116.60
   1  -9  -4 1025.76  143.44
  -1   9   4  532.57   95.14
  -1  -9   4  910.12  199.42
   1  -9  -4  819.36  114.02
  -1   9   4  617.80  124.64
   1  -9  -3  772.26  122.52
   1  -9  -3  798.18  157.89
   1   9  -3  937.32  145.32
  -1   9   3 1008.00  161.46
  -1   9   3  924.42  120.90
   1   9  -3  944.61   82.96
  -1  -9   3  865.01  167.91
   1  -9  -2  656.70  132.62
   1   9  -2  345.59   84.35
  -1   9   2  380.04   95.14
   1  -9  -2  779.32  103.24
   1   9  -2  353.12   58.72
  -1  -9   2  557.32  111.13
  -1   9   1 1714.12  196.93
   1   9  -1 1586.27  181.64
   1   9  -1 1566.76  140.99
  -1  -9   0  718.65   69.56
  -1   9   0  910.37  143.66
  -1  -9   0  996.57  131.44
   1   9   0  822.28  134.05
   1  -9   0  874.58  150.97
  -1  -9  -1  -38.37   35.90
   1   9   1   17.69   27.35
  -1  -9  -1   -1.10   16.37
   1  -9   1  -48.52   63.04
  -1   9  -1    6.03   21.56
   1   9   2   19.50   27.17
  -1  -9  -2   29.00   53.16
  -1   9  -2    5.30   20.67
  -1  -9  -2    3.61   25.51
  -1   9  -3  422.54   96.87
   1  -9   3  270.24  125.66
   1   9   3  388.20   97.67
  -1  -9  -3  541.37  144.62
  -1  -9  -3  655.85  202.96
   1   9   4 1666.57  193.59
  -1   9  -4 1694.44  186.19
   1  -9   4 1569.85  204.39
  -1  -9  -4 1507.70  176.23
  -1  -9  -5  869.84  134.25
  -1   9  -5  968.41  139.23
   1   9   5  918.40  146.27
   1   9   5  963.53  153.42
   1   9   6  123.44   52.17
   1   9   6   97.01   49.48
   1   9   7  383.73   98.20
  -1  -9  -7  430.35  122.82
   1   9   7  344.71  103.79
  -1  -9  -8    4.82   30.01
   1   9   8   56.17   35.07
   1   9   8   67.05   48.94
   1   9   9   20.51   20.47
   1   9   9    9.66    7.59
  -1  -9  -9   22.54   28.02
   1   9  10  384.39  122.07
  -1  -9 -10  189.88   70.89
   1   9  10  320.04   74.00
   1   9  11  335.59  127.07
   1   9  11  206.96   61.15
   1  -9  11  273.72   64.11
  -1  -9 -11  186.79   70.41
  -1  -9 -11  121.97   79.57
   1  -9  11  274.03   52.96
   1   9  12  329.65  118.96
   1  -9  12  276.75   62.08
  -1  -9 -12  293.69  134.82
  -1  -9 -12  294.46   93.64
   1  -9  12  333.57   67.86
   1   9  12  342.06   78.34
  -1  -9 -13  712.50  160.33
   1  -9  13  639.20   98.86
   1   9  13  608.43  176.45
   1   9  13  648.52  183.85
   1  -9  13  630.92   89.24
  -1  -9 -13  645.81  242.01
   1   9  13  756.79  125.93
   1   9  14   97.87   35.18
   1   9  14  188.14   69.32
  -1  -9 -14  171.65  111.44
   1   9  14   86.02   68.85
   1   9  14   24.58   34.64
   1  -9  14  104.39   97.99
  -1  -9 -14  289.97  113.34
   1  -9  14   99.23   39.52
   1  -9  15   -6.45   22.31
   1   9  15   38.11   27.93
  -1  -9 -15   64.12   50.44
   1   9  16   16.22   17.29
   1  -9  16   32.24   27.44
   1   9  17  128.30   38.77
   1  -9  17   71.32   31.33
   1   9  18  164.97   39.85
   1  -9  18   77.60   37.12
   1   9  19  337.86   56.83
   1  -9  19  218.67   57.64
   1  -9  20   60.31   30.63
   1   9  20   68.08   22.47
   1  -9  21   63.03   27.67
   1   9  21   26.54   14.34
   1   9  21   10.13    6.96
   1   9  21   60.76   22.36
   1   9  22   -7.18    6.41
   1  -9  22   -4.03   15.16
  -1 -10  22   39.84   18.97
  -1  10  22   40.17   19.49
  -1  10  21   86.05   28.91
  -1 -10  21   44.09    7.82
  -1  10  21   87.03   32.08
  -1  10  20  228.27   46.36
  -1 -10  20  172.16   51.92
  -1  10  19   31.83   16.44
  -1 -10  19   41.73   25.66
  -1  10  18   83.83   34.27
   1 -10 -18   75.94   59.18
  -1 -10  18   58.86   34.46
  -1  10  17   -9.64   17.57
   1 -10 -17   -5.38   47.48
  -1 -10  17   -8.58   18.84
  -1 -10  16  102.49   58.20
  -1  10  16  113.80   40.29
  -1  10  15   52.68   21.34
   1 -10 -15   63.81   55.65
   1 -10 -15   18.34   94.39
  -1 -10  15   47.12   29.57
  -1  10  14  628.15  174.72
  -1 -10  14  571.78   99.11
  -1  10  14  722.82   88.77
   1 -10 -14  812.08  256.39
   1 -10 -14  904.91  197.32
  -1 -10  13   24.09   20.00
  -1  10  13   71.86   59.39
   1 -10 -13   85.66   91.35
   1 -10 -13   54.40   70.69
  -1  10  13   33.63   16.03
  -1  10  12  420.34   86.92
   1 -10 -12  398.22  113.63
   1 -10 -12  343.03  145.35
  -1 -10  12  488.99   83.77
  -1  10  12  537.81  146.40
   1 -10 -11   83.42   70.41
  -1  10  11  127.87   73.83
  -1  10  11   86.15   41.46
  -1 -10  11  168.00   42.27
  -1  10  11  164.16   72.55
   1 -10 -11   54.24   29.92
  -1  10  10   60.88   45.68
   1 -10 -10   95.86   85.22
  -1  10  10    5.14   24.62
   1 -10 -10   12.54   14.51
  -1  10  10   -8.83   20.45
  -1  10   9    0.29   18.29
   1 -10  -9   18.33   17.94
  -1  10   9   -1.92   15.71
  -1  10   8  568.18  122.21
  -1  10   8  520.38  123.15
   1 -10  -8  791.78  170.44
   1 -10  -7  164.73   85.81
  -1  10   7  185.71   60.91
  -1  10   7  184.37   71.72
  -1 -10   7  135.13   76.34
  -1 -10   6 1332.13  229.17
  -1  10   6 2000.77  237.44
  -1  10   6 1749.11  193.40
   1 -10  -6 1615.50  201.19
   1 -10  -6 1875.76  218.50
   1 -10  -5  132.96   79.46
  -1  10   5   33.24   36.37
   1 -10  -5  101.96   70.25
  -1  10   5   27.75   24.13
  -1 -10   4  377.15   82.87
   1 -10  -4  469.65  100.87
  -1  10   4  613.16  129.63
  -1  10   4  611.59  100.71
   1 -10  -4  489.06   82.43
  -1  10   3   16.32   14.04
   1 -10  -3   72.40   75.49
   1  10  -3   -7.84   19.21
  -1 -10   3   56.08   57.75
   1 -10  -3   93.61   83.80
   1 -10  -2   97.50   48.65
  -1 -10   2  120.69   57.27
   1  10  -2   90.26   32.46
   1  10  -2  203.89   74.28
  -1  10   2  111.82   57.09
   1 -10  -1  149.31   46.41
  -1 -10   1  203.65   66.84
   1  10  -1  204.34   75.07
   1  10  -1  234.98   58.25
  -1  10   1  272.87   81.46
  -1 -10   0 2170.24  234.22
   1  10   0 2157.88  185.07
   1  10   0 2173.45  229.13
  -1  10   0 2304.06  245.10
   1 -10   0 2078.33  243.68
  -1 -10  -1   82.41   19.29
   1  10   1  205.50   72.31
   1 -10   1   96.58   50.09
  -1  10  -1  222.21   78.41
   1  10   2  857.87  147.76
  -1  10  -2  945.37  152.45
  -1 -10  -2 1348.56  134.02
  -1  10  -3   21.73   25.20
   1 -10   3  -23.34   46.95
   1  10   3   43.24   37.80
  -1 -10  -3   38.39   21.81
  -1  10  -4   12.06   20.14
   1 -10   4  101.52   74.55
  -1 -10  -4   79.57   16.43
   1  10   4   28.29   24.46
  -1  10  -5   35.37   29.52
  -1 -10  -5   53.44   19.12
   1  10   5   24.04   19.68
  -1 -10  -5   43.99   23.56
  -1 -10  -6   70.83   49.42
  -1 -10  -6   66.02   35.06
   1  10   6  195.98   74.04
   1  10   7  293.45   93.06
  -1 -10  -7   95.51   50.23
   1  10   7  288.37   91.69
   1  10   8 1084.91  199.54
   1  10   8 1100.28  182.81
  -1 -10  -8  816.92  189.43
  -1 -10  -9  -10.86   77.18
   1  10   9   63.80   44.63
   1  10   9   82.08   48.00
   1 -10  10  596.25   80.40
   1  10  10  448.41  133.51
  -1 -10 -10  568.04  113.91
  -1 -10 -10  458.33  163.57
   1 -10  10  515.61   78.37
   1  10  10  415.19  114.76
   1  10  10  662.79  106.06
   1 -10  11    9.08   14.40
  -1 -10 -11   -6.84   63.80
   1  10  11   18.19   23.88
   1  10  11    5.03   23.49
   1 -10  11   16.92   10.69
  -1 -10 -11   11.16   25.05
   1  10  12   -3.38   10.22
   1 -10  12  126.67   58.25
  -1 -10 -12   12.60   20.22
   1  10  12  118.04  148.57
   1  10  12  106.32   69.22
   1 -10  12   25.58   20.85
  -1 -10 -12  -52.65   76.01
  -1 -10 -13  115.24   57.91
   1  10  13  222.77  119.19
   1  10  13  110.80   50.53
   1 -10  13  137.74   50.71
  -1 -10 -13   48.30   50.87
   1  10  13  186.31   90.26
  -1 -10 -14   44.51   38.80
   1 -10  14  197.86   49.43
   1  10  14  160.35   60.00
  -1 -10 -14   70.14   70.27
   1 -10  15   -0.44   25.19
  -1 -10 -15   48.56   56.92
   1  10  15   12.30   15.60
   1  10  16  403.08   66.14
   1 -10  16  360.62   80.68
  -1 -10 -16  285.80   96.37
   1 -10  17   44.61   35.37
   1  10  17   31.14   12.65
   1 -10  18   -2.71   10.69
   1  10  18    5.04    6.88
   1 -10  19   27.99   23.16
   1  10  19   -3.51   13.36
   1 -10  20   19.56   27.22
   1  10  20    5.93    5.74
   1 -10  21   45.17   24.33
   1  10  21   47.08   16.06
   1  10  21    5.23   13.83
  -1  11  22   17.91   14.65
  -1 -11  21    5.27   14.35
  -1  11  21   24.20   18.17
  -1 -11  20   12.72   21.30
  -1  11  20    1.07    4.95
  -1 -11  19   -2.45   20.82
   1 -11 -19  -37.87   27.58
  -1  11  19   19.14   13.95
  -1 -11  18  199.97   58.92
   1 -11 -18  273.57   95.17
  -1  11  18  238.09   51.35
  -1  11  17   42.45   23.98
   1 -11 -17  -16.34   40.93
  -1 -11  17   16.85   21.08
  -1  11  16  409.48   66.14
   1 -11 -16  208.15   81.45
  -1 -11  16  286.19   76.80
  -1  11  15   20.89   18.52
   1 -11 -15  -25.64   42.06
  -1 -11  15  -16.46   32.49
  -1  11  14   53.15   28.47
  -1 -11  14   14.14   14.57
   1 -11 -14   -5.36   29.71
   1 -11 -14   40.36   91.87
  -1 -11  13   -5.85   12.49
   1 -11 -13   42.92   69.85
  -1  11  13    6.17   10.67
  -1  11  13   11.47   34.95
   1 -11 -13   34.76   63.54
  -1  11  12  363.05  122.85
   1 -11 -12  483.84  180.21
   1 -11 -12  614.07  134.02
  -1 -11  12  392.10   80.12
  -1  11  12  521.97  101.35
  -1 -11  11  138.94   43.61
  -1  11  11  181.40   58.39
  -1  11  11  182.10   81.75
   1 -11 -11  141.53   82.74
  -1  11  11  133.72   66.30
   1 -11 -11  186.28   63.12
   1 -11 -10  782.78  196.54
   1 -11 -10  921.34  148.83
  -1  11  10  944.61  186.03
  -1  11  10 1021.28  133.32
  -1  11  10  879.92  180.78
  -1  11   9    8.33   13.91
   1 -11  -9   40.02    9.21
  -1  11   9   28.86   39.48
   1 -11  -9   13.91   31.50
  -1  11   8  865.70  171.11
   1 -11  -8  513.39  143.14
  -1  11   8  813.86  151.17
  -1  11   7   78.19   51.65
  -1  11   7   49.46   24.67
  -1 -11   7   26.15   41.26
   1 -11  -7   61.03   38.53
   1 -11  -6   23.19   50.53
  -1 -11   6  -44.51   58.33
  -1  11   6   45.50   32.73
  -1  11   6   42.72   28.50
   1 -11  -5  124.19   57.19
  -1  11   5  101.01   51.93
   1 -11  -5  124.83   58.65
  -1 -11   5  138.84   77.71
  -1  11   4  640.96  141.38
   1 -11  -4  758.67  125.20
  -1 -11   4  655.88  142.67
   1 -11  -4  761.82  147.86
   1 -11  -3  226.26  111.94
   1  11  -3    6.69   21.09
  -1 -11   3  198.00   98.76
  -1  11   3    9.34   26.52
   1 -11  -2 2211.78  265.77
  -1 -11   2 2708.61  357.13
   1  11  -2 2605.72  176.52
   1  11  -2 2422.14  263.01
  -1  11   2 2857.04  286.96
  -1  11   1    6.48   36.80
   1 -11  -1   91.83   88.23
   1  11  -1    2.90   12.86
   1  11  -1    4.67   16.19
  -1 -11   1    5.67   33.80
   1 -11   0  990.08  206.34
  -1 -11   0  976.24  176.90
   1  11   0 1149.62  178.80
   1  11   0 1214.78  150.19
  -1  11   0 1205.64  188.62
   1  11   1    2.54   12.81
   1 -11   1   61.39   75.58
  -1 -11  -1  129.82  132.20
   1  11   1    3.65   32.07
  -1  11  -1   36.15   40.00
  -1  11  -2   30.63   31.24
   1  11   2   16.92   25.22
  -1 -11  -2   65.71   73.64
   1 -11   3   59.50   39.39
  -1 -11  -3  119.72   38.78
  -1 -11  -3  120.84   43.45
   1  11   3   59.98   39.67
  -1  11  -3   88.55   55.65
   1  11   4 1424.68  204.28
  -1 -11  -4 1154.55  198.57
  -1 -11  -4 1160.30  155.53
  -1  11  -4 1493.81  205.27
   1  11   5   41.52   36.09
  -1 -11  -5   96.88   56.11
  -1 -11  -5   70.71   34.91
  -1 -11  -6 1173.50  194.54
  -1 -11  -6 1290.39  208.51
   1  11   6 1115.57  188.52
  -1 -11  -7   30.08   41.03
   1  11   7   15.39   30.09
   1  11   8   37.18   45.20
  -1 -11  -8  140.57   81.32
   1 -11   9   -2.39    9.99
  -1 -11  -9  -16.92   31.50
  -1 -11  -9  -19.77   14.79
   1  11   9   15.54   17.30
   1  11   9  -14.61   38.81
   1  11  10  131.19   50.07
  -1 -11 -10  137.73   66.44
  -1 -11 -10  141.80   49.33
  -1 -11 -10   49.10   30.39
   1 -11  10  128.66   33.99
   1 -11  10  123.85   41.82
   1  11  10  152.92   72.82
  -1 -11 -11  -12.71   15.93
   1 -11  11   19.57   24.35
   1  11  11   68.50   50.60
  -1 -11 -11   19.27   21.86
   1  11  12 1108.99  148.37
  -1 -11 -12  799.28  242.98
  -1 -11 -12 1043.64  189.64
   1  11  12 1012.22  233.66
   1 -11  12  881.42  115.15
   1  11  13  -11.31   86.18
  -1 -11 -13   19.82   61.34
   1  11  13   11.75   26.62
  -1 -11 -13   47.63   54.89
   1 -11  13    3.72   17.87
  -1 -11 -14  534.19  159.21
   1 -11  14  276.04   60.88
   1  11  14  426.48  100.74
   1  11  14  284.44   57.28
  -1 -11 -15  -33.77   51.21
   1  11  15   31.91   20.49
   1 -11  15   -8.26   14.21
   1 -11  16  -15.18   33.05
   1  11  16    4.39   12.00
  -1 -11 -16   23.33   23.26
   1 -11  17  -18.99   30.32
   1  11  17    6.37   22.33
   1  11  18  205.07   45.33
   1 -11  18  136.80   42.48
   1 -11  19    5.66   18.77
   1  11  19   19.04   15.56
   1 -11  20  269.11   61.00
   1  11  20  339.05   49.49
   1 -11  21   30.99   24.66
   1  11  21    0.05    9.25
  -1  12  22   23.70   18.47
  -1  12  21   25.49   14.20
  -1  12  20  201.44   40.50
  -1 -12  20  130.99   42.83
  -1 -12  19   21.25    7.70
  -1  12  19   48.13   24.79
  -1  12  18   57.89   22.59
   1 -12 -18   23.97   32.78
  -1 -12  18   54.40   28.75
  -1  12  17  -19.63   19.53
  -1 -12  17  -21.77   28.82
   1 -12 -17   18.68   39.70
   1 -12 -16  121.59   90.41
  -1 -12  16   46.26   19.51
  -1  12  16   96.77   28.50
  -1  12  15  278.97   55.88
  -1 -12  15  219.71   56.31
   1 -12 -15  387.51  117.37
   1 -12 -14  565.57  150.05
  -1  12  14  553.94   76.91
  -1 -12  14  505.59   93.35
  -1  12  13  129.34   37.13
  -1  12  13  113.75   68.60
  -1 -12  13  113.41   43.10
   1 -12 -13  132.17  112.22
   1 -12 -13  102.75   63.72
   1 -12 -12  303.13  104.70
  -1 -12  12  364.32   74.60
  -1  12  12  434.92  137.24
  -1  12  12  352.35   92.97
   1 -12 -12  277.25  165.51
   1 -12 -11    7.28   53.00
  -1  12  11   21.98   81.64
  -1  12  11  -34.84   40.03
  -1  12  11   12.90   32.12
   1 -12 -11  -18.47   35.70
  -1  12  10   -1.22   24.26
  -1  12  10   56.28   40.43
   1 -12 -10   59.13   33.01
   1 -12 -10   39.95   26.63
  -1  12  10   49.48   38.77
   1 -12 -10  -20.36   15.62
   1 -12  -9  249.39  115.32
   1 -12  -9  345.82   87.82
  -1  12   9  153.40   73.32
  -1  12   9  124.26   59.74
  -1  12   9  311.18   68.10
   1 -12  -9  171.33   43.50
   1 -12  -8  585.65  112.83
  -1  12   8  480.33  130.84
   1 -12  -8  451.86   67.41
   1 -12  -8  460.78  144.67
  -1  12   8  432.04  110.21
  -1 -12   7  489.39  196.73
  -1  12   7  175.31   75.13
   1 -12  -7  361.31  122.43
  -1  12   6 1519.44  228.64
  -1 -12   6  905.37  231.92
  -1  12   5  146.65   68.90
   1 -12  -5  385.03  122.76
  -1 -12   5  330.98  125.70
   1 -12  -4  373.76  114.43
  -1  12   4  511.04  135.38
  -1 -12   4  405.35  137.49
  -1 -12   3  -18.57   34.27
  -1  12   3   38.45   42.26
   1 -12  -3    1.72   35.87
  -1  12   2   18.32   20.05
   1  12  -2   28.34   26.88
   1 -12  -2   18.94   18.41
  -1 -12   2   63.54   51.25
   1  12  -1   24.47   13.61
   1  12  -1   72.31   40.86
  -1  12   1   61.96   52.80
   1 -12  -1  114.71   48.63
  -1 -12   1  134.49   61.36
   1  12   0 1222.68  155.20
  -1 -12   0  961.99  193.06
  -1  12   0 1264.58  197.62
   1  12   0 1140.25  188.92
   1 -12   0 1019.47  201.02
  -1  12  -1  137.26   62.83
  -1 -12  -1  255.12   93.22
   1 -12   1  315.25  101.21
   1  12   1  107.80   47.32
   1  12   1  127.42   60.12
  -1  12  -2 1162.92  195.90
   1  12   2 1086.89  164.09
   1 -12   2  964.36  199.67
  -1 -12  -2  913.75  181.79
   1  12   2 1077.00  180.96
   1  12   3  251.94   80.67
   1 -12   3  441.11  136.57
  -1  12  -3  268.70   88.62
  -1 -12  -3  354.44  111.66
  -1  12  -4  145.14   65.75
   1  12   4  126.45   59.40
  -1 -12  -4  208.43   83.47
   1  12   5  -26.12   38.70
  -1 -12  -5   31.88   56.57
  -1 -12  -6  106.23   63.99
  -1 -12  -6   95.94   47.60
   1  12   7  406.62  118.76
  -1 -12  -7  247.64   89.32
  -1 -12  -7  343.81   80.41
   1  12   8 1301.48  220.17
  -1 -12  -8  693.68  166.88
   1  12   8 1071.06  129.78
  -1 -12  -8  795.59  132.63
  -1 -12  -8 1125.71  109.49
  -1 -12  -9  283.41   58.78
  -1 -12  -9  258.01  125.78
   1  12   9  292.45   73.46
   1 -12   9  283.91   55.11
   1  12   9  299.30  105.21
  -1 -12  -9  367.99  101.23
  -1 -12 -10  691.12  137.25
  -1 -12 -10  568.47  186.33
  -1 -12 -10  695.64  100.47
   1  12  10  697.09  165.32
   1 -12  10  612.74   95.06
   1  12  10  712.86  117.72
   1 -12  11   25.65   10.07
  -1 -12 -11   90.65   76.27
  -1 -12 -11   48.77   32.83
   1  12  11   22.63   24.77
   1  12  11    0.20   11.57
   1  12  12   30.82   38.22
  -1 -12 -12   78.76   24.55
  -1 -12 -12  103.10  106.79
   1 -12  12   27.54   30.42
   1  12  12  100.59   46.07
   1  12  13  -29.51   23.57
   1 -12  13  -14.65   22.73
  -1 -12 -13   56.39   36.77
  -1 -12 -13  -45.61   56.07
  -1 -12 -14   59.68   38.34
   1 -12  14  118.44   42.41
   1 -12  15   82.61   37.52
   1  12  15  146.15   39.32
  -1 -12 -15   16.53   60.38
   1 -12  16  190.79   60.64
  -1 -12 -16  107.35   47.92
   1  12  16  244.14   54.26
   1  12  17   45.79   21.07
  -1 -12 -17   20.72   16.49
   1 -12  17   14.36   19.81
   1  12  18  124.26   34.63
   1 -12  18   69.57   18.92
   1 -12  19   10.38   16.75
   1  12  19   44.27   22.75
   1 -12  20   40.57   26.79
   1  12  20   32.16   14.75
   1  12  21   -2.14    6.15
  -1  13  21   -4.79    7.51
  -1  13  20   33.24   18.32
   1 -13 -19   66.93   46.25
  -1  13  19   31.79   15.69
   1 -13 -18   43.67   38.52
  -1 -13  18   94.88   34.73
  -1  13  18  167.19   40.95
   1 -13 -17  182.47   94.78
  -1 -13  17  165.50   38.13
  -1  13  17  231.72   48.72
   1 -13 -16  147.16   93.20
  -1  13  16  168.53   44.54
  -1 -13  16  125.08   46.16
   1 -13 -15  287.32  104.31
  -1 -13  15  136.27   49.74
  -1  13  15  180.50   41.86
   1 -13 -14  -26.07   52.49
  -1 -13  14   -3.22   10.24
  -1  13  14    0.75   12.12
  -1  13  13   41.19   13.96
   1 -13 -13  179.89   81.78
  -1  13  12  309.60   54.27
   1 -13 -12  283.27   98.95
  -1  13  11  645.65  112.46
   1 -13 -11  648.00  145.62
  -1  13  11  519.86  151.94
  -1  13  10  515.18   91.67
  -1  13  10  528.27  149.63
   1 -13 -10  427.35  105.92
   1 -13 -10  477.97   88.45
  -1  13   9  942.67  196.79
   1 -13  -9 1002.55  112.64
   1 -13  -9 1082.40  167.54
  -1  13   9  991.89  130.84
   1 -13  -8  263.65   56.15
  -1  13   8  168.56   47.83
  -1  13   8  285.04  102.86
   1 -13  -8  131.86   42.72
   1 -13  -7  172.10   37.83
   1 -13  -7  243.44   87.97
  -1  13   7  153.44   75.51
  -1 -13   6   41.31   25.15
  -1  13   6   12.91   30.28
  -1  13   5   12.87   33.90
  -1 -13   5  109.33   61.58
   1 -13  -4  370.23  123.76
  -1 -13   4  320.88  134.64
  -1  13   4  741.93  169.45
   1 -13  -3  260.76  101.77
  -1 -13   3  215.76  101.35
  -1  13   3  155.30   72.13
   1  13  -2  397.63  118.99
   1 -13  -2  230.49   94.63
  -1 -13   2  287.06  113.19
  -1  13   2  391.37  120.12
   1  13  -1 1098.05  202.75
  -1 -13   1 1055.45  211.07
  -1  13   1 1253.44  214.47
   1 -13  -1 1090.14  223.58
   1  13   0   43.93   38.31
  -1 -13   0   46.98   49.13
  -1  13   0   70.86   55.11
   1 -13   0   40.41   18.91
   1  13   0   65.55   43.28
   1  13   1   10.78    7.49
  -1  13  -1   18.32   32.09
   1 -13   1  -43.54   66.21
  -1 -13  -1    6.70   27.64
   1  13   1   22.95   30.99
  -1  13  -2  268.91  100.25
   1  13   2  211.52   83.41
   1 -13   2  149.07   72.11
   1  13   2  233.84   76.41
  -1 -13  -2  146.74   63.13
  -1 -13  -3  207.75   89.94
   1  13   3  232.28   89.74
   1  13   3  230.72   84.29
  -1  13  -3  225.93   86.19
   1  13   4  930.18  186.65
  -1  13  -4  963.44  192.18
   1  13   5  574.73  150.87
  -1 -13  -5  836.65  191.43
  -1 -13  -6  430.89  102.27
   1  13   6  469.84  136.23
  -1 -13  -6  486.59   70.38
  -1 -13  -7  579.16   78.75
   1  13   7  501.68  136.32
   1  13   7  812.70  113.63
  -1 -13  -7  809.87  133.18
  -1 -13  -8   20.33   18.45
   1 -13   8   67.33   41.25
   1  13   8   61.32   33.53
   1  13   8   34.96   45.63
  -1 -13  -8   59.97   30.47
  -1 -13  -9   25.16   38.72
   1 -13   9   72.38   38.18
  -1 -13  -9   34.54   20.68
   1  13   9   35.04   26.19
   1  13   9   31.69   34.25
   1  13   9   58.93   53.79
   1  13  10  346.25  130.76
   1  13  10  200.18   58.50
   1 -13  10  220.01   55.25
  -1 -13 -10  326.18   70.64
  -1 -13 -10  151.57   58.54
   1  13  11   99.25   41.47
   1  13  11  148.04   77.02
  -1 -13 -11  131.15   62.64
   1 -13  11  108.34   37.98
   1  13  12  168.96   57.63
   1 -13  12  195.35   52.15
  -1 -13 -12  131.56   65.02
  -1 -13 -13  400.43  128.01
   1  13  13  312.82   76.34
   1 -13  13  208.52   53.64
  -1 -13 -14   70.64   35.03
   1  13  14  116.75   35.06
   1 -13  14   85.90   21.47
   1  13  15   -1.93   13.25
   1 -13  15   10.87   17.82
   1  13  16   26.84   13.11
  -1 -13 -16    8.40   62.97
   1 -13  16   34.38   32.24
  -1 -13 -17   28.58   76.24
   1  13  17   59.42   24.77
   1 -13  17   23.77   20.49
   1  13  18   49.56   16.72
   1 -13  18   -7.81   29.62
   1  13  19  283.71   45.51
   1  13  20   37.85   13.60
  -1  14  21   70.74   26.31
  -1  14  20   17.36   10.78
   1 -14 -19   11.18   25.98
  -1  14  19  187.18   36.93
  -1  14  18   14.92   15.97
   1 -14 -18  -26.84   40.41
  -1  14  17   62.25   26.44
   1 -14 -17    3.56   30.90
  -1  14  16   -5.22   10.27
   1 -14 -16   49.96   68.79
   1 -14 -15  422.75  134.70
  -1  14  15  272.13   49.74
   1 -14 -14  -41.00   46.56
  -1  14  14    2.45   12.03
   1 -14 -13  558.46  139.96
  -1  14  13  587.91   75.13
   1 -14 -12   67.86   44.96
  -1  14  12  170.04   37.59
   1 -14 -11  200.98   84.99
  -1  14  10   47.44   42.88
  -1  14  10    3.08   10.65
   1 -14 -10   -0.02    7.89
   1 -14 -10   10.58   58.66
   1 -14  -9   78.28   31.90
  -1  14   9  133.68   44.00
  -1  14   9   59.07   45.85
   1 -14  -9  140.63   61.31
  -1  14   8   21.23   31.88
   1 -14  -8   11.13   18.68
  -1  14   8   24.20   17.63
   1 -14  -8   -6.12   41.43
   1 -14  -7  656.94   89.80
  -1  14   7  833.40  115.57
  -1  14   7  658.05  164.36
   1 -14  -7  836.59  142.24
  -1 -14   6   -3.72   28.27
   1 -14  -6  112.74   34.45
  -1  14   6  148.04   82.67
   1 -14  -6   17.28   13.01
   1 -14  -5  978.85  148.35
   1 -14  -5 1042.63  104.46
  -1  14   5 1109.83  214.10
  -1 -14   5  837.14  244.27
  -1  14   4  122.87   71.18
   1 -14  -4  106.88   36.05
  -1 -14   4   80.22   82.84
  -1  14   3  146.95   73.61
  -1 -14   3   61.55   55.30
   1 -14  -2   49.52   78.33
  -1 -14   2  105.70  119.77
  -1  14   2   -0.76   28.38
   1  14  -1  559.14  156.52
  -1  14   1  577.96  150.73
  -1 -14   1  432.37  152.81
   1 -14  -1  439.28  150.86
   1 -14   0   29.21   43.12
   1  14   0   83.01   50.75
  -1  14   0   81.11   58.86
  -1 -14   0    7.60   41.06
  -1 -14  -1  826.68  210.64
   1  14   1 1009.73  157.03
   1  14   1  910.01  194.28
  -1  14  -1  977.61  198.85
  -1  14  -2  564.35  152.23
   1  14   2  562.65  124.55
  -1 -14  -2  227.58  110.56
   1  14   2  469.31  144.44
  -1 -14  -3  433.21  142.16
   1  14   3  449.39  142.92
  -1  14  -3  442.27  139.72
   1  14   3  474.00  126.58
  -1 -14  -3  470.37   71.77
   1  14   4   29.26   30.10
  -1 -14  -4   37.70   64.08
  -1 -14  -4   56.13   43.98
  -1 -14  -4   41.22   22.60
   1  14   4   15.40   20.41
  -1 -14  -5   20.23   50.49
   1  14   5   66.74   57.90
   1  14   5   80.02   50.62
  -1 -14  -5   74.72   30.45
  -1 -14  -5   -6.91   34.79
  -1 -14  -6   28.41   25.23
   1  14   6   -0.65    4.54
   1  14   6    2.61   26.65
   1  14   6   17.25   40.04
  -1 -14  -6   -8.99   21.54
   1  14   7  849.41  117.37
   1  14   7  867.04  191.25
   1  14   7  991.10  208.25
  -1 -14  -7  741.16  140.18
  -1 -14  -7  891.66  101.86
   1  14   8  167.00   80.76
  -1 -14  -8  132.47   71.13
   1  14   8  146.70   51.72
   1  14   8  173.10   89.28
  -1 -14  -8  157.07   46.09
   1 -14   8  190.91   60.59
   1  14   9  503.69  152.38
  -1 -14  -9  574.45   88.18
  -1 -14  -9  588.64  128.36
   1  14   9  647.31  105.24
   1  14   9  551.02  156.21
   1 -14   9  654.97  100.90
   1 -14  10  255.41   65.02
   1  14  10  163.72   47.01
  -1 -14 -10  191.80   75.94
  -1 -14 -10  369.53   74.88
   1  14  10  377.79  132.13
  -1 -14 -11  424.35  119.76
   1 -14  11  278.50   68.82
   1  14  11  396.20   81.95
   1  14  12    2.93   20.65
  -1 -14 -12   30.38   49.57
   1 -14  12   23.84   16.40
  -1 -14 -13   16.95   46.39
   1 -14  13   43.87   24.35
   1  14  13  130.34   36.16
   1  14  14    1.79   11.83
   1 -14  14   14.68   22.62
  -1 -14 -14   78.58   82.55
   1  14  15  369.04   59.31
  -1 -14 -15  292.79  130.33
   1 -14  15  326.10   77.86
   1 -14  16   16.95   18.52
   1  14  16   38.43   20.15
  -1 -14 -16   12.00   41.46
  -1 -14 -17  117.36   50.87
   1  14  17  186.22   37.97
   1  14  18   10.04   13.29
   1  14  19   39.96   16.00
   1  14  20   -2.62    6.88
   1  14  20    8.78    6.47
  -1  15  20    8.80   11.11
  -1  15  19   75.09   20.38
   1 -15 -19  200.28   59.06
   1 -15 -18  -44.96   43.35
  -1  15  18   11.16   10.86
  -1  15  17  394.35   57.16
   1 -15 -17  366.87  121.95
  -1  15  16   29.71   19.86
   1 -15 -16  -23.73   34.76
  -1  15  15  163.34   38.96
   1 -15 -15   65.84   30.44
   1 -15 -14   17.39   38.54
  -1  15  14   -5.97   16.78
   1 -15 -13   51.41   47.66
  -1  15  13   13.27   12.79
  -1  15  12    5.44   13.48
   1 -15 -12   39.71   34.87
  -1  15  11  462.34   64.63
   1 -15 -11  595.86  141.18
  -1  15  10   19.64   32.62
   1 -15 -10    6.32   34.71
   1 -15  -9  761.78  149.71
  -1  15   9  783.44  188.92
  -1  15   9  791.56  119.27
   1 -15  -9  949.45  116.92
  -1 -15   9  558.56   84.35
  -1  15   8   91.20   45.38
   1 -15  -8   60.56   22.24
  -1 -15   8   43.82   25.39
  -1  15   8   79.46   56.77
  -1  15   7   82.70   55.25
   1 -15  -7   81.16   33.16
  -1  15   7   59.80   38.60
   1 -15  -7   24.00   33.84
  -1 -15   7   55.21   30.04
   1 -15  -6   10.43    5.48
   1 -15  -6   28.65   32.24
  -1  15   6   16.42   42.67
  -1 -15   6    2.00   11.00
  -1  15   5  258.76  108.16
   1 -15  -5  290.00   81.97
  -1 -15   5  182.39   52.06
   1 -15  -5  217.90   50.93
  -1 -15   5  302.14  165.46
  -1 -15   4   42.25   22.30
  -1 -15   4   83.87   36.65
   1 -15  -4   44.29   37.86
  -1  15   4  118.37   83.33
  -1 -15   4   35.25   26.77
   1 -15  -4  106.55   35.85
   1 -15  -3  573.65   81.68
  -1 -15   3  574.48  192.29
  -1  15   3  537.91  156.30
   1 -15  -3  692.58  121.83
  -1 -15   3  511.60   83.43
  -1 -15   3  548.45  120.36
   1 -15  -2  126.89   48.66
  -1 -15   2   89.42   38.34
   1 -15  -2   81.87   30.32
  -1  15   2   71.10   57.69
  -1 -15   2   33.94   51.30
  -1 -15   2   98.21   39.60
  -1 -15   1  516.10  115.47
  -1 -15   1  324.24  131.52
   1 -15  -1  576.22   81.67
  -1  15   1  614.05  163.25
   1 -15  -1  487.37   95.57
  -1 -15   1  544.25   86.66
  -1 -15   0    9.61   14.26
   1  15   0   25.18   27.44
  -1 -15   0    5.79   21.74
  -1 -15   0   12.02   15.25
  -1  15   0   45.53   46.33
   1 -15   0   44.34   21.46
   1  15   1   38.59   45.63
  -1  15  -1   13.66   45.89
  -1 -15  -1   21.94   22.26
   1 -15   1   23.94   19.05
  -1 -15  -1   34.58   35.21
  -1 -15  -1    1.91   32.33
   1  15   2   27.62   35.61
  -1  15  -2    4.90   22.72
  -1 -15  -2   16.26   22.82
  -1 -15  -2   15.79   23.20
  -1 -15  -2    8.90   18.91
   1  15   2  -11.51   19.48
   1 -15   2   43.86   34.80
  -1 -15  -3  165.13   90.57
  -1 -15  -3  259.56   79.14
  -1  15  -3  335.61  120.98
  -1 -15  -3  318.43   61.29
   1  15   3  326.79  120.94
   1 -15   3  250.60   54.59
   1  15   3  356.99  107.31
  -1 -15  -4   51.61   65.37
   1  15   4    5.47    8.33
  -1 -15  -4   83.33   53.37
  -1 -15  -4    9.47   12.38
   1 -15   4   17.93   15.77
   1  15   4   30.42   38.77
   1  15   5  669.07  178.01
  -1 -15  -5  580.51  120.74
  -1 -15  -5  707.73   91.28
   1 -15   5  591.07   80.95
   1  15   5  869.01  202.87
   1  15   6   19.15   19.77
  -1 -15  -6   39.29   22.70
   1  15   6   12.74   26.19
   1 -15   6   15.58   14.83
   1  15   7  118.81   70.91
  -1 -15  -7  166.08   68.09
   1  15   7  103.28   71.27
  -1 -15  -7  114.57   36.81
   1  15   7  134.33   52.01
   1  15   8   23.87   22.37
   1  15   8   75.50   56.10
  -1 -15  -8   18.44   28.55
   1  15   8   66.51   53.78
  -1 -15  -8   71.27   30.13
   1  15   9   80.95   38.46
  -1 -15  -9   20.13   20.28
  -1 -15  -9  218.97   58.42
   1  15   9  263.38  115.09
  -1 -15 -10    3.95   19.13
  -1 -15 -10   -8.44   23.02
   1  15  10    3.73   13.46
  -1 -15 -11  287.80   98.99
   1  15  11  295.18   70.50
  -1 -15 -12   55.88   14.51
   1  15  12   -8.00   22.06
   1  15  13  181.89   42.10
  -1 -15 -13  261.23  106.86
  -1 -15 -14   45.24   56.92
   1  15  14   13.37    5.53
   1  15  15   -5.75   15.13
  -1 -15 -15   -5.97   27.62
   1  15  16   13.40   11.07
  -1 -15 -16  -24.26   35.46
   1  15  17  243.44   44.46
  -1 -15 -17   76.84   55.61
   1  15  18   19.55   11.34
   1  15  19  273.26   37.78
  -1  16  20   17.52   11.19
  -1  16  18   13.90   11.50
   1 -16 -18   21.37   38.88
   1 -16 -17  -44.74   43.13
  -1  16  17    8.21    8.92
   1 -16 -16   41.64   34.43
  -1  16  16   18.46   13.38
   1 -16 -15  102.09   69.00
  -1  16  15   38.42   18.83
  -1  16  14  205.82   40.52
   1 -16 -14  299.18  102.33
  -1  16  13  307.33   51.69
   1 -16 -13  342.75  114.65
   1 -16 -12  210.41   86.26
  -1  16  12  293.00   50.06
   1 -16 -11   88.33   53.10
  -1  16  11  199.59   38.82
   1 -16 -10   41.66   46.60
  -1  16  10   28.59   14.26
   1 -16  -9   19.39   16.56
  -1 -16   9    5.28    5.86
   1 -16  -9   -5.90   22.27
  -1  16   9    9.70   37.05
  -1 -16   8   98.25   36.87
   1 -16  -8  143.92   48.05
   1 -16  -8  224.12   67.33
  -1  16   8  108.01   73.38
  -1 -16   7  160.01   48.61
  -1  16   7  225.11  100.87
   1 -16  -7  198.34   77.84
   1 -16  -7  214.23   53.85
  -1 -16   6  172.27   54.01
   1 -16  -6  248.98   55.68
  -1  16   6  230.05  111.35
   1 -16  -6  402.47  110.32
  -1  16   5  292.69  114.24
  -1  16   5  200.45   99.05
  -1 -16   5  119.46   49.12
   1 -16  -5  221.70   52.61
  -1 -16   5  198.07   54.88
   1 -16  -5  123.63   39.60
  -1  16   4  174.78   87.36
  -1 -16   4  195.79   53.36
  -1 -16   4  166.23  126.85
   1 -16  -4  219.65   51.71
  -1 -16   4  168.44   63.18
   1 -16  -4  209.43   69.04
   1 -16  -3   -9.53   16.06
  -1 -16   3  -17.80   37.13
   1 -16  -3   20.17   16.95
  -1 -16   3  -28.60   54.65
  -1 -16   3   19.52   19.15
  -1  16   3   26.66   44.79
  -1 -16   2   -6.31   30.30
  -1  16   2    3.36   27.32
  -1 -16   2   26.18   20.87
  -1 -16   2  -13.64   24.60
   1 -16  -2   12.98    6.48
   1 -16  -2    1.83   11.10
   1 -16  -1   43.45   33.58
  -1 -16   1   42.97   32.06
   1 -16  -1   54.53   21.22
  -1  16   1   80.77   67.45
  -1 -16   1   56.65   33.10
  -1 -16   1   12.94   67.75
  -1  16   0  585.01  160.96
   1 -16   0  531.74   80.53
   1 -16   0  541.62  105.50
  -1 -16   0  662.88  129.65
  -1 -16   0  568.04   90.32
  -1 -16   0  460.86  172.34
   1  16   1  572.14  175.83
  -1 -16  -1  307.38  125.35
   1 -16   1  465.53   76.96
  -1 -16  -1  511.71   83.70
  -1  16  -1  523.69  156.40
   1 -16   1  293.55   75.44
  -1 -16  -1  354.63   91.30
  -1 -16  -2  238.39  133.13
  -1  16  -2  188.30   99.31
   1 -16   2  205.60   57.55
   1  16   2  128.28   80.47
  -1 -16  -2  198.93   49.73
  -1 -16  -2  316.05   90.84
   1 -16   2  157.43   46.77
  -1 -16  -3  148.34   62.65
   1 -16   3  130.19   38.95
  -1 -16  -3  132.49   84.44
   1  16   3   95.97   65.21
  -1 -16  -3  144.40   42.41
  -1 -16  -4  178.60   72.30
  -1 -16  -4   61.72   26.47
   1 -16   4   54.48   28.50
   1  16   4   87.37   53.04
  -1 -16  -4  133.75   89.43
   1  16   4   64.17   56.86
   1  16   5   21.17   34.68
   1  16   5   29.84   33.37
  -1 -16  -5   14.78    5.87
   1 -16   5   16.37   15.01
  -1 -16  -5   -4.28   16.25
   1 -16   6  171.23   43.43
   1  16   6  198.30  105.06
  -1 -16  -6   79.03   10.84
  -1 -16  -6  217.71   52.77
   1  16   6  128.79   37.69
   1  16   6  254.16  107.76
  -1 -16  -7  394.43   73.44
   1  16   7  219.06   62.86
  -1 -16  -7  193.83   68.45
   1  16   7  396.73  131.51
   1  16   8  128.17   83.57
   1  16   8  185.12   58.51
  -1 -16  -8  235.60   81.86
  -1 -16  -8  141.97   42.02
  -1 -16  -9  670.12  148.28
  -1 -16  -9  806.90  112.41
   1  16   9  590.71  101.61
   1  16  10  213.73   59.97
  -1 -16 -10  257.14   94.76
  -1 -16 -11  113.76   58.37
   1  16  11   75.16   33.74
   1  16  12   52.29   24.99
  -1 -16 -12   97.32   39.64
   1  16  13   61.48   25.97
  -1 -16 -13   69.96   69.05
  -1 -16 -14   -1.70   28.08
   1  16  14   63.28   21.18
   1  16  15  333.04   51.91
  -1 -16 -15  192.44   87.58
   1  16  16   74.82   26.09
  -1 -16 -16   83.81   59.74
   1  16  17  153.16   30.54
  -1 -16 -17  120.18   53.76
   1  16  18   91.51   21.41
   1  16  19   -3.14    4.87
  -1  17  18  112.21   22.35
   1 -17 -18  142.92   50.95
   1 -17 -17   82.60   57.75
  -1  17  17  128.43   26.85
   1 -17 -16  182.44   85.47
  -1  17  16  169.66   33.70
   1 -17 -15  -32.55   31.23
  -1  17  15   24.55   11.42
  -1  17  14   22.49   14.55
   1 -17 -14   78.05   72.33
  -1  17  13   11.59    5.45
   1 -17 -13   61.00   51.30
  -1  17  12  250.56   44.78
   1 -17 -12  462.63  132.77
  -1  17  11   59.21   19.41
   1 -17 -11   21.13   31.21
   1 -17 -10  948.97  192.53
  -1  17  10  748.07   77.21
  -1 -17   9   69.91   32.65
   1 -17  -9   81.91   62.33
   1 -17  -9  112.16   45.62
  -1 -17   8  121.76   41.94
   1 -17  -8   74.65   46.99
   1 -17  -8  197.87   56.29
   1 -17  -7   66.51   32.07
  -1  17   7   54.76   59.94
  -1  17   7   28.48   13.13
  -1 -17   7   37.15   19.27
   1 -17  -7   83.82   59.90
  -1 -17   6    0.20   12.89
  -1  17   6   16.05   30.67
   1 -17  -6  -19.93   32.03
   1 -17  -6   -0.56   10.92
  -1 -17   5  -11.70   10.26
  -1 -17   5   10.70   16.13
   1 -17  -5  -14.00   27.05
   1 -17  -5    9.71   12.65
  -1  17   5  -14.78   43.98
   1 -17  -4  710.95  132.01
  -1 -17   4  515.93  114.43
   1 -17  -4  598.52   88.30
  -1 -17   4  502.23   85.64
  -1  17   3  349.89  132.11
  -1 -17   3  326.47   71.82
   1 -17  -3  190.29   77.45
   1 -17  -3  311.78   68.20
  -1 -17   3  129.52   65.18
   1 -17  -2  830.12  144.07
  -1 -17   2  820.40  260.63
  -1 -17   2  896.65  114.59
   1 -17  -2  850.89  105.34
  -1 -17   2  921.13  157.25
  -1  17   2  863.75  210.55
   1 -17  -1   88.14   34.54
  -1 -17   1   23.45   37.78
  -1 -17   1    4.05    9.16
   1 -17  -1    8.15   11.35
  -1 -17   1   80.34   32.59
  -1  17   1   68.15   42.22
   1 -17   0  206.33   67.03
  -1 -17   0  220.76   53.58
  -1  17   0  189.77   95.80
  -1 -17   0  173.10  114.69
   1 -17   0  186.30   48.97
  -1 -17   0  274.27   92.77
   1 -17   1   52.27   39.69
  -1 -17  -1   10.62   53.96
   1 -17   1   55.61   51.67
  -1 -17  -1    8.01   26.76
  -1  17  -1    4.39    6.75
  -1 -17  -1   20.67   26.79
  -1 -17  -2   47.29   58.45
  -1 -17  -2   21.34   21.99
   1 -17   2   58.35   55.71
   1 -17   2    7.44   13.59
  -1 -17  -2   48.02   57.80
   1 -17   3   26.78   19.53
  -1 -17  -3  -24.60   37.62
  -1 -17  -3   43.58   54.04
  -1 -17  -3   38.24   27.48
  -1 -17  -4  571.07  127.90
   1 -17   4  431.65   76.80
  -1 -17  -4  570.72   88.79
   1 -17   5  102.15   37.59
  -1 -17  -5  126.23   40.77
  -1 -17  -5   55.92   34.23
  -1 -17  -6  376.82  107.86
   1 -17   6  232.59   51.18
  -1 -17  -6  339.41   69.23
   1  17   6  321.67  115.99
   1  17   7   75.06   33.08
  -1 -17  -7  133.06   44.90
  -1 -17  -7   47.79   51.34
  -1 -17  -8   22.31   18.02
   1  17   8   61.53   39.54
  -1 -17  -8   84.98   48.23
  -1 -17  -9   11.45   31.87
  -1 -17  -9  -11.08   16.35
   1  17   9  -11.42   19.19
   1  17  10   21.59   13.81
  -1 -17 -10   60.14   63.01
   1  17  11  218.06   40.43
  -1 -17 -11  183.46   78.86
   1  17  12  347.75   51.94
  -1 -17 -12  408.98  135.94
  -1 -17 -13   71.79   48.94
   1  17  13   56.30   24.95
  -1 -17 -14  240.57  102.64
   1  17  14  107.03   26.89
  -1 -17 -15   23.82   43.68
   1  17  15   51.61   21.33
   1  17  16   10.15   10.81
  -1 -17 -16    0.01   30.43
   1  17  17   47.40   16.54
  -1 -17 -17    0.01    5.74
   1  17  18   78.75   18.09
  -1  18  17    1.17    2.64
   1 -18 -17    0.15   13.14
   1 -18 -16  166.75   87.33
  -1  18  16   82.70   20.69
  -1  18  15   15.47   11.02
   1 -18 -15  115.76   69.36
   1 -18 -14  384.88  119.44
  -1  18  14  299.58   43.80
  -1  18  13   12.17    5.81
   1 -18 -13   25.64   47.01
  -1  18  12  489.00   59.25
   1 -18 -12  408.30  117.67
   1 -18 -11   51.70   51.44
  -1  18  11   -2.24   12.80
   1 -18 -10   61.43   83.10
  -1 -18   9   58.91   34.22
   1 -18  -9    3.02   19.10
   1 -18  -8  252.25   64.58
   1 -18  -8  306.88   87.00
  -1 -18   8  135.63   41.91
  -1 -18   7  101.07   38.43
   1 -18  -7   62.77   44.11
   1 -18  -7  121.18   44.00
   1 -18  -6  644.47  148.27
  -1 -18   6  673.14  103.42
   1 -18  -6  855.47  113.21
   1 -18  -5   39.82   15.22
  -1 -18   5   43.53   24.08
   1 -18  -5   96.82   59.77
  -1  18   4  479.47  157.52
  -1 -18   4  511.57   94.95
   1 -18  -4  372.00  102.68
   1 -18  -4  524.29   84.69
  -1 -18   4  302.65   94.56
  -1 -18   3   86.20   36.92
   1 -18  -3   64.66   32.37
  -1 -18   3   73.01   50.76
   1 -18  -3   96.61   51.02
  -1  18   3   94.84   81.17
   1 -18  -2    4.77    7.67
  -1  18   2   -1.00   17.83
   1 -18  -2   24.77   22.40
  -1 -18   2   -1.16   11.22
  -1 -18   2   -7.89    7.99
   1 -18  -1   11.82   16.57
  -1  18   1   -4.43   20.42
  -1 -18   1    3.77    5.50
   1 -18  -1  -10.88   19.24
  -1 -18   1   -9.99   22.87
  -1 -18   0  543.96   90.59
   1 -18   0  443.83  101.49
  -1 -18   0  508.99  114.60
   1 -18   0  484.82   82.06
  -1  18   0  471.37  158.43
  -1 -18  -1    2.72   19.74
  -1 -18  -1   29.71   19.27
   1 -18   1   61.63   57.87
   1 -18   1    9.68   17.91
   1 -18   2  923.52  112.77
  -1 -18  -2 1034.99  170.40
   1 -18   2  779.62  126.85
  -1 -18  -2 1138.55  125.88
   1 -18   3    9.49   18.05
  -1 -18  -3   21.98   25.66
  -1 -18  -3   56.36   45.28
  -1 -18  -4  222.11  104.77
  -1 -18  -4  135.55   43.18
   1 -18   4  109.44   39.17
   1 -18   5    7.62   17.64
  -1 -18  -5   -7.17   11.23
  -1 -18  -5  -14.28   17.37
  -1 -18  -6  124.15   48.57
   1 -18   6   76.89   30.92
  -1 -18  -6   43.16   37.93
  -1 -18  -7   -7.86   26.72
  -1 -18  -7   38.44   53.24
   1  18   8  787.63  115.86
  -1 -18  -8  794.38  168.90
  -1 -18  -8 1013.42  125.02
  -1 -18  -9  -21.50   25.66
  -1 -18  -9   54.71   29.63
  -1 -18 -10  675.70  158.43
   1  18  10  551.48   67.20
  -1 -18 -11  170.77   90.21
   1  18  11   40.22   16.67
  -1 -18 -12   94.90   65.62
   1  18  12   33.17   20.17
  -1 -18 -13   37.71   54.09
   1  18  13   -4.85    6.16
  -1 -18 -14  -10.52   24.41
   1  18  14   81.48   23.47
   1  18  15   -5.60    3.22
  -1 -18 -15   -0.91   27.71
   1  18  16  316.19   38.94
  -1 -18 -16  165.15   72.34
   1  18  17    2.93    2.47
   1 -19 -17  -13.26   15.45
   1 -19 -16   55.51   39.94
  -1  19  16  179.33   26.33
   1 -19 -15  -25.36   20.56
  -1  19  15   -0.89    7.05
   1 -19 -14   -6.83   22.39
  -1  19  14   55.72   17.54
   1 -19 -13   -4.83   55.09
   1 -19 -12  146.04   73.14
   1 -19 -11  210.66   86.13
   1 -19 -10  607.73  159.06
  -1 -19   9   39.16   23.91
   1 -19  -9   87.90   41.96
   1 -19  -8  273.50  101.70
  -1 -19   8  206.18   52.75
   1 -19  -8  394.06   88.28
  -1 -19   7   29.90   24.13
   1 -19  -7   25.05   15.98
   1 -19  -7  -32.83   51.24
   1 -19  -6  106.38   52.13
  -1 -19   6   83.29   34.03
   1 -19  -6   19.68   52.59
   1 -19  -5   -4.96   14.07
  -1 -19   5   15.25   24.47
   1 -19  -5    7.51   14.01
   1 -19  -4  942.77  116.02
  -1 -19   4  477.43  109.72
  -1 -19   4  896.38  118.58
   1 -19  -4  714.45  143.77
  -1 -19   3   76.79   32.65
   1 -19  -3  180.60   69.52
  -1 -19   3  129.63   57.12
   1 -19  -3   98.69   40.58
   1 -19  -2  793.01  147.65
  -1 -19   2 1077.25  129.64
  -1 -19   2  729.27  143.47
   1 -19  -2 1061.98  124.74
   1 -19  -1   10.26   24.86
  -1 -19   1  -17.66   18.52
  -1 -19   1  -11.86   28.71
   1 -19  -1   -0.17   24.21
  -1 -19   0  487.88   83.61
  -1 -19   0  407.51  103.44
   1 -19   0  367.95   96.84
   1 -19   0  493.53   80.06
   1 -19   1  -28.28   32.73
  -1 -19  -1   -2.56   25.39
  -1 -19  -1    0.90   10.76
   1 -19   1   12.66   13.34
   1 -19   2   21.23   11.41
  -1 -19  -2   65.71   62.90
  -1 -19  -2   10.97   11.64
   1 -19   3   97.32   37.36
  -1 -19  -3   93.37   34.63
  -1 -19  -3  132.08   78.64
  -1 -19  -4  425.24  111.79
  -1 -19  -4  561.55   89.33
   1 -19   4  510.86   80.16
  -1 -19  -5   62.06   35.49
   1 -19   5   27.56   22.27
  -1 -19  -5   23.73   29.76
   1 -19   6  287.41   56.67
  -1 -19  -6  358.63   69.45
  -1 -19  -6  397.41  122.28
  -1 -19  -7  103.00   98.00
  -1 -19  -7   25.27   18.72
  -1 -19  -8   73.51   40.13
  -1 -19  -8   58.07   49.49
  -1 -19  -9  -26.62   44.74
   1  19  10  184.82   36.88
  -1 -19 -10   96.27   56.84
   1  19  11   54.04   20.37
  -1 -19 -11   76.88   58.57
   1  19  12  332.99   46.61
  -1 -19 -12  340.06  123.24
  -1 -19 -13   19.80   13.63
   1  19  13    6.40    2.76
  -1 -19 -14  303.81   97.65
   1  19  14  273.48   37.03
  -1 -19 -15   29.00   46.02
   1  19  15    3.28    6.15
   1  19  16    5.52    7.03
  -1 -19 -16    0.01   23.11
   1 -20 -16   40.53   27.89
   1 -20 -15   71.83   41.33
   1 -20 -14   65.08   55.63
   1 -20 -13  335.21  118.52
   1 -20 -12  102.19   74.15
   1 -20 -11   79.08   62.77
   1 -20 -10   22.34   17.14
   1 -20  -9   59.07   38.79
  -1 -20   9   15.13   15.77
  -1 -20   8   95.43   30.95
   1 -20  -8  202.42   72.26
   1 -20  -8  143.40   56.91
  -1 -20   7   91.00   33.11
   1 -20  -7  149.63   46.93
   1 -20  -7  195.10   83.88
   1 -20  -6  195.61   83.17
  -1 -20   6  255.92   58.67
   1 -20  -6  317.74   68.42
   1 -20  -5  190.27   72.35
   1 -20  -5  200.45   59.50
  -1 -20   5  148.38   45.42
   1 -20  -4  108.54   39.42
  -1 -20   4   -0.78   18.78
  -1 -20   4   84.16   41.43
   1 -20  -4   64.17   23.31
  -1 -20   3   22.98   27.05
   1 -20  -3   19.94   25.34
  -1 -20   3   30.99   48.02
   1 -20  -3   25.32   25.45
  -1 -20   2   14.22   30.62
   1 -20  -2   49.70   26.41
  -1 -20   2   24.31   30.69
   1 -20  -2   31.04   31.69
  -1 -20   1   17.14   49.06
   1 -20  -1   -6.18   17.20
   1 -20  -1    8.06   14.25
  -1 -20   1    9.09    5.30
   1 -20   0  248.56   59.83
  -1 -20   0  291.74   64.71
  -1 -20   0  151.63   67.58
   1 -20   0  173.24   65.88
   1 -20   1  269.57   61.92
  -1 -20  -1  324.78   68.23
  -1 -20  -1  302.52   93.75
   1 -20   1  225.21   67.93
  -1 -20  -2  363.36   71.93
  -1 -20  -2  289.32   94.03
   1 -20   2  301.24   69.23
  -1 -20  -3  200.53   87.58
  -1 -20  -3  204.71   49.87
   1 -20   3  144.95   44.60
  -1 -20  -4    0.13   20.66
   1 -20   4   14.74   15.66
  -1 -20  -4   12.35   28.27
  -1 -20  -5   54.51   44.97
   1 -20   5   95.28   35.47
  -1 -20  -5  140.63   40.67
  -1 -20  -6  158.65   44.68
  -1 -20  -6   72.23   47.12
   1 -20   6  107.80   35.24
  -1 -20  -7  224.93   82.89
  -1 -20  -7  254.81   61.07
  -1 -20  -8  310.81  117.48
  -1 -20  -8  413.84   77.81
  -1 -20  -9  318.24  109.76
  -1 -20 -10  115.42   72.70
  -1 -20 -11   18.61   33.81
  -1 -20 -12  -11.07   22.81
  -1 -20 -13    3.80   42.37
   1  20  13   51.79   16.80
   1  20  14   81.94   17.39
  -1 -20 -14   42.58   45.16
  -1 -20 -15   74.88   39.26
   1 -21 -15   85.44   41.20
   1 -21 -14  -23.70   34.14
   1 -21 -13   21.67   19.26
   1 -21 -12   13.36   20.82
   1 -21 -11  259.48   97.47
   1 -21 -10  -16.25   46.96
   1 -21  -9  275.95   95.68
   1 -21  -8    7.32   24.44
  -1 -21   8   46.11   21.97
   1 -21  -7  138.66   70.98
   1 -21  -7  217.36   59.71
  -1 -21   7  120.12   37.26
  -1 -21   6   13.37   21.35
   1 -21  -6  -12.59   14.72
  -1 -21   5   17.20    5.42
   1 -21  -5   71.55   43.23
   1 -21  -5   27.71   31.20
  -1 -21   4   54.47   58.39
   1 -21  -4  -38.19   58.52
   1 -21  -4   63.02   24.72
  -1 -21   4   48.13   26.33
   1 -21  -3  642.23   93.84
  -1 -21   3  353.05   91.39
   1 -21  -3  481.03  115.50
  -1 -21   3  606.26   91.41
   1 -21  -2  159.89   46.80
  -1 -21   2  104.89   37.45
  -1 -21   2   89.74   55.35
   1 -21  -2   55.95   34.33
   1 -21  -1  469.39   80.94
  -1 -21   1  409.66  105.91
   1 -21  -1  350.98   92.47
  -1 -21   1  495.65   86.82
   1 -21   0   84.92   34.89
  -1 -21   0   89.34   36.49
  -1 -21   0   45.43   36.84
   1 -21   0   15.24   25.09
   1 -21   1   58.78   35.43
   1 -21   1   60.89   38.91
  -1 -21  -1   78.73   36.12
  -1 -21  -1   50.07   38.29
   1 -21   2   -1.90   17.30
  -1 -21  -2    9.94   20.77
  -1 -21  -2    1.84   22.27
   1 -21   3  190.50   46.57
  -1 -21  -3  102.22   57.88
  -1 -21  -3  217.85   53.89
   1 -21   4    7.69   14.43
  -1 -21  -4   24.16   21.21
  -1 -21  -4   -0.81   28.52
   1 -21   5  146.52   39.09
  -1 -21  -5  268.78   89.05
  -1 -21  -5  198.33   52.68
  -1 -21  -6  109.43   40.46
   1 -21   6   73.15   27.54
  -1 -21  -6   49.89   46.66
  -1 -21  -7   58.02   35.28
  -1 -21  -7   99.75   53.28
  -1 -21  -8   39.38   42.33
  -1 -21  -9   31.74   44.53
  -1 -21 -10   28.44   44.69
  -1 -21 -11  187.82   73.98
  -1 -21 -12    4.71   21.90
  -1 -21 -13  194.43   68.89
  -1 -21 -14    0.18    7.70
   1 -22 -14    0.01    6.93
   1 -22 -13  166.68   65.45
   1 -22 -12   36.45   35.64
   1 -22 -11   88.22   58.70
   1 -22 -10  166.63   65.86
   1 -22  -9   11.25   16.27
  -1 -22   8   -2.74    7.81
   1 -22  -8    2.71   25.27
  -1 -22   7  220.29   46.43
   1 -22  -7  409.51  115.44
   1 -22  -6   39.08   41.36
   1 -22  -6   -4.33   15.85
  -1 -22   6    2.21   10.84
  -1 -22   5  312.96   63.90
   1 -22  -5  478.97   84.13
   1 -22  -5  274.10   81.62
  -1 -22   4    8.51   14.46
   1 -22  -4   16.03   27.19
   1 -22  -4   21.75   14.50
  -1 -22   3   65.65   35.70
   1 -22  -3   97.19   40.51
  -1 -22   3   73.73   27.67
   1 -22  -3   23.19   16.56
   1 -22  -2   10.85   13.29
   1 -22  -2   10.00   31.95
  -1 -22   2   -4.39   12.59
  -1 -22   2    2.51    9.14
  -1 -22   1  132.18   56.87
   1 -22  -1  146.35   64.08
  -1 -22   1  234.27   62.28
   1 -22  -1  203.08   51.30
  -1 -22   0   26.07   30.50
   1 -22   0   -7.06   15.87
  -1 -22   0  -39.97   36.16
   1 -22   0    7.87   11.59
  -1 -22  -1  540.31   87.24
   1 -22   1  279.07   74.42
   1 -22   1  494.79   81.22
  -1 -22  -1  358.76   96.28
  -1 -22  -2   -0.63   13.12
   1 -22   2   -3.31   17.00
   1 -22   3  119.20   37.06
  -1 -22  -3  133.39   43.29
  -1 -22  -3  124.38   63.91
  -1 -22  -4   -6.84   19.08
   1 -22   4   -1.64   10.15
  -1 -22  -4  -33.87   36.81
  -1 -22  -5   57.89   27.60
  -1 -22  -5  -14.32   35.07
   1 -22   5   30.37   15.78
  -1 -22  -6   39.16   47.92
  -1 -22  -6   15.28   18.11
   1 -22   6   14.19    7.86
  -1 -22  -7  271.57   98.72
  -1 -22  -7  437.38   77.31
  -1 -22  -8   25.74   37.50
  -1 -22  -9  311.47  107.46
  -1 -22 -10   79.98   62.56
  -1 -22 -11   93.98   47.07
  -1 -22 -12   27.14   39.22
  -1 -22 -13    8.39   27.66
   1 -23 -13   87.53   40.81
   1 -23 -12    0.98   19.33
   1 -23 -11  111.33   56.52
   1 -23 -10  109.97   53.28
   1 -23  -9  251.64   84.49
   1 -23  -8   46.81   41.96
  -1 -23   7   16.58    4.21
   1 -23  -7   14.98   24.36
  -1 -23   6   -3.25   11.15
   1 -23  -6  -14.86   24.38
   1 -23  -5   97.97   34.79
  -1 -23   5   84.01   30.63
   1 -23  -5   95.50   53.79
   1 -23  -4  122.50   42.37
  -1 -23   4   88.90   30.18
   1 -23  -4  154.99   63.79
   1 -23  -3  317.64   63.35
  -1 -23   3  147.09   49.85
   1 -23  -3  177.23   64.49
  -1 -23   3  254.94   57.01
  -1 -23   2   64.15   39.81
   1 -23  -2   87.12   32.06
  -1 -23   2  107.43   34.48
   1 -23  -2  133.67   45.24
  -1 -23   1  269.38   74.89
   1 -23  -1  273.77   79.36
  -1 -23   1  495.04   79.57
   1 -23  -1  551.76   87.96
   1 -23   0  140.60   40.75
  -1 -23   0  142.98   41.20
   1 -23   0   59.60   30.29
  -1 -23   0  101.28   48.17
  -1 -23  -1    0.74    6.52
  -1 -23  -1   -8.46   14.03
   1 -23   1    7.27   18.52
   1 -23   2   21.62   16.39
  -1 -23  -2   44.27   45.58
  -1 -23  -2   31.77   23.15
   1 -23   3  124.69   38.02
  -1 -23  -3  144.35   42.87
  -1 -23  -3   64.09   12.14
   1 -23   4   63.69   26.99
  -1 -23  -4   80.06   32.21
  -1 -23  -4   82.50   39.79
  -1 -23  -5  391.15   71.73
  -1 -23  -5  200.74   73.06
   1 -23   5  245.85   47.76
  -1 -23  -6  195.67   53.15
  -1 -23  -6  186.26   74.86
  -1 -23  -7   65.95   46.65
  -1 -23  -8   46.20   28.12
  -1 -23  -9  -45.16   36.92
  -1 -23 -10  -12.18   28.96
  -1 -23 -11  132.16   71.39
  -1 -23 -12    3.61   32.05
   1 -24 -11    3.58   13.50
   1 -24 -10   -2.62   31.88
   1 -24  -9  -40.81   38.77
   1 -24  -8  161.68   73.01
   1 -24  -7  105.56   57.07
  -1 -24   6  222.12   43.53
   1 -24  -6  236.22   81.64
   1 -24  -5   56.24   45.60
  -1 -24   5  126.49   33.61
  -1 -24   4  139.93   36.78
   1 -24  -4   89.69   34.46
  -1 -24   3   36.64   21.00
   1 -24  -3    4.55   16.38
   1 -24  -3   47.42   23.54
  -1 -24   2   19.82   18.03
   1 -24  -2   40.79   33.94
   1 -24  -2    4.35   13.50
   1 -24  -1   33.70   30.11
  -1 -24   1    5.09   12.08
  -1 -24   1   31.43   20.88
   1 -24  -1   40.40   20.76
   1 -24   0  219.57   49.04
  -1 -24   0  231.56   52.19
  -1 -24   0  155.66   52.15
  -1 -24  -1  206.40   49.12
   1 -24   1  194.90   45.48
   1 -24   2  228.03   47.30
  -1 -24  -2  235.86   52.26
  -1 -24  -2  172.75   71.55
  -1 -24  -3   76.45   47.65
   1 -24   3  138.34   36.99
  -1 -24  -3  193.09   48.77
  -1 -24  -4   78.85   33.90
   1 -24   4   60.09   24.72
  -1 -24  -4   74.36   37.49
  -1 -24  -5   35.83   43.46
  -1 -24  -5   -3.04    9.36
  -1 -24  -6   58.78   53.02
  -1 -24  -7   40.31   25.95
  -1 -24  -8  165.50   66.51
  -1 -24  -9  139.39   81.74
  -1 -24 -10   69.54   47.78
   1 -25  -9    0.07   10.76
   1 -25  -8   90.11   51.57
   1 -25  -7  150.64   60.22
   1 -25  -6   -5.10   32.32
   1 -25  -5    1.89   30.87
  -1 -25   5   47.42   19.08
  -1 -25   4  190.86   40.28
   1 -25  -4  299.01   86.25
  -1 -25   3   84.39   27.38
   1 -25  -3   42.82   29.60
   1 -25  -2  395.02   68.24
  -1 -25   2  323.61   55.29
  -1 -25   1   48.32   23.27
   1 -25  -1   54.33   25.81
  -1 -25   0   52.78   31.81
  -1 -25   0  106.13   33.43
   1 -25   0   91.86   28.90
   1 -25   1  -11.13   14.30
  -1 -25  -1   -8.38   17.30
  -1 -25  -1   16.86   17.01
  -1 -25  -2    7.22    4.72
  -1 -25  -2   23.98   25.34
   1 -25   2   19.63   13.86
  -1 -25  -3    2.00    9.90
   1 -25   3   18.55   12.83
  -1 -25  -3   25.83   15.31
  -1 -25  -4  113.28   47.58
  -1 -25  -5    9.08   13.54
  -1 -25  -6  270.21   79.72
  -1 -25  -7   11.82   20.36
  -1 -25  -8   25.45   41.47
  -1 -25  -9    0.09   33.33
  -1 -26   4   95.88   26.89
  -1 -26   3   15.59   14.78
  -1 -26   2   16.98   10.60
  -1 -26   1    1.94    5.74
  -1 -26   0  158.02   38.51
  -1 -26  -1   10.95   13.40
  -1 -26  -2   88.75   52.51
  -1 -26  -3    0.01   15.04
  -1 -26  -4   45.98   29.41
  -1 -26  -5   32.53   25.16
  -2   0  24   39.14   19.41
  -2   0  23   13.01   17.48
  -2   0  23   10.76   15.26
  -2   0  22  140.42   56.62
  -2   0  22   41.91   22.82
  -2   0  21  -30.48   19.71
  -2   0  20  397.48   74.14
  -2   0  19  -28.91   34.69
  -2   0  18  273.50   63.03
  -2   0  17  -19.43    8.60
  -2   0  17  -25.89   52.53
  -2   0  17   -8.24    4.89
   2   0 -17  -54.15   90.78
   2   0 -16  117.15  137.37
  -2   0  16    3.96   10.44
  -2   0  16   48.80   39.38
  -2   0  16   -6.08   27.53
  -2   0  15   -9.70   11.56
  -2   0  15   -5.03   15.21
   2   0 -15   -4.81   18.33
  -2   0  15    0.04   38.34
  -2   0  14  469.12   61.62
  -2   0  14  459.16  152.14
  -2   0  13    4.39   34.60
   2   0 -13    4.48   23.00
   2   0 -12  762.15  194.58
  -2   0  12 1113.47  222.22
   2   0 -11  -89.28   96.01
  -2   0  11   17.20   29.10
  -2   0  10 3447.41  319.57
   2   0 -10 2277.66  289.59
  -2   0   9   39.28   46.34
   2   0  -9  691.31  157.88
   2   0  -8  734.29  124.55
  -2   0   8  361.53   88.30
   2   0  -7  -11.44   17.85
  -2   0   7  -13.87   29.12
   2   0  -6 8620.15  365.92
  -2   0   6 7884.43  380.02
   2   0  -5   10.02   18.22
  -2   0   5  -27.32   16.20
   2   0  -4  326.50   61.11
  -2   0   4  368.57   45.36
   2   0  -3   18.98   33.40
  -2   0   3   25.85   22.80
   2   0  -2 2348.38  133.37
   2   0  -1   -6.83   10.59
   2   0  -1   -0.66    7.58
   2   0   0 1306.68   84.84
   2   0   0 1243.20   83.21
   2   0   1    3.26    7.39
   2   0   1   -6.44   10.70
   2   0   2  428.34   64.31
   2   0   2  480.59   57.40
   2   0   2  492.75   62.14
   2   0   3   13.85   19.08
   2   0   3   21.14   24.74
   2   0   4  199.25   45.83
   2   0   4  173.62   46.79
   2   0   5  -18.33   29.14
  -2   0  -5  -25.48   38.15
   2   0   5    0.48   12.71
  -2   0  -5  -12.08   31.95
  -2   0  -6  692.80   88.33
  -2   0  -6  711.43  121.93
   2   0   6  112.08   42.52
   2   0   6  160.39   48.63
   2   0   6  171.00   29.93
   2   0   7   -2.44    8.27
   2   0   7   -7.85   12.72
  -2   0  -7   -0.57    7.14
   2   0   7    3.26    8.00
  -2   0  -7    0.75   31.76
   2   0   8  130.56   54.10
  -2   0  -8   59.58   56.99
   2   0   8  157.87   65.54
   2   0   9   -5.25    9.69
   2   0   9   -2.80    6.38
   2   0  10 1201.99  166.48
   2   0  10 1249.15  189.60
  -2   0 -10 1073.78  205.02
   2   0  11   10.80    9.04
   2   0  11    0.67   18.10
  -2   0 -11    9.99   15.57
   2   0  12  143.86   73.89
  -2   0 -12  422.97  146.03
   2   0  13   -5.11   17.60
  -2   0 -13   -4.96   33.12
   2   0  13    7.43   14.97
   2   0  14   67.69   55.01
  -2   0 -14   61.46   61.88
   2   0  14   11.46   11.25
   2   0  14    1.20    6.57
  -2   0 -15  -19.65   45.18
   2   0  15   14.07   20.23
   2   0  15   -3.62   11.17
   2   0  15   -4.12   17.78
   2   0  16  194.77  107.49
   2   0  16  125.59   32.09
   2   0  16  191.63   44.10
  -2   0 -16   57.29   87.19
   2   0  17   -4.37   13.18
   2   0  17  -18.16   21.46
   2   0  18  509.41   84.48
   2   0  19   17.01   28.80
   2   0  20   -8.98   15.84
   2   0  21   10.84   28.78
   2   0  22   20.74   37.37
   2   0  23    5.39   10.59
  -2  -1  24  112.10   35.38
  -2   1  24  131.83   36.07
  -2   1  23   73.68   34.86
  -2  -1  23   76.60   36.99
  -2   1  23   23.74   14.96
  -2   1  22  111.85   36.74
  -2  -1  22   84.20   31.91
  -2   1  21   -0.62   14.20
  -2  -1  21   48.84   27.89
  -2  -1  20   41.95   26.70
  -2   1  20  -14.04   24.05
  -2   1  19  -71.43   48.02
  -2  -1  19  -54.84   40.36
  -2  -1  18  148.87   55.52
  -2   1  18  129.39   52.55
  -2   1  18   33.70   21.24
  -2   1  17   76.18   27.50
  -2  -1  17   72.02   26.93
   2  -1 -17   46.82   54.18
  -2  -1  17   79.68   95.89
   2   1 -17   86.47   94.06
  -2   1  17  108.80   91.17
  -2   1  17  100.42   36.13
   2   1 -16  755.83  260.98
   2  -1 -16  780.21  278.77
  -2   1  16  756.30   90.19
  -2  -1  16  665.55   79.77
  -2  -1  16  891.76  116.13
  -2  -1  16  776.31  232.71
  -2   1  16 1010.64  245.94
  -2  -1  15  206.07   43.23
  -2  -1  15  260.30   56.86
   2  -1 -15  136.09  100.15
  -2  -1  15  219.67   45.81
  -2  -1  15  309.00  129.85
   2   1 -15  179.42   85.29
  -2   1  15  246.47  120.60
  -2   1  15  288.70   58.02
  -2   1  15  252.71   49.18
  -2  -1  14  444.13  155.26
   2  -1 -14  260.48  118.73
  -2  -1  14  318.94   56.85
  -2   1  14  375.12   56.17
   2   1 -14  278.03  138.90
  -2   1  14  435.16  150.71
  -2   1  13    5.34   22.41
   2   1 -13   16.26   17.99
  -2  -1  13    6.61   10.30
   2  -1 -13   35.26   70.52
  -2  -1  12   46.78   47.71
   2  -1 -12   -0.64   34.36
  -2   1  12   67.37   48.73
   2   1 -12  -39.44   55.45
   2   1 -11  -57.40   86.65
   2  -1 -11   -4.53   62.21
  -2  -1  11   28.38   23.60
  -2   1  11   38.16   30.26
   2  -1 -10  958.27  179.91
   2   1 -10 1158.48  191.83
  -2  -1  10  896.16  168.71
  -2   1  10  774.92  161.38
  -2   1   9   90.62   68.31
   2   1  -9  712.35  172.94
   2  -1  -9  646.17  171.52
   2   1  -8 4116.64  300.27
  -2  -1   8 4397.16  338.11
   2  -1  -8 3901.21  298.03
  -2   1   8 4045.37  304.76
   2   1  -7   11.44    9.78
  -2   1   7   10.11   17.19
  -2  -1   7  -10.07   11.59
   2  -1  -7   -7.21   41.06
  -2  -1   6   11.04    7.54
  -2  -1   6   10.64   18.45
  -2  -1   6   18.74   18.08
  -2   1   6    8.33   10.62
   2   1  -6   13.90   13.82
  -2   1   5  593.44   55.00
   2   1  -5  406.52   73.18
  -2  -1   5  517.54   53.95
   2   1  -5  638.54   72.62
  -2  -1   4   21.04   17.09
  -2   1   4   20.00   15.66
   2  -1  -4   30.25   20.06
   2   1  -4   42.85   30.34
   2   1  -4   41.03   29.37
  -2  -1   3  182.50   39.99
   2  -1  -3  133.93   45.67
   2   1  -3  151.43   41.24
   2   1  -2 9497.94  247.86
   2  -1  -2 9999.00  284.01
   2  -1  -1 1216.05   92.37
   2   1  -1 1125.86   80.23
   2   1  -1 1017.55   75.69
   2  -1   0 3290.67  149.11
   2  -1   0 3476.23  145.63
   2   1   0 3088.63  137.04
   2   1   1   28.32   22.16
   2  -1   1   22.02   18.68
   2  -1   1   22.24   14.94
   2   1   2  669.62   80.35
   2  -1   2  672.85   67.42
   2   1   2  679.25   79.45
  -2  -1  -2  759.25   86.86
   2  -1   2  754.85   64.42
   2  -1   2  697.54   67.42
   2  -1   3   19.71   17.55
   2  -1   3   10.28   14.68
   2  -1   3   15.33   14.91
  -2  -1  -3   22.95   26.10
   2   1   3   23.38   22.29
   2   1   3   10.01   16.47
   2  -1   4 4552.24  216.40
   2   1   4 4193.97  239.58
   2  -1   4 4407.50  136.82
   2  -1   4 4684.99  207.05
  -2   1  -5 2162.64  178.88
   2  -1   5 2360.79  158.47
  -2  -1  -5 1977.83  141.28
   2   1   5 2419.85  191.92
  -2  -1  -5 1943.31  189.35
   2  -1   5 2350.32  174.69
  -2   1  -5 2276.54  191.37
   2  -1   5 1907.58   82.02
   2  -1   6 1827.05  168.47
  -2  -1  -6 1540.18  188.73
   2   1   6 1771.34  181.73
  -2   1  -6 1463.83  173.89
  -2  -1  -6 1565.97  124.28
  -2   1  -6 1791.65  164.81
   2  -1   6 1694.83  149.05
  -2   1  -7  579.90   82.51
   2  -1   7  491.80   94.53
   2  -1   7  445.08   80.27
  -2  -1  -7  589.65  121.52
  -2  -1  -7  497.14   65.61
  -2   1  -7  664.41  122.48
   2   1   7  457.48  101.69
   2  -1   8 1126.28  137.42
   2  -1   8 1076.57  161.10
   2   1   8 1140.68  166.54
  -2  -1  -8 1816.73  221.39
  -2   1  -8 1611.49  205.95
   2   1   9   13.64   11.65
   2  -1   9   -3.99   11.94
   2   1   9   16.67   21.20
  -2  -1  -9  -19.33   65.28
  -2   1  -9  -16.79   41.95
   2  -1   9    0.24   15.35
  -2   1 -10  124.86   67.02
   2   1  10   15.02   13.23
   2   1  10   -8.44   28.12
  -2  -1 -10  117.06   66.18
   2  -1  10    6.96   15.83
   2  -1  10   -1.84   11.77
   2   1  11  136.98   71.80
  -2  -1 -11    6.76   25.91
   2  -1  11  159.06   56.10
   2  -1  11  132.25   67.07
  -2   1 -11   27.81   14.62
   2   1  11  152.05   65.31
   2   1  12  412.25  127.62
  -2  -1 -12   94.68   49.25
   2  -1  12  429.32  129.08
  -2   1 -12  157.75   80.58
   2   1  12  492.67  121.47
   2   1  13  223.59   42.78
   2   1  13  215.28   92.70
   2  -1  13  180.97   81.62
   2  -1  13  199.89   53.94
  -2   1 -13   91.04   65.99
   2   1  13  163.79   35.24
  -2  -1 -13  104.04   56.58
  -2  -1 -14  349.58  140.87
   2  -1  14  474.10   75.49
   2   1  14  461.73   72.34
   2   1  14  399.48   58.24
   2   1  14  379.86  147.00
   2  -1  14  433.77  139.80
  -2   1 -14  365.64  162.09
   2  -1  15   40.82   25.16
   2   1  15   12.66   11.54
  -2  -1 -15   39.51   54.37
   2   1  15   41.78   35.35
  -2   1 -15   31.61   41.47
   2   1  15   11.66   27.20
   2  -1  15    1.21   28.41
   2  -1  16    5.85   32.04
   2   1  16   33.29   17.64
   2   1  16   49.87   16.86
  -2   1 -16   78.70   95.72
  -2  -1 -16  155.86  119.29
   2   1  17   11.53   15.32
   2   1  17  -30.79   31.06
   2  -1  17    1.90   11.55
   2   1  17    6.38   13.72
   2   1  18   69.52   44.53
   2   1  18   35.89   16.67
   2  -1  18   51.88   37.06
   2  -1  18   39.96   52.79
   2   1  18   37.03   31.79
   2  -1  19  124.66   56.02
   2   1  19   87.11   44.30
   2   1  19  128.15   37.98
   2  -1  20  344.74   76.02
   2   1  20  206.96   64.26
   2   1  21   53.36   30.35
   2  -1  21   37.06   35.23
   2   1  22   48.98   34.15
   2  -1  22   19.71   11.77
   2  -1  23   10.82    9.13
   2   1  23   11.93   11.73
  -2   2  24  -21.21   15.81
  -2  -2  24    8.38   16.91
  -2   2  23    0.05   13.95
  -2  -2  23    6.00    6.80
  -2   2  23   27.65   17.94
  -2  -2  22   19.89   20.34
  -2  -2  22   78.25   39.72
  -2   2  22   44.33   23.80
  -2  -2  21   52.39    6.86
  -2  -2  21  102.90   49.27
  -2   2  21  102.61   37.10
  -2  -2  20   92.14   31.01
  -2   2  20  108.13   33.54
  -2  -2  19   59.58   17.61
  -2   2  19   86.27   16.18
  -2   2  18  176.71   52.70
  -2  -2  18  187.36   56.72
  -2   2  18  225.46   54.57
  -2  -2  17  355.68  155.41
  -2   2  17  319.16  154.37
   2  -2 -17   44.43   50.89
  -2   2  17  289.68   57.15
  -2  -2  17  192.41   55.29
  -2   2  16  -22.59   51.67
  -2  -2  16   -2.05   30.39
   2   2 -16   72.44  102.68
   2  -2 -16   98.62  119.91
  -2   2  16   -1.75    6.74
  -2  -2  16   27.70   32.87
  -2  -2  15    4.28   17.07
  -2  -2  15   93.76   43.17
  -2   2  15   13.02   11.82
  -2  -2  15    7.70    8.67
   2   2 -15  107.58   77.62
  -2   2  15    2.36   30.36
   2  -2 -15   74.13   87.82
  -2  -2  15   14.64   49.14
  -2   2  14   93.16   65.02
   2   2 -14  284.09  133.52
  -2  -2  14  147.86   93.44
  -2  -2  14  150.25   26.56
  -2   2  14  132.83   34.12
  -2  -2  14  156.83   41.85
   2  -2 -14  168.64  100.36
   2   2 -13  377.68  144.11
   2  -2 -13  328.53  124.31
  -2   2  13  294.94  113.37
  -2  -2  13  300.76  123.02
  -2   2  12  667.22  163.77
   2   2 -12  651.81  165.48
   2  -2 -12  444.40  148.45
  -2  -2  12  578.96  154.08
   2  -2 -11  -35.66   77.29
   2   2 -11   71.48   29.69
  -2  -2  11  100.81   59.12
  -2   2  11  113.74   72.16
  -2  -2  10 1381.73  208.79
  -2   2  10 1388.94  199.39
   2  -2 -10  544.17  118.24
   2   2 -10  537.00  106.41
   2  -2  -9  845.95  186.57
  -2  -2   9  605.30  152.06
   2   2  -8  159.42   38.70
   2  -2  -8  160.48   59.89
  -2  -2   8  187.43   71.11
  -2   2   8  141.71   57.14
   2   2  -7  290.70   71.24
  -2  -2   7  369.86   63.01
  -2  -2   7  201.35   65.06
  -2   2   7  170.10   55.16
   2   2  -7  140.67   33.99
   2  -2  -7  357.98   96.37
  -2  -2   6  363.58   60.99
  -2  -2   6  329.11   42.88
  -2   2   6  113.00   44.96
  -2   2   6  434.32   44.78
   2   2  -6  303.44   65.15
   2   2  -6   77.05   24.50
  -2  -2   5 2073.78  124.22
  -2   2   5 2156.35  170.13
   2   2  -5 2274.25  132.85
   2   2  -4   57.70   38.20
  -2   2   4   56.56   34.39
  -2  -2   4   52.36   24.70
   2   2  -4   58.98   27.32
   2   2  -3  165.27   37.84
  -2  -2   3  134.46   36.99
  -2   2   3  137.47   37.87
   2   2  -3  153.68   44.63
   2   2  -2 1201.27   89.54
   2   2  -2 1131.24   89.95
   2  -2  -1   21.00   10.57
   2   2  -1   35.25   14.68
   2   2   0  154.42   36.00
   2  -2   0  172.25   41.51
   2  -2   1   98.39   36.99
  -2  -2  -1   87.65   38.80
   2   2   1   97.25   40.69
   2  -2   1  106.59   29.44
   2  -2   2 4929.00  165.59
  -2  -2  -2 4881.58  220.63
   2  -2   2 4977.09  167.85
   2  -2   2 5121.60  164.43
   2   2   2 5190.11  225.38
   2   2   2 4961.07  224.30
   2   2   3  848.60  100.62
   2  -2   3  669.77   56.19
   2  -2   3  801.45   70.55
   2  -2   3  813.39   77.51
   2  -2   4 2658.64  142.12
   2   2   4 2475.56  188.35
  -2  -2  -4 2397.19  159.41
   2  -2   4 2416.19  154.47
   2  -2   5  963.69   93.13
   2   2   5  933.24  127.19
   2  -2   5  938.27  106.24
  -2   2  -5 1298.20  141.90
  -2  -2  -5 1402.30  159.26
  -2   2  -6   15.89   23.68
  -2  -2  -6    6.22   18.17
   2   2   6   25.81    8.81
   2  -2   6   46.43   20.16
  -2  -2  -6  -12.57   24.73
   2  -2   6   27.46   14.48
  -2   2  -7  -11.92   31.47
   2  -2   7   28.79   17.30
  -2   2  -7   10.40   24.35
   2  -2   7   54.32   25.42
  -2  -2  -7    3.22    7.76
  -2  -2  -7  -36.55   56.35
   2   2   7   68.23   43.82
   2  -2   8  683.79  122.48
  -2  -2  -8  505.09  105.28
   2   2   8  704.52  134.55
  -2   2  -8  424.59   85.43
   2  -2   8  724.25  101.51
  -2  -2  -9  556.43  164.33
   2   2   9  601.91  139.27
  -2   2  -9  693.80  153.46
   2  -2   9  744.83  108.12
   2  -2   9  715.35  132.68
   2  -2  10  695.23  111.62
   2   2  10  666.86  129.87
   2   2  10  688.45  149.53
   2  -2  10  633.48  132.83
  -2  -2 -10  560.68  153.07
  -2   2 -10  630.69  150.69
  -2  -2 -11  701.23  180.28
  -2   2 -11  661.56  168.02
   2   2  11  548.12  141.87
   2   2  11  470.93  114.17
   2  -2  11  516.95  128.01
   2   2  12  181.21   81.96
  -2  -2 -12  135.64   75.85
  -2   2 -12  152.44   61.00
   2   2  12  178.39   75.06
   2  -2  12  190.92   82.63
   2   2  13   26.97   16.55
   2   2  13  106.74   40.67
   2   2  13    6.01   11.55
   2  -2  13   51.47   27.37
   2   2  13   -3.64   37.84
  -2  -2 -13  105.98   69.68
   2  -2  13    0.96    6.03
  -2   2 -13  115.13   72.52
   2   2  13   44.89   19.86
   2   2  14   12.91   12.31
   2  -2  14  114.07   66.72
   2  -2  14   54.49   28.45
   2   2  14   -2.47   26.52
  -2   2 -14   57.54   79.18
  -2  -2 -14  -12.26   31.07
   2   2  14   11.28   10.38
   2  -2  15  101.36   74.33
  -2   2 -15   21.40   41.47
   2  -2  15   87.98   40.83
   2   2  15   99.49   28.97
  -2  -2 -15   39.23   56.61
   2   2  15   93.44   69.55
   2   2  15  108.19   41.22
   2   2  16  213.21   51.73
   2   2  16  249.11   48.84
   2  -2  16  252.62   54.99
  -2  -2 -16   56.30   61.97
   2  -2  17  275.47   61.50
   2  -2  17  202.03   64.84
   2   2  17  245.34   50.92
   2   2  17  270.76   61.05
   2   2  18  117.98   52.82
   2  -2  18  102.78   49.72
   2   2  18   95.64   33.40
   2   2  18  101.91   36.42
   2  -2  18  233.39   65.54
   2  -2  19  206.37   74.25
   2   2  19  231.43   49.11
   2   2  19  173.54   42.32
   2  -2  20    1.99   15.00
   2   2  20  -29.57   24.67
   2  -2  21   17.76    9.45
   2   2  21   13.59   29.69
   2   2  22   12.30   21.66
   2  -2  22   -7.14   19.95
   2   2  23   50.11   22.95
   2  -2  23   36.24   15.16
  -2  -3  24   22.85   16.27
  -2   3  24   13.80    8.08
  -2   3  23  150.94   36.41
  -2  -3  23  322.36   63.83
  -2   3  23  322.37   66.06
  -2  -3  22   28.36   27.60
  -2   3  22   -5.92   12.59
  -2  -3  21   41.97   17.51
  -2  -3  21  121.47   38.93
  -2   3  21   95.38   37.16
  -2  -3  20   -3.11    8.22
  -2   3  20  -16.20   25.61
  -2  -3  19  -43.44   37.63
  -2   3  19  -30.30   11.90
  -2   3  18   -1.90   18.09
  -2  -3  18   27.97   16.65
  -2   3  17   86.16   84.41
  -2   3  17  103.31   37.71
  -2  -3  17  168.81   51.15
   2  -3 -17  261.88  158.57
  -2  -3  17   82.29   71.28
  -2  -3  16  -28.00   37.59
  -2   3  16    6.92   10.09
  -2  -3  16   -2.38   30.08
   2  -3 -16  -48.28   97.65
  -2   3  16   -7.89   44.91
   2   3 -15  496.70  173.02
  -2  -3  15  483.83   76.47
  -2  -3  15  769.06  209.34
   2  -3 -15  434.93  107.68
   2  -3 -15  486.65  170.55
  -2   3  15  753.07  194.37
  -2   3  15  659.48   80.31
  -2  -3  14   46.14   23.42
  -2   3  14   51.63   40.35
  -2   3  14   48.83   18.74
   2   3 -14  -36.31   71.73
  -2  -3  14   78.04   66.96
   2  -3 -14  -29.45   54.84
  -2  -3  14   50.96   31.53
  -2  -3  13  254.84  109.19
  -2   3  13  263.68   95.49
   2  -3 -13   74.46   65.62
   2   3 -13   94.76   75.63
  -2  -3  12   59.69   61.96
  -2   3  12  -24.18   48.04
   2  -3 -12   13.55   33.52
   2   3 -12  -15.27   50.60
   2   3 -11  703.02  170.41
  -2   3  11  334.76  112.59
  -2  -3  11  412.36  124.43
   2  -3 -11  476.22  142.15
  -2   3  10  108.14   56.26
   2   3 -10 -113.69   99.92
   2  -3 -10 -113.29  105.15
   2   3  -9  331.94   78.97
  -2   3   9  320.13   87.33
   2  -3  -9  490.31   99.20
  -2  -3   9  300.14  102.31
  -2  -3   8  140.88   78.48
   2   3  -8   24.92   19.92
   2  -3  -8   41.85   24.63
  -2   3   8  104.23   47.27
  -2  -3   8   50.81   30.60
  -2  -3   7  791.01  143.44
  -2  -3   7  477.45   83.10
   2   3  -7  583.67   63.74
   2   3  -7  506.97  104.36
   2  -3  -7  512.24  105.26
  -2   3   7  678.14  113.74
   2   3  -6   82.77   20.88
  -2   3   6   64.99   30.96
   2   3  -6  126.30   44.07
  -2  -3   6   50.91   22.09
   2  -3  -6  137.38   68.53
  -2  -3   6   67.65   23.20
   2   3  -5  703.92   72.80
   2   3  -5  485.95  147.04
   2   3  -4  399.01   65.97
   2   3  -4  955.83   81.84
  -2   3   4  883.45  102.12
  -2  -3   4  558.93   71.71
   2  -3  -3   97.86   36.77
  -2   3   3   73.00   28.93
  -2  -3   3  128.53   41.76
   2   3  -3  109.48   34.66
  -2   3   2  108.85   31.49
   2   3  -2   98.31   28.15
   2   3  -1 1646.00  112.08
   2  -3  -1 1832.15  125.84
   2   3   0  216.79   44.83
   2   3   1  262.64   51.67
   2   3   1  282.05   50.46
   2   3   2  773.37   82.68
  -2  -3  -2  607.23   82.80
   2  -3   2  796.33   59.91
   2   3   2  770.48   96.82
   2   3   3  945.58  115.53
   2   3   3 1007.88   94.45
  -2  -3  -3  821.18  105.79
   2  -3   3 1024.23   80.49
  -2   3  -3 1139.22   80.24
   2  -3   3 1093.69   78.02
  -2   3  -4  953.97   61.77
   2  -3   4  951.28   72.23
   2   3   4  801.82  116.31
   2   3   4  876.77   88.54
  -2  -3  -4  698.58   89.59
   2  -3   4  875.20   85.04
   2  -3   5  640.32   66.79
   2   3   5  573.70   72.46
  -2  -3  -5  611.31  106.38
  -2   3  -5  674.25  100.83
   2   3   5  647.57  103.94
  -2  -3  -5  651.76   87.91
   2  -3   5  595.56   81.81
  -2  -3  -6   45.20   40.90
  -2  -3  -6   17.74   11.78
   2  -3   6   -0.44   13.41
  -2   3  -6  -11.48   17.78
   2   3   6   -7.96   36.16
   2  -3   6   -4.90    6.12
   2  -3   7 2730.83  166.36
  -2  -3  -7 2604.49  174.08
  -2   3  -7 2829.67  245.59
   2   3   7 2362.09  250.28
  -2  -3  -7 3032.81  288.60
   2  -3   7 2475.16  208.76
  -2   3  -8  188.64   78.31
   2  -3   8   61.08   42.57
   2   3   8   77.66   51.88
   2  -3   8   93.54   35.98
   2   3   9  179.46   68.70
  -2  -3  -9  599.75  165.02
   2  -3   9  152.66   59.34
  -2   3  -9  787.90  202.41
  -2  -3 -10   36.44   38.29
   2   3  10   23.05   17.32
   2  -3  10   15.16    5.66
  -2   3 -10   47.64   27.07
   2  -3  11  280.85   87.98
   2   3  11  214.23   98.19
  -2   3 -11   58.78   42.65
  -2  -3 -11    7.12   40.18
   2   3  11  265.46   91.56
   2  -3  12   23.65    9.84
   2  -3  12   20.78   31.25
  -2   3 -12   30.15   41.66
  -2  -3 -12    9.01   25.16
   2   3  12   42.82   48.71
   2   3  12   18.92   30.30
   2  -3  13  629.64   84.51
  -2  -3 -13  500.55  172.49
  -2   3 -13  409.38  148.82
   2   3  13  678.84  174.63
   2   3  13  686.96   75.69
   2  -3  13  644.89  157.39
   2   3  13  588.41  153.66
   2   3  13  568.73  100.15
   2   3  13  629.14   75.65
   2  -3  14  152.19   75.20
   2   3  14  155.57   80.84
  -2   3 -14  186.69  119.40
   2   3  14  162.66   60.59
   2   3  14  182.00   41.39
   2   3  14  215.96   46.55
   2  -3  14  196.60   42.80
  -2  -3 -14  178.77  110.23
   2   3  14  200.95  105.72
  -2   3 -15  452.20  170.07
   2   3  15  559.41   76.05
   2  -3  15  595.32   82.99
  -2  -3 -15  457.57  184.33
   2   3  15  529.55  178.06
   2   3  15  590.76   77.31
   2  -3  16   33.77   37.25
   2   3  16  -20.15   29.62
  -2  -3 -16   27.58   64.95
   2  -3  16  -10.29    8.99
   2   3  16  -15.19   17.84
   2   3  17   -0.98   13.23
   2   3  17   37.35   32.02
   2  -3  17   54.40   50.43
   2  -3  18    5.84   18.19
   2   3  18    0.21   14.70
   2   3  18    6.17   10.10
   2  -3  18  -13.58   26.03
   2   3  19  431.27   68.01
   2  -3  19  298.01   82.36
   2   3  19  237.89   51.62
   2   3  20  -15.79   27.12
   2   3  20   28.22   22.91
   2  -3  20  -14.02   10.35
   2   3  20    3.68    6.54
   2  -3  21  205.61   58.60
   2   3  21  117.10   39.75
   2   3  22   27.20   22.36
   2  -3  22    4.42   12.32
   2   3  23   20.71   16.13
   2  -3  23   17.16   15.91
  -2   4  24    5.33   13.96
  -2  -4  24   -1.34   12.73
  -2   4  24   -8.23    7.35
  -2   4  23   15.98    9.31
  -2  -4  23   12.59   12.43
  -2  -4  22   39.99   30.67
  -2   4  22   -2.17   10.61
  -2  -4  21  107.63   38.37
  -2   4  21  245.29   53.44
  -2  -4  21  176.28   57.72
  -2  -4  20   11.80   16.71
  -2   4  20   22.30   20.39
  -2   4  20    9.73   16.00
  -2  -4  20   27.66   39.96
  -2  -4  19  522.89   92.76
  -2   4  19  718.82   96.56
  -2  -4  18   -5.22   17.68
  -2   4  18   -9.01   15.07
  -2   4  17  314.44   62.80
   2  -4 -17   78.15  107.03
  -2  -4  17  182.65   55.13
   2  -4 -16  -21.37   44.67
  -2   4  16   18.62   14.99
  -2   4  16   31.25   51.91
  -2  -4  16   43.07   40.41
   2  -4 -16    0.60   21.33
  -2  -4  16   41.94   28.43
   2  -4 -15   18.80   36.85
  -2  -4  15   70.51   44.50
  -2   4  15    1.64    3.77
  -2  -4  15    7.32   47.55
  -2   4  15   29.80   51.32
   2   4 -15  -33.00   70.05
   2  -4 -15   55.74   46.56
   2  -4 -14  112.95   72.06
  -2   4  14   64.62   44.70
  -2  -4  14   54.78   32.73
  -2  -4  14   53.58   28.09
   2   4 -14   65.43   56.31
  -2   4  14   40.10   18.86
  -2  -4  14   67.68   77.66
   2  -4 -14   42.40   26.64
  -2  -4  13 1167.50  233.11
   2   4 -13 1485.08  285.64
   2  -4 -13 1505.49  279.33
  -2   4  13 1196.71  225.27
  -2  -4  12   89.44   52.49
  -2   4  12   49.89   47.17
   2  -4 -12   42.11   27.64
   2   4 -12   73.93   61.39
  -2   4  11  968.69  179.38
   2   4 -11  802.67  192.30
  -2  -4  11 1001.28  197.34
  -2   4  11  984.83  141.75
   2  -4 -11  634.87  174.32
  -2  -4  10   19.13   24.56
  -2   4  10    1.82   12.03
  -2   4  10   16.80   34.95
  -2  -4   9  427.01  117.80
  -2   4   9  304.47   92.84
   2  -4  -9  676.24  152.64
   2   4  -9  415.96  167.16
  -2  -4   8  229.20   92.93
   2  -4  -8  390.36   91.03
  -2   4   8  241.60   81.10
   2   4  -8   89.41   25.79
   2   4  -8  389.91   98.92
  -2  -4   8  277.03   71.15
  -2   4   7  784.04  123.46
  -2  -4   7  865.64  123.43
   2   4  -7  853.23   78.37
   2   4  -7  862.46  128.60
   2  -4  -7  906.30  137.78
  -2  -4   6  -14.07   22.19
   2   4  -6   23.00   14.33
   2  -4  -6  -18.59   31.64
  -2   4   6   18.08    9.95
  -2  -4   6    3.28    5.38
  -2   4   5 3382.60  220.37
  -2  -4   5 3438.37  206.05
   2  -4  -5 3636.61  251.16
   2   4  -5 3442.59  169.99
   2   4  -5 3475.13  206.57
   2   4  -4  558.28   73.68
   2  -4  -4  551.02   88.45
  -2  -4   4  705.38  118.23
  -2  -4   3 1881.35  147.95
   2  -4  -3 1625.15  129.30
   2   4  -3 1890.74  115.83
   2   4  -3 1581.65  104.59
  -2   4   2  536.12   63.38
   2  -4  -2  564.44   81.39
   2   4  -2  515.54   60.54
   2   4  -1   61.44   27.68
  -2   4   1   45.99   16.40
   2  -4  -1   27.72   24.43
   2   4   0  201.36   47.24
   2   4   0  200.30   46.49
   2   4   1  611.96   83.26
   2   4   1  602.03   81.55
  -2  -4  -1  656.71   88.84
   2   4   2  247.99   51.76
   2   4   2  264.22   57.80
   2  -4   3 5682.47  173.26
  -2   4  -3 5511.08  212.17
   2   4   3 5405.54  287.10
   2   4   3 5441.32  250.77
  -2  -4  -3 5700.50  273.73
  -2  -4  -4   57.89   23.79
   2  -4   4  137.34   32.78
   2   4   4  113.75   45.31
  -2   4  -4  152.41   30.49
  -2   4  -4   60.03   27.10
   2   4   4  114.11   34.10
   2  -4   5  622.06   61.59
   2   4   5  676.49  109.94
  -2   4  -5 1048.45  124.52
  -2  -4  -5 1140.34  167.12
   2   4   5  658.76   88.43
  -2  -4  -5 1129.95  127.14
   2  -4   5  707.40   84.41
  -2  -4  -6    7.81   10.04
   2   4   6    2.10    8.62
  -2   4  -6   15.10   20.66
   2   4   6   12.34   30.12
  -2  -4  -6   -9.58   35.95
   2  -4   6   -2.71    5.82
   2  -4   6    3.77    6.05
   2  -4   7  738.35  107.35
  -2  -4  -7  582.63  104.03
   2   4   7  756.00  143.91
  -2   4  -7  546.56  119.62
   2  -4   7  741.63   70.98
  -2  -4  -7  857.04  185.48
  -2   4  -8  -43.30   46.05
   2   4   8   -2.75   18.76
   2  -4   8    9.97   11.79
  -2  -4  -8  -18.56   36.67
   2   4   9 1899.85  246.30
  -2   4  -9 1305.23  189.64
  -2  -4  -9 1269.19  217.83
   2  -4   9 1904.49  201.46
  -2  -4 -10   45.87   56.36
   2  -4  10   56.55   36.48
   2   4  10   40.59   36.83
  -2   4 -10   45.41   33.18
   2   4  11  428.10  127.93
  -2  -4 -11  533.51  166.93
   2  -4  11  462.05  112.56
  -2   4 -11  513.50  139.65
   2   4  11  424.32  114.38
   2   4  12  138.40   73.78
   2  -4  12  210.38   51.94
   2   4  12  132.50   78.34
  -2   4 -12  163.16   98.09
   2  -4  12  158.94   69.64
  -2  -4 -12  159.99  107.72
   2   4  13   11.29   16.42
   2   4  13  -18.13   24.54
  -2   4 -13   77.89   58.37
   2   4  13   75.12   36.79
  -2  -4 -13  110.00   87.65
   2   4  13   12.97   29.23
   2  -4  13    4.17   24.93
   2   4  14   83.60   35.39
  -2   4 -14   95.36   69.81
  -2  -4 -14   -2.24   57.05
   2   4  14   58.04   25.12
   2  -4  14  101.29   43.32
   2   4  14   41.24   21.32
   2   4  14   64.49   60.98
   2   4  14   53.69   59.25
   2   4  15  605.84   79.46
   2   4  15  464.72   64.55
  -2  -4 -15  169.45  114.38
   2   4  15  629.98  199.08
   2  -4  15  448.93   77.81
   2  -4  15  424.46   91.55
   2   4  16   49.29   23.61
  -2  -4 -16  -14.71   35.48
   2  -4  16   47.26   38.23
   2   4  16   52.76   28.04
   2  -4  16   77.93   44.43
   2   4  17  418.74   66.49
   2  -4  17  394.99   88.31
   2  -4  17  460.14   76.13
   2   4  17  363.36   54.25
   2   4  18   11.26    9.13
   2  -4  18   21.33   20.29
   2  -4  18    1.75   23.78
   2   4  19  258.49   59.51
   2  -4  19  198.35   71.09
   2   4  19  286.88   53.20
   2   4  20    2.91    8.08
   2   4  20   -9.26   18.29
   2  -4  20  -24.16    9.46
   2   4  20   -7.42   11.57
   2  -4  21   39.24   30.59
   2   4  21    3.22   14.67
   2   4  22    5.99   13.54
   2  -4  22   26.40   26.20
   2   4  23   20.11   11.77
   2  -4  23   48.54   17.75
  -2  -5  24   -2.04   10.04
  -2   5  24   13.79    8.94
  -2   5  23   24.78   10.77
  -2  -5  23   64.63   23.60
  -2  -5  22   49.95   25.25
  -2   5  22   15.37    5.95
  -2   5  21  100.80   34.45
  -2  -5  21   91.93   26.19
  -2   5  20    5.15   15.69
  -2   5  20  -17.85   29.41
  -2  -5  20   -2.64    8.85
  -2  -5  19  -36.28   38.04
  -2  -5  19   -0.70   11.66
  -2   5  19    7.62   13.04
  -2   5  18  107.28   38.11
  -2  -5  18   76.45   58.49
  -2  -5  17  165.56   40.97
   2  -5 -17  134.65  114.11
   2  -5 -17  172.24   72.38
  -2   5  17  146.72   41.63
  -2   5  16  178.05   47.98
   2  -5 -16  108.50   40.01
  -2  -5  16  152.14   45.58
   2  -5 -16  107.17  106.05
  -2   5  16  228.33  114.35
  -2   5  15  528.36  166.96
   2  -5 -15  283.08  169.17
   2   5 -15  186.02  104.10
  -2   5  15  483.27   71.68
  -2  -5  15  328.05   71.60
  -2  -5  15  548.38  172.08
   2  -5 -15  280.56   93.06
   2  -5 -14   90.57   80.11
   2   5 -14  150.25  111.39
  -2   5  14  268.03   57.09
   2  -5 -14  184.83  110.36
  -2  -5  14  271.12  110.97
  -2  -5  14  344.63   73.61
  -2   5  14  259.13  105.29
  -2   5  13  535.31  145.53
  -2   5  13  418.78   61.02
   2  -5 -13  179.99  103.24
  -2  -5  13  371.02   73.54
  -2  -5  13  494.31  152.80
   2   5 -12   43.50   23.64
  -2  -5  12    3.30   20.95
  -2   5  12   17.19   27.95
   2  -5 -12   45.13   27.22
  -2  -5  11  208.00   81.77
  -2   5  11  194.44   66.29
  -2   5  11  183.61   68.78
   2   5 -11  464.93  135.68
   2  -5 -11  419.94  127.53
   2   5 -10  609.29  122.68
  -2   5  10  409.65   94.30
   2  -5 -10  509.67  111.20
  -2   5  10  412.36  115.69
  -2  -5  10  477.85  127.17
  -2   5   9  412.71   98.86
  -2  -5   9  464.70  120.77
   2   5  -9  313.73   74.26
   2  -5  -9  401.72   69.89
  -2   5   9  420.83  107.26
  -2  -5   8  444.87  115.52
  -2   5   8  530.55  114.70
   2  -5  -8  792.78  183.49
  -2  -5   8  556.19  134.78
  -2  -5   7  544.42  111.03
  -2   5   7  823.38  131.05
   2   5  -7  868.94   84.55
   2  -5  -7  838.50  137.15
  -2  -5   6   -2.32   16.82
   2   5  -6    6.12   12.90
   2  -5  -6   46.62   32.97
   2   5  -6   34.83   16.92
  -2  -5   6   15.40   30.03
  -2   5   6   25.22   11.17
  -2  -5   5    9.21    7.89
  -2   5   5    5.17   10.71
   2  -5  -5   30.87   18.25
  -2  -5   4  363.39   65.03
   2   5  -4  301.31   44.62
   2  -5  -4  349.82   67.26
  -2   5   4  335.62   65.45
  -2  -5   3  268.05   70.97
   2   5  -3  258.71   41.61
  -2   5   3  274.77   54.91
   2  -5  -3  294.69   67.68
   2   5  -2 1262.51   97.88
  -2   5   2 1300.40   98.64
   2   5  -1 1359.62  113.17
  -2   5   1 1403.46   80.08
   2  -5  -1 1246.21  120.40
   2   5  -1 1488.16  141.43
   2   5   0  394.58   71.98
   2   5   0  389.09   63.78
  -2  -5  -1  256.83  121.65
   2   5   1  117.34   40.14
   2   5   2  439.71   76.18
  -2   5  -2  491.75   74.53
  -2  -5  -2  629.62  103.85
  -2  -5  -3  726.06   98.24
  -2   5  -3 1056.83  102.39
   2   5   3  967.48  116.66
   2  -5   3  904.37   56.73
  -2   5  -3  626.72   68.34
   2   5   3 1027.16  130.94
  -2   5  -4  247.55   47.03
  -2   5  -4  139.16   36.38
   2   5   4  213.41   62.74
   2  -5   4  229.72   37.53
   2   5   4  194.62   51.17
  -2  -5  -4  159.76   41.79
   2   5   5 1049.40  151.62
  -2   5  -5 1186.46   98.41
   2  -5   5 1092.60   97.90
  -2   5  -5  566.92   84.86
  -2  -5  -5  616.61   99.18
  -2  -5  -5  575.11  131.31
   2   5   5  990.76  119.31
   2   5   6  351.07   71.32
   2  -5   6  365.24   65.75
  -2  -5  -6  430.47   81.39
  -2  -5  -6  448.89  100.51
   2   5   6  412.69  103.22
  -2   5  -6  375.48   72.90
  -2   5  -7 2017.06  204.21
   2  -5   7 1873.30  164.97
   2   5   7 1762.00  218.03
  -2  -5  -7 2033.20  179.45
   2   5   7 1580.01  150.61
   2  -5   8  773.84  116.90
  -2   5  -8 1017.72  152.42
   2   5   8  747.27  151.42
  -2  -5  -9  162.22   81.80
  -2   5  -9  183.49   70.13
   2   5   9   34.96   30.61
   2  -5   9   75.82   40.20
  -2  -5 -10   26.57   18.13
   2  -5  10   45.40   33.96
  -2   5 -10    7.86   10.32
   2   5  10   36.90   36.46
  -2   5 -11    5.12   29.74
  -2  -5 -11   39.19   39.78
   2  -5  11   12.23   20.09
   2   5  11    7.26   11.12
   2   5  11   15.31   29.50
   2   5  12   43.43   32.71
   2  -5  12   67.42   24.24
   2   5  12   65.60   65.61
  -2   5 -12    8.42   41.87
  -2  -5 -12   -2.91   54.13
   2   5  12   29.67    6.68
   2   5  13  190.86   60.00
   2   5  13  205.50   97.25
   2   5  13  188.79   94.46
   2  -5  13  198.23   56.01
   2  -5  13  221.33   57.50
  -2  -5 -13  122.63   82.40
   2   5  14   93.24   48.77
  -2  -5 -14   99.76  100.53
   2  -5  14   29.68   24.25
   2   5  14   48.68   24.10
   2   5  14   38.97   37.71
   2   5  14   44.49   44.32
   2  -5  14   39.73   17.84
   2   5  15  540.62   77.57
   2  -5  15  611.36   83.63
  -2  -5 -15  504.94  203.11
   2  -5  15  590.87  102.84
   2   5  15  635.98  187.96
   2   5  15  559.84  158.18
   2  -5  16  108.68   43.96
   2   5  16   79.40   28.77
   2  -5  16  136.36   42.67
   2   5  17   32.98   22.10
   2  -5  17   22.00   33.22
   2  -5  17   38.03   24.26
   2   5  18  -16.49   14.54
   2  -5  18    6.86   11.39
   2   5  19   91.34   33.99
   2   5  19   70.77   38.87
   2  -5  19  125.94   43.77
   2   5  20   13.04   11.60
   2   5  20   27.72   22.15
   2  -5  20   40.78   28.32
   2   5  20   48.55   21.06
   2   5  21   40.00   15.99
   2  -5  21   66.13   28.30
   2   5  22   16.69   13.83
   2  -5  22   60.26   30.32
   2  -5  23   22.64   11.99
  -2   6  24    2.47    6.03
  -2   6  23   29.43   24.22
  -2  -6  23   -2.70   13.34
  -2   6  22   18.91   19.61
  -2  -6  22    4.97   16.93
  -2  -6  21   75.84   33.75
  -2   6  21   39.74   13.27
  -2   6  20  435.79   76.62
  -2   6  20  496.27   75.04
  -2  -6  20  455.94   99.47
  -2   6  19  155.28   43.92
  -2  -6  19   73.70   28.19
  -2  -6  19  152.50   59.71
   2  -6 -18  109.67   43.03
  -2  -6  18  233.51   66.16
  -2   6  18  451.86   75.62
  -2  -6  18  350.45   89.48
  -2   6  17  113.07   40.46
  -2  -6  17  124.06   53.34
   2  -6 -17   58.07   57.67
  -2  -6  17   86.41   43.27
  -2  -6  16  -23.60   31.19
  -2   6  16   22.45   41.78
  -2   6  16    6.30    9.70
   2  -6 -16   38.87   49.35
   2  -6 -16   83.96  123.65
  -2   6  15   16.32   16.11
  -2   6  15   34.98   38.61
  -2  -6  15   78.16   45.89
   2  -6 -15   34.81   48.47
   2  -6 -15   74.65  125.71
  -2  -6  14  338.71   63.54
  -2   6  14  286.10   52.23
   2  -6 -14  427.11  168.69
  -2   6  14  254.58  106.60
  -2  -6  14  191.37   99.76
  -2   6  13  624.31  168.53
  -2  -6  13  795.51  179.79
   2  -6 -13  570.85  190.77
  -2   6  13  739.78   82.64
   2  -6 -13  779.82  161.50
  -2  -6  12 1809.48  257.94
   2  -6 -12 1575.43  306.72
  -2   6  12 1495.50  236.31
   2   6 -12 1242.57  221.40
  -2   6  11  646.68  127.58
  -2   6  11  575.25  140.20
  -2  -6  11  638.87  147.09
   2  -6 -11  207.13   94.87
  -2  -6  10  335.19  105.97
   2  -6 -10  149.88   66.56
  -2   6  10  296.58   81.79
  -2   6  10  246.97   83.56
   2   6 -10   75.63   42.14
  -2  -6   9   42.95   62.88
  -2   6   9   56.04   34.28
  -2  -6   9   34.93   19.61
  -2   6   9   55.98   38.21
   2   6  -8  435.72  105.97
  -2  -6   8  562.73  140.56
  -2   6   8   75.65   43.28
  -2  -6   8   79.37   49.63
  -2   6   8   66.31   40.92
   2  -6  -8  291.70  114.04
  -2   6   7   44.26   46.80
   2   6  -7   27.90   18.43
   2   6  -6 1729.16  140.19
  -2   6   6 1600.89  175.84
  -2  -6   6 1974.88  205.07
   2  -6  -6 2095.73  213.09
   2   6  -5 1072.00  105.40
   2  -6  -5 1165.97  153.09
  -2  -6   5  902.56  139.88
  -2  -6   4 2062.79  196.26
  -2   6   4 2422.71  178.40
   2  -6  -4 2083.24  178.02
   2  -6  -3    0.17   14.25
  -2   6   3   12.79   11.80
   2   6  -3    6.00    7.23
  -2  -6   3   10.66   17.54
   2   6  -2  737.24   79.64
  -2   6   2  723.30   75.14
   2   6  -1  801.72  110.13
  -2   6   1  812.81   67.73
   2   6  -1  799.66   87.21
   2  -6  -1  704.99  103.45
   2   6   0  360.86   60.70
   2   6   0  346.28   70.13
  -2   6   0  325.78   74.67
  -2   6  -1  521.42   90.63
  -2  -6  -1  386.63   72.69
   2   6   1  474.05   85.61
  -2   6  -2 2954.43  202.52
   2   6   2 2586.85  203.08
  -2   6  -3 1449.51   87.64
   2   6   3 2014.46  176.59
  -2   6  -3 2107.23  163.51
  -2  -6  -3 1683.26  174.29
   2   6   3 2075.34  201.31
  -2  -6  -4 1056.21  162.37
  -2   6  -4  800.32   94.15
  -2   6  -4  981.79   89.34
  -2  -6  -4 1091.74  155.89
   2   6   4  763.66  129.41
   2   6   4  744.25  109.91
   2  -6   4  675.60   53.85
   2  -6   5    1.50    8.36
   2   6   5   -3.54   21.05
  -2   6  -5    3.74    7.05
  -2  -6  -5    6.57   30.85
  -2   6  -5   -1.23   12.95
  -2  -6  -5    2.61   13.77
   2   6   5  -11.64   22.48
  -2  -6  -6  174.54  114.53
   2   6   6  223.94   65.88
   2   6   6  229.78   89.05
  -2  -6  -6   56.28   60.24
   2  -6   6  237.25   50.33
   2   6   7   21.52   14.16
   2   6   7   40.41   23.52
  -2   6  -7   67.37   37.68
   2  -6   7   56.21   28.73
  -2  -6  -7   61.90   21.78
  -2  -6  -7   15.43   40.35
   2   6   8  441.74   88.10
   2  -6   8  496.19   87.78
   2   6   8  487.00  124.05
  -2   6  -8  263.45   71.92
  -2  -6  -8  341.56  119.60
   2   6   9  574.52  142.75
  -2   6  -9  303.57   82.82
  -2  -6  -9  341.38  128.62
  -2  -6 -10 1147.31  258.16
   2   6  10 1556.71  249.53
  -2   6 -10  894.30  157.97
   2   6  11   16.60   42.53
  -2  -6 -11    6.02   59.34
   2   6  11    6.59   39.57
   2   6  12  307.54  127.24
   2  -6  12  334.68   60.20
   2   6  12  267.53  108.09
   2  -6  12  368.06   72.14
   2   6  12  484.29   92.73
  -2  -6 -12  389.63  141.28
   2   6  13   40.94   45.63
   2   6  13   22.12   30.95
   2  -6  13   71.98   36.73
   2  -6  13   47.40   32.10
  -2  -6 -13   25.05   61.16
   2   6  13   32.10   19.33
   2   6  14   25.51   19.55
   2   6  14   45.33   50.87
  -2  -6 -14    8.68   41.44
   2  -6  14   -1.37   17.71
   2  -6  14   34.78   30.64
   2   6  14   17.77   24.29
   2   6  15   64.01   26.72
  -2  -6 -15   58.74   91.76
   2  -6  15   86.92   50.09
   2  -6  15   81.80   47.90
   2   6  15   45.46   40.84
   2  -6  16  338.81   67.26
   2  -6  16  287.40   70.07
   2   6  16  360.85   63.34
   2  -6  17  121.74   43.54
   2   6  17  113.46   34.79
   2  -6  17  159.94   48.15
   2  -6  18  141.75   52.99
   2   6  18  203.09   47.36
   2  -6  19   53.41   44.29
   2   6  19   47.06   22.42
   2   6  20   16.58   15.89
   2   6  20   20.52   10.45
   2   6  20   37.10   22.47
   2  -6  20   56.51   35.54
   2  -6  21   61.27   39.76
   2   6  21  -13.92   16.74
   2  -6  22   24.57   18.96
   2   6  22    8.04   11.02
  -2   7  24   43.84   14.88
  -2   7  23   -1.88    3.73
  -2  -7  23    7.88    5.18
  -2   7  22  123.32   35.10
  -2  -7  22  148.58   40.60
  -2   7  21   44.55   27.24
  -2  -7  21    5.09   24.76
  -2   7  20  110.92   34.87
  -2  -7  20   70.58   14.13
  -2   7  19    1.71    8.20
  -2  -7  19   -1.13   18.38
  -2  -7  18  148.92   45.84
  -2   7  18  147.07   43.14
  -2  -7  18  128.45   62.29
  -2   7  17   56.87   25.69
  -2  -7  17   16.39   18.21
  -2  -7  17    5.66   20.57
   2  -7 -17  -10.14   26.01
  -2  -7  16  347.39   84.59
  -2  -7  16  313.19   73.20
   2  -7 -16  399.32  218.68
   2  -7 -16  439.06  131.01
  -2   7  16  338.23  135.75
  -2   7  16  391.52   67.44
  -2  -7  15   21.87   26.64
  -2   7  15   13.78   11.42
   2  -7 -15  -25.83   48.56
   2  -7 -15  -20.20   46.03
  -2  -7  15  -33.44   28.36
  -2   7  15   -2.92   40.85
  -2  -7  14  339.66   68.09
   2  -7 -14  297.42  156.98
  -2   7  14  583.13   77.04
   2  -7 -14  381.55  133.82
  -2   7  14  636.47  170.19
  -2  -7  13  -15.13   15.93
  -2   7  13    4.78    9.44
  -2   7  13   20.57   15.12
   2  -7 -13  -60.23   38.06
   2  -7 -13  -67.78   83.50
  -2   7  12   37.61   18.69
  -2  -7  12   20.71   22.21
   2  -7 -12   98.28   15.98
  -2   7  12   24.88   37.28
   2  -7 -11   -4.41   35.93
  -2   7  11   -7.00   18.56
  -2  -7  11  -18.85   29.33
  -2   7  11    2.04   20.37
   2  -7 -10 1485.84  257.49
  -2   7  10 1211.66  179.56
  -2  -7  10 1370.67  212.97
   2   7 -10 1300.75  171.31
  -2   7  10 1227.21  192.20
   2   7  -9  230.78   54.37
   2  -7  -9  168.11   45.40
  -2  -7   9  146.90   82.37
  -2  -7   9  601.47  133.40
  -2   7   9  481.94  106.98
  -2   7   9  486.56  115.13
   2  -7  -8 1254.38  171.16
  -2   7   8 1015.21  157.98
  -2  -7   8 1292.86  195.02
  -2   7   8 1128.10  167.81
  -2  -7   8 1224.34  201.90
   2   7  -8  929.47  114.36
   2   7  -7   89.49   18.60
   2  -7  -7   64.49   46.84
  -2   7   7  182.06   65.01
  -2   7   7  177.78   69.11
  -2  -7   7   11.20   30.91
   2   7  -7  173.71   46.10
   2  -7  -6  194.41  111.32
  -2   7   6  238.52   70.98
  -2   7   6  252.52   77.27
  -2  -7   5   10.59   26.74
  -2  -7   5   -2.19   31.61
  -2   7   5   -7.67   10.92
  -2   7   5   12.40   17.74
   2  -7  -5    8.97   15.90
   2  -7  -4 1481.01  161.27
   2   7  -4 1075.86   97.73
  -2   7   4 1240.54  128.17
  -2  -7   4 1264.85  182.21
  -2   7   3  118.89   44.90
   2   7  -3  113.38   31.75
  -2  -7   3   20.25   33.27
   2  -7  -3   32.05    7.78
   2  -7  -3   40.17   20.03
  -2   7   3   93.61   28.31
  -2   7   2 1692.86  175.52
  -2  -7   2 1544.78  177.59
  -2   7   2 1483.95  115.64
   2  -7  -2 1781.64  180.41
   2   7  -2 1410.65  116.53
   2   7  -2 1512.83  163.41
   2  -7  -1   43.85   18.03
   2   7  -1  202.51   45.66
  -2   7   1  202.74   61.62
  -2  -7   1   50.11   33.70
   2  -7  -1   74.64   24.01
   2   7  -1  151.98   52.14
   2   7   0  612.38  100.47
  -2   7   0  648.22  105.92
   2  -7   0 1127.50  155.58
   2   7   0  629.03   88.52
  -2  -7   0  986.33  134.60
  -2   7  -1  245.86   62.57
   2   7   1  242.89   58.95
   2   7   1  214.15   57.19
  -2  -7  -1  245.96   59.68
   2   7   2  217.02   66.51
  -2   7  -2  268.45   66.73
  -2  -7  -3   23.27    7.29
  -2   7  -3   71.20   33.56
   2   7   3   50.03   23.02
  -2  -7  -3   26.63   32.40
  -2  -7  -4 2057.12  199.42
   2   7   4 2234.39  203.62
   2   7   4 2334.74  230.73
  -2   7  -4 2411.21  184.83
  -2  -7  -4 1843.81  213.63
   2   7   5  326.88   95.54
  -2   7  -5  441.03   77.53
  -2  -7  -5  292.54  108.85
  -2   7  -5  178.08   46.69
  -2  -7  -5  274.42  130.86
   2   7   5  349.26   86.52
  -2  -7  -6 1320.31  168.88
  -2  -7  -6 1398.19  208.98
  -2   7  -6 1093.40  113.05
   2   7   6 1614.02  210.95
   2   7   6 1497.42  172.22
  -2  -7  -7   94.90   74.65
  -2   7  -7  129.14   57.76
  -2  -7  -7  278.03  202.21
   2   7   7   64.24   36.09
   2   7   7   63.33   50.49
   2   7   8  475.81   95.99
   2   7   8  511.84  126.65
   2   7   9  150.71   72.01
  -2  -7  -9   30.81   17.25
  -2  -7 -10    5.25   51.57
   2   7  10  -30.51   43.96
   2   7  11   28.43   36.11
   2   7  11    3.72   18.41
   2  -7  11    2.00   12.90
   2  -7  11   -5.11   10.43
  -2  -7 -11    8.23   24.90
   2   7  11    3.67   26.01
  -2  -7 -12  143.62  108.65
   2  -7  12  187.17   57.72
   2   7  12  112.23   54.49
   2   7  12  216.98   95.33
   2   7  12  176.30   97.07
   2  -7  12  141.49   35.55
   2  -7  13    6.38    9.27
  -2  -7 -13  -17.12   33.02
   2   7  13   31.71   45.89
   2   7  13  -12.01   29.51
   2  -7  13   35.23   23.51
   2   7  13   40.19   28.83
   2  -7  14  744.57   89.02
   2   7  14  634.62  178.11
   2  -7  14  749.49  117.73
   2   7  14  790.53  138.49
  -2  -7 -14  663.71  228.73
   2   7  14  660.73  197.41
   2  -7  15   20.98   32.90
   2  -7  15  -21.01   38.27
  -2  -7 -15   36.16   51.61
   2   7  15    8.04    5.41
   2  -7  16  103.76   28.99
   2  -7  16  104.99   48.62
   2   7  16   76.74   30.37
   2   7  17   41.01   20.85
   2  -7  17    4.89   15.27
   2   7  18   67.41   27.21
   2  -7  18    4.96   15.32
   2   7  19   27.19   33.17
   2  -7  19    9.29   24.18
   2   7  20  158.27   36.76
   2   7  20   76.26   25.15
   2  -7  20   93.93   28.27
   2   7  20   52.27   27.16
   2   7  21   12.72   14.10
   2   7  21   -2.23   11.05
   2  -7  21   17.49   23.23
   2  -7  22  130.92   33.47
  -2  -8  23   10.82   12.37
  -2   8  23   20.71   18.59
  -2   8  22   29.21   20.98
  -2  -8  22   20.37   25.21
  -2   8  21   57.38   37.46
  -2  -8  21   14.06   10.47
  -2  -8  20  273.85   67.94
  -2   8  20  308.53   55.31
  -2   8  19  149.68   39.88
  -2  -8  19   94.50   27.05
  -2  -8  18  442.96   98.69
  -2   8  18  496.53   77.93
  -2  -8  17   17.64   15.39
   2  -8 -17  -11.32   37.31
  -2   8  17    3.88   13.19
  -2  -8  17  -38.54   42.76
  -2  -8  16  -22.49   27.77
   2  -8 -16  -12.40   67.64
  -2  -8  16   10.28   12.36
  -2   8  16    1.46   16.77
   2  -8 -16   69.78   57.36
  -2   8  15    0.47    5.05
   2  -8 -15    6.63   33.65
   2  -8 -15    2.88   73.86
  -2   8  15   14.86   38.24
  -2  -8  15    9.23   31.87
  -2   8  14  159.41   81.77
   2  -8 -14  209.98  121.87
  -2  -8  14  196.49   61.18
  -2   8  14  182.02   44.11
  -2  -8  14  159.45   43.70
   2  -8 -14  344.54  119.07
  -2  -8  13   18.26   16.25
  -2   8  13   22.92   15.67
   2  -8 -13  136.07   82.65
  -2   8  13  -10.68   12.66
  -2  -8  13    1.08   17.96
   2  -8 -13  128.55   75.19
   2  -8 -12  929.90  171.97
  -2   8  12  807.00  172.49
   2  -8 -12  782.61  218.09
  -2   8  12  804.86   83.39
  -2   8  11  201.42   80.66
  -2   8  11  218.11   79.96
   2  -8 -11  310.33  153.44
  -2   8  10  439.73  122.90
  -2   8  10  443.85  112.16
  -2  -8  10  452.97  117.93
   2  -8 -10  202.59   93.35
  -2  -8   9   44.21   34.07
  -2  -8   9   12.73   27.31
   2  -8  -9   14.68   30.86
  -2   8   9   20.69   40.44
  -2   8   9    4.58   16.68
  -2   8   8   14.71    7.56
   2  -8  -8  -17.33   78.65
  -2  -8   8    6.57   51.05
  -2  -8   8   12.14   67.18
  -2   8   8   -6.71   25.25
  -2  -8   7   23.58   17.52
  -2   8   7   99.74   50.93
  -2   8   7   55.95   30.07
   2  -8  -6  742.66  128.43
  -2   8   6  784.97  140.18
  -2   8   6  782.02  120.10
  -2  -8   6  731.34  144.34
  -2   8   5  397.04   81.33
  -2   8   5  379.29   99.15
  -2  -8   5  768.24  173.52
   2  -8  -5  759.19  154.28
   2  -8  -4  781.55  112.96
  -2   8   4 1021.66  153.42
  -2  -8   4  575.88  124.72
  -2   8   4  887.62  109.57
   2   8  -4  879.43   86.36
  -2   8   3   32.42   33.86
   2  -8  -3   63.23   21.77
   2   8  -3   36.45   24.19
  -2   8   3   19.98   12.36
   2  -8  -3   59.81   32.00
  -2  -8   3   44.54   17.59
  -2   8   2   19.68   10.25
   2   8  -2   21.40   10.93
   2   8  -2   13.86   16.57
  -2  -8   2  -26.54   65.22
   2  -8  -2   24.95   12.70
  -2   8   2   18.57   14.11
   2  -8  -2    9.48   22.89
  -2   8   1    9.76   22.90
   2   8  -1    6.21    9.12
  -2  -8   1   75.00   51.93
   2  -8  -1   44.35   58.09
   2  -8  -1    6.28   12.31
   2   8  -1    1.24   21.66
   2   8   0  923.17  132.93
  -2  -8   0  858.35  142.27
  -2   8   0  995.47  144.85
   2  -8   0  847.77  150.46
   2   8   0  984.35  114.44
  -2   8  -1  360.04   85.63
  -2  -8  -1  507.59  100.52
   2   8   1  336.36   69.72
   2   8   1  295.26   78.51
  -2   8  -2 2916.07  234.96
  -2  -8  -2 2121.78  199.19
   2   8   2 2441.55  225.62
  -2  -8  -2 2463.45  233.49
  -2   8  -3   93.56   44.27
  -2  -8  -3  427.60   95.77
   2   8   3  108.64   43.95
  -2  -8  -3  462.67  106.01
   2   8   4 1339.28  166.75
  -2   8  -4 1363.76  153.44
  -2  -8  -4 1485.06  195.53
  -2  -8  -4 1326.99  186.11
  -2   8  -5   40.97   28.09
  -2  -8  -5  183.11   78.46
  -2  -8  -5  104.31   51.25
   2   8   5   55.66   43.90
   2   8   5   51.03   29.67
   2   8   6    3.05   18.48
   2   8   6   -1.38   18.45
  -2  -8  -7   87.68   38.12
   2   8   7   66.98   35.94
   2   8   7  106.36   70.58
   2   8   8  761.82  134.66
   2   8   8  870.75  174.06
  -2  -8  -8  368.37  125.97
   2   8   9  795.01  174.53
  -2  -8  -9  587.59  169.30
   2   8  10 1033.32  208.94
   2   8  10 1226.01  143.23
  -2  -8 -10  855.74  219.59
   2  -8  11   64.90   29.61
  -2  -8 -11   95.02   81.16
   2   8  11    9.36   12.93
   2  -8  11   41.84   20.52
   2   8  11   80.56   37.52
   2   8  11    4.31   24.55
  -2  -8 -12  234.37  108.84
   2   8  12  191.23   96.32
   2   8  12  294.35   73.90
   2  -8  12  237.55   60.21
   2  -8  12  232.95   54.95
   2   8  12  173.20   89.38
  -2  -8 -12  291.60   83.17
   2   8  13   22.85   24.76
   2   8  13   31.05   46.75
   2  -8  13   28.41   30.07
  -2  -8 -13   28.98   47.79
   2   8  13   17.83   24.25
   2  -8  13   12.88    9.58
   2   8  14   -4.44   27.24
   2  -8  14   39.60   37.03
   2  -8  14   20.61   32.69
   2   8  14   -9.48   28.89
  -2  -8 -14   26.36   74.05
   2   8  14   52.39   53.23
   2   8  15  122.89   39.70
   2  -8  15  107.23   40.21
   2  -8  15  101.65   40.58
   2   8  15   68.93   42.01
   2  -8  16  364.91   76.81
   2   8  16  378.11   63.57
   2  -8  16  280.56   76.09
   2   8  17    4.34   12.62
   2  -8  17   -6.85   22.32
   2   8  18  214.09   45.19
   2  -8  18  161.19   57.31
   2   8  19    4.66   13.35
   2  -8  19   21.69   33.34
   2   8  20   31.73   16.23
   2  -8  20   39.37   38.16
   2   8  20    0.10   10.07
   2   8  20   48.40   25.23
   2  -8  21   18.63   10.20
   2   8  21   15.10   15.50
   2   8  21   -3.47    8.92
   2   8  21   -0.04    2.68
   2  -8  22   57.31   24.77
  -2   9  23    5.33    5.70
  -2   9  23    9.01   10.44
  -2  -9  22   85.51   28.62
  -2   9  22   42.92   22.83
  -2  -9  21   67.77   32.11
  -2   9  21   60.04   27.85
  -2   9  20   78.09   30.46
  -2  -9  20   23.06   11.63
  -2   9  19   15.53   26.34
   2  -9 -19    8.41   17.68
  -2  -9  19    5.21   25.63
  -2  -9  18   22.08   21.94
  -2   9  18   49.75   27.01
   2  -9 -18  101.72   65.49
  -2  -9  17  147.78   57.21
   2  -9 -17  259.23  111.73
  -2   9  17  161.57   44.45
  -2  -9  16  367.32   83.07
  -2   9  16  431.34   70.03
   2  -9 -16  427.74  143.24
  -2  -9  15  303.45   76.58
  -2   9  15  302.57  120.34
   2  -9 -15  299.79  167.54
  -2   9  15  372.73   63.62
   2  -9 -15  308.86  117.97
  -2   9  14  635.34   80.30
   2  -9 -14  367.93  148.42
  -2   9  14  649.16  174.64
   2  -9 -14  400.76  121.20
  -2  -9  14  510.37   94.64
  -2  -9  14  270.68   61.39
  -2  -9  13  251.35   59.00
  -2  -9  13  145.40   51.85
   2  -9 -13  162.91   67.50
   2  -9 -13  148.54  128.29
  -2   9  13  347.45  122.78
  -2   9  13  314.03   53.61
  -2   9  12    2.39    7.40
  -2   9  12   -2.50   15.57
   2  -9 -12   26.15   19.12
  -2  -9  12   -8.04   12.06
   2  -9 -12   -8.59   84.30
   2  -9 -11  217.45  119.51
  -2   9  11  236.85   61.38
  -2   9  11   87.32   53.77
  -2   9  11   93.41   50.68
   2  -9 -11  277.33   82.83
   2  -9 -10  231.06   92.69
  -2   9  10  193.38   81.06
  -2   9  10  176.11   74.28
  -2   9   9  324.15   94.73
  -2   9   9  340.98   97.98
   2  -9  -9  561.04  148.82
  -2  -9   9  562.98  174.21
   2  -9  -8  589.07  146.42
  -2  -9   8  778.05  150.60
  -2  -9   8  551.91  153.40
  -2   9   8  687.96  128.05
  -2   9   8  716.12  139.28
  -2   9   7  482.87  105.78
   2  -9  -7  515.54  124.88
  -2  -9   7  371.87  108.97
  -2   9   7  543.25  119.69
  -2   9   6   89.86   41.34
  -2   9   6   96.05   47.75
   2  -9  -6  -40.65   74.99
  -2  -9   6   -1.34   14.70
  -2   9   5  204.35   50.10
  -2   9   5  225.12   82.27
  -2  -9   5  454.63  147.82
   2  -9  -5  409.71  123.15
  -2   9   4   64.55   26.92
  -2   9   4   63.14   53.74
  -2  -9   4  -34.41   69.48
   2   9  -4   41.61   19.67
   2  -9  -4  -14.02   56.69
   2  -9  -3  560.23  172.36
  -2   9   3  115.18   71.41
  -2  -9   3  562.36  178.71
   2  -9  -3  446.51  136.02
   2  -9  -2 1211.57  140.41
   2   9  -2 1268.26  120.74
  -2  -9   2 1165.00  204.58
   2  -9  -2  965.59  160.38
   2   9  -2 1229.60  169.99
  -2   9   2 1508.62  194.26
  -2  -9   1  528.99   96.86
   2  -9  -1  445.02  108.60
  -2   9   1  389.80   93.48
   2   9  -1  325.48   67.50
   2   9  -1  314.20   88.37
   2   9   0  755.30  107.23
  -2   9   0  847.50  140.31
  -2  -9   0  512.40   98.21
  -2  -9   0  471.53   69.50
   2   9   0  696.08  128.29
   2  -9   0  515.56  111.14
  -2   9  -1   97.20   53.17
  -2  -9  -1  189.80   59.87
   2   9   1   85.28   40.67
   2   9   1   99.66   54.14
  -2  -9  -2  100.30  116.27
   2   9   2   42.42   48.70
  -2   9  -2   36.74   39.30
  -2  -9  -2   55.35   43.52
  -2  -9  -3  100.25   38.17
  -2  -9  -3   77.14   34.65
  -2   9  -3  273.63   82.01
   2   9   3  256.17   77.43
   2   9   4 1466.33  185.15
  -2  -9  -4  936.25  148.74
  -2  -9  -4  868.67  142.69
  -2   9  -4 1678.15  184.25
   2   9   5  668.63  128.21
  -2  -9  -5  822.83  159.96
  -2  -9  -5  704.08  154.14
  -2   9  -5  791.02  122.84
  -2  -9  -6 1842.80  236.08
   2   9   6 2239.22  242.12
  -2  -9  -6 1731.61  241.16
  -2  -9  -7  881.65  190.70
   2   9   7  512.81  112.06
   2   9   7  638.29  146.84
   2   9   8  208.75   73.70
   2   9   8  244.75   98.20
  -2  -9  -8  196.82   98.55
  -2  -9  -9   21.00   63.94
   2   9   9  160.71   75.56
   2  -9  10  -15.87   14.55
  -2  -9 -10   41.40   56.54
   2   9  10   38.85   60.46
   2   9  10   11.24   17.78
   2  -9  10    4.67   16.97
   2   9  10   32.16   40.00
  -2  -9 -10    2.81    7.57
   2   9  11   10.35   16.58
   2   9  11   63.50   55.58
  -2  -9 -11   38.50   66.65
   2  -9  11   45.25   23.64
   2  -9  11   38.80   27.22
   2   9  11   69.21   55.73
  -2  -9 -11   28.49   50.76
  -2  -9 -12  240.48  118.99
  -2  -9 -12  260.69   88.97
   2  -9  12  420.00   70.62
   2  -9  12  472.04   86.52
   2   9  12  579.71  165.44
   2   9  12  637.24  171.88
   2   9  12  329.39   81.68
   2  -9  13  531.18   80.21
  -2  -9 -13  463.58  189.64
   2   9  13  593.52  113.98
  -2  -9 -13  556.93  136.03
   2  -9  13  521.69   96.82
   2   9  13  542.92  171.66
   2  -9  14  199.04   63.21
   2   9  14  195.34   66.32
   2  -9  14  204.23   44.56
  -2  -9 -14  179.37  160.98
   2  -9  15  103.79   33.12
   2  -9  15  135.28   51.92
   2   9  15  118.06   37.25
   2  -9  16  -26.09   39.60
   2   9  16   13.97   19.25
   2  -9  17  -26.17   28.47
   2   9  17   -3.55   11.29
   2  -9  18   28.23   24.91
   2   9  18   55.29   27.13
   2  -9  19   60.29   37.55
   2   9  19  114.59   29.51
   2   9  20  115.89   33.53
   2   9  20   78.96   27.44
   2  -9  20  137.31   38.51
   2   9  21  109.45   26.31
   2  -9  21   70.91   25.25
  -2  10  23    1.92    7.20
  -2  10  22   18.74   16.25
  -2 -10  21   64.86   25.24
  -2  10  21   91.03   27.90
  -2 -10  20  -15.22   26.86
  -2  10  20    4.06   13.67
   2 -10 -19  173.54   66.04
  -2 -10  19  241.71   59.98
  -2  10  19  326.36   60.13
  -2 -10  18   77.84   29.73
  -2  10  18   85.78   32.44
  -2 -10  17   63.87   29.68
  -2  10  17  138.74   38.67
   2 -10 -17   65.77   62.08
   2 -10 -16   24.24   27.06
  -2  10  16   29.43   15.51
  -2 -10  16   17.26   19.77
   2 -10 -15  174.55  138.39
   2 -10 -15  179.23   85.49
  -2 -10  15   12.77   16.80
  -2 -10  14    9.32   17.41
   2 -10 -14   57.42   32.11
   2 -10 -14  -30.04   62.39
  -2  10  14   26.87   20.61
  -2  10  14   64.16   58.72
  -2 -10  13  347.04   70.53
   2 -10 -13  603.06  138.94
  -2  10  13  319.57  114.71
   2 -10 -13  547.66  243.05
  -2  10  13  368.12   61.74
   2 -10 -12   93.88   58.87
  -2  10  12   29.53   16.44
  -2  10  12   56.65   22.86
   2 -10 -12    2.14   65.95
  -2  10  11  503.82   94.88
   2 -10 -11  394.42  165.92
  -2  10  11  595.76  147.28
  -2  10  11  494.91  133.74
   2 -10 -11  519.11  111.74
   2 -10 -10  191.10   68.19
  -2  10  10  333.46  106.65
  -2  10  10  317.65   99.94
   2 -10 -10  125.53   68.65
  -2  10   9  189.41   80.52
  -2 -10   9   76.21   86.18
   2 -10  -9   30.84   38.26
  -2  10   9  176.73   70.79
  -2  10   8    8.63   21.57
  -2  10   8    9.31   22.43
   2 -10  -8   -2.06   29.36
  -2 -10   8  -14.58   55.83
  -2  10   7  334.44   84.49
   2 -10  -7  561.10  132.84
  -2 -10   7  467.13  139.91
  -2  10   7  342.60  100.49
  -2  10   6   56.87   40.55
  -2  10   6   29.37    5.61
   2 -10  -6   -0.62   57.26
  -2 -10   6   24.90   22.99
  -2 -10   5 1701.03  278.02
  -2  10   5 1261.53  148.14
  -2  10   5 1553.96  206.35
   2 -10  -5 1807.13  243.42
  -2 -10   4 -101.72  100.06
  -2  10   4   59.78   37.92
   2 -10  -4  -42.33   84.79
  -2  10   4   51.88   16.85
  -2 -10   3  738.97  184.92
   2  10  -3  710.21   89.75
  -2  10   3  811.64  152.15
   2 -10  -3  652.01  175.06
   2 -10  -3 1049.84  175.32
   2 -10  -2   13.69   59.37
   2  10  -2   -2.99   10.56
  -2  10   2   18.37   36.24
   2  10  -2    0.79    9.14
  -2  10   1   18.63   11.89
   2  10  -1    7.35   15.59
   2  10  -1   20.52   33.94
   2 -10  -1  -14.10   31.91
  -2 -10   1   -8.58   40.14
  -2 -10   0  163.05   38.74
  -2 -10   0  211.78   87.10
  -2  10   0  368.86   93.91
   2  10   0  414.10   97.64
   2 -10   0  241.34  103.94
   2  10   0  433.19   85.31
   2  10   1 1616.08  182.59
  -2 -10  -1 1510.57  144.38
  -2 -10  -1 1341.82  231.66
  -2  10  -1 1720.25  213.09
   2  10   1 1581.25  206.69
   2  10   2    4.49   27.79
  -2  10  -2   36.90   37.00
  -2 -10  -2   83.21  105.57
  -2 -10  -2   89.06   48.25
   2  10   2   39.34   46.80
  -2  10  -3 1906.49  221.93
  -2 -10  -3 1640.35  191.58
   2  10   3 1655.41  212.74
  -2 -10  -3 1826.70  227.08
  -2  10  -4  161.84   62.68
  -2 -10  -4  120.12   94.18
  -2 -10  -4  118.31  116.37
   2  10   4  112.80   56.99
   2  10   5   82.90   38.75
  -2  10  -5   94.29   48.09
   2  10   6   13.81   25.82
  -2 -10  -6  -11.72   25.11
   2  10   7  131.73   63.73
  -2 -10  -7   13.52   26.03
  -2 -10  -8    9.74   43.49
   2  10   8   68.79   44.28
  -2 -10  -9  344.29  139.43
   2  10   9  497.20   91.25
   2  10   9  495.03  138.57
   2 -10  10   39.21   42.18
   2  10  10   -8.75   42.52
   2 -10  10   -3.57   13.20
  -2 -10 -10    4.31   34.29
  -2 -10 -10    4.31   11.86
   2  10  10   14.35   30.51
  -2 -10 -11  436.36  176.96
   2  10  11  562.91  111.47
   2  10  11  221.61   94.70
  -2 -10 -11  527.77  122.97
   2 -10  11  389.80   69.21
   2 -10  11  354.61   70.99
   2  10  12  -13.26   39.13
   2 -10  12   -1.57   10.86
   2 -10  12    1.70   15.86
  -2 -10 -12  -39.56   91.82
   2  10  12    5.74    7.32
  -2 -10 -12   -7.33   44.35
   2 -10  13  249.79   72.17
   2  10  13  215.14   67.96
  -2 -10 -13  197.06  126.48
   2  10  13   89.59   68.53
  -2 -10 -13  184.85   83.32
   2 -10  13  110.15   34.31
  -2 -10 -14    4.49   17.84
   2  10  14   13.00   25.71
   2 -10  14   17.80    8.75
   2 -10  14   20.25   21.29
   2  10  15  296.50   57.55
   2 -10  15  177.04   61.24
   2 -10  16   10.01   13.58
   2  10  16   30.52   21.35
   2 -10  17  177.65   55.31
   2  10  17  286.45   54.86
   2  10  18  124.79   31.95
   2 -10  18   62.40   32.20
   2  10  19   49.63   21.51
   2 -10  19   46.81   32.05
   2 -10  20   -6.74   18.70
   2  10  20    6.16    9.27
   2 -10  21   11.98   12.56
   2  10  21    0.11    3.01
   2  10  21    2.64   10.81
  -2  11  22   18.28   14.14
  -2  11  21   60.00   27.45
  -2 -11  20    4.28   13.12
  -2  11  20  -10.28   17.27
   2 -11 -19   50.14   38.00
  -2  11  19   37.39   30.47
  -2 -11  19   22.96   25.38
  -2 -11  18   12.97   11.40
   2 -11 -18   59.23   54.88
  -2  11  18   25.24    9.48
  -2 -11  17  523.60   92.61
   2 -11 -17  666.44  168.50
  -2  11  17  611.02   83.35
   2 -11 -16  -14.94   49.00
  -2 -11  16   -8.42   21.36
  -2  11  16    0.71   18.67
  -2  11  15  675.78   87.07
   2 -11 -15  632.41  162.47
  -2 -11  15  530.25   94.62
   2 -11 -14   60.80   67.19
  -2  11  14   17.80   18.42
  -2 -11  14   11.85   25.73
   2 -11 -14  132.09  144.45
  -2  11  14   28.22   30.70
  -2  11  13  172.59   88.20
   2 -11 -13  114.55   82.12
  -2  11  13  149.96   37.34
   2 -11 -13  133.78  153.55
  -2  11  12    2.97   11.45
  -2  11  12   -1.86   12.11
   2 -11 -12   -7.26   48.72
   2 -11 -12   20.35   29.66
  -2  11  11   96.49   61.29
   2 -11 -11  205.84   85.25
  -2  11  11   95.34   57.82
  -2  11  11  143.12   50.70
   2 -11 -11  128.83  102.78
   2 -11 -10   53.94   43.18
  -2  11  10   62.28   34.77
  -2  11  10   16.33   22.06
  -2  11  10   11.62    8.42
   2 -11 -10  115.25   49.81
  -2 -11   9 1012.09  285.85
   2 -11  -9 1325.14  248.52
  -2  11   9 1171.79  188.14
  -2  11   9 1284.88  212.76
   2 -11  -9 1521.24  175.07
  -2  11   8   15.13   16.30
  -2  11   8   -3.48    9.43
   2 -11  -8   20.70   51.72
  -2 -11   8    7.64   15.53
   2 -11  -7  711.23  167.70
  -2  11   7  854.25  139.32
  -2 -11   7  685.87  183.22
  -2  11   7  997.06  181.60
   2 -11  -6  111.35   63.70
  -2 -11   6   66.51   66.15
  -2  11   6  119.54   49.17
  -2  11   6  166.31   78.71
  -2 -11   5    7.73   33.76
   2 -11  -5   34.00   31.40
  -2  11   5   65.14   40.64
  -2  11   5   88.65   35.37
  -2 -11   4   11.88   39.12
  -2  11   4   -6.89   25.58
  -2  11   3 1474.83  217.41
  -2 -11   3 1286.48  233.28
  -2  11   2  -17.05   34.94
   2  11  -2   12.77   18.41
   2  11  -1 2561.76  208.51
  -2  11   1 2831.00  288.06
   2  11  -1 3196.28  353.52
  -2  11   0  151.73   65.68
   2  11   0  158.18   48.03
   2  11   0  141.46   58.91
   2  11   1  359.81  102.92
  -2  11  -1  426.69  111.95
   2  11   1  394.22   94.33
   2  11   2  160.89   70.01
  -2  11  -2  199.82   77.50
  -2 -11  -2  193.63  120.72
  -2 -11  -2  167.91   54.19
   2  11   2  155.15   57.49
  -2 -11  -3    8.09   19.86
   2  11   3   57.30   29.12
   2  11   3   46.01   23.67
  -2  11  -3   73.11   38.95
  -2  11  -4    4.90   15.70
   2  11   4    5.12   21.79
   2  11   4   -8.29   28.89
  -2 -11  -4   -9.07   21.00
  -2  11  -5 2733.07  268.66
   2  11   5 2236.24  270.59
   2  11   6   -4.81   25.71
  -2 -11  -6   41.18   43.99
  -2 -11  -6   33.89   22.71
  -2 -11  -7 1410.38  250.32
   2  11   7 1687.36  233.81
   2  11   8   -7.53   29.66
   2  11   8   43.76   44.45
  -2 -11  -8   45.42   63.01
   2  11   8    4.85   34.40
  -2 -11  -8   49.04   24.95
  -2 -11  -9   36.91   63.21
   2  11   9   19.69   43.38
   2  11   9   59.32   38.63
   2 -11   9   36.72   40.74
  -2 -11  -9   48.54   33.72
   2 -11   9   22.64   28.41
   2  11  10    4.34   22.35
  -2 -11 -10    7.44   23.08
   2  11  10  -19.18   30.52
   2 -11  10   -4.58   22.18
   2 -11  10   -6.96   18.07
  -2 -11 -10   12.95   19.85
   2 -11  11  387.65   67.92
  -2 -11 -11  219.41  145.40
   2  11  11  244.92   74.45
  -2 -11 -11  188.69   82.11
   2 -11  11  320.23   72.02
   2  11  11  470.22  144.20
   2  11  12    1.22    8.91
   2 -11  12   -2.86   31.51
   2  11  12   15.40   24.47
  -2 -11 -12   23.41   58.35
  -2 -11 -12   20.12   42.10
   2 -11  12    2.55   16.50
  -2 -11 -13  992.29  198.45
   2 -11  13  859.63  119.08
   2  11  13  898.59  144.48
  -2 -11 -13  729.10  240.51
   2  11  14   -2.42   36.68
   2 -11  14    2.30   32.29
  -2 -11 -14   41.94   15.07
  -2 -11 -15  230.63   82.28
   2  11  15  186.21   45.73
   2 -11  15  136.98   54.35
   2  11  16   38.83   15.42
   2 -11  16   36.90   19.24
   2  11  17    6.01   16.30
   2 -11  17    3.95   12.04
   2 -11  18   12.70    9.74
   2  11  18  -10.79   10.28
   2 -11  19  118.39   38.71
   2  11  19  197.00   38.90
   2  11  20    0.94   14.05
   2 -11  20    2.50   12.42
  -2  12  22    0.37    7.37
  -2  12  21   88.23   38.20
  -2  12  20   44.90   18.29
  -2  12  19  164.46   38.97
   2 -12 -19   -7.62   38.23
  -2  12  18  105.88   36.59
   2 -12 -18   -4.03   28.00
  -2  12  17  183.54   52.70
  -2 -12  17  154.41   47.59
   2 -12 -17   55.11   77.24
  -2  12  16    9.79    7.10
  -2 -12  16   23.24   30.62
   2 -12 -16   32.46   44.43
  -2  12  15   80.21   32.90
   2 -12 -15  203.32  110.62
  -2  12  14   78.63   32.05
   2 -12 -14   52.37   66.03
   2 -12 -14  131.38   66.61
   2 -12 -13  371.64  186.89
  -2  12  13  497.67   70.81
  -2  12  13  504.14  153.30
   2 -12 -13  505.61  136.73
  -2  12  12   43.94   23.32
   2 -12 -12   36.04   13.03
  -2  12  12   56.90   38.35
   2 -12 -12   10.78   30.92
  -2  12  11 1091.78  203.35
   2 -12 -11  647.07  227.71
   2 -12 -11  785.90  146.38
  -2  12  11 1119.48  214.67
  -2  12  11 1051.17   96.68
  -2  12  10  197.68   82.88
  -2  12  10  125.15   50.81
  -2  12  10  203.33   82.85
   2 -12 -10  120.32   96.98
   2 -12 -10   88.03   35.01
  -2  12   9    8.86    9.00
  -2  12   9   22.01   13.15
   2 -12  -9   13.96   13.67
   2 -12  -9  -14.71   44.96
  -2  12   9   31.94   30.75
   2 -12  -9   36.12   42.11
  -2  12   8   -1.54   21.60
  -2  12   8   13.99   32.66
   2 -12  -8   49.03   22.56
  -2 -12   8    5.50   26.18
   2 -12  -8   12.86   13.32
   2 -12  -8   98.39   47.13
  -2  12   7  512.39  134.54
  -2  12   7  483.56  103.08
  -2 -12   7  348.62  176.44
  -2 -12   6  159.38  102.15
  -2  12   6   69.56   47.46
  -2 -12   5  684.92  197.75
  -2  12   5  834.83  173.94
  -2  12   4  458.99  119.72
  -2 -12   4  511.99  151.76
  -2  12   3 1476.27  224.58
  -2 -12   3  879.37  196.87
  -2 -12   2   34.14   31.30
  -2  12   2  -16.04   39.84
  -2 -12   1  390.48  134.23
   2  12  -1  477.28  123.07
  -2  12   1  546.99  133.84
   2  12  -1  516.42   94.26
   2  12   0  -24.25   39.35
   2  12   0   11.79   21.50
  -2  12   0   15.00   19.14
  -2 -12   0   24.21   18.14
   2  12   1 1386.48  217.96
  -2 -12  -1 1125.87  217.05
   2  12   1 1621.67  196.87
  -2  12  -1 1626.35  232.53
  -2  12  -2  240.01   94.45
  -2 -12  -2  331.89  120.24
   2  12   2  208.48   64.92
   2  12   2  194.76   76.54
   2  12   3 1592.48  232.68
  -2 -12  -3 1413.98  245.72
   2  12   3 1812.16  223.64
  -2  12  -3 1794.86  245.75
  -2 -12  -4  418.56  132.78
   2  12   4  171.43   76.78
   2  12   4  189.78   73.16
  -2  12  -4  246.39   87.70
   2  12   5  497.49  125.66
  -2  12  -5  572.29  144.43
   2  12   5  431.64  117.58
  -2 -12  -5  554.03  133.18
  -2 -12  -5  525.11  148.81
   2  12   6    6.31   23.03
  -2 -12  -6  134.54   78.94
  -2 -12  -6  118.62   93.40
   2  12   6   -1.92   16.05
   2  12   7  103.08   55.87
   2  12   7  113.36   62.69
  -2 -12  -7   30.42   56.63
   2  12   7  141.81   75.95
  -2 -12  -7   68.46   45.26
   2  12   8    6.28   11.07
  -2 -12  -8   34.88   59.88
  -2 -12  -8   30.78   20.03
   2  12   8   21.55   25.69
  -2 -12  -8    2.38   12.18
   2 -12   8    2.78   18.59
  -2 -12  -9  175.90   66.05
  -2 -12  -9  123.44   65.25
  -2 -12  -9  325.17   62.54
   2 -12   9  279.46   59.00
   2  12   9  265.94   67.96
   2 -12   9  303.79   66.92
   2  12   9  377.30  131.14
   2  12  10  215.35  100.00
  -2 -12 -10  286.30   90.86
   2 -12  10  215.86   55.75
  -2 -12 -10  213.64  113.23
   2  12  10  304.99   75.95
  -2 -12 -11  748.72  157.67
  -2 -12 -11  487.13  184.04
   2 -12  11  651.89   98.86
   2  12  11  740.34  120.34
   2  12  11  772.52  194.48
  -2 -12 -12  266.84  110.37
   2  12  12  188.98   68.41
  -2 -12 -12  149.95  109.46
   2 -12  12  116.51   47.55
   2  12  13   89.70   52.94
   2 -12  13   32.04   24.08
  -2 -12 -13  105.83   70.04
   2  12  14    4.83   23.36
  -2 -12 -14   47.24   50.47
   2 -12  14   22.05   20.31
   2  12  15  104.54   32.97
   2 -12  15   65.81   41.24
  -2 -12 -15   44.43   45.91
   2  12  16   19.64   16.89
   2 -12  16   -8.19   20.02
   2  12  17  178.42   43.57
   2 -12  17   84.63   36.29
   2 -12  18   44.46   36.67
   2  12  18   53.30   21.93
   2 -12  19   48.60   28.41
   2  12  19   86.64   25.78
   2  12  20    3.53    3.09
   2  12  20   29.13   22.11
  -2  13  22   20.03   15.43
  -2  13  21   -8.41   13.17
  -2  13  20   18.94   14.83
  -2  13  19   13.18    6.24
   2 -13 -19   39.16   31.97
  -2  13  18   61.11   29.59
   2 -13 -18  180.51   91.74
  -2  13  17  170.73   41.15
   2 -13 -17   83.53   61.60
  -2  13  16  368.65   60.75
   2 -13 -16  325.49  112.11
  -2  13  15  160.16   39.42
   2 -13 -15  108.10   55.75
  -2  13  14  263.80   55.80
   2 -13 -14   89.66   43.91
   2 -13 -13   34.08   45.92
  -2  13  13  118.68   35.64
   2 -13 -12   63.59   23.82
  -2  13  12   -4.61    7.73
  -2  13  12   32.41   45.22
  -2  13  11   12.01   26.63
  -2  13  11   -4.06    6.59
   2 -13 -11  -24.18   53.61
  -2  13  11   -3.97   33.92
  -2  13  10  288.33   94.63
   2 -13 -10  546.19  124.57
  -2  13  10  268.35  105.15
   2 -13  -9  499.34   80.80
  -2  13   9  477.72  122.08
  -2  13   9  463.69   87.30
  -2  13   9  521.13  144.08
   2 -13  -9  440.65   99.32
   2 -13  -8 1040.51  151.85
  -2  13   8 1119.85  130.06
  -2 -13   8  813.36  270.94
   2 -13  -8  893.62  100.24
  -2  13   8  858.68  183.57
  -2 -13   7   46.35   52.00
  -2  13   7   91.73   56.90
   2 -13  -7   66.74   36.87
   2 -13  -7   97.40   28.82
  -2 -13   6  105.07   89.70
  -2  13   6  181.73   82.16
  -2  13   5    8.19   22.83
  -2 -13   5  -31.87   63.26
  -2  13   4   11.16   10.53
  -2 -13   4   68.37   57.67
  -2  13   3  140.87   73.50
  -2 -13   3  103.93   71.51
  -2  13   2 1349.08  221.64
  -2 -13   2 1225.95  252.78
  -2  13   1 1077.54  191.37
  -2 -13   1  476.11  153.50
  -2 -13   0  780.96  194.53
  -2  13   0  783.55  167.34
   2  13   0  837.90  135.75
   2  13   0  728.70  163.96
   2  13   1  170.81   80.83
   2  13   1  207.61   73.64
  -2 -13  -1  109.58   65.72
  -2  13  -1  166.38   70.73
   2  13   2   44.92   39.70
   2  13   2   75.22   45.32
  -2  13  -2   52.44   41.23
  -2 -13  -2  148.73   83.08
   2  13   3   -0.31   12.27
  -2 -13  -3   27.78   34.89
  -2  13  -3   -6.07   25.31
   2  13   3   -2.21   18.16
   2  13   4  219.34   85.28
  -2  13  -4  222.73   96.06
   2  13   4  198.18   91.22
  -2 -13  -4  129.62   89.25
  -2 -13  -5   82.61   54.73
  -2 -13  -5  161.32   68.40
   2  13   5  151.09   77.77
   2  13   5  228.82   94.30
   2  13   6  540.56  141.55
  -2 -13  -6  499.05   72.59
   2  13   6  597.34   98.35
   2  13   6  424.96  133.93
  -2 -13  -6  585.74  114.91
   2  13   7  324.09   74.93
  -2 -13  -7  245.32   79.78
  -2 -13  -7  270.16   55.42
   2 -13   7  364.43   77.28
   2  13   7  268.54  107.65
   2  13   7  283.86   99.57
  -2 -13  -8  178.96   44.96
   2  13   8  188.83   89.56
   2 -13   8  248.75   63.51
  -2 -13  -8  320.22   91.66
   2  13   8  290.93   71.17
  -2 -13  -9  267.75   86.08
   2  13   9  225.81  101.81
   2 -13   9  280.40   70.45
   2  13   9  295.70   72.95
  -2 -13  -9  259.75   59.07
   2  13  10   62.12   36.46
   2 -13  10   44.01   34.38
  -2 -13 -10   98.41   39.61
   2  13  10   86.97   75.02
  -2 -13 -10   33.07   37.72
  -2 -13 -11   57.85   53.96
   2  13  11   19.27   19.84
   2 -13  11    9.03   20.61
   2  13  11  -26.64   44.53
   2  13  12  370.31   88.50
  -2 -13 -12  452.49  147.62
   2 -13  12  355.39   78.38
  -2 -13 -13  150.89   97.66
   2 -13  13   93.44   39.38
   2  13  13  125.40   56.43
  -2 -13 -14  350.30  134.94
   2 -13  14  255.59   68.73
   2  13  14  281.73   56.67
   2  13  15  104.94   33.93
  -2 -13 -15   51.85   45.57
   2 -13  15   91.54   43.97
   2  13  16   73.92   28.51
   2 -13  16   39.12   14.80
   2 -13  17    2.22    8.66
   2  13  17   10.23    7.87
   2  13  18   25.89   13.77
   2 -13  18  -14.64   35.99
   2  13  19   11.00    5.78
   2  13  20  122.20   25.19
   2  13  20   26.09   17.80
  -2  14  21   -5.61    6.35
  -2  14  19   56.47   20.70
   2 -14 -19    8.66   29.17
  -2  14  18  214.09   41.88
   2 -14 -18  163.99   86.29
  -2  14  17    1.44    9.49
   2 -14 -17   14.20   40.53
  -2  14  16   75.78   29.73
   2 -14 -16  -11.24   48.15
   2 -14 -15  -15.47   38.86
  -2  14  15    5.61   14.67
   2 -14 -14  288.76   96.38
  -2  14  14  175.93   40.47
  -2  14  13   81.93   27.46
   2 -14 -13   47.47   30.76
  -2  14  12  552.25   70.58
   2 -14 -12  551.85  136.16
  -2  14  11   75.86   25.20
  -2  14  11   85.48   58.30
   2 -14 -11   41.74   30.75
  -2  14  10  461.97  142.43
   2 -14 -10  298.93   94.17
  -2  14  10  460.50   62.21
   2 -14  -9   -8.74   32.71
   2 -14  -9   -5.89    7.50
  -2  14   9  -13.61   42.19
  -2  14   8   63.79   48.71
   2 -14  -8  222.63   69.16
   2 -14  -8  106.36   37.73
  -2  14   8  188.62   51.46
   2 -14  -7   11.30   18.59
   2 -14  -7   17.87   42.15
  -2 -14   7  -37.18   38.94
  -2  14   7   -1.23    9.81
   2 -14  -6  552.48   76.68
  -2  14   6  550.05  153.22
   2 -14  -6  702.82  128.67
  -2 -14   6  407.07  184.96
   2 -14  -5  349.85   60.62
  -2  14   5  425.04  135.14
  -2 -14   5  159.18  108.66
   2 -14  -5  191.32   63.40
  -2 -14   4 1050.65  263.31
   2 -14  -4 1327.47  117.78
  -2  14   4 1497.97  249.62
  -2 -14   3  216.43  112.91
  -2  14   3  538.23  151.99
  -2 -14   2  125.22   76.90
  -2  14   2  174.92   83.10
  -2  14   1   21.49   39.68
  -2 -14   1    5.70   48.58
  -2 -14   0  511.80  172.01
  -2  14   0  600.75  149.91
   2  14   1  306.12   91.73
  -2  14  -1  281.00  106.80
  -2 -14  -1  136.96   86.68
   2  14   1  234.98   98.84
  -2 -14  -2  578.30  171.41
  -2  14  -2  753.09  168.79
   2  14   2  805.08  157.54
   2  14   2  687.85  168.81
  -2 -14  -3  113.24   54.54
  -2  14  -3  242.49   96.71
  -2 -14  -3  197.44   49.81
  -2 -14  -3   84.60   75.64
   2  14   3  254.12   93.89
   2  14   3  206.33   85.20
  -2  14  -4 1050.60  207.33
   2  14   4  970.40  189.45
  -2 -14  -4  967.76  106.79
  -2 -14  -4  889.99  221.28
  -2 -14  -4 1160.17  169.80
   2  14   4  859.19  200.18
  -2 -14  -5   23.10   18.73
   2  14   5   22.89   18.45
   2  14   5   32.25   15.23
   2  14   5   24.10   26.86
  -2 -14  -5   43.37   57.11
  -2 -14  -5    4.75   18.13
   2  14   6    0.61   23.41
   2  14   6    6.23   30.88
  -2 -14  -6    0.95   34.12
  -2 -14  -6   16.24    6.63
   2  14   7  -16.83   23.51
  -2 -14  -7   -7.79   16.96
   2  14   7   22.77   44.74
  -2 -14  -7   -8.36   12.88
   2  14   8  477.52  148.94
  -2 -14  -8  437.01   75.10
   2  14   8  382.32   82.60
  -2 -14  -8  524.33  130.43
   2 -14   8  483.69   99.68
  -2 -14  -9  140.17   40.65
   2 -14   9  100.21   50.14
   2  14   9   52.41   27.63
  -2 -14  -9   68.56   49.50
   2  14   9  176.98  105.51
  -2 -14 -10  954.10  125.90
   2  14  10  802.06  206.28
   2 -14  10  717.13  114.59
  -2 -14 -10  803.34  156.83
   2  14  10  712.81  116.51
  -2 -14 -11   61.97   45.53
   2 -14  11  101.94   50.16
   2 -14  12  284.12   71.25
   2  14  12  323.88   81.89
  -2 -14 -12  393.21  131.69
   2 -14  13    6.26   28.94
  -2 -14 -13  -17.58   16.07
   2  14  13   20.01   31.13
   2 -14  14   89.52   46.43
  -2 -14 -14   54.59   63.63
   2  14  14  114.63   32.25
   2  14  15   15.25    5.08
   2 -14  15   47.47   40.36
  -2 -14 -15   75.30   82.50
   2 -14  16  143.58   54.51
  -2 -14 -16   71.68   47.22
   2  14  16  138.99   36.39
   2  14  17   26.27   21.93
   2  14  18  328.84   46.02
   2  14  19    6.80    7.07
   2  14  20    9.48    7.21
  -2  15  20  -10.10   12.01
   2 -15 -19    0.01   21.00
  -2  15  19   12.80    8.78
  -2  15  18   26.33   12.52
   2 -15 -18   68.51   93.76
  -2  15  17    7.24   18.61
   2 -15 -17   -0.03   31.04
  -2  15  16  293.43   48.75
   2 -15 -16  387.78  119.52
   2 -15 -15   39.39   47.23
  -2  15  15   62.06   31.75
  -2  15  14  501.66   67.18
   2 -15 -14  376.23  125.08
  -2  15  13    0.14   13.04
   2 -15 -13   53.62   46.61
  -2  15  12   58.49   23.36
   2 -15 -12    3.52   26.68
  -2  15  11   32.45   20.09
   2 -15 -11   40.24   44.02
  -2  15  10  134.99   36.57
  -2  15  10   99.02   68.73
   2 -15  -9   56.15   29.11
  -2  15   9   -3.20   31.67
   2 -15  -9   91.77   52.39
   2 -15  -8  527.73  127.72
   2 -15  -8  540.92   87.43
  -2  15   8  511.45  147.99
  -2  15   7   85.01   56.58
   2 -15  -7  103.07   65.74
   2 -15  -7   69.60   28.11
  -2 -15   7  167.04  139.72
  -2 -15   6   92.11   96.17
  -2  15   6  157.80   82.05
   2 -15  -6  151.05   37.94
  -2 -15   6   58.80   34.93
   2 -15  -6  123.44   55.66
  -2 -15   5   32.09   62.71
  -2 -15   5   11.57   20.46
  -2  15   5   39.13   55.22
   2 -15  -5   11.76   37.88
   2 -15  -5   10.99   24.33
  -2  15   4  162.99   81.91
   2 -15  -4  134.31   40.45
  -2 -15   4  150.07  121.13
  -2 -15   4  122.28   43.58
   2 -15  -4  150.58   54.52
  -2 -15   4  119.93   63.41
  -2  15   3   89.87   57.61
   2 -15  -3   68.61   27.86
  -2 -15   3   30.43   11.57
  -2 -15   3   85.27   36.98
   2 -15  -3   27.69   20.27
  -2 -15   3   18.44   28.60
  -2 -15   2  860.19  116.33
  -2  15   2 1006.88  203.58
  -2 -15   2  896.35  155.82
   2 -15  -2  909.79  101.55
   2 -15  -2  797.03  123.73
  -2 -15   2  687.72  208.48
  -2 -15   1   34.99   21.95
   2 -15  -1   30.09   15.01
  -2 -15   1   80.05   63.50
  -2  15   1   26.10   37.55
  -2 -15   1   77.71   50.10
  -2 -15   0  518.08   86.40
  -2 -15   0  587.86  126.31
   2 -15   0  506.99   75.00
  -2  15   0  540.88  146.76
  -2 -15   0  443.15  152.43
  -2  15  -1   52.72   48.20
  -2 -15  -1    3.81   16.53
   2 -15   1   35.54   23.21
  -2 -15  -1   53.88   31.83
  -2 -15  -1  -18.02   45.21
  -2  15  -2   69.13   44.60
  -2 -15  -2   57.06   55.01
  -2 -15  -2   80.40   51.76
   2  15   2   71.70   47.22
   2 -15   2   47.82   22.98
  -2 -15  -2   61.87   32.78
  -2  15  -3    9.05   26.56
   2 -15   3    9.69   16.66
  -2 -15  -3   -3.73   23.05
  -2 -15  -3   27.24   24.98
  -2 -15  -3    0.52   53.45
   2  15   3   18.18   23.43
  -2 -15  -4  141.13  107.16
   2  15   4  149.85   75.84
   2 -15   4   86.68   30.76
  -2 -15  -4  133.80   42.88
  -2 -15  -4   28.49    9.94
   2  15   5  259.38  101.52
  -2 -15  -5  241.27   55.27
  -2 -15  -5  300.62   86.80
   2  15   5  270.33   61.97
   2  15   6  344.18  120.22
  -2 -15  -6  315.11   86.79
   2  15   6  374.59   78.27
  -2 -15  -6  324.66   61.56
  -2 -15  -7   24.17   21.12
   2  15   7    7.78   21.65
   2  15   8  227.18   60.76
  -2 -15  -8  181.48   48.30
   2  15   8  190.19   94.10
  -2 -15  -8  227.65   79.71
  -2 -15  -9    3.08    7.51
   2  15   9   31.37   48.69
   2  15   9   -3.10    8.31
  -2 -15  -9   45.89   41.38
  -2 -15 -10   27.80   41.74
   2  15  10   32.74   36.85
   2  15  11    1.99    6.61
  -2 -15 -11   11.59   51.44
   2  15  12  257.99   70.81
  -2 -15 -12  398.70  119.83
  -2 -15 -13   70.01   59.98
   2  15  13   78.82   28.25
  -2 -15 -14  465.41  144.59
   2  15  14  423.77   63.99
  -2 -15 -15   26.66   40.30
   2  15  15   -4.61    9.04
   2  15  16   72.35   24.58
  -2 -15 -16  201.48   84.51
   2  15  17    3.62    7.28
   2  15  18   40.02   17.48
   2  15  19   25.40   10.49
  -2  16  20   67.39   24.58
   2 -16 -19    0.01   10.17
  -2  16  18  108.96   26.75
   2 -16 -18   16.16   26.15
   2 -16 -17   45.45   55.66
  -2  16  17   40.65   18.67
  -2  16  16   30.81   14.84
   2 -16 -16   11.05   25.54
  -2  16  15   50.16   21.13
   2 -16 -15  127.17   67.05
   2 -16 -14  136.76   77.68
  -2  16  14   78.42   26.00
   2 -16 -13  411.17  120.52
  -2  16  13  211.85   44.11
  -2  16  12  504.70   64.62
   2 -16 -12  345.19  111.98
  -2  16  11  213.47   40.50
   2 -16 -11  297.05  105.13
  -2 -16  10   42.78   23.66
  -2  16  10   42.06   16.67
   2 -16 -10   39.96   52.34
  -2 -16   9   18.66   21.16
   2 -16  -9   12.92   23.40
   2 -16  -9   52.31   62.80
  -2  16   9   11.88   38.68
   2 -16  -8    8.53   17.44
  -2 -16   8    8.95   10.14
  -2  16   8    1.39   17.35
  -2  16   7  375.63  131.80
   2 -16  -7  346.21   87.66
  -2 -16   7  273.63   63.64
   2 -16  -7  341.39   67.17
   2 -16  -6  571.51   89.30
  -2 -16   6  366.91  204.75
  -2 -16   6  527.97   90.91
  -2  16   6  560.70  161.68
   2 -16  -6  465.60  112.51
  -2 -16   6  378.43  106.28
  -2 -16   5  441.78   83.75
  -2  16   5  451.48  147.28
  -2 -16   5  402.49  192.99
   2 -16  -5  463.15   73.83
  -2 -16   5  566.13  128.36
   2 -16  -5  635.82  123.70
  -2 -16   4  319.32  155.17
   2 -16  -4  561.48   83.81
  -2  16   4  636.16  178.90
  -2 -16   4  320.64   98.79
   2 -16  -4  430.70  107.29
  -2 -16   4  620.67   95.44
  -2 -16   3  149.84   48.28
  -2 -16   3  179.06  121.60
  -2 -16   3  189.46   73.76
   2 -16  -3  172.17   41.63
  -2  16   3  153.87   83.37
   2 -16  -3  158.16   50.86
   2 -16  -2   -0.56    7.90
  -2 -16   2   19.45   29.82
  -2 -16   2  -40.96   80.97
  -2  16   2   10.20   35.95
   2 -16  -2  -20.24   34.02
  -2 -16   2  -11.89   12.90
  -2 -16   1   32.14   27.25
  -2 -16   1   39.61   67.24
  -2 -16   1   42.87   26.98
   2 -16  -1   39.47   19.14
  -2  16   1   42.35   36.46
   2 -16  -1   28.75   12.49
  -2 -16   0   74.38   41.78
  -2  16   0  134.29   79.54
  -2 -16   0   34.85   45.41
   2 -16   0   94.86   32.94
  -2 -16   0  100.95   39.00
   2 -16   0   42.79   24.03
  -2  16  -1  252.60  102.54
  -2 -16  -1  362.93  102.82
  -2 -16  -1  246.96   60.47
   2 -16   1  194.76   48.13
  -2 -16  -1  239.41  128.91
  -2 -16  -2  914.00  111.37
  -2 -16  -2  712.81  137.17
   2 -16   2  777.21   93.69
  -2 -16  -2  555.33  185.61
  -2  16  -2  992.60  217.97
  -2 -16  -3  703.01  222.14
  -2 -16  -3  874.29  157.12
  -2 -16  -3  807.42  101.98
   2  16   3  790.23  165.29
  -2  16  -3  837.63  201.56
   2 -16   3  657.82   84.14
   2 -16   4   55.88   26.44
  -2 -16  -4   72.17   29.09
   2  16   4   72.88   47.99
  -2 -16  -4   66.76   72.69
  -2 -16  -4   66.92   43.95
   2  16   5  305.59  115.79
  -2 -16  -5  415.42  103.36
   2 -16   5  235.67   49.60
   2  16   5  419.44   86.34
  -2 -16  -5  287.49   60.36
  -2 -16  -6   30.88   38.87
   2  16   6  -17.82   36.34
   2  16   6   15.12   27.32
  -2 -16  -6    9.24    6.95
   2  16   7    7.56   24.60
   2  16   7    8.02   10.32
  -2 -16  -7  -15.25   30.27
  -2 -16  -7   42.50   32.43
  -2 -16  -8  257.38   91.79
   2  16   8  315.52   73.80
   2  16   9  156.78   56.24
  -2 -16  -9  187.63   78.78
  -2 -16  -9  195.08   54.62
   2  16  10  300.64   79.84
  -2 -16 -10  360.43  126.27
   2  16  11  120.44   50.21
  -2 -16 -11  197.30   90.25
  -2 -16 -12  123.47   74.67
   2  16  12   79.89   34.61
   2  16  13    4.37    6.57
  -2 -16 -13  -21.06   21.89
  -2 -16 -14   21.65   73.85
   2  16  14   21.09   13.66
   2  16  15   48.73   19.53
  -2 -16 -15  -33.06   47.95
   2  16  16  196.44   36.10
  -2 -16 -16   61.58   45.56
   2  16  17   90.22   24.74
   2  16  18   62.44   17.26
   2 -17 -18   58.06   35.66
  -2  17  17   94.54   23.66
   2 -17 -17  144.82   69.26
  -2  17  16   93.21   26.05
   2 -17 -16  103.25   74.91
   2 -17 -15  290.93  106.09
  -2  17  15  225.86   42.04
  -2  17  14  120.56   29.76
   2 -17 -14  100.05   92.04
   2 -17 -13   46.22   63.30
  -2  17  13   77.54   25.84
   2 -17 -12  -84.70   58.80
  -2  17  12    4.08    5.49
  -2  17  11  240.97   43.46
   2 -17 -11  426.92  120.24
   2 -17 -10  171.70   69.32
  -2 -17  10   26.77   18.10
   2 -17  -9  974.06  130.65
  -2 -17   9  609.22   97.83
   2 -17  -9  924.03  186.20
   2 -17  -8   94.76   40.73
  -2 -17   8   48.64   28.89
   2 -17  -8   12.01   16.51
  -2  17   7  229.82  110.78
   2 -17  -7  224.40   87.12
  -2 -17   7  177.80   55.68
   2 -17  -7  261.41   63.07
   2 -17  -6  216.04   56.88
  -2  17   6  212.50   98.54
  -2 -17   6  169.14   50.76
   2 -17  -6  149.51   59.55
  -2 -17   6  111.23   51.91
   2 -17  -5   31.61   30.62
  -2 -17   5    5.39   13.86
  -2  17   5   19.66   30.96
  -2 -17   5   -4.72   14.52
  -2 -17   5   -7.53   55.42
   2 -17  -5   21.02   19.42
  -2  17   4  275.33  116.79
   2 -17  -4  179.45   66.71
  -2 -17   4  166.69   67.61
  -2 -17   4   96.14   31.55
  -2 -17   4  259.52   64.52
   2 -17  -4  260.41   58.07
  -2  17   3  265.27  120.20
   2 -17  -3  376.60   96.48
   2 -17  -3  270.99   59.02
  -2 -17   3  319.34   93.69
  -2 -17   3  232.41  126.52
  -2 -17   3  259.08   64.68
   2 -17  -2   63.12   53.03
  -2  17   2  173.30   89.90
  -2 -17   2  137.38   49.67
  -2 -17   2   78.71   83.54
   2 -17  -2  123.39   39.61
  -2 -17   2   69.24   64.99
  -2  17   1  598.32  173.86
   2 -17  -1  580.16   82.40
  -2 -17   1  600.24   96.38
  -2 -17   1  604.85  141.36
   2 -17  -1  536.15  104.87
  -2 -17   1  460.54  196.20
  -2 -17   0  117.05   85.18
  -2 -17   0  110.12  108.82
   2 -17   0  130.06   39.78
  -2  17   0  207.83   98.70
  -2 -17   0  156.72   47.68
   2 -17   0   63.81   36.93
  -2 -17  -1  337.92  162.31
  -2  17  -1  380.73  134.76
  -2 -17  -1  545.44  128.92
   2 -17   1  335.18   67.59
  -2 -17  -1  401.19   75.29
  -2 -17  -2   -3.41   16.95
   2 -17   2    6.05    6.08
  -2  17  -2   19.80   43.00
  -2 -17  -2    2.80   48.36
  -2 -17  -2   -5.32    9.20
  -2 -17  -3   63.02   25.74
   2 -17   3   60.89   27.80
  -2 -17  -3   19.84   54.98
  -2 -17  -3   56.79   46.63
  -2 -17  -4   35.45   25.17
  -2 -17  -4   46.17   23.24
   2 -17   4   32.53   19.59
  -2 -17  -5  385.18   73.49
  -2 -17  -5  298.10   97.72
   2 -17   5  274.04   52.48
  -2 -17  -6  121.48   40.54
   2  17   6  101.99   43.40
   2  17   6  106.58   73.58
  -2 -17  -6  123.81   73.54
   2  17   7  303.13   74.47
  -2 -17  -7  238.82   60.67
  -2 -17  -7  373.66  109.61
  -2 -17  -8   68.16   27.34
   2  17   8   31.04   19.87
  -2 -17  -8   13.62   53.19
  -2 -17  -9   67.71   31.57
  -2 -17  -9  334.69  114.60
   2  17   9  204.79   62.16
  -2 -17 -10   76.66   65.66
   2  17  10   16.24   27.29
   2  17  11    2.03   18.29
  -2 -17 -11  -14.54   15.22
   2  17  12  192.48   39.98
  -2 -17 -12   21.48   53.99
   2  17  13  191.25   37.24
  -2 -17 -13  197.47   88.20
   2  17  14  156.01   31.96
  -2 -17 -14   92.70   46.38
   2  17  15  133.85   27.59
  -2 -17 -15  226.92   89.91
  -2 -17 -16   45.63   32.97
   2  17  16   13.17   12.25
   2  17  17   -8.09    8.22
   2 -18 -18   -0.01    6.16
   2 -18 -17    9.30   31.83
   2 -18 -16   23.59   67.17
  -2  18  16   -2.22    2.70
   2 -18 -15   28.45   26.82
  -2  18  15   18.06   15.77
   2 -18 -14  -13.35   32.42
  -2  18  14    8.17   10.41
  -2  18  13  557.05   63.72
   2 -18 -13  780.79  187.93
   2 -18 -12   51.82   83.16
   2 -18 -11  454.94  142.41
  -2 -18  10   -3.02   18.08
   2 -18 -10   39.88   67.38
  -2 -18   9   47.01   26.80
   2 -18  -9    5.42   21.84
  -2 -18   8   17.46   13.47
   2 -18  -8   32.75   28.51
   2 -18  -8   61.57   37.10
  -2 -18   7  314.73   74.57
   2 -18  -7  246.17   87.59
   2 -18  -7  328.89   72.44
  -2 -18   6   81.34   37.49
  -2 -18   6    1.01   14.46
   2 -18  -6   89.83   34.59
   2 -18  -6   21.99   38.16
  -2 -18   5  740.76  147.41
  -2 -18   5  946.24  124.91
   2 -18  -5  983.16  119.86
   2 -18  -5 1022.55  172.61
  -2 -18   4    5.38   11.17
   2 -18  -4    5.49   10.16
  -2 -18   4   24.69   23.56
   2 -18  -4    9.17   16.96
  -2  18   4   12.27   34.91
   2 -18  -3  490.98  112.49
  -2  18   3  533.54  169.01
   2 -18  -3  530.10   83.58
  -2 -18   3  604.84   97.73
  -2 -18   3  477.79  123.21
  -2 -18   3  415.27  198.66
  -2  18   2   29.39   47.82
  -2 -18   2   21.02   21.58
   2 -18  -2   -3.34   25.06
  -2 -18   2   24.26   36.35
  -2 -18   2   41.75   36.51
   2 -18  -2   -5.49   16.67
   2 -18  -1   22.27   17.90
  -2 -18   1   -2.78   43.34
  -2 -18   1   28.09   20.77
  -2 -18   1   28.08   46.66
  -2  18   1   17.75   40.26
   2 -18  -1   27.08   17.50
   2 -18   0   16.44   20.50
  -2 -18   0   12.01   26.08
  -2  18   0   10.87   35.29
  -2 -18   0   10.65   26.83
   2 -18   0   18.15   21.36
  -2 -18   0    0.59   29.80
  -2  18  -1  978.16  218.13
   2 -18   1  865.96  103.58
  -2 -18  -1  610.99  233.95
  -2 -18  -1  968.34  118.79
  -2 -18  -1  735.04  150.50
  -2 -18  -2   40.59   41.34
  -2 -18  -2   29.05   22.26
   2 -18   2   27.75   18.57
  -2 -18  -2   34.03   27.55
  -2 -18  -3 1326.19  138.70
   2 -18   3 1057.41  112.98
  -2 -18  -3  931.29  278.83
  -2 -18  -3 1143.15  182.71
  -2 -18  -4   50.14   21.67
  -2 -18  -4   42.31   32.11
   2 -18   4   34.11   20.43
  -2 -18  -5  282.08   64.49
   2 -18   5  214.26   46.68
  -2 -18  -5  363.03  106.78
  -2 -18  -6    9.98    6.28
  -2 -18  -6   34.87   47.17
   2  18   7   16.35   22.54
  -2 -18  -7   -3.39   19.37
  -2 -18  -7   -2.67   26.14
   2  18   8   10.63    8.48
  -2 -18  -8   -1.57   47.29
  -2 -18  -8    3.22    9.47
   2  18   9  477.37   89.63
  -2 -18  -9  428.68  126.75
  -2 -18 -10  -19.96   48.92
   2  18  11  208.90   39.16
  -2 -18 -11  313.54  100.48
  -2 -18 -12  -12.71   16.54
   2  18  12   20.43   13.06
   2  18  13   40.43   16.23
  -2 -18 -13   74.04   52.47
   2  18  14   39.55   14.39
  -2 -18 -14   38.34   59.25
  -2 -18 -15   64.33   41.53
   2  18  15   40.04   14.17
  -2 -18 -16    0.01   14.02
   2  18  16   -3.25    2.38
   2  18  17  118.01   19.71
   2 -19 -17  111.23   54.53
   2 -19 -16   -2.19   10.36
   2 -19 -15  252.27   85.88
   2 -19 -14   35.06   37.73
   2 -19 -13  101.69   78.54
   2 -19 -12   35.93   32.95
   2 -19 -11  140.26   69.07
   2 -19 -10   99.78   61.65
  -2 -19  10   13.80   15.90
   2 -19  -9  660.17  163.42
  -2 -19   9  475.85   79.73
  -2 -19   8   22.17    9.89
   2 -19  -8  108.60   67.39
   2 -19  -8   95.21   48.59
  -2 -19   7  617.52   96.78
   2 -19  -7  519.17  150.32
   2 -19  -7  844.42  115.12
   2 -19  -6  -43.11   45.88
  -2 -19   6   -6.77    9.99
   2 -19  -6   -0.36   15.50
  -2 -19   6   -1.33   15.93
  -2 -19   5    4.41   21.51
  -2 -19   5    1.29   19.07
   2 -19  -5   -9.36   13.83
   2 -19  -5   30.34   29.18
  -2 -19   4   12.13   27.74
   2 -19  -4   99.42   36.67
  -2 -19   4   86.03   36.47
   2 -19  -4   25.32   29.37
  -2 -19   3  440.84   85.46
   2 -19  -3  473.38   81.21
   2 -19  -3  404.43  106.69
  -2 -19   3  382.37  112.05
  -2 -19   2   44.64   43.53
  -2 -19   2    5.74   17.25
   2 -19  -2   61.35   42.03
   2 -19  -2   -5.48   17.06
   2 -19  -1  581.04   91.02
  -2 -19   1  661.27  104.02
  -2 -19   1  466.77  115.26
   2 -19  -1  457.65  105.17
  -2 -19   0   54.40   55.75
   2 -19   0   60.18   35.19
   2 -19   0   30.91   21.59
  -2 -19   0   61.81   37.28
  -2 -19  -1  451.12  121.04
   2 -19   1  525.66   80.59
  -2 -19  -1  631.87   97.22
  -2 -19  -2    3.75   32.18
  -2 -19  -2   15.31   18.62
   2 -19   2    9.36    7.30
   2 -19   3   56.11   25.71
  -2 -19  -3   34.59   43.18
  -2 -19  -3   80.42   29.19
   2 -19   4   73.70   29.65
  -2 -19  -4   83.19   35.68
  -2 -19  -4   35.01   18.18
   2 -19   5  252.29   51.99
  -2 -19  -5  369.24  111.85
  -2 -19  -5  374.77   72.64
  -2 -19  -6   46.34   26.65
  -2 -19  -6   36.02   14.75
  -2 -19  -7  438.15  118.22
  -2 -19  -7  557.42   92.51
  -2 -19  -8   29.89   20.86
  -2 -19  -8   42.38   23.46
  -2 -19  -9  123.93   70.91
  -2 -19 -10  -20.33   50.47
   2  19  10    5.73   13.78
   2  19  11  193.50   36.47
  -2 -19 -11  104.85   78.28
   2  19  12   11.76    4.64
  -2 -19 -12   -2.02   21.33
   2  19  13  190.63   30.96
  -2 -19 -13  121.97   66.61
  -2 -19 -14   13.50   25.87
   2  19  14   34.65   10.54
   2  19  15  129.25   22.92
  -2 -19 -15  186.24   63.19
   2 -20 -16    0.86   16.41
   2 -20 -15   44.57   29.65
   2 -20 -14   36.15   45.00
   2 -20 -13  276.62  146.90
   2 -20 -12  278.31  114.09
   2 -20 -11  106.14   73.97
  -2 -20  10   33.74   21.93
   2 -20 -10   33.89   58.91
  -2 -20   9   40.42   25.39
   2 -20  -9   64.86   80.29
  -2 -20   8   20.60   18.02
   2 -20  -8  -10.10   21.11
   2 -20  -7  152.57   45.52
  -2 -20   7  109.42   36.13
   2 -20  -7  152.23   69.56
   2 -20  -6  231.24   59.18
  -2 -20   6  186.76   53.69
   2 -20  -6  343.00  140.83
  -2 -20   5  109.93   56.86
  -2 -20   5  212.04   56.56
   2 -20  -5  190.66   70.97
   2 -20  -5  253.64   63.29
   2 -20  -4  103.09   41.22
  -2 -20   4   77.68   63.91
  -2 -20   4   96.27   38.05
   2 -20  -4   52.51   13.30
   2 -20  -3   85.39   51.67
  -2 -20   3   81.96   62.57
   2 -20  -3  173.97   51.72
  -2 -20   3  147.46   51.86
  -2 -20   2   86.03   81.89
   2 -20  -2  149.23   68.32
   2 -20  -2  117.94   43.12
  -2 -20   2  129.46   52.28
   2 -20  -1    3.64    6.74
  -2 -20   1    3.53   24.05
   2 -20  -1   40.35   47.13
  -2 -20   1   12.00   21.36
   2 -20   0   43.21   41.85
  -2 -20   0   54.51   65.86
  -2 -20   0   13.10    7.80
   2 -20   0   25.86   18.64
   2 -20   1  144.44   45.51
  -2 -20  -1  179.44   50.66
  -2 -20  -1  131.86   66.79
  -2 -20  -2  293.41   67.09
   2 -20   2  251.14   53.28
  -2 -20  -2  298.58   99.73
   2 -20   3  221.37   54.63
  -2 -20  -3  336.40   71.52
  -2 -20  -3  177.43   74.64
  -2 -20  -4  257.12   93.00
   2 -20   4   99.55   33.53
  -2 -20  -4  182.43   53.00
   2 -20   5   24.37   13.12
  -2 -20  -5   47.02   38.52
  -2 -20  -5   34.41   37.21
  -2 -20  -6   14.88   19.47
  -2 -20  -6  -30.53   37.77
  -2 -20  -7   91.54   75.12
  -2 -20  -7   56.65   36.10
  -2 -20  -8  225.48   57.58
  -2 -20  -8  119.75   66.08
  -2 -20  -9  136.99   67.20
   2  20  10  175.91   32.96
  -2 -20 -10  201.76   64.34
   2  20  11  129.43   27.03
  -2 -20 -11   82.43   41.16
  -2 -20 -12   47.77   38.93
   2  20  12    8.87    5.66
   2  20  13   15.82    8.43
  -2 -20 -13    7.62   16.63
  -2 -20 -14   54.00   36.26
   2  20  14   13.44    8.76
   2 -21 -15    0.92   11.89
   2 -21 -14   93.83   61.95
   2 -21 -13  -31.85   35.32
   2 -21 -12   10.91   14.56
   2 -21 -11   16.98   53.30
  -2 -21  10   86.42   30.27
   2 -21 -10  241.60   92.37
  -2 -21   9   83.06   28.70
   2 -21  -9  111.04   84.01
  -2 -21   8  195.32   48.27
   2 -21  -8  312.76   98.02
  -2 -21   7   59.11   28.12
   2 -21  -7    1.77   51.22
   2 -21  -6  136.14   66.55
   2 -21  -6  143.09   46.59
  -2 -21   6  108.18   37.11
  -2 -21   5  -17.29   26.74
  -2 -21   5    6.64   15.86
   2 -21  -5   -1.94    9.01
   2 -21  -5  -16.79   23.22
   2 -21  -4   55.60   28.24
  -2 -21   4   57.08   31.16
  -2 -21   4   30.90   35.80
   2 -21  -4   49.53   24.85
  -2 -21   3   36.34   26.93
  -2 -21   3   44.10   17.97
   2 -21  -3   15.52   19.42
   2 -21  -2  376.26   71.07
  -2 -21   2  384.30   74.02
  -2 -21   2  266.03   86.17
   2 -21  -2  329.85   94.06
   2 -21  -1   44.75   25.33
  -2 -21   1  144.09   43.09
   2 -21  -1  142.46   44.95
  -2 -21   1   20.80   42.38
   2 -21   0  299.03   79.43
  -2 -21   0  503.25   85.03
  -2 -21   0  440.94  118.67
   2 -21   0  465.65   76.93
  -2 -21  -1   33.89   25.43
   2 -21   1   20.15   15.65
  -2 -21  -2   44.93   25.88
   2 -21   2   31.34   16.68
  -2 -21  -2   84.41   50.03
  -2 -21  -3    8.41   23.42
  -2 -21  -3   -1.87   28.71
   2 -21   3   12.18   15.96
   2 -21   4  178.59   40.79
  -2 -21  -4  221.50   55.16
  -2 -21  -4  144.59   59.44
  -2 -21  -5   55.15   24.31
   2 -21   5   24.92   17.44
  -2 -21  -5   45.04   39.64
  -2 -21  -6  347.08  109.00
  -2 -21  -6  451.22   80.61
  -2 -21  -7   54.87   28.80
  -2 -21  -7   -6.72   27.42
  -2 -21  -8  231.61   87.35
  -2 -21  -9   49.18   51.56
  -2 -21 -10    5.73   26.94
  -2 -21 -11   28.72   48.36
  -2 -21 -12  115.96   70.71
  -2 -21 -13   37.59   31.68
   2 -22 -14   83.41   45.44
   2 -22 -13   21.65   18.68
   2 -22 -12  194.17   65.69
   2 -22 -11  -44.28   52.80
   2 -22 -10  143.53   83.37
  -2 -22   9   22.64   15.72
   2 -22  -9  -24.03   40.85
  -2 -22   8   11.49   15.75
   2 -22  -8    2.98   31.27
   2 -22  -7   35.83   30.47
  -2 -22   7    2.89    4.72
  -2 -22   6  171.83   43.86
   2 -22  -6  249.89   90.79
   2 -22  -6  246.76   56.27
   2 -22  -5   52.83   51.59
  -2 -22   5   16.01    9.11
   2 -22  -5   31.74   25.49
  -2 -22   5   37.72   22.06
  -2 -22   4  120.93   52.39
   2 -22  -4  302.80   66.72
  -2 -22   4  220.48   59.50
   2 -22  -4  255.83   84.85
  -2 -22   3   -4.28   21.87
   2 -22  -3   23.46   32.71
  -2 -22   3   19.84   21.36
   2 -22  -3   10.36   28.06
  -2 -22   2   83.74   29.60
   2 -22  -2   85.54   30.78
   2 -22  -2   54.44   37.50
  -2 -22   2   62.20   35.52
  -2 -22   1   13.29   19.07
  -2 -22   1  -27.60   38.17
   2 -22  -1  -10.25   29.47
   2 -22  -1   -0.01    9.17
   2 -22   0   33.68   17.65
  -2 -22   0   53.61   32.27
  -2 -22   0   17.49   31.66
   2 -22   1  -12.48   11.54
  -2 -22  -1   -3.45   10.83
  -2 -22  -1  -20.53   39.98
   2 -22   2  280.35   58.65
  -2 -22  -2  225.82   77.13
  -2 -22  -2  404.03   74.19
   2 -22   3   -2.44   10.12
  -2 -22  -3   14.89   14.20
  -2 -22  -3  -11.14   27.43
  -2 -22  -4  333.29   65.49
   2 -22   4  249.85   49.49
  -2 -22  -4  265.45   86.74
   2 -22   5    1.93   11.31
  -2 -22  -5   -3.58   36.56
  -2 -22  -5   11.03    8.09
  -2 -22  -6   56.99   61.84
  -2 -22  -6   -0.03    7.96
  -2 -22  -7   81.31   33.22
  -2 -22  -7   56.08   44.03
  -2 -22  -8  205.19   76.02
  -2 -22  -9   11.42   26.23
  -2 -22 -10  246.66   90.98
  -2 -22 -11   -0.90   30.23
  -2 -22 -12   94.77   60.46
  -2 -22 -13   78.92   41.85
   2 -23 -13    0.20   24.18
   2 -23 -12   -7.69   34.16
   2 -23 -11  129.33   75.14
   2 -23 -10   77.22   45.69
   2 -23  -9  144.14   60.02
  -2 -23   8  229.60   42.82
   2 -23  -8  343.33  109.47
   2 -23  -7  124.67   66.73
  -2 -23   7   76.64   25.04
   2 -23  -6   16.57   26.99
  -2 -23   6   38.12   21.49
  -2 -23   5   18.34   18.11
   2 -23  -5   -3.88   16.38
  -2 -23   4    0.91   19.93
   2 -23  -4   -0.92   14.19
   2 -23  -4   20.39   35.67
  -2 -23   4  -28.69   33.88
  -2 -23   3  135.81   41.24
   2 -23  -3  171.58   51.24
  -2 -23   3   48.59   22.77
   2 -23  -3  165.74   68.29
   2 -23  -2  231.18   74.02
   2 -23  -2  392.22   72.36
  -2 -23   2  165.01   63.48
  -2 -23   2  353.00   66.23
  -2 -23   1  122.34   38.72
   2 -23  -1  113.71   52.43
   2 -23  -1  138.41   44.94
  -2 -23   1  131.39   57.40
  -2 -23   0  320.24   64.32
   2 -23   0  294.51   62.48
  -2 -23   0  164.98   63.02
   2 -23   1   85.79   32.53
  -2 -23  -1   93.93   50.03
  -2 -23  -1   90.39   34.42
  -2 -23  -2    9.40   23.12
  -2 -23  -2    9.85   12.18
   2 -23   2   -8.83   15.78
  -2 -23  -3   -6.52   39.14
  -2 -23  -3   54.97   26.73
   2 -23   3   23.92   16.08
   2 -23   4   69.51   26.30
  -2 -23  -4   75.62   38.49
  -2 -23  -4   39.26   37.28
  -2 -23  -5   55.39   47.17
  -2 -23  -5   92.76   35.38
  -2 -23  -6  334.09  102.52
  -2 -23  -6  505.81   83.01
  -2 -23  -7  148.71   64.07
  -2 -23  -8   62.59   48.57
  -2 -23  -9  120.34   68.54
  -2 -23 -10    9.35   29.29
  -2 -23 -11    6.05   25.18
   2 -24 -11   67.25   36.55
   2 -24 -10   74.93   50.42
   2 -24  -9    4.55   13.37
   2 -24  -8   10.22   31.43
  -2 -24   7   89.98   29.60
   2 -24  -7  184.18   75.78
  -2 -24   6  106.50   30.42
   2 -24  -6   75.13   31.39
  -2 -24   5  201.83   41.30
   2 -24  -5  227.74   66.60
   2 -24  -4  157.15   65.44
  -2 -24   4  229.46   47.20
   2 -24  -3  157.06   50.22
  -2 -24   3  226.22   51.21
   2 -24  -3  295.77   64.82
  -2 -24   3  124.24   43.55
  -2 -24   2   14.16   23.48
   2 -24  -2   -0.78   22.62
   2 -24  -2   37.69   24.30
  -2 -24   2    6.00    5.40
  -2 -24   1   -5.41   10.35
   2 -24  -1   19.45   14.91
  -2 -24   1    2.45   12.25
  -2 -24   0   64.22   29.95
  -2 -24   0   26.99   18.02
   2 -24   0   82.73   30.45
   2 -24   1   59.76   22.34
  -2 -24  -1   92.73   35.30
  -2 -24  -1   90.93   53.51
   2 -24   2  179.46   43.10
  -2 -24  -2  211.41   50.11
  -2 -24  -2   74.73   48.10
  -2 -24  -3  192.61   72.24
  -2 -24  -3  336.69   60.56
   2 -24   3  236.01   45.55
  -2 -24  -4  263.31   58.51
  -2 -24  -4   79.89   42.50
  -2 -24  -5   70.83   29.49
  -2 -24  -5   80.39   46.26
  -2 -24  -6   11.30   31.50
  -2 -24  -7   33.47   57.51
  -2 -24  -8   54.08   41.17
  -2 -24  -9   68.19   50.36
  -2 -24 -10  -97.79   51.29
   2 -25  -9  180.03   57.31
   2 -25  -8  -37.48   28.03
   2 -25  -7   64.52   41.00
   2 -25  -6  -16.45   20.06
  -2 -25   6   20.07   10.04
  -2 -25   5   23.20   14.74
   2 -25  -5   87.27   43.97
  -2 -25   4    8.76    8.38
  -2 -25   3  127.71   33.39
  -2 -25   2   31.88   18.87
  -2 -25   1  372.77   63.09
  -2 -25   1  181.99   52.93
  -2 -25   0  -11.69   19.73
  -2 -25   0   39.85   23.66
  -2 -25  -1  105.82   34.40
  -2 -25  -1   40.84   34.31
  -2 -25  -2   10.81   15.22
  -2 -25  -2  -17.84   13.75
  -2 -25  -3   -6.02   29.50
  -2 -25  -3    9.43   22.33
  -2 -25  -4   24.73   39.03
  -2 -25  -5  195.25   68.09
  -2 -25  -6    4.12   28.28
  -2 -25  -7  168.03   70.72
  -2 -25  -8   21.87   38.19
  -2 -26   5  156.68   32.60
  -2 -26   4   13.45    8.05
  -2 -26   3  173.22   36.28
  -2 -26   2   -0.91    6.12
  -2 -26   1   38.28   19.32
  -2 -26   0   14.05   16.14
  -2 -26  -1   96.89   40.06
  -2 -26  -1  169.81   39.10
  -2 -26  -2   -0.01   18.07
  -2 -26  -3  129.91   54.14
  -2 -26  -4   -0.14   12.39
  -2 -26  -5    0.01   19.58
  -3   0  25  111.46   25.82
  -3   0  24   15.33   14.13
  -3   0  23   24.02   10.76
  -3   0  23   92.72   39.00
  -3   0  22    0.88    8.42
  -3   0  21  125.05   45.87
  -3   0  20  -15.70   21.53
  -3   0  19  384.87   84.52
  -3   0  18   48.37   32.53
  -3   0  17  663.33   85.18
  -3   0  17  452.30   77.29
  -3   0  16   25.21   58.59
  -3   0  16    5.90   11.62
  -3   0  16  -18.38   23.88
   3   0 -16  -13.40   18.19
  -3   0  15  361.33   59.10
  -3   0  15  488.46  174.98
   3   0 -15  137.09  114.24
   3   0 -14   75.60   94.90
  -3   0  14   14.68   29.12
  -3   0  14    6.87    9.91
   3   0 -13  379.49  135.25
  -3   0  13  238.17  110.74
   3   0 -12   11.93   53.51
  -3   0  12   14.98   27.24
   3   0 -11 2192.68  292.48
  -3   0  11 2090.22  293.00
   3   0 -10  152.15  115.76
  -3   0  10   11.75   13.74
  -3   0   9 1396.07  213.25
   3   0  -9 2005.66  294.15
  -3   0   8  -18.74   33.79
   3   0  -8  -18.26   38.40
   3   0  -7   57.16   58.22
  -3   0   7   14.54   10.01
  -3   0   7   21.88   13.05
  -3   0   6  -22.53   21.07
   3   0  -6  -18.94    9.85
   3   0  -6  -10.98   21.88
   3   0  -5  134.67   36.14
  -3   0   5  738.78  104.85
   3   0  -4   32.53   32.89
  -3   0   4   12.00   26.05
   3   0  -3 6325.80  267.24
  -3   0   3 6438.26  276.82
   3   0  -2   23.97   34.07
   3   0  -1 3410.20  181.48
   3   0  -1 3328.20  177.99
   3   0   0    9.67   27.00
   3   0   0   25.93   23.07
  -3   0  -1   15.56   32.58
   3   0   1   12.71   21.96
   3   0   1   31.26   30.72
   3   0   2    3.37    6.67
   3   0   2   10.64   19.00
   3   0   3 2933.22  181.36
   3   0   3 2631.73  181.53
   3   0   3 2684.74  148.96
   3   0   4   -0.53    7.30
   3   0   4  -14.15   21.52
  -3   0  -4  -25.81   36.41
   3   0   4   -6.29   20.65
   3   0   5 3350.61  171.74
   3   0   5 3703.56  222.83
  -3   0  -5 4137.56  281.08
   3   0   5 3571.08  237.06
   3   0   6   -1.86   25.14
  -3   0  -6   -2.08   29.03
  -3   0  -6   10.22   22.60
   3   0   6   -1.06   17.12
   3   0   6   -2.85    7.17
   3   0   7  315.07   76.46
   3   0   7  342.16   89.60
   3   0   7  362.11   53.29
   3   0   8   -0.05    9.40
   3   0   8   -4.70   25.60
   3   0   9  847.31  135.60
   3   0   9  822.49  157.06
   3   0  10  -25.04   38.50
   3   0  10  -14.63   33.23
  -3   0 -10    1.56   16.73
   3   0  11 2153.99  235.37
   3   0  11 1942.64  258.74
  -3   0 -11 1389.80  251.53
  -3   0 -12  -14.11   15.61
   3   0  12    2.25    6.76
   3   0  12   -6.43   29.29
  -3   0 -13  278.09  125.11
   3   0  13  198.48   46.00
   3   0  13  150.27   82.20
   3   0  14   40.65   28.79
  -3   0 -14   18.00   77.47
   3   0  14   11.58   20.96
   3   0  15   67.45   17.36
  -3   0 -15   99.20   80.23
   3   0  15   43.10   56.80
  -3   0 -16   30.55   45.28
   3   0  16    9.38   13.05
   3   0  17  293.50   85.76
   3   0  17  454.74   78.60
   3   0  18   -2.07   14.92
   3   0  18   35.19   25.55
   3   0  19  343.81   84.09
   3   0  20   -0.58   14.99
   3   0  21    8.57   11.59
   3   0  22    2.06    7.93
   3   0  23    7.60    5.51
  -3   1  25  -10.71   11.22
  -3  -1  25    7.69   13.61
  -3   1  24   14.49   13.47
  -3   1  24  -24.00   13.35
  -3  -1  24   10.45    9.63
  -3   1  23  240.66   62.50
  -3   1  23  118.46   27.27
  -3  -1  23   79.00   29.20
  -3  -1  23  199.72   51.55
  -3   1  22   37.24   20.54
  -3  -1  22   43.46   17.60
  -3  -1  21  199.84   50.16
  -3   1  21  150.90   42.15
  -3   1  20   25.73   23.94
  -3  -1  20  -15.77   28.82
  -3  -1  19   34.34   42.86
  -3   1  19   57.65   39.74
  -3   1  18    6.23   11.88
  -3  -1  18   78.72   48.00
   3   1 -18  -22.01   76.07
  -3   1  18   60.63   38.79
   3  -1 -18    0.84   26.19
  -3   1  17  161.74  104.58
  -3   1  17  138.07   39.11
  -3   1  17  148.81   41.96
   3   1 -17  286.10  166.91
   3  -1 -17  204.25  127.25
  -3  -1  17  120.84  113.40
  -3  -1  17  243.01   56.36
  -3   1  16  143.67   37.12
  -3  -1  16  128.44  105.37
   3  -1 -16  212.54  135.00
  -3  -1  16  124.64   36.04
  -3   1  16  146.73  104.25
  -3  -1  16  164.40   40.69
   3  -1 -15  526.63  196.14
  -3  -1  15  551.20   81.50
  -3  -1  15  509.67   70.39
  -3  -1  15  608.19  198.68
  -3   1  15  689.61  202.00
   3   1 -15  656.77  216.34
   3  -1 -15  555.30  114.86
  -3   1  15  536.54   74.67
   3   1 -14   95.57   83.84
   3  -1 -14  118.74  115.87
  -3   1  14    8.00   22.58
  -3  -1  14   25.02   30.62
  -3  -1  14   47.25   33.01
  -3   1  14   41.84   16.66
  -3   1  13  750.95  184.31
  -3  -1  13  720.09  200.14
   3   1 -13  397.77  149.37
   3  -1 -13  437.14  148.91
   3  -1 -12   37.40   45.77
  -3   1  12   54.11   57.83
  -3  -1  12   56.49   54.23
   3   1 -12    4.27   29.89
  -3   1  11   -4.26   28.57
   3  -1 -11   20.27   64.61
   3   1 -11   -3.76   67.52
  -3  -1  11    7.13   31.48
  -3   1  10  152.28   71.50
  -3  -1  10  162.32   87.47
   3  -1 -10  390.24  133.36
  -3   1   9 1598.52  215.72
  -3  -1   9 1779.45  241.24
   3   1  -9 3120.73  333.15
   3  -1  -9 3121.26  306.94
  -3  -1   8   83.73   35.50
  -3   1   8  131.73   54.45
   3   1  -8  110.83   34.50
  -3  -1   8  127.62   32.38
  -3   1   7 1782.17  197.79
   3   1  -7 2102.84  225.58
  -3  -1   7 1502.82  102.78
  -3   1   7 1003.70   75.16
   3  -1  -7 1971.06  211.32
   3   1  -7 1384.39  138.18
   3   1  -6   10.64   13.41
  -3   1   6    0.79   12.94
  -3  -1   6  -23.88   25.96
  -3   1   6   -7.89   25.36
   3  -1  -5  488.58   85.41
   3   1  -5  696.26  154.16
  -3  -1   5  558.88   83.55
   3   1  -5  587.24   88.49
   3   1  -4   32.32   24.12
   3  -1  -4   31.44   35.94
   3   1  -4   56.85   43.57
  -3   1   4   14.03   19.24
   3   1  -3  104.76   37.81
   3  -1  -3  110.98   46.84
  -3  -1   3  123.50   41.56
   3   1  -2  593.93   81.23
   3   1  -2  684.94   82.76
   3  -1  -2  781.36   96.57
   3  -1  -1 2591.70  167.34
   3   1  -1 2382.13  143.65
   3   1  -1 2486.67  154.96
   3  -1   0   25.56   29.75
   3  -1   0   27.92   22.97
   3   1   0   35.78   36.78
   3   1   0   21.76   22.16
  -3  -1  -1 1674.38  153.60
   3   1   1 1689.15  130.21
   3  -1   1 1621.54  116.40
   3  -1   1 1522.34  117.93
   3   1   2  176.81   49.14
  -3  -1  -2  292.07   69.66
   3  -1   2  146.39   37.08
   3  -1   2  169.93   41.30
   3  -1   3  713.85   84.05
   3   1   3  649.34   92.36
   3  -1   3  701.78   70.16
   3   1   3  675.83   95.56
   3  -1   3  725.46   88.38
   3  -1   4  510.86   76.26
   3  -1   4  502.26   79.93
   3  -1   4  471.72   58.12
   3   1   4  475.82   87.04
  -3   1  -4  168.77   50.66
   3   1   4  443.76   81.73
   3   1   5 1762.57  171.50
   3   1   5 1649.32  169.65
  -3   1  -5 1320.30  178.04
   3  -1   5 1776.23  108.74
   3  -1   5 1758.69  162.80
  -3  -1  -5 1113.69  128.52
   3  -1   5 1906.91  153.63
   3  -1   6   91.38   19.68
   3   1   6  105.87   42.39
  -3  -1  -6  133.45   41.46
   3   1   6   95.64   42.18
  -3  -1  -6  172.12   74.92
  -3   1  -6  203.44   63.52
  -3   1  -6  143.18   60.74
   3  -1   6   87.91   36.18
   3  -1   6  106.64   44.08
  -3  -1  -7 1284.62  150.08
  -3   1  -7 1405.12  173.05
   3   1   7 1394.51  125.85
   3  -1   7 1498.22  154.49
   3   1   7 1514.35  187.81
   3  -1   7 1522.57  177.50
  -3   1  -7 1469.20  195.68
  -3  -1  -7 1454.32  216.79
   3   1   7 1633.23  174.76
   3  -1   8  227.04   61.39
   3  -1   8  217.06   75.97
   3   1   8  257.32   72.94
  -3  -1  -8  176.73   96.91
   3   1   8  219.06   78.58
  -3   1  -8  120.05   61.08
  -3   1  -9  764.19  155.29
   3  -1   9  533.92  126.78
   3   1   9  575.53  129.52
  -3  -1  -9  727.30  157.86
   3  -1   9  636.99  108.00
   3   1   9  604.11  119.00
   3  -1  10  105.72   58.27
   3   1  10  110.02   52.14
   3  -1  10  142.77   58.88
   3   1  10  151.25   71.95
  -3   1 -10  147.33   85.11
  -3  -1 -10  117.31   68.66
   3   1  11   -1.77    5.04
   3   1  11   -4.25   11.43
  -3  -1 -11   49.41   57.85
  -3   1 -11   29.19   27.91
   3  -1  11    2.01   18.02
   3   1  12   71.38   29.69
   3   1  12  133.13   68.41
   3  -1  12  100.25   31.35
   3  -1  12  115.13   70.12
   3   1  12  125.34   65.01
  -3  -1 -12    5.51   10.38
  -3   1 -12   19.22   38.88
  -3   1 -13   65.24   79.57
   3   1  13  107.27   37.76
   3  -1  13   96.23   34.29
   3   1  13  114.30   29.83
   3  -1  13  164.82   83.30
  -3  -1 -13  -23.34   62.34
   3   1  13  173.04   83.27
   3   1  14   65.77   24.12
   3  -1  14   53.15   55.06
   3   1  14   80.84   75.93
  -3  -1 -14   56.82   82.58
   3   1  14   63.47   26.86
  -3   1 -14   33.49   56.75
   3  -1  14   92.27   39.44
  -3  -1 -15   46.48   51.46
  -3   1 -15  116.27   86.69
   3   1  15  136.99   34.42
   3  -1  15  114.24   78.04
   3   1  15  212.21   57.21
   3   1  15  122.11   87.67
   3  -1  15  164.56   44.53
   3   1  16   28.61   25.81
   3   1  16   98.59   30.92
  -3   1 -16  112.50   86.41
   3  -1  16   98.30   30.71
   3  -1  17  161.52   43.98
   3  -1  17  125.76   46.90
   3   1  17  131.46   42.22
   3   1  17  119.60   32.01
   3   1  18   13.26   24.26
   3   1  18   30.79   27.73
   3  -1  18   58.69   28.19
   3  -1  18   15.04   27.52
   3   1  19   24.01   21.80
   3  -1  19   27.21   27.62
   3   1  20   38.54   19.43
   3  -1  20    3.66   19.87
   3   1  21   90.99   38.19
   3  -1  21  124.46   47.47
   3  -1  22    7.06    8.27
   3   1  22   22.42   14.97
   3  -1  23   12.55   13.07
  -3   2  25   11.13    4.87
  -3   2  24  210.62   49.50
  -3  -2  24  151.57   34.07
  -3  -2  23   15.12   11.88
  -3   2  23    6.89    5.78
  -3   2  22   24.67   18.07
  -3  -2  22    7.47   19.42
  -3  -2  22   23.45   22.39
  -3  -2  21   48.74   34.19
  -3   2  21   49.65   25.09
  -3   2  20   64.43   21.80
  -3  -2  20   69.00   33.57
  -3  -2  19  136.74   39.93
  -3   2  19  177.29   54.09
  -3   2  18  405.33   72.68
  -3   2  18  463.53   87.81
  -3  -2  18  391.11   78.42
   3   2 -18  536.42  228.10
   3  -2 -17   97.69  104.18
  -3   2  17  123.78   42.00
  -3   2  17  140.62   94.03
   3   2 -17   19.10   46.58
  -3  -2  17  174.67  108.06
  -3  -2  17   35.59   11.27
  -3   2  16  216.97   49.27
   3  -2 -16   93.06   53.88
  -3  -2  16  137.44   53.29
   3   2 -16  127.17  132.90
  -3  -2  16  207.73  112.01
   3  -2 -16  148.18  125.03
  -3   2  16  292.48  136.79
  -3   2  15   32.69   13.12
   3   2 -15  -45.49   87.64
  -3   2  15   34.40   35.61
  -3  -2  15  -18.99   24.35
   3  -2 -15  -16.20   28.32
  -3  -2  15   62.35   55.29
   3  -2 -15  -21.01   68.43
  -3  -2  14   13.68   30.03
  -3  -2  14   12.36   15.10
   3   2 -14   61.98   71.83
  -3   2  14  -13.62   41.45
  -3   2  14    0.99   14.06
   3  -2 -14   49.35   68.70
   3   2 -13  246.09  145.55
  -3   2  13  103.64   64.83
   3  -2 -13  207.32  106.97
  -3  -2  13   82.38   58.30
  -3  -2  12  120.77  120.24
   3   2 -12   83.20   71.33
  -3   2  12   64.95   42.05
   3  -2 -12   98.20   67.95
  -3   2  11 1189.93  206.41
  -3  -2  11 1358.76  234.61
   3  -2 -11  789.08  175.56
   3   2 -11 1012.40  194.30
  -3  -2  10  711.03  173.83
   3   2 -10  767.77  166.97
  -3   2  10  759.86  153.70
   3  -2 -10  550.77  135.70
   3  -2  -9 2464.47  325.46
   3   2  -9 1978.14  317.80
   3   2  -8   13.51    8.08
  -3   2   8   16.12   18.47
   3   2  -8  -32.03   38.57
  -3  -2   8  -10.79   17.06
   3   2  -7   58.55   25.60
  -3   2   7   65.35   33.21
  -3  -2   7   15.18    4.39
   3   2  -7  -37.63   51.86
  -3   2   7   25.64   19.00
   3  -2  -7    7.84   25.38
   3   2  -6  986.48  112.23
  -3  -2   6 1146.23  111.04
  -3   2   6 1211.21   96.76
  -3   2   6 1113.80  139.74
  -3   2   5  486.37   80.37
  -3  -2   5  741.38  101.64
   3   2  -5  505.33   75.08
   3  -2  -4  553.23   89.11
   3   2  -4  521.41   72.33
   3   2  -4  422.60   77.34
  -3  -2   4  462.70   67.95
   3  -2  -3  234.65   64.32
   3   2  -3  150.20   42.65
  -3  -2   3  139.61   47.71
   3   2  -3  203.31   50.13
   3  -2  -2  461.96   80.16
   3   2  -2  354.70   58.65
   3   2  -2  424.97   67.00
   3   2  -1   32.58   20.89
   3  -2  -1   45.49   40.29
   3   2   0  208.46   48.74
   3  -2   0  221.01   51.81
   3  -2   1  269.31   50.95
   3   2   1  262.57   56.22
   3  -2   1  251.50   50.66
  -3  -2  -1  186.17   61.42
   3  -2   2  701.69   77.16
   3  -2   2  742.76   78.28
  -3  -2  -2  899.50  104.04
   3   2   2  752.52   99.84
   3  -2   3  694.23   68.12
   3   2   3  749.65  101.54
   3  -2   3  841.84   83.61
  -3  -2  -3  746.52  113.03
   3   2   3  769.13  104.07
   3  -2   3  822.17   90.90
   3  -2   4 1316.33  113.27
   3  -2   4 1254.28  120.46
   3   2   4 1207.86  142.50
  -3  -2  -4 1270.65  135.67
   3   2   4 1360.30  143.42
   3  -2   4 1040.38   76.92
   3   2   5 1428.59  166.62
   3  -2   5 1732.31  140.58
   3  -2   5 1656.85  150.29
   3   2   5 1599.08  171.47
  -3  -2  -5 1448.43  146.14
   3   2   6  684.57  110.74
   3  -2   6  697.22   91.74
  -3   2  -6  908.32  142.34
   3   2   6  662.18  117.27
  -3  -2  -6  895.52  144.37
  -3   2  -6  832.35  130.92
  -3  -2  -6  822.88  106.42
   3  -2   6  629.37  100.28
   3  -2   7  107.34   42.73
   3  -2   7   55.44   38.68
   3   2   7   74.61   50.73
   3   2   7   67.76   41.66
  -3  -2  -7   76.61   57.37
  -3   2  -7   72.05   60.94
  -3  -2  -7   90.84   78.20
  -3   2  -7   38.63   66.03
   3   2   8  101.94   45.90
  -3   2  -8  -32.88   51.29
   3  -2   8   98.04   44.58
   3   2   8  105.75   50.40
   3  -2   8  127.76   46.86
   3  -2   9  404.97   81.08
  -3   2  -9  110.64   50.20
   3  -2   9  365.18   97.93
   3   2   9  349.51  102.50
   3   2   9  327.28   95.43
   3   2  10 1352.65  196.66
  -3  -2 -10  987.96  211.48
   3   2  10 1421.58  221.25
   3  -2  10 1472.77  211.98
  -3   2 -10 1051.21  206.26
   3   2  11  640.25  140.82
  -3  -2 -11  386.57  139.66
   3   2  11  647.41  156.35
  -3   2 -11  364.25  127.17
   3  -2  11  675.03  148.71
   3  -2  12  677.51   84.83
  -3  -2 -12  748.26  202.13
   3  -2  12  559.40  142.30
   3   2  12  571.84  156.39
  -3   2 -12  637.72  176.48
   3   2  12  625.89  139.88
   3   2  12  701.92   75.55
  -3   2 -13  161.33  101.79
   3  -2  13  170.23   41.93
   3   2  13  133.99   46.85
   3   2  13   65.16   65.22
  -3  -2 -13   92.06   47.50
   3   2  13   72.51   24.32
   3   2  13  104.38   31.94
   3  -2  13   50.75   43.32
   3   2  14   30.22    6.95
  -3  -2 -14   70.42  108.96
   3   2  14    3.31    8.27
   3  -2  14    6.79   26.52
  -3   2 -14   90.64   83.42
   3  -2  14   55.52   31.08
   3   2  14   -0.29    8.86
  -3  -2 -15  -33.02   52.83
   3   2  15    2.22   12.15
   3   2  15   11.30   47.86
  -3   2 -15   25.60   11.65
   3   2  15   12.14   17.41
   3  -2  15   12.01   19.60
   3   2  16   20.16   12.94
   3  -2  16   20.88   15.39
   3  -2  16   32.94   14.75
   3   2  16    2.17   21.71
   3  -2  17   89.55   26.64
   3  -2  17  115.19   50.74
   3   2  17  138.98   37.81
   3   2  17  102.45   20.40
   3  -2  18  247.15   79.39
   3   2  18  308.18   58.77
   3  -2  18  333.44   66.69
   3   2  18  250.65   72.44
   3   2  18  354.23   58.98
   3   2  19   67.79   35.15
   3  -2  19   71.98   55.42
   3   2  19  103.25   30.27
   3   2  20   78.65   36.93
   3  -2  20  130.51   56.66
   3  -2  21   -4.79   19.48
   3   2  21   30.37   30.32
   3  -2  22   -1.23    8.98
   3   2  22   19.00   16.07
   3  -2  23    1.64    6.20
  -3   3  25   14.14    8.55
  -3  -3  24   19.59   19.54
  -3   3  24   37.59   21.66
  -3   3  24   14.09   12.57
  -3  -3  23   22.93   19.54
  -3   3  23   -0.93   10.86
  -3  -3  22  112.01   37.86
  -3   3  22  122.17   36.08
  -3  -3  22  193.57   56.99
  -3  -3  21   67.98   24.80
  -3  -3  21  119.66   52.35
  -3   3  21   92.97   33.20
  -3  -3  20  111.70   46.45
  -3   3  20   97.22   33.10
  -3  -3  19  -63.27   40.10
  -3   3  19   -9.16   14.90
  -3   3  19  -55.25   45.23
  -3   3  18   19.16   24.22
  -3  -3  18   22.86   34.75
   3  -3 -17  -17.27   31.10
  -3   3  17  -14.37   45.08
  -3   3  17   14.46   22.03
  -3  -3  17    1.49   12.00
   3   3 -17  -20.48   43.45
   3  -3 -17  -44.24   79.47
  -3  -3  17   20.85   54.19
  -3   3  16  517.56   77.76
   3   3 -16  669.57  223.55
  -3  -3  16  539.67   89.66
  -3  -3  16  394.17  183.54
  -3   3  16  489.94  175.04
   3  -3 -16  893.76  291.67
   3  -3 -16  817.84  165.70
  -3  -3  15   32.10   65.89
   3  -3 -15   -3.93   20.72
  -3   3  15   13.40   15.71
   3  -3 -15  -42.45   95.79
  -3  -3  15  -29.75   29.68
   3   3 -15   13.66   16.45
  -3   3  15   -5.87   40.58
  -3   3  14  377.77   61.30
  -3   3  14  383.23  147.56
  -3  -3  14  303.56   58.00
   3  -3 -14  403.77  108.59
   3  -3 -14  359.32  143.42
  -3  -3  14  388.23  151.17
  -3  -3  13  192.25  100.83
   3   3 -13   75.28   73.94
  -3   3  13  136.27   76.19
   3  -3 -13   70.99   76.10
  -3   3  12  352.95  123.20
   3   3 -12  111.70   52.91
   3  -3 -12  104.23   53.92
  -3  -3  12  354.11  136.39
   3   3 -11  -50.93   71.39
  -3   3  11  -20.77   42.95
   3  -3 -11  -76.65   84.02
  -3  -3  11  -13.71   23.76
   3   3 -10  183.13   38.19
  -3  -3  10  259.55  101.34
   3  -3 -10  263.16   52.48
  -3   3  10  239.05   91.29
  -3  -3   9  123.35   56.74
  -3  -3   9   96.47   60.73
  -3   3   9  115.75   55.24
   3   3  -9  -95.40   23.89
   3  -3  -9  252.28  136.98
   3  -3  -8 2015.85  212.64
  -3   3   8 1450.02   93.49
  -3   3   8 1749.84  194.68
   3   3  -8 1730.46  208.10
   3   3  -8 1560.95  131.23
  -3  -3   8 1676.86  169.21
   3   3  -7   30.30   21.81
   3  -3  -7   60.12   59.76
  -3   3   7   21.60   23.53
  -3  -3   7   37.41   17.61
   3   3  -7   61.09   46.66
   3   3  -6 1546.59  133.08
  -3  -3   6 1365.23  142.01
   3  -3  -6 1376.42  184.24
  -3   3   6 1463.10  159.11
   3  -3  -5  176.01   78.86
  -3   3   5  299.47   62.67
   3   3  -5  361.17   58.38
  -3  -3   5  182.85   58.52
   3   3  -4   14.30   32.92
  -3  -3   4   71.55   57.16
   3   3  -3   22.88   19.52
   3   3  -3   -4.68   10.19
  -3  -3   3   21.66   18.02
   3  -3  -2  129.29   53.76
   3  -3  -2   70.83   42.17
   3   3  -2  106.06   36.39
   3   3  -1  253.79   48.91
   3  -3  -1  263.27   70.86
   3   3   0 1709.41  140.13
   3  -3   0 1856.61  153.51
  -3  -3  -1 3690.73  220.80
   3   3   1 3754.88  216.06
   3  -3   1 3671.14  201.76
   3   3   2 2398.02  180.52
   3  -3   2 2459.40  155.34
   3  -3   2 2014.32  139.69
  -3  -3  -3  713.98  108.99
   3  -3   3  484.75   65.32
   3   3   3  671.69  103.23
   3  -3   3  743.53   77.95
   3   3   3  632.31   97.64
   3  -3   4 1408.63  109.93
  -3   3  -4 1334.60   84.56
   3   3   4 1275.93  152.16
   3  -3   4 1409.26  123.95
   3   3   4 1305.46  155.88
   3  -3   5  132.59   42.41
   3   3   5  109.92   42.27
   3   3   5  108.99   35.18
  -3  -3  -5  146.31   65.47
   3  -3   5  150.75   37.26
  -3   3  -6 1333.95  164.70
   3  -3   6 2117.07  179.68
   3   3   6 1786.28  205.98
   3   3   6 2028.67  205.29
   3  -3   6 2153.67  153.29
  -3  -3  -6 1354.30  182.06
  -3  -3  -6 1322.78  137.48
   3   3   7  328.18   93.83
   3  -3   7  384.52   86.98
   3   3   7  364.93  106.06
  -3  -3  -7  221.18   48.01
  -3   3  -7  219.97   72.66
   3  -3   7  405.45   66.44
  -3  -3  -7  175.96   34.35
   3  -3   8  987.62  113.60
  -3   3  -8 1166.19  175.85
   3   3   8  880.72  160.01
  -3  -3  -8 1252.33  221.44
   3  -3   8  895.02  140.12
   3   3   8  765.55  148.95
  -3   3  -9   19.44   37.11
   3   3   9   62.74   51.30
   3  -3   9   47.46   27.09
  -3  -3  -9    4.50   36.28
   3   3   9   64.40   36.27
   3  -3  10  152.48   70.02
   3   3  10  113.55   62.46
  -3  -3 -10  373.88  137.97
  -3   3 -10  438.43  129.00
   3   3  10  139.85   65.38
  -3   3 -11   32.68   27.38
   3   3  11   -0.57   30.01
   3   3  11   10.49   31.07
   3  -3  11    9.64    9.87
  -3  -3 -11    8.98   39.95
   3  -3  12  128.91   63.18
   3  -3  12   98.02   33.96
   3   3  12  123.41   65.68
   3   3  12  138.76   83.00
   3   3  12  155.88   38.11
  -3   3 -12   10.78   25.85
   3   3  12   38.26   24.10
  -3  -3 -12   40.57   54.72
   3   3  13   10.88   13.78
   3   3  13   52.81   44.34
  -3  -3 -13  -46.14   80.84
   3  -3  13   13.52   16.62
  -3   3 -13   21.88   41.46
   3   3  13   26.24   24.85
   3   3  13   24.08    7.69
   3  -3  14  321.50   72.86
   3   3  14  206.13   56.68
   3   3  14  336.50  139.40
   3   3  14  298.82   54.70
   3   3  14  335.83   59.10
  -3   3 -14  167.77   96.29
  -3  -3 -14  151.28  102.12
   3  -3  14  277.16   58.64
   3   3  15  193.82   43.77
  -3  -3 -15  147.69   94.28
   3  -3  15  211.26   52.62
   3   3  15  205.98  107.06
   3  -3  15  193.00   60.65
   3   3  15  204.13   44.41
  -3   3 -15  131.46  100.25
   3   3  16  359.84   64.60
   3  -3  16  230.70   53.82
   3   3  16  295.16   54.57
   3  -3  16  278.10   77.58
   3   3  17    0.39    7.63
   3  -3  17    5.07   24.67
   3  -3  17  -12.04   21.44
   3   3  17  -11.71   10.01
   3   3  18   40.57   22.05
   3  -3  18    8.06   14.42
   3   3  18   11.77    9.87
   3   3  19   -0.49    3.68
   3  -3  19   -1.91   22.30
   3   3  19   31.59   26.93
   3   3  20  109.86   44.14
   3  -3  20  132.90   41.95
   3   3  21   20.75   19.80
   3  -3  21   52.36   31.95
   3   3  22  128.41   35.28
   3  -3  22  215.86   49.21
  -3   4  24   95.48   26.15
  -3  -4  24  111.43   29.88
  -3  -4  23   -0.04   15.09
  -3   4  23  -10.49   10.56
  -3  -4  22    2.40   19.45
  -3  -4  22   -3.46   18.10
  -3   4  22   -0.58   19.36
  -3   4  21   14.29   25.94
  -3  -4  21  -16.02   18.29
  -3  -4  21   -2.24   25.52
  -3   4  20  219.19   57.23
  -3  -4  20  113.43   30.90
  -3  -4  20  142.45   56.67
  -3   4  19   20.06   24.90
  -3   4  19  -11.58   23.31
  -3  -4  19  -22.63   27.80
  -3  -4  18  470.56   79.80
  -3   4  18  633.74   88.70
  -3  -4  17   80.40   42.48
  -3  -4  17   49.82   71.13
   3  -4 -17   35.80   36.86
   3  -4 -17   47.07   48.53
  -3   4  17   34.79   38.65
  -3   4  17   64.69   28.82
   3  -4 -16   20.28   17.39
  -3   4  16  224.50   52.38
  -3  -4  16  196.29  113.87
  -3  -4  16   61.84   23.38
  -3   4  16  263.38  127.56
   3  -4 -16  107.28   94.22
   3   4 -16   68.77   60.58
  -3  -4  15   68.72  101.92
   3  -4 -15   -7.11   78.09
  -3   4  15   18.29   13.91
  -3  -4  15  -24.37   41.84
  -3   4  15   39.36   45.86
   3  -4 -15   32.31   47.14
  -3  -4  14   41.24   45.71
   3  -4 -14  134.35   74.84
  -3   4  14   16.16   14.74
  -3   4  14   26.51   40.35
  -3  -4  14   89.44   37.93
   3  -4 -14   89.51   74.69
   3  -4 -13  142.98  114.10
  -3   4  13   86.55   66.07
  -3  -4  13   72.05   44.18
   3   4 -13  176.36  108.84
  -3   4  12  804.16  172.26
   3   4 -12 1051.69  228.20
  -3  -4  12  721.80  195.96
   3  -4 -12 1126.39  239.41
  -3   4  11   26.42   32.88
   3   4 -11   38.58   53.64
   3  -4 -11   -7.27   38.34
  -3  -4  11   -2.94   21.65
   3  -4 -10 1522.47  259.61
  -3  -4  10 1088.11  209.04
  -3   4  10  876.58  162.58
   3   4 -10 1742.42  275.64
  -3  -4   9   31.70   35.48
  -3  -4   9   18.90   47.60
  -3   4   9   23.56   36.09
   3   4  -9  110.74   82.02
   3   4  -8   21.24   24.55
  -3   4   8   24.23   27.83
  -3  -4   8   96.49   70.25
   3   4  -7   44.75   11.86
  -3  -4   7   74.66   30.24
   3   4  -7   99.24   44.74
   3  -4  -7   88.12   37.17
  -3   4   7   60.81   33.92
   3  -4  -6  650.05  117.43
  -3  -4   6  612.16  103.45
  -3  -4   5   41.55   21.09
   3   4  -5   49.55   21.04
   3  -4  -5   49.08   25.63
   3   4  -5   -8.40   16.23
  -3   4   5   -6.06   18.34
   3   4  -4 3285.97  193.79
  -3   4   4 3129.35  190.62
   3  -4  -4 3006.10  227.69
  -3  -4   4 3550.23  227.62
   3   4  -3  136.89   36.58
  -3   4   3  149.46   35.10
  -3   4   2 1139.29   90.20
   3   4  -2 1057.71  105.19
   3   4  -1   -4.23    8.93
   3   4   0  372.15   66.49
  -3  -4  -1   88.98   71.77
  -3   4  -1   56.83   13.63
   3   4   1   81.89   31.51
  -3  -4  -2  381.99  104.61
   3   4   2  166.17   57.17
   3   4   3  -20.51   11.31
  -3  -4  -3   53.34   45.81
   3  -4   4 1804.39  128.84
  -3   4  -4 1883.90  116.52
   3  -4   4 1817.13  132.25
   3   4   4 1660.84  179.39
  -3  -4  -4 1631.34  161.31
   3   4   4 1701.17  172.04
   3  -4   5   10.04    4.43
   3   4   5    6.58   16.17
   3   4   5    5.99   16.95
  -3   4  -5   12.09    7.94
   3  -4   5   15.84   12.24
  -3   4  -5    4.29   18.33
  -3  -4  -5    2.96   16.58
  -3  -4  -6  688.53  135.23
   3   4   6  315.71   87.52
   3  -4   6  305.29   52.12
   3  -4   6  319.70   67.04
   3   4   6  286.44   83.73
  -3   4  -6  611.21  114.09
  -3  -4  -6  681.72  110.10
   3   4   7   61.84   43.73
  -3  -4  -7   66.13   40.60
   3  -4   7   64.90   31.38
  -3   4  -7  101.10   60.14
   3  -4   7   71.47   25.21
   3   4   7   54.79   41.12
  -3  -4  -7  151.59   80.46
   3   4   8  331.67   94.03
   3  -4   8  427.44   91.93
  -3  -4  -8  429.29  204.68
  -3   4  -8  189.77   88.15
   3   4   8  376.92  106.46
  -3  -4  -9   34.97   37.22
   3   4   9   20.39   23.88
   3   4   9   27.14   26.89
  -3   4  -9   38.22   27.96
   3  -4   9   85.27   40.71
   3   4  10 1341.41  221.73
   3  -4  10 1457.05  195.11
  -3   4 -10  640.44  157.43
  -3  -4 -10  735.15  190.42
   3   4  10 1097.96  201.86
   3   4  11   54.39   46.84
   3   4  11   27.44   34.51
  -3   4 -11   13.31   34.89
   3  -4  11   38.83   31.85
  -3  -4 -11    4.92   27.57
   3   4  12  565.18  101.27
  -3  -4 -12  457.43  156.29
   3   4  12  321.64  104.22
   3   4  12  399.80  136.47
  -3   4 -12  454.02  142.72
   3  -4  12  473.77   81.12
   3  -4  12  434.31   66.10
   3   4  12  431.85   56.65
   3   4  13   27.42   17.62
   3  -4  13   21.01   19.56
   3   4  13   13.01   23.01
  -3  -4 -13   -8.97   19.28
  -3   4 -13   -8.79   40.56
   3  -4  13    2.89    7.58
   3   4  13   10.42   13.28
   3   4  13  -11.76   24.45
   3   4  14  -22.16   50.28
   3   4  14   90.07   27.67
   3   4  14   25.55   13.54
   3   4  14  157.70   57.69
   3  -4  14  104.81   54.99
   3   4  14   22.61   29.26
  -3  -4 -14  189.97  120.52
   3  -4  14   93.48   39.42
   3   4  15   91.09   32.67
   3   4  15   85.79   78.00
   3   4  15   53.28   20.57
  -3  -4 -15   47.96   59.18
   3  -4  15  107.51   39.87
   3  -4  15   78.17   46.54
   3   4  16  210.35   49.40
   3  -4  16  136.42   26.03
   3  -4  16  141.73   53.02
   3   4  16  121.93   31.05
   3   4  17   -8.83   12.39
   3  -4  17   -0.76   10.29
   3   4  17    2.07   17.05
   3  -4  17   40.35   41.86
   3   4  18  142.73   38.31
   3  -4  18  135.49   45.35
   3  -4  18   97.54   60.45
   3  -4  19   18.81   32.36
   3   4  19   26.44   19.46
   3   4  19   28.79   23.75
   3  -4  20  113.82   42.43
   3   4  20  175.47   39.03
   3   4  20   63.26   33.87
   3   4  21  -15.96   22.19
   3  -4  21   12.95   26.88
   3  -4  22    1.04   13.86
   3   4  22    5.79   10.40
  -3   5  24    8.84    9.08
  -3  -5  24   27.11   17.31
  -3   5  24   12.90    6.57
  -3   5  23   48.12   23.34
  -3  -5  23   65.58   26.43
  -3   5  22   64.39   26.26
  -3  -5  22   32.79   18.28
  -3  -5  22   98.54   34.78
  -3  -5  21   -5.56   11.29
  -3   5  21   29.36   30.27
  -3  -5  21   38.92   37.33
  -3   5  20  257.81   54.74
  -3  -5  20  153.57   50.51
  -3  -5  20  237.98   68.95
  -3   5  20  178.14   54.28
  -3  -5  19   62.40   37.49
  -3  -5  19   76.48   44.99
  -3   5  19   50.27   26.34
   3  -5 -18   23.48   23.48
  -3   5  18    3.66   16.53
  -3  -5  18  -27.93   33.31
  -3   5  17   22.41   20.53
  -3  -5  17   11.34   20.76
   3  -5 -17  116.38  112.09
   3  -5 -17   79.13   87.69
  -3  -5  16  339.51   77.75
  -3   5  16  221.37  108.02
   3  -5 -16  448.95  200.95
  -3   5  16  234.96   53.71
   3  -5 -16  435.88  127.78
  -3  -5  16  169.13  104.66
  -3  -5  15  916.17  117.84
  -3   5  15  405.27   65.64
  -3  -5  15  343.26  156.26
   3  -5 -15  477.27  150.32
   3  -5 -15  492.69  212.98
  -3   5  15  375.57  136.58
   3   5 -15  439.62  177.96
  -3   5  14 1091.87  218.22
  -3   5  14 1035.55  100.55
  -3  -5  14 1079.30  257.98
   3  -5 -14  713.63  224.31
   3  -5 -14  705.00  157.69
  -3  -5  14  683.03   93.75
   3   5 -14  593.47  177.58
  -3   5  13  263.96   48.63
  -3   5  13  189.26   89.46
  -3  -5  13  220.58  110.98
   3  -5 -13   97.63   94.83
  -3  -5  12  541.04  172.27
  -3   5  12  475.86  127.43
   3  -5 -12  230.00  109.09
  -3   5  11    4.33    7.75
  -3  -5  11   -7.54   33.87
   3  -5 -11   53.58   53.58
  -3   5  11    4.17    7.92
  -3  -5  10   75.82   47.14
  -3  -5  10    7.57   15.57
   3  -5 -10    6.22   89.86
  -3   5  10   17.20   16.23
   3   5  -9  258.46   72.43
  -3   5   9  133.33   55.37
  -3  -5   9  186.33   93.20
  -3  -5   9  311.47   83.83
   3  -5  -9  260.42   31.69
   3   5  -8 1101.11  190.55
  -3   5   8  687.80  127.11
  -3  -5   8  788.57  142.44
   3   5  -8  698.07   85.90
   3  -5  -8 1022.50  185.01
  -3  -5   7 1942.99  193.73
   3  -5  -7 2602.14  243.78
   3   5  -7 1417.38  173.90
   3   5  -7 2057.03  153.56
  -3   5   7 1990.35  196.23
   3  -5  -6  982.99  150.91
   3   5  -6  884.60  115.44
  -3   5   6 1176.74  141.64
   3   5  -6 1270.80  123.25
  -3  -5   6  906.13  135.68
  -3  -5   5  901.51  137.05
   3  -5  -5  874.30  132.16
  -3   5   5  920.18  113.54
   3   5  -5  778.13   99.50
  -3  -5   4  581.91  105.27
  -3   5   4  660.18   91.48
   3   5  -4  512.79   79.86
   3  -5  -4  502.71   94.79
   3   5  -3   28.49   13.63
  -3   5   3   33.04   11.76
   3   5  -2  901.35   98.82
  -3   5   2  978.30   84.06
  -3   5   1 1542.79   83.80
   3   5  -1 1655.25  134.95
   3   5   0 1943.37  160.38
  -3  -5  -1  192.18   78.33
   3   5   1   56.01   22.31
  -3  -5  -2 1124.43  134.36
   3   5   2  622.04   97.89
  -3   5  -3   57.11   24.54
   3   5   3   50.73   34.40
  -3  -5  -3  143.40   39.22
  -3   5  -4   23.66   15.24
   3   5   4   46.39   41.05
   3   5   4   34.37   15.89
  -3  -5  -4   54.91   31.67
   3   5   5   19.59   26.21
   3   5   5    2.41   12.93
  -3  -5  -5   25.06   16.66
  -3   5  -5   19.04   11.17
  -3   5  -5   18.60   11.45
   3  -5   5   51.29   21.56
  -3  -5  -6 1059.21  217.27
   3   5   6 1379.21  196.34
   3  -5   6 1472.91  138.75
  -3   5  -6  613.82  105.24
  -3  -5  -6  721.47  111.61
   3   5   6 1384.55  187.11
   3   5   7 1048.90  159.27
  -3   5  -7  758.17  122.76
   3  -5   7 1024.20  123.90
   3   5   7  978.95  174.46
  -3  -5  -7 1030.57  175.03
  -3  -5  -7  902.09  124.86
   3   5   8 1660.66  210.87
  -3  -5  -8 1493.21  237.91
  -3   5  -8 1320.57  184.89
   3  -5   8 1624.87  176.34
   3   5   8 1556.43  223.27
   3   5   9  781.42  153.85
   3  -5   9  634.90  115.28
   3   5   9  676.90  155.74
  -3  -5  -9  851.32  199.18
  -3   5  -9  763.30  152.06
  -3   5 -10  116.90   71.13
  -3  -5 -10  101.20   66.29
   3   5  10   36.38   36.71
   3   5  10   69.34   50.26
   3  -5  11   19.22   13.06
   3   5  11  -10.19   39.87
   3   5  11   21.58   39.11
   3  -5  11   15.74   31.23
  -3   5 -11   21.44   28.40
  -3  -5 -11   46.23   21.91
   3  -5  12    4.04   11.00
  -3  -5 -12   15.94   18.25
   3   5  12   20.22   32.77
   3  -5  12   13.38   21.62
   3   5  12   33.81   48.56
   3   5  12   35.83   41.66
  -3   5 -12   19.74   28.24
   3  -5  13   84.93   32.94
   3   5  13  110.61   49.33
   3   5  13   80.22   58.12
  -3  -5 -13   99.75   90.63
   3  -5  13  106.27   48.12
   3   5  13  100.62   71.38
  -3  -5 -14  259.33  137.05
   3   5  14  568.88  155.40
   3   5  14  645.52  195.44
   3  -5  14  548.17   85.46
   3  -5  14  556.83   92.41
   3   5  14  458.95   96.72
  -3  -5 -15   46.92   55.17
   3  -5  15  107.10   47.77
   3   5  15  151.83   42.96
   3  -5  15  104.00   28.95
   3  -5  16  230.26   66.58
   3   5  16  219.28   49.65
   3  -5  16  236.34   67.60
   3  -5  17   63.67   43.03
   3   5  17   53.97   24.78
   3  -5  17   25.73   39.16
   3  -5  18   53.85   42.32
   3  -5  18    9.01   33.68
   3   5  18   -8.37   11.49
   3  -5  19  -14.82   37.82
   3   5  19   22.45   16.62
   3   5  19   21.08   26.68
   3   5  19  -10.39    8.53
   3   5  20   25.27   21.23
   3  -5  20   46.49    9.08
   3  -5  21   41.19   33.87
   3   5  21   14.07   15.01
   3   5  22   54.51   23.25
   3  -5  22  140.90   38.85
  -3   6  24    6.74    5.77
  -3   6  24   27.42   14.45
  -3   6  23   -3.29   16.26
  -3  -6  23   -2.78   14.20
  -3   6  22   58.71   24.67
  -3  -6  22   31.73   21.47
  -3  -6  21   94.49   29.31
  -3   6  21  166.76   52.39
  -3  -6  21  104.14   42.11
  -3  -6  20   23.86   20.63
  -3   6  20   -4.76   20.74
  -3   6  20   26.44   18.01
  -3  -6  20   24.26   14.53
  -3  -6  19  236.33   59.62
  -3   6  19  368.91   69.02
  -3  -6  19  345.79   77.20
   3  -6 -18   58.11   46.95
  -3   6  18  176.79   46.60
  -3  -6  18  180.63   70.66
  -3  -6  18  188.47   65.32
  -3   6  17  313.18   61.35
  -3  -6  17  165.62   48.68
   3  -6 -17  191.98  146.09
   3  -6 -17  175.34   85.63
   3  -6 -16  -17.95   29.69
  -3   6  16   16.51    7.94
  -3   6  16   52.12   51.29
   3  -6 -16  -41.82   93.73
  -3  -6  16  -53.30   39.04
  -3   6  15  124.28   39.79
   3  -6 -15  -29.56   43.05
  -3  -6  15   30.91   43.00
  -3   6  15  149.52   98.58
  -3  -6  15  135.20   91.93
   3  -6 -15  -40.06   65.72
   3  -6 -14  116.88   74.20
  -3  -6  14   40.43   17.91
  -3  -6  14   30.07   49.22
  -3   6  14    1.39   15.14
  -3   6  14   15.46   12.88
   3  -6 -14   59.34   36.58
  -3   6  13  670.18   76.47
  -3  -6  13  567.95  176.49
  -3   6  13  532.89  144.82
   3   6 -13  867.75  194.37
   3  -6 -13  989.41  260.23
   3  -6 -13 1166.68  204.18
   3   6 -12  312.20  112.09
  -3   6  12  366.12  106.63
  -3  -6  12  360.72  135.37
  -3   6  12  320.63  110.54
   3  -6 -12  423.80  142.88
  -3  -6  11 1435.23  258.55
  -3   6  11 1145.56  187.04
   3  -6 -11 1331.38  261.98
   3   6 -11 1198.46  202.30
  -3   6  11 1183.80  182.00
   3  -6 -10  535.76  132.73
  -3  -6  10  379.51  107.77
  -3   6  10  733.10  137.64
  -3  -6  10  742.56  189.04
   3   6 -10  433.74  109.93
  -3   6  10  713.88  142.98
  -3  -6   9  509.79  142.22
  -3  -6   9  501.05  147.80
  -3   6   9  548.94  122.21
   3  -6  -9  676.49  195.41
   3   6  -9  622.04  137.69
  -3   6   8  398.83  102.10
   3   6  -8  642.13  119.28
  -3  -6   8  229.28  101.55
   3   6  -8  388.58   64.12
   3  -6  -8  485.13  131.40
  -3  -6   7  370.66  124.21
  -3   6   7   67.36   47.08
   3  -6  -7  482.44  157.92
  -3  -6   7  268.68  105.43
   3   6  -7   78.02   30.89
   3   6  -6  175.16   48.29
   3  -6  -6  182.09   68.20
  -3   6   6  194.71   56.46
  -3  -6   6   89.56   54.34
   3   6  -6  130.22   36.15
  -3  -6   5 2482.88  254.26
  -3   6   5 2375.01  190.89
   3  -6  -5 2602.03  243.85
  -3   6   4  270.56   56.36
   3   6  -4  215.71   51.28
  -3  -6   4  206.45   75.47
   3  -6  -4  239.24   64.08
   3   6  -3 2248.43  156.59
  -3  -6   3 2563.69  236.19
  -3   6   3 2189.39  149.67
   3  -6  -3 2449.08  207.75
  -3   6   2   26.85   11.74
  -3  -6   2   37.17   19.75
   3   6  -2   31.40   20.24
   3  -6  -2   16.97   28.68
  -3   6   1  533.42   47.65
   3   6  -1  597.23   83.42
   3   6   0   50.05   19.63
  -3  -6   0    7.49   24.95
  -3  -6  -1  204.32   64.19
   3   6   1  113.45   44.61
  -3  -6  -2   33.47   28.97
  -3   6  -2  207.82   56.42
   3   6   2  185.16   53.87
  -3   6  -3 1090.74  126.07
  -3  -6  -3 1307.23  172.34
   3   6   3  924.36  126.53
  -3   6  -4  527.08   76.62
   3   6   4  457.99   93.12
  -3   6  -4  530.45   80.68
  -3  -6  -4  722.78  115.84
  -3  -6  -5 3035.68  259.26
  -3   6  -5 2184.86  147.80
  -3   6  -5 2413.64  185.11
   3   6   5 1871.83  209.81
  -3  -6  -5 3012.05  306.67
   3   6   5 2049.17  231.87
  -3   6  -6   80.30   55.31
  -3  -6  -6  202.83  113.67
  -3  -6  -6  141.50   92.27
   3   6   6   44.00   51.71
   3   6   6   36.70   26.37
   3  -6   6   52.26   24.45
   3   6   7   18.47   48.27
  -3  -6  -7  138.30   74.10
  -3   6  -7  204.39   80.06
   3   6   7  -25.76   18.00
   3   6   8   38.88   18.30
  -3  -6  -8  -20.41   61.69
  -3   6  -8   -1.49   25.73
   3   6   8   71.81   44.77
   3   6   9  234.49   95.87
  -3  -6  -9   28.84   44.47
   3   6   9  226.10   76.04
  -3   6  -9   33.86   20.00
  -3   6 -10  111.03   61.88
   3   6  10  156.19   81.59
   3   6  10  106.96   63.00
  -3  -6 -10  113.24   86.27
  -3  -6 -11  203.72  125.83
   3   6  11  197.14   57.75
   3   6  11  262.60  110.67
   3   6  11  244.18   98.68
   3  -6  11  305.00   67.92
   3  -6  11  201.26   43.78
  -3  -6 -12  111.78   88.61
   3   6  12  147.03   49.57
   3  -6  12  166.52   38.28
   3   6  12  138.33   79.63
   3  -6  12  156.78   49.38
   3   6  12  185.71   96.93
  -3  -6 -13  310.29  146.37
   3  -6  13  247.94   60.49
   3   6  13  283.75   78.02
   3  -6  13  235.40   62.93
   3   6  13  193.48   87.81
   3   6  13  161.53   90.20
   3  -6  14   66.08   39.21
  -3  -6 -14   51.90   49.84
   3   6  14   46.58   41.11
   3   6  14   36.33   53.04
   3  -6  14   61.09   26.29
   3   6  14  104.55   47.64
   3  -6  15   42.02   25.70
   3   6  15   20.07   12.27
   3   6  15   39.46   21.43
  -3  -6 -15    1.00   88.31
   3  -6  15   71.77   49.54
   3  -6  16   89.55   55.30
   3  -6  16   32.02   26.51
   3   6  16   33.87   14.03
   3   6  17  150.94   42.03
   3  -6  17  103.63   17.19
   3  -6  17   88.69   41.53
   3  -6  18  123.82   64.26
   3   6  18   19.82   19.43
   3  -6  19   51.36   11.51
   3   6  19   70.13   25.79
   3   6  19  121.42   33.57
   3   6  19   92.93   39.44
   3  -6  20   17.14   15.85
   3   6  20   32.11   23.64
   3   6  20   40.47   21.23
   3  -6  21   17.77   11.37
   3   6  21    7.58   13.28
   3  -6  22   22.10   12.37
  -3   7  24   -0.96    3.60
  -3   7  24   16.55    7.91
  -3  -7  23   60.31   23.44
  -3   7  23   74.40   26.46
  -3   7  22   15.73   19.75
  -3  -7  22  -15.10   22.30
  -3  -7  21  239.34   60.50
  -3   7  21  184.44   48.12
  -3  -7  20  -45.15   33.74
  -3  -7  20   -0.75   25.21
  -3   7  20   36.63   33.43
  -3  -7  19   82.72   51.52
  -3  -7  19    7.41   20.23
  -3   7  19  108.36   35.47
   3  -7 -19   -4.89   25.74
   3  -7 -18  -12.94   46.72
  -3  -7  18   10.57   23.42
  -3  -7  18  -23.48   18.70
  -3   7  18    0.90   14.28
  -3   7  17   87.16   28.40
   3  -7 -17  186.69   97.96
  -3  -7  17   82.27   35.28
  -3  -7  17  124.27   44.98
   3  -7 -16  228.09  162.23
  -3   7  16  234.26  122.18
   3  -7 -16  182.37   99.31
  -3  -7  16  192.73   59.37
  -3  -7  16  186.71   60.35
  -3   7  16  262.85   56.09
  -3   7  15  581.28   79.31
  -3  -7  15  424.70   75.55
  -3   7  15  605.35  168.64
   3  -7 -15  710.52  173.97
   3  -7 -15  570.27  217.13
  -3   7  14    4.38   29.56
  -3   7  14   -0.70    9.24
   3  -7 -14  -49.35   99.82
   3  -7 -14  -16.37   21.95
  -3  -7  14  -58.17   35.74
  -3   7  13  747.57  175.30
  -3   7  13  833.56   86.88
  -3  -7  13  568.56   87.28
   3  -7 -13  677.98  160.97
  -3  -7  13  886.15  212.04
   3  -7 -13  563.78  189.40
  -3  -7  12    7.12   35.54
  -3   7  12   16.83   28.55
  -3   7  12   26.15   37.00
   3  -7 -12   84.86   79.27
  -3   7  11  165.81   70.18
  -3  -7  11  138.68   82.77
  -3   7  11  165.13   73.40
   3   7 -11  313.78   93.13
  -3   7  10  -11.88   28.41
  -3  -7  10   -6.14   38.48
  -3   7  10    2.73   15.11
   3   7 -10    2.65   18.16
  -3  -7  10   -5.76   36.42
   3  -7 -10   34.79   53.76
  -3  -7   9  685.57  157.68
  -3  -7   9  354.29  129.07
  -3   7   9  403.00  104.42
  -3   7   9  353.13   97.72
  -3   7   8  123.42   50.19
   3   7  -8  123.56   37.97
   3   7  -8  -33.36   45.26
  -3  -7   8   72.46   36.79
   3  -7  -8   31.19   96.80
  -3  -7   7 2421.43  251.84
   3   7  -7 2633.53  199.20
   3  -7  -7 3182.37  328.37
   3   7  -7 2306.60  178.43
  -3  -7   7 2645.97  310.66
  -3   7   7 2508.01  230.11
  -3   7   6   15.78   31.76
   3  -7  -6  266.44  150.83
  -3  -7   6  200.87  120.81
  -3  -7   5  309.22   84.19
  -3   7   5  332.14   72.25
   3  -7  -5  337.91   90.23
  -3  -7   4    9.59   47.77
  -3   7   4   31.47   14.31
   3   7  -4   22.74   13.31
  -3   7   3    7.47   10.44
   3  -7  -3   46.91   60.11
  -3  -7   3   56.38   62.89
   3   7  -3   12.68    7.47
   3  -7  -2  340.85   77.75
   3   7  -2  645.34   85.87
  -3   7   2  595.44   65.20
  -3  -7   2  237.49   64.57
   3   7  -1 1468.10  137.92
  -3   7   1 1451.41   81.72
  -3  -7   1 1705.18  198.36
  -3  -7   0   22.66   27.79
   3   7   0  192.19   50.44
   3   7   1 3861.82  246.03
  -3  -7  -1 3749.19  299.23
  -3   7  -1 3995.90  275.71
  -3  -7  -2   34.15   31.76
   3   7   2    0.28   17.51
  -3   7  -2    6.11    9.61
   3   7   2   -5.38   23.49
  -3  -7  -3  595.45  126.08
  -3   7  -3  243.12   63.57
   3   7   3  225.50   64.74
   3   7   3  246.38   69.87
  -3   7  -3  473.89   54.39
   3   7   4  281.35   86.19
   3   7   4  264.29   82.83
  -3   7  -4  305.04   66.69
  -3   7  -4  232.32   48.71
  -3  -7  -5   16.85   24.50
  -3  -7  -5   50.84   50.40
  -3   7  -5    7.74    4.61
   3   7   5   49.52   22.17
  -3   7  -5   84.67   33.70
  -3   7  -6   56.95   28.38
  -3  -7  -6   72.13   32.89
  -3  -7  -6   77.70   32.20
   3   7   6  293.03   94.37
   3   7   6  364.64  101.29
  -3  -7  -7 1815.42  276.42
   3   7   7 2010.09  242.27
  -3  -7  -7 1635.18  210.94
   3   7   7 2051.03  259.04
   3   7   8    6.60   29.26
   3   7   8   56.59   32.83
  -3  -7  -8  115.78   80.28
   3   7   9  620.25  163.14
   3   7   9  632.86  141.17
  -3  -7  -9 1003.73  244.24
   3   7  10   26.72   37.76
   3   7  10   -3.24   16.78
   3   7  10    7.26   27.31
  -3  -7 -10   -2.74   25.98
   3   7  11  215.84   62.92
   3  -7  11  134.01   41.50
   3  -7  11   85.32   28.73
   3   7  11   54.86   50.54
  -3  -7 -11  125.34   75.84
   3   7  11   89.54   61.79
  -3  -7 -12   47.23   51.73
   3   7  12   27.84   18.33
   3   7  12    0.49   23.66
   3  -7  12   39.92   20.17
   3  -7  12   26.50   30.83
   3   7  12   -6.82   36.19
   3  -7  13  621.22   99.36
   3   7  13  398.41   87.84
   3   7  13  738.26  177.72
  -3  -7 -13  297.17  152.40
   3   7  13  743.73  209.98
   3  -7  13  616.00   84.03
   3  -7  14   39.19   22.48
   3  -7  14   40.81   20.39
   3   7  14    4.27   22.98
  -3  -7 -14   51.68   63.75
   3   7  14   66.24   37.42
   3  -7  15  566.00   85.17
   3   7  15  539.89  108.30
   3  -7  15  525.70  100.57
   3   7  15  604.47   84.38
   3   7  16    2.56    7.29
   3  -7  16   34.95   33.26
   3  -7  16  -18.01   29.23
   3  -7  17   81.48   32.09
   3  -7  17   85.34   37.20
   3   7  17  110.29   37.58
   3  -7  18   34.42   21.70
   3   7  18    1.91   10.91
   3  -7  19  -11.12   11.12
   3   7  19   -9.78   10.97
   3  -7  20   13.63    7.14
   3   7  20   -7.33   10.05
   3   7  20   -1.20    9.22
   3   7  20    4.28    5.80
   3  -7  21   85.84   34.53
   3  -7  22    9.20   15.42
  -3   8  24   -3.15    8.37
  -3   8  23   25.76   19.71
  -3  -8  23   68.49   21.01
  -3   8  22   19.31   14.27
  -3  -8  22   10.69    5.30
  -3   8  21    5.13    8.64
  -3  -8  21   23.78   20.15
  -3   8  20   45.01   22.99
  -3  -8  20   64.68   23.85
  -3   8  19  235.31   52.91
  -3  -8  19  133.67   44.52
  -3  -8  19  199.09   57.67
   3  -8 -19  212.56   77.96
  -3  -8  18   63.28   45.52
   3  -8 -18  100.17   89.52
  -3  -8  18    9.76   17.53
  -3   8  18   27.44   16.48
  -3  -8  17  312.01   72.85
  -3   8  17  583.08   85.80
  -3  -8  17  516.84  101.97
   3  -8 -17  345.69  122.59
   3  -8 -16    6.97   78.26
  -3  -8  16   11.09   33.33
  -3   8  16   -9.26    8.03
  -3  -8  16    1.99   29.67
   3  -8 -16  -66.25   68.40
  -3  -8  15    8.61   51.30
   3  -8 -15   23.90   76.26
  -3   8  15   65.89   26.55
  -3   8  15  105.59   71.71
  -3  -8  15   35.29   16.74
   3  -8 -15   68.12  128.43
  -3  -8  14   -1.31   19.09
  -3   8  14  102.99   32.67
   3  -8 -14  -35.99  107.64
  -3   8  14   98.79   74.06
  -3  -8  14   40.79   21.22
   3  -8 -14   10.74   23.85
  -3  -8  13  223.41   50.83
  -3  -8  13  238.70   61.09
   3  -8 -13  429.42  125.63
  -3   8  13  131.26   70.94
  -3   8  13  190.82   42.75
   3  -8 -13  390.21  177.55
  -3   8  12   52.49   38.22
  -3  -8  12   33.68   46.08
  -3   8  12   47.12   36.25
  -3   8  12   60.97   24.80
   3  -8 -12  205.75  108.21
   3  -8 -12  251.82   93.78
  -3  -8  11  987.40  220.50
  -3   8  11  910.55  175.78
  -3   8  11  976.97  174.15
   3  -8 -11 1140.38  260.43
  -3   8  10   14.48   19.64
  -3  -8  10   17.92   39.16
  -3  -8  10   34.06   47.83
   3  -8 -10   39.70   24.38
  -3   8  10    8.28   24.87
  -3   8   9 1389.84  199.50
  -3   8   9 1435.97  201.65
  -3  -8   9  704.96  183.43
   3  -8  -9  867.92  195.78
  -3  -8   9 1545.16  264.04
  -3  -8   8   27.83   28.39
   3  -8  -8   32.22   69.03
  -3   8   8   43.40   34.77
  -3   8   8   48.17   29.29
   3   8  -8   30.48   10.16
  -3   8   7  206.75   70.40
   3   8  -7  191.39   50.58
   3  -8  -7   -5.51   73.84
  -3   8   7  152.44   54.75
  -3  -8   7  -14.86   66.28
  -3   8   6  416.80   87.70
  -3  -8   6  557.87  186.06
   3  -8  -6  503.57  120.14
  -3  -8   5 1852.95  255.46
  -3   8   5 1156.14  129.04
   3  -8  -5 2081.81  302.38
   3   8  -4   19.99    7.26
  -3  -8   4   59.75   13.57
  -3   8   4   20.17   17.89
  -3  -8   3 1794.60  228.97
  -3   8   3 1794.47  134.17
   3   8  -3 1931.54  154.68
  -3  -8   2   71.77   13.12
   3  -8  -2  131.72   37.05
  -3   8   2  124.41   31.44
   3   8  -2  101.78   37.93
  -3  -8   1 1313.08  184.98
  -3   8   1 1573.76  181.17
   3   8  -1 1402.00  139.05
  -3   8   0  130.62   56.88
   3   8   0  132.49   39.73
  -3  -8   0   42.55   36.41
   3   8   1  299.63   73.93
  -3   8  -1  351.47   81.47
  -3  -8  -1  248.54   86.30
   3   8   1  329.79   76.55
   3   8   2  649.22  112.93
  -3   8  -2  691.97  120.93
   3   8   2  653.88  116.45
  -3  -8  -2  738.22  140.53
   3   8   3 2108.81  209.08
  -3   8  -3 2349.37  214.55
  -3  -8  -3 1895.59  261.27
  -3  -8  -4   65.54   53.05
  -3  -8  -4   77.76   72.34
   3   8   4   21.06   25.60
  -3   8  -4   13.43   15.09
   3   8   4   18.35   24.23
  -3  -8  -5 2041.02  264.71
  -3  -8  -5 2223.45  237.61
   3   8   5 1579.13  193.13
   3   8   5 1692.38  204.09
  -3   8  -5 1941.86  176.03
   3   8   6   86.40   48.14
  -3  -8  -6  277.08   85.17
  -3  -8  -6  248.05   95.47
  -3  -8  -7  270.21   90.69
   3   8   7   56.42   36.07
  -3  -8  -7  252.06   95.59
   3   8   8   41.85   43.75
   3   8   8   22.60   43.64
  -3  -8  -8    6.23   31.82
   3   8   9  735.60  167.03
   3   8   9  782.73  183.13
  -3  -8  -9  310.92  143.74
   3   8  10   11.11    9.95
   3  -8  10   27.45   17.96
   3   8  10   15.33   32.21
   3   8  10   41.29   45.09
  -3  -8 -10   36.54   28.68
   3  -8  10   26.58   18.86
   3  -8  11 1067.39  127.86
   3  -8  11  873.30   88.38
  -3  -8 -11  739.86  230.06
   3   8  11 1002.75  144.27
   3   8  11 1021.49  205.66
   3   8  12    8.48   15.12
   3  -8  12    8.28   15.90
  -3  -8 -12  -50.73   79.77
   3   8  12  -40.75   41.72
   3  -8  12   -5.44   11.15
   3   8  13  298.49   82.45
   3   8  13  241.72  109.05
   3  -8  13  238.74   62.39
   3  -8  13  215.34   47.66
   3  -8  14    7.65   16.28
   3  -8  14    5.90   12.00
   3   8  14    9.09   18.45
  -3  -8 -14  -65.06   86.83
   3  -8  15   80.46   39.64
   3   8  15  102.00   32.97
   3   8  15    0.63   21.84
   3  -8  15   33.82   22.96
   3   8  16   52.58   22.25
   3  -8  16   49.42   31.08
   3   8  17  418.22   64.00
   3  -8  17  256.23   67.12
   3  -8  18   10.24    9.51
   3   8  18   -6.43   15.91
   3  -8  19  125.10   43.48
   3   8  19  109.08   34.64
   3   8  19  216.49   44.43
   3   8  20   17.84   17.41
   3   8  20   14.11    3.25
   3  -8  20   23.60   25.92
   3  -8  21   38.18   19.08
  -3   9  23   72.43   30.85
  -3   9  22   29.90   14.38
  -3  -9  22   26.49   22.02
  -3   9  21  105.12   37.98
  -3  -9  21   96.80   31.31
  -3   9  20  113.09   33.87
  -3  -9  20  106.72   32.17
  -3  -9  19  -13.09   18.17
  -3   9  19    8.28   13.54
   3  -9 -19  -28.61   46.27
  -3   9  18   -0.04   10.95
  -3  -9  18   17.65   32.55
  -3  -9  18    0.08    9.42
   3  -9 -18    0.50   17.52
  -3   9  17   45.13   26.92
  -3  -9  17  105.64   48.62
  -3  -9  17   66.48   46.21
   3  -9 -17  179.54   99.34
   3  -9 -16  177.29  149.97
  -3  -9  16  160.54   62.15
  -3   9  16   64.62   26.03
  -3  -9  16   89.14   41.23
   3  -9 -16  209.10   89.90
   3  -9 -15  238.38  102.56
  -3  -9  15  117.03   43.64
  -3  -9  15  175.34   56.80
  -3   9  15  125.47   38.57
   3  -9 -15  183.19  155.60
  -3   9  15  112.15   72.64
  -3   9  14  613.56  162.27
  -3   9  14  618.30   79.39
   3  -9 -14  587.08  223.04
   3  -9 -14  699.33  177.32
  -3  -9  14  533.03   97.27
  -3  -9  14  554.70   92.78
  -3  -9  13  146.37   31.25
   3  -9 -13  203.08   92.27
  -3   9  13  293.05   52.51
  -3   9  13  310.58  117.44
   3  -9 -13  100.14   45.50
  -3   9  12   22.33   23.99
   3  -9 -12  -35.41   66.51
  -3  -9  12   37.52   22.34
  -3   9  12   17.62    7.65
  -3   9  12   25.40   35.86
   3  -9 -12   27.06   35.66
  -3   9  11  164.01   72.64
  -3   9  11  163.63   69.30
   3  -9 -11   14.21   50.62
   3  -9 -11   90.65   62.01
  -3  -9  10   11.46   16.72
  -3   9  10   16.99   19.94
  -3  -9  10   78.08   59.98
  -3   9  10   30.39   22.41
  -3   9   9  261.37   86.50
  -3  -9   9  266.16  100.93
  -3   9   9  236.20   88.20
  -3  -9   9  247.50  124.96
   3  -9  -9  322.68  108.25
  -3  -9   8  575.31  179.70
  -3   9   8  563.52  127.12
  -3   9   8  528.80  112.48
   3  -9  -8  693.63  174.24
  -3   9   7  530.76  121.87
   3  -9  -7  407.98   95.40
  -3   9   7  531.77  102.76
  -3  -9   7  311.21   65.19
  -3   9   6  799.09  155.35
  -3   9   6  743.25  111.11
  -3  -9   6 1096.42  234.79
   3  -9  -6  890.55  177.75
  -3   9   5   30.31   33.06
  -3   9   5   22.68    8.58
  -3  -9   5   67.25   62.71
   3   9  -4  126.08   48.57
  -3   9   4  129.13   42.93
  -3   9   4  118.03   53.72
   3  -9  -4   88.63   33.28
  -3  -9   4   64.02   22.46
  -3  -9   3  517.78  148.27
  -3   9   3  608.66   83.50
   3   9  -3  590.60   88.68
  -3   9   3  704.55  133.53
   3  -9  -3  654.51  141.94
  -3   9   2   47.02   48.84
   3   9  -2   25.98   25.41
  -3   9   1 1780.95  210.61
   3   9  -1 1618.13  158.51
   3   9   0  873.82  128.70
  -3   9   0  940.24  150.06
  -3   9  -1  573.00  112.89
  -3  -9  -1  445.26  136.94
   3   9   1  500.27   96.16
   3   9   1  580.66  127.49
   3   9   2  542.62  108.78
  -3   9  -2  540.59  112.52
   3   9   2  503.66  110.90
  -3  -9  -2  617.38  146.72
   3   9   3  255.67   75.34
  -3  -9  -3  259.40  106.48
   3   9   3  292.18   84.27
  -3  -9  -3  322.43   96.54
  -3   9  -3  321.18   83.34
  -3  -9  -4  330.54  209.38
  -3   9  -4  650.92  117.94
   3   9   4  516.69  109.10
  -3  -9  -4  223.77   96.09
   3   9   4  490.00  110.69
   3   9   5  309.76   85.64
  -3  -9  -5  101.60   36.02
  -3   9  -5  365.40   83.74
  -3  -9  -5  118.57   23.10
   3   9   5  279.60   83.40
  -3  -9  -6  197.58   98.59
   3   9   6  177.66   73.31
  -3  -9  -6  133.31   56.22
   3   9   7  482.07  120.56
  -3  -9  -7  348.20  118.95
  -3  -9  -7  334.45  106.69
  -3  -9  -8  777.75  200.91
   3   9   8  412.23  120.63
   3   9   9  225.64   68.27
   3   9   9  223.87   93.53
  -3  -9  -9  178.76  122.69
   3  -9   9  246.28   54.54
  -3  -9 -10   65.55   72.68
   3   9  10   78.46   37.28
   3   9  10  -11.83   49.01
   3  -9  10   11.79    6.72
   3  -9  10   35.65   40.79
  -3  -9 -10   74.98   37.62
   3   9  11   10.29   27.66
   3  -9  11   11.55   13.40
   3  -9  11   40.46   28.11
   3   9  11   90.49   66.62
  -3  -9 -11  -18.60   37.23
  -3  -9 -11  -35.16   78.03
  -3  -9 -12   37.55   59.78
   3   9  12   85.77   54.93
   3  -9  12   49.53   10.89
   3  -9  12   79.80   36.52
   3   9  12   30.58   41.35
   3   9  13  138.55   57.13
   3   9  13  268.32  120.95
  -3  -9 -13  138.75   96.25
   3  -9  13  217.73   60.08
   3  -9  13  212.89   51.19
   3   9  14  561.44  113.25
   3  -9  14  571.37  101.40
   3  -9  14  545.82   77.48
   3  -9  15  210.99   55.18
   3   9  15  253.41   52.70
   3  -9  15  145.24   52.25
   3   9  15  260.67   86.47
   3  -9  16   86.18   35.54
   3   9  16   76.66   28.47
   3  -9  17   39.46   19.58
   3   9  17   29.51   16.67
   3   9  18    7.15    8.91
   3  -9  18    2.24   21.98
   3   9  19   39.33   18.08
   3  -9  19    6.30   14.09
   3   9  20   58.01   20.68
   3   9  20    3.47    3.82
   3  -9  20   39.79   22.04
   3  -9  21   38.81   21.22
  -3  10  23   28.11   16.69
  -3  10  22   27.51   23.47
  -3  10  21    2.72    8.68
  -3  10  20  137.64   39.23
  -3 -10  20  125.50   36.71
  -3 -10  19   13.62   23.21
  -3  10  19   39.87   27.00
   3 -10 -19  -30.25   50.49
  -3  10  18  393.70   70.76
  -3 -10  18  309.51   70.36
   3 -10 -18  262.34  102.67
  -3 -10  17   55.78   19.74
  -3  10  17  141.54   39.96
  -3 -10  17  122.06   46.24
   3 -10 -17   95.57   60.48
   3 -10 -16   91.28   64.38
  -3  10  16  249.82   54.99
  -3 -10  16  155.36   42.66
  -3 -10  16   81.23   36.80
  -3 -10  15   21.86   30.18
  -3 -10  15    3.19   10.75
  -3  10  15   11.86   10.11
   3 -10 -15    5.20   19.08
   3 -10 -15  -15.88   27.11
  -3  10  14   29.77   32.86
   3 -10 -14   50.20   60.65
  -3 -10  14  -48.17   41.82
  -3  10  14   32.27   48.48
   3 -10 -14  -11.89   19.93
  -3  10  13   74.18   53.80
   3 -10 -13   -3.46   85.02
  -3  10  13   63.84   22.46
   3 -10 -13  -11.35   56.62
  -3  10  12  420.62  129.86
  -3  10  12  410.76   58.80
  -3  10  12  414.42  129.30
   3 -10 -12  625.45  218.95
  -3 -10  12  552.93   87.05
   3 -10 -12  680.75  140.63
   3 -10 -11   31.05   42.66
  -3  10  11   74.39   25.43
  -3  10  11  101.68   62.12
  -3 -10  11   51.30   37.52
  -3  10  11   72.83   62.10
   3 -10 -11   66.41   40.33
  -3  10  10  847.03  170.66
  -3 -10  10  618.28  226.91
  -3  10  10  853.65  167.14
   3 -10 -10  992.45  150.47
   3 -10 -10  734.08  204.75
  -3  10   9  233.79   76.70
  -3  10   9  216.35   84.65
   3 -10  -9  112.81   68.03
  -3 -10   9   74.23   43.87
  -3 -10   8   53.64   55.54
  -3  10   8  315.59   85.27
  -3  10   8  285.04   95.34
   3 -10  -8   82.82   59.25
  -3 -10   7   15.52   34.15
   3 -10  -7   26.90   39.51
  -3  10   7   43.72   29.02
  -3  10   7   36.85   18.21
  -3 -10   6  520.54  168.32
  -3  10   6  562.61  129.49
  -3  10   6  482.78   96.59
  -3 -10   5  138.99  110.30
  -3 -10   5  147.42  112.70
  -3  10   5    5.58   21.83
  -3  10   5   30.67   20.31
   3 -10  -5  173.28  173.23
  -3  10   4 1012.58  172.70
   3  10  -4  994.60  116.05
  -3  10   4  948.90  119.12
  -3 -10   4 1183.10  227.03
   3 -10  -4 1323.46  183.23
   3  10  -3  492.89   86.87
  -3 -10   3  302.26   77.32
  -3  10   3  629.44  132.34
  -3 -10   2 1848.97  255.22
   3  10  -2 1773.64  165.45
  -3  10   2 2007.23  229.83
  -3  10   1  308.52   87.19
  -3 -10   1  363.03  143.40
   3  10  -1  276.68   66.44
   3  10   0  815.43  125.70
  -3 -10   0  740.36  142.23
  -3  10   0  856.52  149.79
  -3  10  -1   40.45   40.75
  -3 -10  -1  -23.15   31.12
   3  10   1   49.64   32.68
  -3 -10  -1   16.97    6.83
   3  10   2 1117.82  159.31
  -3  10  -2 1230.24  180.57
   3  10   2 1013.91  171.74
  -3 -10  -2 1198.78  209.19
  -3 -10  -2  979.42  157.18
  -3  10  -3  579.09  126.56
   3  10   3  440.58  109.20
   3  10   3  456.64  106.27
  -3 -10  -3  374.04  202.78
  -3 -10  -3  179.31   78.66
   3  10   4 2207.53  243.88
   3  10   4 2019.49  245.25
  -3 -10  -4 2282.10  288.10
  -3 -10  -4 2213.48  269.02
  -3  10  -4 2600.86  252.88
  -3 -10  -5  121.68   62.68
  -3  10  -5  222.01   72.36
  -3 -10  -5   96.77   59.87
   3  10   5  199.96   76.11
   3  10   6  577.42  130.91
  -3 -10  -6  837.17  196.89
  -3 -10  -6  950.04  185.96
   3  10   7    0.46   23.38
  -3 -10  -7  -34.08   60.20
   3  10   8   44.56   39.85
   3  10   8    5.43    7.52
  -3 -10  -8   -9.05   51.70
  -3 -10  -9   90.85   67.66
   3 -10   9  149.20   42.45
  -3 -10  -9  113.91   43.63
   3  10   9  146.91   47.90
   3  10   9  137.05   89.06
   3 -10   9  147.82   32.03
   3 -10  10  642.20   77.02
   3  10  10  784.31  122.46
  -3 -10 -10  460.12  168.26
  -3 -10 -10  548.65  114.41
   3  10  10  827.95  190.56
   3 -10  10  793.54  106.29
   3  10  11  432.63   95.71
  -3 -10 -11  219.91  106.06
   3 -10  11  409.89   65.03
   3 -10  11  446.60   87.65
   3  10  11  462.95  150.89
  -3 -10 -11  316.67   94.47
   3  10  12  272.91   76.56
   3 -10  12  211.80   63.17
   3  10  12  119.49   77.39
  -3 -10 -12  164.32  117.17
  -3 -10 -12  254.85   82.84
   3 -10  12  133.32   34.36
  -3 -10 -13   21.44   55.43
   3  10  13   -1.70   11.58
   3 -10  13   37.57   22.27
   3 -10  13   25.51   25.31
   3 -10  14   80.97   42.08
   3 -10  14  113.69   36.08
   3  10  14  146.17   50.10
   3  10  15   10.89   21.50
   3  10  15   29.36   25.10
   3 -10  15   -2.31   13.87
   3 -10  16  131.31   57.15
   3  10  16  234.71   51.54
   3  10  17  132.11   33.93
   3 -10  17   79.34   41.61
   3  10  18  411.16   63.59
   3 -10  18  230.11   54.83
   3 -10  19   48.37   23.65
   3  10  19   52.90   20.69
   3 -10  20   42.60   13.20
   3  10  20   27.44   20.65
  -3  11  23    2.78    9.79
  -3  11  22   98.86   31.78
  -3  11  21   18.60   22.21
  -3  11  20  102.83   34.24
   3 -11 -20   31.63   30.31
  -3  11  19   17.43   23.64
   3 -11 -19   -9.40   28.70
  -3  11  18   -4.29   11.64
   3 -11 -18   28.66   43.21
   3 -11 -17   50.24   42.45
  -3  11  17   27.52    7.80
  -3  11  16  470.01   71.37
  -3 -11  16  415.31  103.08
   3 -11 -16  674.31  165.01
  -3 -11  15    9.78   26.00
  -3  11  15    8.83   18.08
   3 -11 -15   45.67   64.63
  -3  11  14  563.45   74.95
  -3  11  14  479.60  151.34
  -3 -11  14  422.60   87.75
   3 -11 -14  602.03  161.58
  -3 -11  13   50.30   46.29
  -3  11  13    8.45    8.17
  -3  11  13   37.35   55.32
   3 -11 -13   -8.89   24.43
   3 -11 -13   -3.40   11.42
  -3  11  12  179.05   86.69
   3 -11 -12  122.07  107.69
  -3 -11  12  105.60   46.73
  -3  11  12  167.96   38.47
  -3  11  12  164.51   77.56
   3 -11 -12   96.33   77.50
   3 -11 -11  133.47   96.91
   3 -11 -11  142.41   64.74
  -3 -11  11  111.72   50.60
  -3  11  11  104.70   54.24
  -3  11  11  104.61   29.96
  -3  11  11  105.28   63.83
   3 -11 -10   58.97   49.08
  -3  11  10   14.82   12.25
  -3 -11  10   64.54   72.18
  -3  11  10    9.95   26.37
   3 -11 -10  138.27   55.26
  -3  11  10   -6.92   16.55
   3 -11  -9  123.95   49.22
  -3  11   9   47.12   55.83
  -3  11   9   34.10   34.61
  -3 -11   9   48.46   28.47
   3 -11  -9   63.36   18.87
   3 -11  -8 1431.67  274.83
  -3  11   8 1204.97  176.99
  -3  11   8 1344.45  212.26
  -3 -11   8 1306.48  297.63
  -3  11   7  119.52   59.44
  -3  11   7  114.12   45.97
  -3 -11   7  127.20   92.99
  -3  11   6  959.76  138.49
  -3  11   6 1182.21  194.94
  -3 -11   6  990.48  224.77
  -3  11   5   79.12   37.46
  -3 -11   5   50.57   66.64
  -3  11   5   39.63   39.24
  -3 -11   4  -11.08   50.10
  -3  11   4   38.10   33.84
  -3  11   3    1.23   17.86
  -3 -11   3  -58.37   94.11
   3  11  -3   -7.77   18.46
   3  11  -2  794.12  112.77
  -3 -11   2  818.15  163.01
  -3  11   2  906.25  160.52
  -3 -11   1   14.78   42.93
   3  11  -1   86.72   34.65
  -3  11   1   57.70   33.82
  -3 -11   0 1911.02  257.25
  -3  11   0 2000.29  240.12
   3  11   0 1859.35  198.32
  -3 -11  -1   -4.13   30.59
   3  11   1   50.95   34.28
  -3  11  -1   75.75   47.50
  -3 -11  -1  -39.34   50.91
  -3 -11  -2  722.76  132.79
  -3 -11  -2  741.56  171.52
  -3  11  -2  835.11  156.59
   3  11   2  748.12  135.40
  -3 -11  -3   74.69   62.27
   3  11   3   28.25   20.57
  -3  11  -3   -0.67   18.98
  -3 -11  -3   32.71   30.19
   3  11   3   37.26   30.83
  -3  11  -4   22.47   27.33
  -3 -11  -4   -2.03   21.71
   3  11   4   18.73   12.86
  -3 -11  -4  -27.56   54.03
  -3 -11  -5   28.29   18.18
  -3 -11  -5   30.41   34.08
   3  11   5   14.11   21.45
  -3  11  -5   20.27   23.87
  -3 -11  -6  772.28  173.67
   3  11   6 1300.59  211.28
   3  11   7   -6.59   41.42
   3  11   7   -2.54   18.03
  -3 -11  -7   27.48   27.38
   3  11   8  841.49  125.82
   3  11   8  704.92  175.54
   3 -11   8  780.11  105.20
  -3 -11  -8  711.57  126.96
  -3 -11  -8  575.21  177.67
   3  11   9   27.53   17.96
   3  11   9  111.77   68.64
   3 -11   9   32.45   17.76
   3 -11   9   72.62   33.25
  -3 -11  -9   54.64   56.92
  -3 -11  -9   84.56   96.15
   3  11  10  257.64   76.61
   3  11  10   84.80   48.83
  -3 -11 -10  180.83  116.24
   3 -11  10  140.82   48.61
   3 -11  10   90.28   28.92
  -3 -11 -10  226.16   76.11
  -3 -11 -11   79.24   49.47
   3  11  11   85.63   44.09
   3  11  11   43.24   44.99
   3 -11  11   79.91   33.06
  -3 -11 -11  126.43  105.82
   3 -11  11   60.33   36.49
   3 -11  12  244.84   63.56
   3 -11  12  253.74   58.11
  -3 -11 -12  143.38   90.15
  -3 -11 -12   69.35   88.45
   3  11  12  193.44   75.89
   3  11  13   33.32   37.06
  -3 -11 -13   65.58   56.76
   3 -11  13   26.68   28.36
   3 -11  13  -21.62   12.46
   3  11  14  404.58   99.07
   3 -11  14  459.63   88.83
   3  11  15  -18.88   18.91
   3 -11  15   22.51   34.60
   3  11  16  220.70   48.65
   3 -11  16  168.44   59.22
   3 -11  17   16.75   28.03
   3  11  17    0.24   14.83
   3 -11  18   -6.27   13.74
   3  11  18    4.96   13.07
   3 -11  19   18.74   22.54
   3  11  19    2.58    3.32
   3  11  20    9.08   13.85
   3  11  20   91.12   21.68
   3 -11  20   50.35   26.53
  -3  12  22   -4.06    8.45
  -3  12  21   24.66   15.79
  -3  12  20   88.02   27.49
   3 -12 -20   77.71   38.30
  -3  12  19   17.61   10.61
   3 -12 -19   13.51   19.37
   3 -12 -18  266.21  108.60
  -3  12  18  386.55   64.27
  -3  12  17  190.32   45.50
   3 -12 -17  168.38   86.55
  -3  12  16  155.30   40.73
   3 -12 -16   16.25   24.01
  -3  12  15    0.76    6.00
   3 -12 -15  -30.66   57.24
   3 -12 -14  186.07   74.87
  -3 -12  14   57.33   19.26
  -3  12  14   90.39   34.19
   3 -12 -14  195.85  128.82
   3 -12 -13  320.63  116.77
  -3  12  13  147.61   76.66
  -3  12  13  205.84   44.97
  -3 -12  13  173.74   51.46
   3 -12 -13  238.79  144.65
  -3  12  12  430.29   63.48
   3 -12 -12  535.75  131.56
  -3  12  12  400.81  126.62
  -3 -12  12  322.80   63.36
  -3  12  12  423.79  134.44
  -3  12  11  287.74  109.90
  -3 -12  11  499.13   97.67
  -3  12  11  302.20   50.19
  -3  12  11  301.66  100.33
  -3  12  10  845.80   82.22
   3 -12 -10  695.35  136.69
  -3  12  10  884.64  185.68
  -3  12  10  828.13  164.39
[truncated: 983,017 more chars]
